# Supplementary material for: Crystal landscape in the orcinol:4,4′-bipyridine system: synthon modularity, polymorphism and transferability of multipole charge density parameters
Source: IUCrJ. 2013 Oct 1;1(Pt 1):8–18. doi: 10.1107/S2052252513024421 (PMC4104971; doi:10.1107/S2052252513024421)
Supplement: Supplementary file 1 [file m-01-00008-sup1.cif]

#==============================================================================
data_global
#==============================================================================
 
# 0. AUDIT DETAILS
 
_audit_creation_date                 'May 21 15:53:07 2013'
_audit_creation_method               'PLATON <TABLE ACC> option'
_audit_update_record
;
2013-05-21 # Formatted by publCIF
;
 
#===============================================================================
 
# 1. SUBMISSION DETAILS
 
_publ_contact_author_name              'Prof. Gautam R. Desiraju'
_publ_contact_author_email             'desiraju@sscu.iisc.ernet.in'
_publ_contact_author_fax               '+91 80 23602360'
_publ_contact_author_phone             '+91 80 23933311'

_publ_contact_author_address        # address of author for correspondence
;
Solid State and Structural Chemistry Unit
Indian Institute of Science
Bangalore, 560 012
India
; 
_publ_requested_journal              'IUCrJ'
# Publication choise FI, CI or EI for Inorganic
#                    FM, CM or EM for Metal-organic
#                    FO, CO or EO for Organic
_publ_requested_category             ?
_publ_requested_coeditor_name        ?
 
_publ_contact_letter                # Include date of submission
;
Date of submission ?
 
Please consider this CIF submission for publication as a
Regular Structural Paper in IUCrJ.
;
 
#===============================================================================
 
# 2. PROCESSING SUMMARY (JOURNAL OFFICE ONLY)
 
_journal_date_recd_electronic        ?
 
_journal_date_to_coeditor            ?
_journal_date_from_coeditor          ?
_journal_date_accepted               ?
 
_journal_date_printers_first         ?
_journal_date_printers_final         ?
_journal_date_proofs_out             ?
_journal_date_proofs_in              ?
 
_journal_coeditor_name               ?
_journal_coeditor_code               ?
_journal_coeditor_notes
;
;
 
_journal_techeditor_code             ?
_journal_techeditor_notes
;
;
 
_journal_coden_ASTM                  ?
_journal_name_full                   ?
_journal_year                        ?
_journal_volume                      ?
_journal_issue                       ?
_journal_page_first                  ?
_journal_page_last                   ?
 
 
_journal_suppl_publ_number           ?
_journal_suppl_publ_pages            ?
 
 
#===============================================================================
 
# 3. TITLE AND AUTHOR LIST
 
_publ_section_title
;
Title (type here to add)
;
_publ_section_title_footnote
.
 
# The loop structure below should contain the names and adresses of all
# authors, in the required order of publication. Repeat as necessary.
 
 
loop_
_publ_author_name
;
'Ritesh Dubey'
;
;
'Pavan Mysore S.'
;
;
'T. N. Guru Row'
;
;
'G. R. Desiraju'
;
_publ_author_address
;
 Solid State and Structural Chemistry Unit
 Indian Institute of Science
 Bangalore, 560 012
 India
;
 
#===============================================================================
 
# 4. TEXT
 
_publ_section_synopsis
.
_publ_section_abstract
;
(type here to add abstract)
;
 
# Insert blank lines between paragraphs
 
_publ_section_comment
;
(type here to add)
;
_publ_section_exptl_prep
;
(type here to add preparation details)
;
_publ_section_exptl_refinement
;
(type here to add refinement details)
;
 
# Insert blank lines between references
 
_publ_section_references
;
Allen, F. H. (2002). <i>Acta Cryst.</i> B<b>58</b>, 380--388.

Altomare, A., Burla, M. C., Camalli, M., Cascarano, G. L., Giacovazzo, C.,
Guagliardi, A., Moliterni, A. G. G., Polidori, G. & Spagna, R. (1999). <i>J.
Appl. Cryst.</i> <b>32</b>, 115--119.

Beurskens, P. T., Beurskens, G., de Gelder, R., Garc\'ia-Granda, S., Gould, R.
O., Israel, R. & Smits, J. M. M. (1999). The <i>DIRDIF99</i> Program System,
Technical Report of the Crystallography Laboratory, University of Nijmegen,
The Netherlands.

Boer, J. L. de & Duisenberg, A. J. M. (1984). <i>Acta Cryst.</i> A40 C-410.

Boeyens, J. C. A. (1978). J.Cryst.Mol.Struct. 8, 317-320.

Cremer, D. & Pople, J. A. (1975). <i>J. Am. Chem. Soc.</i> <b>97</b>,
1354--1358.

Duisenberg, A. J. M. (1992). <i>J. Appl. Cryst.</i> <b>25</b>, 92--96.

Duisenberg, A. J. M., Kroon-Batenburg, L. M. J. & Schreurs, A. M. M. (2003).
<i>J. Appl. Cryst.</i> <b>36</b>, 220--229.

Enraf-Nonius (1989). <i>CAD-4 Software</i>. Version 5. Enraf-Nonius, Delft, The
Netherlands.

Flack, H. D. (1983). <i>Acta Cryst.</i> A<b>39</b>, 876--881.

Hooft, R. W. W. (1998). Collect Software, Nonius B.V., Delft, The Netherlands.

LePage, Y. (1987). <i>J. Appl. Cryst.</i> <b>20</b>, 264--269.

Mackay, A. L. (1984). <i>Acta Cryst.</i> A<b>40</b>, 165--166.

Meulenaer, J. de & Tompa, H. (1965). <i>Acta Cryst.</i> <b>19</b>, 1014--1018.

North, A. C. T., Phillips, D. C. & Mathews, F. S. (1968). <i>Acta Cryst.</i>
A<b>24</b>, 351--359.

Otwinowski, Z. & Minor, W. (1997). <i>Methods in Enzymology</i>, Vol. 276,
Macromolecular Crystallography, Part A, edited by C.W. Carter & R.M. Sweet,
pp. 307-326. London: Academic Press.

Sheldrick, G. M. (1986). <i>SHELXS86</i>. University of G\"ottingen, Germany.

Sheldrick, G. M. (1993). <i>SHELXL93</i>. University of G\"ottingen, Germany.

Sheldrick, G. M. (1997). <i>SHELXS97</i>. University of G\"ottingen, Germany.

Sheldrick, G. M. (1997). <i>SHELXL97</i>. University of G\"ottingen, Germany.

Sluis, P. van der & Spek, A. L. (1990). <i>Acta Cryst.</i> A<b>46</b>,
194--201.

Spek, A. L. (1987). <i>Acta Cryst.</i> C<b>43</b>, 1233--1235.

Spek, A. L. (1988). <i>J. Appl. Cryst.</i> <b>21</b>, 578--579.

Spek, A. L. (1994). <i>Am. Crystallogr. Assoc.-Abstracts</i>, <b>22</b>, 66--?.

Spek, A. L. (1997). <i>HELENA</i>, Program for Datareduction, Utrecht
University, The Netherlands.

Spek, A. L. (2003). <i>J. Appl. Cryst.</i> <b>36</b>, 7--13.

Wilson, A. J. C. (1992). International Tables for Crystallography, Volume C,
Kluwer Academic Publishers, Dordrecht, The Netherlands.
;
_publ_section_acknowledgements
;
This work was supported in part (ALS) by the Council for the Chemical Sciences
of the Netherlands Organization for Scientific Research (CW-NWO).
;
_publ_section_figure_captions
;


View of the title compound with the atom numbering scheme. Displacement
ellipsoids for non-H atoms are drawn at the 50% probability level.
;
 
#===============================================================================
 
data_II
 
#===============================================================================
#
_database_code_depnum_ccdc_archive 'CCDC 944960'
# 5. CHEMICAL DATA
 
_chemical_name_systematic
;
;
_chemical_name_common                ?
_chemical_melting_point              ?
_chemical_formula_moiety
'1.5(C10 H8 N2), 1(C7 H8 O2)'
# Ex: 'C12 H16 N2 O6, H2 O' and '(Cd 2+)3, (C6 N6 Cr 3-)2, 2(H2 O)'
_chemical_formula_structural         ?
_chemical_formula_sum
'C22 H20 N3 O2'
_chemical_formula_iupac              ?
_chemical_formula_weight                358.42
_chemical_compound_source           'see text'
 
loop_
_atom_type_symbol
_atom_type_description
_atom_type_scat_dispersion_real
_atom_type_scat_dispersion_imag
_atom_type_scat_source
 O   O    0.0106    0.0060
 'International Tables Vol C Tables 4.2.6.8 and 6.1.1.4'
 N   N    0.0061    0.0033
 'International Tables Vol C Tables 4.2.6.8 and 6.1.1.4'
 H   H    0.0000    0.0000
 'International Tables Vol C Tables 4.2.6.8 and 6.1.1.4'
 C   C    0.0033    0.0016
 'International Tables Vol C Tables 4.2.6.8 and 6.1.1.4'
 
#===============================================================================
 
# 6. CRYSTAL DATA
 
_symmetry_cell_setting                  Triclinic
_symmetry_space_group_name_Hall      '-P 1'
_symmetry_space_group_name_H-M       'P -1'
_symmetry_Int_Tables_number                  2
 
loop_
_symmetry_equiv_pos_site_id
_symmetry_equiv_pos_as_xyz
   1 x,y,z
   2 -x,-y,-z
 
_cell_length_a                           8.7711(6)
_cell_length_b                         10.0113(10)
_cell_length_c                          12.0057(9)
_cell_angle_alpha                        67.978(8)
_cell_angle_beta                         78.030(6)
_cell_angle_gamma                        69.224(8)
_cell_volume                            910.38(15)
_cell_formula_units_Z                    2
_cell_measurement_temperature          100
_cell_measurement_reflns_used   7563
_cell_measurement_theta_min     2.4231
_cell_measurement_theta_max     27.4231
_cell_special_details
;
 
;
 
_exptl_crystal_description          'block'
_exptl_crystal_colour               'colourless'
 
_exptl_crystal_size_max           0.600
_exptl_crystal_size_mid           0.400
_exptl_crystal_size_min           0.400
_exptl_crystal_size_rad              ?
_exptl_crystal_density_meas          ?
_exptl_crystal_density_diffrn            1.308
_exptl_crystal_density_method       'Not Measured'
_exptl_crystal_F_000                       378
_exptl_absorpt_coefficient_mu            0.086
_exptl_crystal_density_meas_temp     ?
 
# Permitted for _exptl_absorpt_correction_type :
# analytical     'analytical from crystal shape'
#                Example: de Meulenaer&Tompa: ABST
# cylinder       'cylindrical'
# gaussian       'Gaussian from crystal shape'
#                Example: PLATON/ABSG
# integration    'integration from crystal shape'
# multi-scan     'symmetry-related measurements'
#                Example: SADABS, MULABS
# none           'no absorption corr. applied'
# numerical      'numerical from crystal shape'
# psi-scan       'psi-scan corrections'
#                Example: PLATON/ABSP
# refdelf        'refined from delta-F'
#                Example: SHELXA,
# sphere         'spherical'
#                Example: PLATON/ABSS
_exptl_absorpt_correction_T_min                   0.87151
_exptl_absorpt_correction_T_max                   1.00000
_exptl_absorpt_correction_type            'multi-scan'
_exptl_absorpt_process_details
;
CrysAlisPro, Agilent Technologies,
Version 1.171.35.19 (release 27-10-2011 CrysAlis171 .NET)
(compiled Oct 27 2011,15:02:11)
Empirical absorption correction using spherical harmonics,
 implemented in SCALE3 ABSPACK scaling algorithm.
;
 
#===============================================================================
 
# 7. EXPERIMENTAL DATA
 
_exptl_special_details
;
;
_diffrn_ambient_temperature            100
_diffrn_radiation_wavelength           0.71073
_diffrn_radiation_probe              'x-ray'
_diffrn_radiation_type               'MoK\a'
_diffrn_radiation_source 'Mova (Mo) X-ray Source'
_diffrn_radiation_monochromator 'mirror'
_diffrn_measurement_device_type 'Xcalibur, Eos, Nova'
_diffrn_detector_area_resol_mean 16.0839 
_diffrn_measurement_method '\w scans'
 
# number of measured reflections (redundant set)
_diffrn_reflns_number             16515
_diffrn_reflns_av_R_equivalents   0.0353
_diffrn_reflns_av_sigmaI/netI     0.0272
_diffrn_reflns_limit_h_min        -11
_diffrn_reflns_limit_h_max        11
_diffrn_reflns_limit_k_min        -13
_diffrn_reflns_limit_k_max        12
_diffrn_reflns_limit_l_min        -15
_diffrn_reflns_limit_l_max        15
_diffrn_reflns_theta_min              2.43
_diffrn_reflns_theta_max             27.06
_diffrn_reflns_theta_full            25.24
_diffrn_measured_fraction_theta_max  0.999
_diffrn_measured_fraction_theta_full 0.999
_diffrn_reflns_reduction_process
;
;
 
# number of unique reflections
_reflns_number_total                    3998
# number of observed reflections (> n sig(I))
_reflns_number_gt                       3516
_reflns_threshold_expression                  I>2\s(I)
 
_computing_data_collection
;
CrysAlisPro, Agilent Technologies,
Version 1.171.35.19 (release 27-10-2011 CrysAlis171 .NET)
(compiled Oct 27 2011,15:02:11)
;
_computing_cell_refinement
;
CrysAlisPro, Agilent Technologies,
Version 1.171.35.19 (release 27-10-2011 CrysAlis171 .NET)
(compiled Oct 27 2011,15:02:11)
;
_computing_data_reduction
;
CrysAlisPro, Agilent Technologies,
Version 1.171.35.19 (release 27-10-2011 CrysAlis171 .NET)
(compiled Oct 27 2011,15:02:11)
;
_computing_structure_solution        'SHELXS-97 (Sheldrick, 2008)'
_computing_structure_refinement   'SHELXL-2013 (Sheldrick, 2013)'
_computing_molecular_graphics        ?
_computing_publication_material      'PLATON (Spek, 2003)'
 
#===============================================================================
 
# 8. REFINEMENT DATA
 
_refine_special_details
;
 ?
;
_refine_ls_structure_factor_coef  Fsqd
_refine_ls_matrix_type            full
_refine_ls_weighting_scheme       calc
_refine_ls_weighting_details
;
 w=1/[\s^2^(Fo^2^)+(0.0460P)^2^+0.2125P]
 where P=(Fo^2^+2Fc^2^)/3
;
_atom_sites_solution_primary      ?
_atom_sites_solution_secondary    ?
_atom_sites_solution_hydrogens    difmap
_refine_ls_hydrogen_treatment     refall
_refine_ls_extinction_method      none
_refine_ls_extinction_coef        .
_refine_ls_number_reflns          3998
_refine_ls_number_parameters      324
_refine_ls_number_restraints      0
_refine_ls_R_factor_all           0.0445
_refine_ls_R_factor_gt            0.0392
_refine_ls_wR_factor_ref          0.1021
_refine_ls_wR_factor_gt           0.0983
_refine_ls_goodness_of_fit_ref    1.042
_refine_ls_restrained_S_all       1.042
_refine_ls_shift/su_max           0.000
_refine_ls_shift/su_mean          0.000
 
#===============================================================================
 
# 9. ATOMIC COORDINATES AND DISPLACEMENT PARAMETERS
 
loop_
_atom_site_label
_atom_site_type_symbol
_atom_site_thermal_displace_type
_atom_site_fract_x
_atom_site_fract_y
_atom_site_fract_z
_atom_site_occupancy
_atom_site_U_iso_or_equiv
_atom_site_calc_flag
_atom_site_refinement_flags
N1 N Uani 0.40093(12) 0.65915(11) 0.66072(9) 1.000 0.0226(3) . .
N2 N Uani -0.38717(12) 0.72785(12) 0.98189(9) 1.000 0.0249(3) . .
C8 C Uani 0.34906(15) 0.73831(14) 0.73715(11) 1.000 0.0230(4) . .
C9 C Uani 0.19775(15) 0.75425(13) 0.80320(10) 1.000 0.0217(4) . .
C10 C Uani 0.09106(14) 0.68628(13) 0.79026(10) 1.000 0.0182(3) . .
C11 C Uani 0.14375(15) 0.60707(14) 0.70862(11) 1.000 0.0227(4) . .
C12 C Uani 0.29698(15) 0.59614(14) 0.64716(11) 1.000 0.0242(4) . .
C13 C Uani -0.07250(14) 0.69849(13) 0.85881(10) 1.000 0.0188(3) . .
C14 C Uani -0.15520(15) 0.82019(14) 0.89995(11) 1.000 0.0228(4) . .
C15 C Uani -0.30936(15) 0.82972(14) 0.96018(11) 1.000 0.0258(4) . .
C16 C Uani -0.30589(16) 0.60951(14) 0.94350(11) 1.000 0.0250(4) . .
C17 C Uani -0.15130(15) 0.59012(14) 0.88303(11) 1.000 0.0231(4) . .
N3 N Uani -0.39800(13) 0.98261(12) 0.64115(9) 1.000 0.0268(3) . .
C18 C Uani -0.17371(15) 1.08465(14) 0.60104(11) 1.000 0.0241(4) . .
C19 C Uani -0.32696(16) 1.07400(15) 0.65361(12) 1.000 0.0275(4) . .
C20 C Uani -0.31088(16) 0.89950(15) 0.57191(12) 1.000 0.0300(4) . .
C21 C Uani -0.15692(15) 0.90195(15) 0.51580(12) 1.000 0.0275(4) . .
C22 C Uani -0.08276(14) 0.99691(12) 0.52930(10) 1.000 0.0182(3) . .
O1 O Uani 0.28063(10) 0.84314(9) 0.02579(7) 1.000 0.0229(3) . .
O2 O Uani 0.28284(10) 0.46048(9) 0.41895(7) 1.000 0.0223(3) . .
C1 C Uani -0.05196(14) 0.75442(13) 0.24908(10) 1.000 0.0182(3) . .
C2 C Uani 0.03294(14) 0.82291(13) 0.14395(10) 1.000 0.0193(4) . .
C3 C Uani 0.20311(14) 0.77033(13) 0.13028(10) 1.000 0.0180(3) . .
C4 C Uani 0.29084(14) 0.64851(12) 0.22090(10) 1.000 0.0171(3) . .
C5 C Uani 0.20490(14) 0.57987(12) 0.32630(10) 1.000 0.0171(4) . .
C6 C Uani 0.03467(14) 0.63362(13) 0.34024(10) 1.000 0.0177(3) . .
C7 C Uani -0.23684(15) 0.80785(15) 0.26339(11) 1.000 0.0266(4) . .
H8 H Uani 0.43381 0.79035 0.74494 1.000 0.0393 . .
H9 H Uani 0.16815 0.81882 0.86393 1.000 0.0373 . .
H11 H Uani 0.06358 0.55680 0.69193 1.000 0.0349 . .
H12 H Uani 0.34010 0.53397 0.58402 1.000 0.0356 . .
H14 H Uani -0.10274 0.90966 0.88311 1.000 0.0374 . .
H15 H Uani -0.37462 0.92374 0.99310 1.000 0.0406 . .
H16 H Uani -0.37164 0.52879 0.96307 1.000 0.0412 . .
H17 H Uani -0.09591 0.49081 0.85537 1.000 0.0371 . .
H18 H Uani -0.12543 1.16076 0.61731 1.000 0.0381 . .
H19 H Uani -0.39764 1.14230 0.70949 1.000 0.0399 . .
H20 H Uani -0.36549 0.82448 0.56042 1.000 0.0370 . .
H21 H Uani -0.09529 0.82850 0.46234 1.000 0.0340 . .
H1 H Uani 0.40001 0.79089 0.01939 1.000 0.0339 . .
H2 H Uani 0.39697 0.41460 0.38988 1.000 0.0336 . .
H2A H Uani -0.03261 0.91735 0.07237 1.000 0.0352 . .
H4 H Uani 0.42331 0.60930 0.21014 1.000 0.0364 . .
H6 H Uani -0.02856 0.57967 0.42330 1.000 0.0348 . .
H7A H Uani -0.28604 0.76173 0.21617 1.000 0.0431 . .
H7B H Uani -0.28768 0.77195 0.35540 1.000 0.0423 . .
H7C H Uani -0.28960 0.92844 0.22458 1.000 0.0424 . .
 
loop_
_atom_site_aniso_label
_atom_site_aniso_U_11
_atom_site_aniso_U_22
_atom_site_aniso_U_33
_atom_site_aniso_U_23
_atom_site_aniso_U_13
_atom_site_aniso_U_12
N1 0.0172(6) 0.0219(5) 0.0251(5) -0.0066(4) -0.0005(4) -0.0039(4)
N2 0.0198(6) 0.0294(6) 0.0241(5) -0.0088(5) 0.0028(4) -0.0087(5)
C8 0.0183(7) 0.0248(7) 0.0277(6) -0.0089(5) -0.0022(5) -0.0082(5)
C9 0.0196(7) 0.0240(6) 0.0248(6) -0.0119(5) -0.0003(5) -0.0072(5)
C10 0.0165(6) 0.0172(6) 0.0196(6) -0.0048(5) -0.0019(5) -0.0048(5)
C11 0.0202(7) 0.0244(6) 0.0274(6) -0.0118(5) -0.0001(5) -0.0089(5)
C12 0.0229(7) 0.0247(6) 0.0255(6) -0.0120(5) 0.0017(5) -0.0061(5)
C13 0.0165(6) 0.0217(6) 0.0180(6) -0.0064(5) -0.0016(5) -0.0058(5)
C14 0.0199(7) 0.0238(6) 0.0281(6) -0.0112(5) 0.0008(5) -0.0095(5)
C15 0.0203(7) 0.0278(7) 0.0306(7) -0.0146(6) 0.0030(5) -0.0063(5)
C16 0.0222(7) 0.0267(7) 0.0273(6) -0.0076(5) 0.0030(5) -0.0132(5)
C17 0.0218(7) 0.0223(6) 0.0264(6) -0.0098(5) 0.0004(5) -0.0077(5)
H8 0.0313 0.0492 0.0477 -0.0217 -0.0003 -0.0200
H9 0.0361 0.0427 0.0421 -0.0245 0.0023 -0.0144
H11 0.0316 0.0403 0.0414 -0.0194 0.0022 -0.0176
H12 0.0326 0.0405 0.0379 -0.0214 0.0040 -0.0107
H14 0.0356 0.0355 0.0476 -0.0194 0.0037 -0.0164
H15 0.0359 0.0412 0.0485 -0.0266 0.0068 -0.0095
H16 0.0400 0.0463 0.0467 -0.0206 0.0101 -0.0261
H17 0.0382 0.0347 0.0434 -0.0207 0.0070 -0.0142
N3 0.0191(6) 0.0308(6) 0.0330(6) -0.0144(5) 0.0030(5) -0.0092(5)
C18 0.0210(7) 0.0271(7) 0.0308(7) -0.0163(6) 0.0034(5) -0.0111(5)
C19 0.0208(7) 0.0339(7) 0.0341(7) -0.0207(6) 0.0065(5) -0.0104(6)
C20 0.0226(8) 0.0333(7) 0.0442(8) -0.0226(6) 0.0048(6) -0.0142(6)
C21 0.0195(7) 0.0313(7) 0.0402(7) -0.0234(6) 0.0065(6) -0.0103(6)
C22 0.0159(6) 0.0179(6) 0.0193(5) -0.0053(5) -0.0021(5) -0.0039(5)
H18 0.0375 0.0371 0.0488 -0.0220 0.0003 -0.0160
H19 0.0340 0.0427 0.0470 -0.0272 0.0051 -0.0079
H20 0.0305 0.0435 0.0470 -0.0227 0.0039 -0.0187
H21 0.0293 0.0364 0.0417 -0.0220 0.0056 -0.0113
O1 0.0184(5) 0.0249(5) 0.0206(4) -0.0033(4) 0.0039(3) -0.0086(4)
O2 0.0183(5) 0.0219(4) 0.0198(4) -0.0040(4) 0.0008(3) -0.0026(3)
C1 0.0159(6) 0.0187(6) 0.0235(6) -0.0114(5) 0.0020(5) -0.0066(5)
C2 0.0179(7) 0.0181(6) 0.0203(6) -0.0055(5) -0.0016(5) -0.0047(5)
C3 0.0202(7) 0.0179(6) 0.0186(5) -0.0076(5) 0.0027(5) -0.0097(5)
C4 0.0142(6) 0.0181(6) 0.0210(6) -0.0092(5) 0.0013(5) -0.0058(5)
C5 0.0198(7) 0.0151(6) 0.0186(6) -0.0078(5) -0.0010(5) -0.0058(5)
C6 0.0179(6) 0.0190(6) 0.0185(6) -0.0084(5) 0.0037(4) -0.0090(5)
C7 0.0164(7) 0.0305(7) 0.0278(6) -0.0080(6) 0.0018(5) -0.0052(5)
H1 0.0243 0.0353 0.0349 -0.0082 0.0021 -0.0068
H2 0.0279 0.0335 0.0320 -0.0105 0.0018 -0.0035
H2A 0.0303 0.0321 0.0346 -0.0037 -0.0049 -0.0062
H4 0.0222 0.0403 0.0383 -0.0097 0.0015 -0.0056
H6 0.0320 0.0371 0.0314 -0.0069 0.0049 -0.0152
H7A 0.0354 0.0545 0.0536 -0.0305 -0.0034 -0.0171
H7B 0.0335 0.0558 0.0330 -0.0112 0.0045 -0.0161
H7C 0.0327 0.0307 0.0565 -0.0092 -0.0034 -0.0070
 
#===============================================================================
 
# 10. MOLECULAR GEOMETRY
 
_geom_special_details
;
 Bond distances, angles etc. have been calculated using the
 rounded fractional coordinates. All su's are estimated
 from the variances of the (full) variance-covariance matrix.
 The cell esds are taken into account in the estimation of
 distances, angles and torsion angles
;
 
loop_
_geom_bond_atom_site_label_1
_geom_bond_atom_site_label_2
_geom_bond_distance
_geom_bond_site_symmetry_1
_geom_bond_site_symmetry_2
_geom_bond_publ_flag
 O1      C3       1.3709(14)                     .       .                   yes
 O2      C5       1.3682(14)                     .       .                   yes
 O1      H1           0.9900                     .       .                   no
 O2      H2           0.9900                     .       .                   no
 N1      C8       1.3392(17)                     .       .                   yes
 N1      C12      1.3425(18)                     .       .                   yes
 N2      C15      1.3396(18)                     .       .                   yes
 N2      C16      1.3410(18)                     .       .                   yes
 N3      C19      1.3392(19)                     .       .                   yes
 N3      C20      1.3309(18)                     .       .                   yes
 C8      C9       1.3870(19)                     .       .                   no
 C9      C10      1.3979(19)                     .       .                   no
 C10     C13      1.4872(18)                     .       .                   no
 C10     C11      1.3922(18)                     .       .                   no
 C11     C12        1.381(2)                     .       .                   no
 C13     C14      1.3893(19)                     .       .                   no
 C13     C17      1.3969(19)                     .       .                   no
 C14     C15        1.384(2)                     .       .                   no
 C16     C17        1.383(2)                     .       .                   no
 C8      H8           1.0800                     .       .                   no
 C9      H9           1.0800                     .       .                   no
 C11     H11          1.0800                     .       .                   no
 C12     H12          1.0800                     .       .                   no
 C14     H14          1.0800                     .       .                   no
 C15     H15          1.0800                     .       .                   no
 C16     H16          1.0800                     .       .                   no
 C17     H17          1.0800                     .       .                   no
 C18     C19        1.384(2)                     .       .                   no
 C18     C22      1.3911(18)                     .       .                   no
 C20     C21        1.383(2)                     .       .                   no
 C21     C22      1.3968(19)                     .       .                   no
 C22     C22      1.4879(18)                     .     2_576                 no
 C18     H18          1.0800                     .       .                   no
 C19     H19          1.0800                     .       .                   no
 C20     H20          1.0800                     .       .                   no
 C21     H21          1.0800                     .       .                   no
 C1      C7         1.511(2)                     .       .                   no
 C1      C2       1.3932(17)                     .       .                   no
 C1      C6       1.3922(17)                     .       .                   no
 C2      C3       1.3920(19)                     .       .                   no
 C3      C4       1.3963(17)                     .       .                   no
 C4      C5       1.4005(17)                     .       .                   no
 C5      C6       1.3931(19)                     .       .                   no
 C2      H2A          1.0800                     .       .                   no
 C4      H4           1.0800                     .       .                   no
 C6      H6           1.0800                     .       .                   no
 C7      H7A          1.0800                     .       .                   no
 C7      H7B          1.0800                     .       .                   no
 C7      H7C          1.0800                     .       .                   no
 
loop_
_geom_angle_atom_site_label_1
_geom_angle_atom_site_label_2
_geom_angle_atom_site_label_3
_geom_angle
_geom_angle_site_symmetry_1
_geom_angle_site_symmetry_2
_geom_angle_site_symmetry_3
_geom_angle_publ_flag
 C3      O1      H1           112.00             .       .       .           no
 C5      O2      H2           110.00             .       .       .           no
 C8      N1      C12      116.87(12)             .       .       .           yes
 C15     N2      C16      116.26(12)             .       .       .           yes
 C19     N3      C20      115.27(13)             .       .       .           yes
 N1      C8      C9       123.39(13)             .       .       .           yes
 C8      C9      C10      119.50(11)             .       .       .           no
 C11     C10     C13      120.87(12)             .       .       .           no
 C9      C10     C13      122.16(11)             .       .       .           no
 C9      C10     C11      116.97(12)             .       .       .           no
 C10     C11     C12      119.64(13)             .       .       .           no
 N1      C12     C11      123.60(12)             .       .       .           yes
 C10     C13     C14      121.27(12)             .       .       .           no
 C14     C13     C17      116.93(12)             .       .       .           no
 C10     C13     C17      121.79(12)             .       .       .           no
 C13     C14     C15      119.48(13)             .       .       .           no
 N2      C15     C14      124.03(13)             .       .       .           yes
 N2      C16     C17      123.78(13)             .       .       .           yes
 C13     C17     C16      119.51(12)             .       .       .           no
 C9      C8      H8           121.00             .       .       .           no
 N1      C8      H8           116.00             .       .       .           no
 C10     C9      H9           123.00             .       .       .           no
 C8      C9      H9           118.00             .       .       .           no
 C12     C11     H11          120.00             .       .       .           no
 C10     C11     H11          120.00             .       .       .           no
 C11     C12     H12          120.00             .       .       .           no
 N1      C12     H12          116.00             .       .       .           no
 C13     C14     H14          121.00             .       .       .           no
 C15     C14     H14          119.00             .       .       .           no
 C14     C15     H15          120.00             .       .       .           no
 N2      C15     H15          116.00             .       .       .           no
 N2      C16     H16          114.00             .       .       .           no
 C17     C16     H16          122.00             .       .       .           no
 C13     C17     H17          122.00             .       .       .           no
 C16     C17     H17          118.00             .       .       .           no
 C19     C18     C22      119.99(13)             .       .       .           no
 N3      C19     C18      124.51(13)             .       .       .           yes
 N3      C20     C21      124.51(14)             .       .       .           yes
 C20     C21     C22      120.13(13)             .       .       .           no
 C18     C22     C21      115.59(12)             .       .       .           no
 C21     C22     C22      121.95(11)             .       .     2_576         no
 C18     C22     C22      122.46(12)             .       .     2_576         no
 C22     C18     H18          121.00             .       .       .           no
 C19     C18     H18          119.00             .       .       .           no
 N3      C19     H19          116.00             .       .       .           no
 C18     C19     H19          120.00             .       .       .           no
 N3      C20     H20          117.00             .       .       .           no
 C21     C20     H20          119.00             .       .       .           no
 C20     C21     H21          119.00             .       .       .           no
 C22     C21     H21          121.00             .       .       .           no
 C2      C1      C7       120.51(11)             .       .       .           no
 C2      C1      C6       119.51(12)             .       .       .           no
 C6      C1      C7       119.96(11)             .       .       .           no
 C1      C2      C3       120.10(11)             .       .       .           no
 O1      C3      C2       117.71(11)             .       .       .           yes
 C2      C3      C4       120.74(11)             .       .       .           no
 O1      C3      C4       121.55(12)             .       .       .           yes
 C3      C4      C5       118.94(12)             .       .       .           no
 O2      C5      C4       122.10(11)             .       .       .           yes
 O2      C5      C6       117.68(10)             .       .       .           yes
 C4      C5      C6       120.21(11)             .       .       .           no
 C1      C6      C5       120.49(11)             .       .       .           no
 C1      C2      H2A          120.00             .       .       .           no
 C3      C2      H2A          119.00             .       .       .           no
 C3      C4      H4           120.00             .       .       .           no
 C5      C4      H4           121.00             .       .       .           no
 C1      C6      H6           121.00             .       .       .           no
 C5      C6      H6           119.00             .       .       .           no
 C1      C7      H7A          111.00             .       .       .           no
 C1      C7      H7B          114.00             .       .       .           no
 C1      C7      H7C          114.00             .       .       .           no
 H7A     C7      H7B          105.00             .       .       .           no
 H7A     C7      H7C          104.00             .       .       .           no
 H7B     C7      H7C          109.00             .       .       .           no
 
loop_
_geom_torsion_atom_site_label_1
_geom_torsion_atom_site_label_2
_geom_torsion_atom_site_label_3
_geom_torsion_atom_site_label_4
_geom_torsion
_geom_torsion_site_symmetry_1
_geom_torsion_site_symmetry_2
_geom_torsion_site_symmetry_3
_geom_torsion_site_symmetry_4
_geom_torsion_publ_flag
 C12     N1      C8      C9         1.55(19)     .       .       .       .   no
 C8      N1      C12     C11       -1.09(19)     .       .       .       .   no
 C16     N2      C15     C14        1.21(19)     .       .       .       .   no
 C15     N2      C16     C17       -0.90(19)     .       .       .       .   no
 C20     N3      C19     C18         -0.5(2)     .       .       .       .   no
 C19     N3      C20     C21          0.6(2)     .       .       .       .   no
 N1      C8      C9      C10       -0.53(19)     .       .       .       .   no
 C8      C9      C10     C13      179.73(11)     .       .       .       .   no
 C8      C9      C10     C11       -0.98(18)     .       .       .       .   no
 C13     C10     C11     C12     -179.29(12)     .       .       .       .   no
 C9      C10     C13     C14       26.07(18)     .       .       .       .   no
 C11     C10     C13     C14     -153.19(12)     .       .       .       .   no
 C11     C10     C13     C17       25.68(18)     .       .       .       .   no
 C9      C10     C13     C17     -155.06(12)     .       .       .       .   no
 C9      C10     C11     C12        1.41(18)     .       .       .       .   no
 C10     C11     C12     N1          -0.4(2)     .       .       .       .   no
 C17     C13     C14     C15       -0.90(18)     .       .       .       .   no
 C10     C13     C17     C16     -177.74(11)     .       .       .       .   no
 C10     C13     C14     C15      178.02(11)     .       .       .       .   no
 C14     C13     C17     C16        1.18(18)     .       .       .       .   no
 C13     C14     C15     N2          -0.3(2)     .       .       .       .   no
 N2      C16     C17     C13         -0.3(2)     .       .       .       .   no
 C22     C18     C19     N3           0.2(2)     .       .       .       .   no
 C19     C18     C22     C21        0.08(18)     .       .       .       .   no
 C19     C18     C22     C22     -179.83(12)     .       .       .     2_576 no
 N3      C20     C21     C22         -0.4(2)     .       .       .       .   no
 C20     C21     C22     C18        0.02(19)     .       .       .       .   no
 C20     C21     C22     C22      179.93(13)     .       .       .     2_576 no
 C18     C22     C22     C18     -180.00(11)     .       .     2_576   2_576 no
 C18     C22     C22     C21       -0.09(18)     .       .     2_576   2_576 no
 C21     C22     C22     C18        0.09(18)     .       .     2_576   2_576 no
 C21     C22     C22     C21      180.00(12)     .       .     2_576   2_576 no
 C6      C1      C2      C3         0.22(19)     .       .       .       .   no
 C7      C1      C2      C3      -178.32(12)     .       .       .       .   no
 C2      C1      C6      C5        -0.83(19)     .       .       .       .   no
 C7      C1      C6      C5       177.71(12)     .       .       .       .   no
 C1      C2      C3      O1      -179.11(11)     .       .       .       .   no
 C1      C2      C3      C4         0.26(19)     .       .       .       .   no
 O1      C3      C4      C5       179.21(11)     .       .       .       .   no
 C2      C3      C4      C5        -0.14(19)     .       .       .       .   no
 C3      C4      C5      O2      -179.74(11)     .       .       .       .   no
 C3      C4      C5      C6        -0.47(18)     .       .       .       .   no
 O2      C5      C6      C1      -179.74(11)     .       .       .       .   no
 C4      C5      C6      C1         0.96(19)     .       .       .       .   no
 
loop_
_geom_contact_atom_site_label_1
_geom_contact_atom_site_label_2
_geom_contact_distance
_geom_contact_site_symmetry_1
_geom_contact_site_symmetry_2
_geom_contact_publ_flag
 O1      N2       2.7447(15)                     .     1_654                 no
 O1      C9       3.3926(15)                     .     1_554                 no
 O2      N1       2.7285(15)                     .     2_666                 no
 O1      H9           2.4800                     .     1_554                 no
 O1      H2A          2.6700                     .     2_575                 no
 O1      H14          2.8900                     .     2_576                 no
 O1      H15          2.6600                     .     2_576                 no
 O2      H12          2.5500                     .       .                   no
 O2      H7B          2.8300                     .     2_566                 no
 O2      H20          2.6100                     .     2_566                 no
 O2      H6           2.6500                     .     2_566                 no
 N1      C5       3.4319(17)                     .     2_666                 no
 N1      C4       3.3495(17)                     .     2_666                 no
 N1      O2       2.7285(15)                     .     2_666                 no
 N2      O1       2.7447(15)                     .     1_456                 no
 N3      C7       3.3891(19)                     .     2_476                 no
 N1      H4           2.6300                     .     2_666                 no
 N1      H20          2.8800                     .     1_655                 no
 N1      H2           1.7400                     .     2_666                 no
 N2      H1           1.7600                     .     1_456                 no
 N3      H8           2.6200                     .     1_455                 no
 N3      H7C          2.9000                     .     2_476                 no
 C4      N1       3.3495(17)                     .     2_666                 no
 C5      N1       3.4319(17)                     .     2_666                 no
 C6      C11      3.5659(19)                     .     2_566                 no
 C7      N3       3.3891(19)                     .     2_476                 no
 C9      O1       3.3926(15)                     .     1_556                 no
 C11     C6       3.5659(19)                     .     2_566                 no
 C11     C21        3.594(2)                     .       .                   no
 C12     C18      3.4648(18)                     .     2_576                 no
 C14     C19      3.3121(19)                     .       .                   no
 C14     C18      3.5673(18)                     .       .                   no
 C15     C19      3.5734(19)                     .       .                   no
 C18     C12      3.4648(18)                     .     2_576                 no
 C18     C14      3.5673(18)                     .       .                   no
 C19     C15      3.5734(19)                     .       .                   no
 C19     C14      3.3121(19)                     .       .                   no
 C21     C11        3.594(2)                     .       .                   no
 C1      H18          2.9500                     .     2_576                 no
 C1      H11          2.9600                     .     2_566                 no
 C1      H21          2.8400                     .       .                   no
 C1      H17          2.9400                     .     2_566                 no
 C2      H17          2.9900                     .     2_566                 no
 C2      H2A          2.9100                     .     2_575                 no
 C2      H14          2.8400                     .     2_576                 no
 C3      H17          3.0100                     .     2_566                 no
 C3      H14          2.9600                     .     2_576                 no
 C4      H19          3.0000                     .     2_576                 no
 C4      H18          3.0300                     .     2_576                 no
 C4      H17          3.0000                     .     2_566                 no
 C5      H18          2.7400                     .     2_576                 no
 C5      H17          2.9500                     .     2_566                 no
 C6      H18          2.6900                     .     2_576                 no
 C6      H6           2.8400                     .     2_566                 no
 C6      H11          2.5300                     .     2_566                 no
 C6      H21          2.6700                     .       .                   no
 C6      H17          2.9200                     .     2_566                 no
 C7      H19          3.0300                     .     2_476                 no
 C7      H21          3.0100                     .       .                   no
 C8      H2           2.7500                     .     2_666                 no
 C8      H20          3.0800                     .     1_655                 no
 C9      H14          2.7300                     .       .                   no
 C11     H17          2.7500                     .       .                   no
 C12     H2           2.6000                     .     2_666                 no
 C12     H4           2.9500                     .     2_666                 no
 C14     H2A          3.0900                     .     1_556                 no
 C14     H9           2.7700                     .       .                   no
 C15     H1           2.6300                     .     1_456                 no
 C15     H7A          2.9200                     .     1_556                 no
 C16     H1           2.7800                     .     1_456                 no
 C17     H11          2.6900                     .       .                   no
 C18     H21          2.6700                     .     2_576                 no
 C20     H8           2.9400                     .     1_455                 no
 C21     H18          2.6600                     .     2_576                 no
 H1      C15          2.6300                     .     1_654                 no
 H1      N2           1.7600                     .     1_654                 no
 H1      C16          2.7800                     .     1_654                 no
 H1      H4           2.3200                     .       .                   no
 H2      H20          2.3400                     .     2_566                 no
 H2      H4           2.3400                     .       .                   no
 H2      C8           2.7500                     .     2_666                 no
 H2      N1           1.7400                     .     2_666                 no
 H2      C12          2.6000                     .     2_666                 no
 H2A     H14          2.5100                     .     1_554                 no
 H2A     C2           2.9100                     .     2_575                 no
 H2A     H2A          2.0500                     .     2_575                 no
 H2A     H7C          2.5900                     .       .                   no
 H2A     C14          3.0900                     .     1_554                 no
 H2A     O1           2.6700                     .     2_575                 no
 H4      C12          2.9500                     .     2_666                 no
 H4      N1           2.6300                     .     2_666                 no
 H4      H2           2.3400                     .       .                   no
 H4      H1           2.3200                     .       .                   no
 H6      O2           2.6500                     .     2_566                 no
 H6      H7B          2.4500                     .       .                   no
 H6      H11          2.4000                     .     2_566                 no
 H6      C6           2.8400                     .     2_566                 no
 H6      H21          2.5500                     .       .                   no
 H6      H6           1.9500                     .     2_566                 no
 H7A     C15          2.9200                     .     1_554                 no
 H7B     O2           2.8300                     .     2_566                 no
 H7B     H6           2.4500                     .       .                   no
 H7C     N3           2.9000                     .     2_476                 no
 H7C     H2A          2.5900                     .       .                   no
 H8      H20          2.5200                     .     1_655                 no
 H8      C20          2.9400                     .     1_655                 no
 H8      N3           2.6200                     .     1_655                 no
 H9      O1           2.4800                     .     1_556                 no
 H9      H14          2.2200                     .       .                   no
 H9      C14          2.7700                     .       .                   no
 H11     C17          2.6900                     .       .                   no
 H11     H6           2.4000                     .     2_566                 no
 H11     C1           2.9600                     .     2_566                 no
 H11     C6           2.5300                     .     2_566                 no
 H11     H17          2.1900                     .       .                   no
 H12     O2           2.5500                     .       .                   no
 H14     C9           2.7300                     .       .                   no
 H14     H9           2.2200                     .       .                   no
 H14     C3           2.9600                     .     2_576                 no
 H14     C2           2.8400                     .     2_576                 no
 H14     H2A          2.5100                     .     1_556                 no
 H14     O1           2.8900                     .     2_576                 no
 H15     H15          2.2000                     .     2_477                 no
 H15     O1           2.6600                     .     2_576                 no
 H16     H16          2.4300                     .     2_467                 no
 H17     C4           3.0000                     .     2_566                 no
 H17     C5           2.9500                     .     2_566                 no
 H17     C11          2.7500                     .       .                   no
 H17     H11          2.1900                     .       .                   no
 H17     C3           3.0100                     .     2_566                 no
 H17     C2           2.9900                     .     2_566                 no
 H17     C6           2.9200                     .     2_566                 no
 H17     C1           2.9400                     .     2_566                 no
 H18     C1           2.9500                     .     2_576                 no
 H18     C4           3.0300                     .     2_576                 no
 H18     C5           2.7400                     .     2_576                 no
 H18     C6           2.6900                     .     2_576                 no
 H18     H21          1.9900                     .     2_576                 no
 H18     C21          2.6600                     .     2_576                 no
 H19     C4           3.0000                     .     2_576                 no
 H19     C7           3.0300                     .     2_476                 no
 H20     N1           2.8800                     .     1_455                 no
 H20     C8           3.0800                     .     1_455                 no
 H20     H8           2.5200                     .     1_455                 no
 H20     O2           2.6100                     .     2_566                 no
 H20     H2           2.3400                     .     2_566                 no
 H21     C7           3.0100                     .       .                   no
 H21     C18          2.6700                     .     2_576                 no
 H21     H18          1.9900                     .     2_576                 no
 H21     H6           2.5500                     .       .                   no
 H21     C1           2.8400                     .       .                   no
 H21     C6           2.6700                     .       .                   no
 
loop_
_geom_hbond_atom_site_label_D
_geom_hbond_atom_site_label_H
_geom_hbond_atom_site_label_A
_geom_hbond_distance_DH
_geom_hbond_distance_HA
_geom_hbond_distance_DA
_geom_hbond_angle_DHA
_geom_hbond_site_symmetry_A
_geom_hbond_publ_flag
#
#D   H   A   D - H  H...A   D...A    D - H...A  symm(A)
#
O1      H1      N2          0.9900     1.7600 2.7447(15)     169.00   1_654 yes
O2      H2      N1          0.9900     1.7400 2.7285(15)     177.00   2_666 yes
C8      H8      N3          1.0800     2.6200 3.5926(19)     149.00   1_655 yes
C9      H9      O1          1.0800     2.4800 3.3926(15)     142.00   1_556 yes
C12     H12     O2          1.0800     2.5500 3.5238(16)     150.00     .   yes
 
# Loop Mechanism for Extra Tables(s)
 
#loop_
#_publ_manuscript_incl_extra_item
#'_geom_extra_tableA_col_1'
#'_geom_extra_tableA_col_2'
#'_geom_extra_tableA_col_3'
#'_geom_extra_table_head_A'
#'_geom_table_footnote_A'
#'_geom_extra_tableB_col_1'
#'_geom_extra_tableB_col_2'
#'_geom_extra_tableB_col_3'
#'_geom_extra_table_head_B'
#'_geom_table_footnote_B'
 
 
#
#loop_
#_geom_extra_tableA_col_1
#_geom_extra_tableA_col_2
#_geom_extra_tableA_col_3
# ? ? ?
 
 
#
#loop_
#_geom_extra_tableB_col_1
#_geom_extra_tableB_col_2
#_geom_extra_tableB_col_3
# ? ? ?
 
 
#
#_geom_table_footnote_A
#;
# ?
#;
 
 
#
#_geom_table_footnote_B
#;
# ?
#;
 
 
#
#_geom_table_footnote_A
#;
# ?
#;
 
 
#
#_geom_table_footnote_B
#;
# ?
#;
# start Validation Reply Form
_vrf_PLAT411_red
;
PROBLEM: Short Inter H...H Contact  H6     ..  H6      ..       1.95 Ang. 
RESPONSE: This is an artifact of neutron normalization and possible weak H...H 
contact is suspected.
;
# end Validation Reply Form 
 
#===END

data_III_120K
_database_code_depnum_ccdc_archive 'CCDC 944963'
 
#===============================================================================
 
# 5. CHEMICAL DATA
 
_chemical_name_systematic
;
;
_chemical_name_common                ?
_chemical_melting_point              ?
_chemical_formula_moiety
'4.5(C10 H8 N2), 3(C7 H8 O2)'
# Ex: 'C12 H16 N2 O6, H2 O' and '(Cd 2+)3, (C6 N6 Cr 3-)2, 2(H2 O)'
_chemical_formula_structural         ?
_chemical_formula_sum
'C66 H60 N9 O6'
_chemical_formula_iupac              ?
_chemical_formula_weight                1075.26
_chemical_compound_source           'see text'
 
loop_
_atom_type_symbol
_atom_type_description
_atom_type_scat_dispersion_real
_atom_type_scat_dispersion_imag
_atom_type_scat_source
 C   C    0.0033    0.0016
' International Tables Vol C Tables 4.2.6.8 and 6.1.1.4'
 H   H    0.0000    0.0000
' International Tables Vol C Tables 4.2.6.8 and 6.1.1.4'
 N   N    0.0061    0.0033
' International Tables Vol C Tables 4.2.6.8 and 6.1.1.4'
 O   O    0.0106    0.0060
' International Tables Vol C Tables 4.2.6.8 and 6.1.1.4'
 
#===============================================================================
 
# 6. CRYSTAL DATA
 
_symmetry_cell_setting                              monoclinic
_symmetry_space_group_name_Hall                   '-P 2yn'
_symmetry_space_group_name_H-M                    'P 21/n'
_symmetry_Int_Tables_number                              14
 
loop_
_symmetry_equiv_pos_site_id
_symmetry_equiv_pos_as_xyz
   1 x,y,z
   2 1/2-x,1/2+y,1/2-z
   3 -x,-y,-z
   4 1/2+x,1/2-y,1/2+z
 
_cell_length_a                                        9.2233(3)
_cell_length_b                                      36.2938(12)
_cell_length_c                                       16.5853(5)
_cell_angle_alpha                                            90
_cell_angle_beta                                      97.827(3)
_cell_angle_gamma                                            90
_cell_volume                                          5500.2(3)
_cell_formula_units_Z                                4
_cell_measurement_temperature                       120
_cell_measurement_reflns_used   6738
_cell_measurement_theta_min     2.3936
_cell_measurement_theta_max     27.4607
_cell_special_details
;
 
;
 
_exptl_crystal_description                       'block'
_exptl_crystal_colour                            'colourless'
 
_exptl_crystal_size_max                0.5
_exptl_crystal_size_mid                0.3
_exptl_crystal_size_min                0.2
_exptl_crystal_size_rad                           ?
_exptl_crystal_density_meas                       ?
_exptl_crystal_density_diffrn                         1.298
_exptl_crystal_density_method                    'Not Measured'
_exptl_crystal_F_000                                   2268
_exptl_absorpt_coefficient_mu                         0.085
_exptl_crystal_density_meas_temp                  ?
 
# Permitted for _exptl_absorpt_correction_type :
# analytical     'analytical from crystal shape'
#                Example: de Meulenaer&Tompa: ABST
# cylinder       'cylindrical'
# gaussian       'Gaussian from crystal shape'
#                Example: PLATON/ABSG
# integration    'integration from crystal shape'
# multi-scan     'symmetry-related measurements'
#                Example: SADABS, MULABS
# none           'no absorption corr. applied'
# numerical      'numerical from crystal shape'
# psi-scan       'psi-scan corrections'
#                Example: PLATON/ABSP
# refdelf        'refined from delta-F'
#                Example: SHELXA,
# sphere         'spherical'
#                Example: PLATON/ABSS
_exptl_absorpt_correction_T_min                     0.998
_exptl_absorpt_correction_T_max                     0.999
_exptl_absorpt_correction_type            'analytical'
_exptl_absorpt_process_details
;
CrysAlisPro, Agilent Technologies,
Version 1.171.36.20 (release 27-06-2012 CrysAlis171 .NET)
(compiled Jul 11 2012,15:38:31)
Analytical numeric absorption correction using a multifaceted crystal
			model based on expressions derived by R.C. Clark & J.S. Reid.
(Clark, R. C. & Reid, J. S. (1995). Acta Cryst. A51, 887-897)
;
 
#===============================================================================
 
# 7. EXPERIMENTAL DATA
 
_exptl_special_details
;
;
_diffrn_ambient_temperature                         120
_diffrn_radiation_wavelength                        0.71073
_diffrn_radiation_probe                           'x-ray'
_diffrn_radiation_type                            'MoK\a'
_diffrn_radiation_source 'Mova (Mo) X-ray Source'
_diffrn_radiation_monochromator 'mirror'
_diffrn_measurement_device_type 'Xcalibur, Eos, Nova'
_diffrn_detector_area_resol_mean 16.0839 
_diffrn_measurement_method '\w scans'
 
# number of measured reflections (redundant set)
_diffrn_reflns_number                             38087
_diffrn_reflns_av_R_equivalents                    0.0506
_diffrn_reflns_av_sigmaI/netI                      0.0655
_diffrn_reflns_limit_h_min                          -11
_diffrn_reflns_limit_h_max                           11
_diffrn_reflns_limit_k_min                          -45
_diffrn_reflns_limit_k_max                           47
_diffrn_reflns_limit_l_min                          -21
_diffrn_reflns_limit_l_max                           21
_diffrn_reflns_theta_min                           2.40
_diffrn_reflns_theta_max                          27.52
_diffrn_reflns_theta_full                         25.24
_diffrn_measured_fraction_theta_max               0.996
_diffrn_measured_fraction_theta_full              0.999
_diffrn_reflns_reduction_process
;
;
 
# number of unique reflections
_reflns_number_total                                12593
# number of observed reflections (> n sig(I))
_reflns_number_gt                                    8330
_reflns_threshold_expression      >2sigma(I)
 
_computing_data_collection
;
CrysAlisPro, Agilent Technologies,
Version 1.171.35.19 (release 27-10-2011 CrysAlis171 .NET)
(compiled Oct 27 2011,15:02:11)
;
_computing_cell_refinement
;
CrysAlisPro, Agilent Technologies,
Version 1.171.35.19 (release 27-10-2011 CrysAlis171 .NET)
(compiled Oct 27 2011,15:02:11)
;
_computing_data_reduction
;
CrysAlisPro, Agilent Technologies,
Version 1.171.35.19 (release 27-10-2011 CrysAlis171 .NET)
(compiled Oct 27 2011,15:02:11)
;
_computing_structure_solution        'SHELXS-97 (Sheldrick, 2008)'
_computing_structure_refinement   'SHELXL-2013 (Sheldrick, 2013)'
_computing_molecular_graphics        ?
_computing_publication_material      'PLATON (Spek, 2003)'
 
#===============================================================================
 
# 8. REFINEMENT DATA
 
_refine_special_details                           
; 
 Refinement of F^2^ against ALL reflections.  The weighted R-factor wR and 
 goodness of fit S are based on F^2^, conventional R-factors R are based 
 on F, with F set to zero for negative F^2^. The threshold expression of 
 F^2^ > 2sigma(F^2^) is used only for calculating R-factors(gt) etc. and is 
 not relevant to the choice of reflections for refinement.  R-factors based 
 on F^2^ are statistically about twice as large as those based on F, and R- 
 factors based on ALL data will be even larger. 
;
_refine_ls_structure_factor_coef                  Fsqd
_refine_ls_matrix_type                            full
_refine_ls_weighting_scheme                       'calc'
_refine_ls_weighting_details
' W=1/[\S^2^(FO^2^)+(0.0474P)^2^+3.2861P]  WHERE P=(FO^2^+2FC^2^)/3 '
_atom_sites_solution_primary                     '?'
_atom_sites_solution_secondary                   '?'
_atom_sites_solution_hydrogens                   'difmap'
 
 
# Permitted for _refine_ls_hydrogen_treatment :
# refall            - refined all H-atom parameters
# refxyz            - refined H-atom coordinates only
# refU              - refined H-atom U only
# noref             - no refinement of H-atom parameters
# constr            - H-atom parameters constrained
# hetero            - H-atom parameters constrained for H on C,
#                     all H-atom parameters refined for H on
#                     heteroatoms
# heteroxyz         - H-atom parameters constrained for H on C,
#                     refined H-atom coordinates only for H
#                     on heteroatoms
# heteroU           - H-atom parameters constrained for H on C,
#                     refined H-atom U's only for H on
#                     heteroatoms
# heteronoref       - H-atom parameters constrained for H on C,
#                     no refinement of H-atom parameters for
#                     H on heteroatoms
# hetero-mixed      - H-atom parameters constrained for H on C
#                     and some heteroatoms, all H-atom
#                     parameters refined for H on remaining
#                     heteroatoms.
# heteroxyz-mixed   - H-atom parameters constrained for H on C
#                     and some heteroatoms, refined H-atom
#                     coordinates only for H on remaining
#                     heteroatoms.
# heteroU-mixed     - H-atom parameters constrained for H on C
#                     and some heteroatoms, refined H-atom
#                     U's only for H on remaining heteroatoms
# heteronoref-mixed - H-atom parameters constrained for H on C
#                     and some heteroatoms, no refinement of
#                     H-atom parameters for H on remaining
#                     heteroatoms
# mixed   - some constrained, some independent
# undef   - H-atom parameters not defined
_refine_ls_hydrogen_treatment                    'refall'
 
_refine_ls_extinction_method                      'none'
_refine_ls_abs_structure_details                  ?
_refine_ls_abs_structure_Flack                   .
_refine_ls_number_reflns                              12593
_refine_ls_number_parameters                            970
_refine_ls_number_restraints                              0
_refine_ls_number_constraints                     ?
_refine_ls_R_factor_all                              0.1052
_refine_ls_R_factor_gt                               0.0672
_refine_ls_wR_factor_ref                             0.1642
_refine_ls_wR_factor_gt                              0.1407
_refine_ls_goodness_of_fit_ref                        1.034
_refine_ls_restrained_S_all                           1.034
_refine_ls_shift/su_max                               0.000
_refine_ls_shift/su_mean                              0.000
_refine_diff_density_max                              0.248
_refine_diff_density_min                             -0.277
_refine_diff_density_rms                              0.055
 
#===============================================================================
 
# 9. ATOMIC COORDINATES AND DISPLACEMENT PARAMETERS
 
loop_
_atom_site_label
_atom_site_type_symbol
_atom_site_thermal_displace_type
_atom_site_fract_x
_atom_site_fract_y
_atom_site_fract_z
_atom_site_occupancy
_atom_site_U_iso_or_equiv
_atom_site_calc_flag
_atom_site_refinement_flags
_atom_site_disorder_assembly
_atom_site_disorder_group
N1 N Uani 0.2618(2) 0.79179(6) 0.65147(12) 1.000 0.0324(7) d . . .
N2 N Uani 0.8824(2) 0.74557(6) 0.46066(12) 1.000 0.0308(7) d . . .
C1 C Uani 0.8944(3) 0.75097(7) 0.54140(15) 1.000 0.0310(8) d . . .
C2 C Uani 0.7767(3) 0.75950(7) 0.58146(15) 1.000 0.0292(8) d . . .
C3 C Uani 0.7480(3) 0.74810(9) 0.41943(15) 1.000 0.0396(9) d . . .
C4 C Uani 0.6253(3) 0.75706(8) 0.45426(15) 1.000 0.0361(9) d . . .
C5 C Uani 0.6384(2) 0.76324(6) 0.53763(13) 1.000 0.0232(7) d . . .
C6 C Uani 0.5087(2) 0.77355(6) 0.57725(13) 1.000 0.0232(7) d . . .
C7 C Uani 0.4939(3) 0.76140(8) 0.65540(15) 1.000 0.0328(8) d . . .
C8 C Uani 0.3959(3) 0.79505(7) 0.53733(15) 1.000 0.0287(8) d . . .
C9 C Uani 0.3706(3) 0.77104(9) 0.68916(16) 1.000 0.0391(9) d . . .
C10 C Uani 0.2768(3) 0.80338(8) 0.57622(16) 1.000 0.0323(8) d . . .
N3 N Uani -0.3059(2) 0.58399(6) 1.09124(12) 1.000 0.0303(7) d . . .
N4 N Uani 0.3135(2) 0.63038(6) 0.89798(12) 1.000 0.0306(7) d . . .
C18 C Uani 0.2026(3) 0.61013(8) 0.86000(15) 1.000 0.0314(8) d . . .
C19 C Uani 0.0798(3) 0.60072(7) 0.89410(14) 1.000 0.0279(8) d . . .
C20 C Uani 0.0670(2) 0.61216(7) 0.97302(13) 1.000 0.0248(7) d . . .
C21 C Uani 0.1811(3) 0.63344(7) 1.01320(15) 1.000 0.0296(8) d . . .
C22 C Uani 0.2997(3) 0.64165(8) 0.97374(16) 1.000 0.0332(8) d . . .
C23 C Uani -0.0619(2) 0.60189(6) 1.01328(13) 1.000 0.0242(7) d . . .
C24 C Uani -0.1967(3) 0.59313(7) 0.96907(14) 1.000 0.0301(8) d . . .
C25 C Uani -0.3143(3) 0.58463(7) 1.00978(14) 1.000 0.0302(8) d . . .
C26 C Uani -0.0530(3) 0.60087(8) 1.09805(14) 1.000 0.0319(8) d . . .
C27 C Uani -0.1752(3) 0.59195(8) 1.13323(15) 1.000 0.0363(9) d . . .
N5 N Uani 0.6627(2) 0.47585(7) 0.07082(13) 1.000 0.0371(7) d . . .
C28 C Uani 0.6821(3) 0.47290(9) -0.00673(16) 1.000 0.0396(9) d . . .
C29 C Uani 0.8104(3) 0.48145(8) -0.03679(15) 1.000 0.0346(9) d . . .
C30 C Uani 0.9298(2) 0.49499(6) 0.01470(13) 1.000 0.0233(7) d . . .
C31 C Uani 0.9106(3) 0.49828(8) 0.09612(15) 1.000 0.0368(9) d . . .
C32 C Uani 0.7785(3) 0.48858(9) 0.12037(16) 1.000 0.0424(9) d . . .
N6 N Uani 0.7857(2) 0.31760(7) 0.38913(13) 1.000 0.0389(8) d . . .
N7 N Uani 0.1250(2) 0.35882(6) 0.54868(13) 1.000 0.0353(7) d . . .
C40 C Uani 0.2545(3) 0.35779(8) 0.59698(15) 1.000 0.0341(9) d . . .
C41 C Uani 0.3858(3) 0.35021(7) 0.56971(14) 1.000 0.0297(8) d . . .
C42 C Uani 0.3879(2) 0.34282(6) 0.48730(13) 1.000 0.0234(7) d . . .
C43 C Uani 0.2548(3) 0.34352(7) 0.43687(15) 1.000 0.0291(8) d . . .
C44 C Uani 0.1281(3) 0.35139(8) 0.46984(15) 1.000 0.0325(8) d . . .
C45 C Uani 0.5256(2) 0.33419(7) 0.45424(13) 1.000 0.0241(7) d . . .
C46 C Uani 0.6434(3) 0.31668(7) 0.50043(15) 1.000 0.0285(8) d . . .
C47 C Uani 0.7685(3) 0.30950(8) 0.46625(16) 1.000 0.0342(8) d . . .
C48 C Uani 0.6721(3) 0.33434(9) 0.34478(15) 1.000 0.0376(9) d . . .
C49 C Uani 0.5432(3) 0.34324(7) 0.37381(14) 1.000 0.0287(7) d . . .
N8 N Uani 0.1887(2) 0.57674(6) 0.58157(12) 1.000 0.0309(7) d . . .
N9 N Uani 0.8119(2) 0.54224(6) 0.38343(12) 1.000 0.0317(7) d . . .
C57 C Uani 0.6999(3) 0.54862(8) 0.50467(15) 1.000 0.0319(8) d . . .
C58 C Uani 0.5627(2) 0.55411(6) 0.46063(13) 1.000 0.0237(7) d . . .
C59 C Uani 0.5535(3) 0.55279(7) 0.37595(14) 1.000 0.0274(7) d . . .
C60 C Uani 0.6792(3) 0.54682(7) 0.34079(15) 1.000 0.0304(8) d . . .
C61 C Uani 0.4325(2) 0.56153(7) 0.50177(13) 1.000 0.0237(7) d . . .
C62 C Uani 0.3125(3) 0.58126(7) 0.46376(14) 1.000 0.0284(7) d . . .
C63 C Uani 0.1948(3) 0.58819(7) 0.50483(14) 1.000 0.0302(8) d . . .
C64 C Uani 0.4258(3) 0.54956(7) 0.58133(15) 1.000 0.0301(8) d . . .
C65 C Uani 0.3041(3) 0.55761(8) 0.61755(15) 1.000 0.0331(8) d . . .
C66 C Uani 0.8196(3) 0.54315(8) 0.46482(15) 1.000 0.0351(9) d . . .
O1 O Uani 0.02758(18) 0.40989(5) 0.32165(10) 1.000 0.0318(6) d . . .
O2 O Uani 0.05751(19) 0.54226(5) 0.30823(11) 1.000 0.0340(6) d . . .
C11 C Uani 0.4290(3) 0.46728(8) 0.20436(16) 1.000 0.0295(8) d . . .
C12 C Uani 0.1101(2) 0.50788(6) 0.29647(13) 1.000 0.0239(7) d . . .
C13 C Uani 0.0377(2) 0.47633(7) 0.31745(13) 1.000 0.0231(7) d . . .
C14 C Uani 0.0935(2) 0.44174(6) 0.30247(13) 1.000 0.0223(7) d . . .
C15 C Uani 0.2220(2) 0.43879(7) 0.26715(13) 1.000 0.0236(7) d . . .
C16 C Uani 0.2932(2) 0.47027(7) 0.24528(12) 1.000 0.0229(7) d . . .
C17 C Uani 0.2372(2) 0.50482(7) 0.26016(13) 1.000 0.0232(7) d . . .
O3 O Uani 0.56744(18) 0.62949(5) 0.82942(10) 1.000 0.0303(5) d . . .
O4 O Uani 0.61199(18) 0.76073(4) 0.87034(10) 1.000 0.0299(5) d . . .
C33 C Uani 0.9995(3) 0.69318(8) 0.76193(18) 1.000 0.0320(8) d . . .
C34 C Uani 0.7959(2) 0.72682(7) 0.81755(13) 1.000 0.0222(6) d . . .
C35 C Uani 0.8539(2) 0.69394(7) 0.79328(13) 1.000 0.0228(7) d . . .
C36 C Uani 0.7763(2) 0.66132(7) 0.79943(14) 1.000 0.0241(7) d . . .
C37 C Uani 0.6411(2) 0.66200(6) 0.82850(13) 1.000 0.0227(7) d . . .
C38 C Uani 0.5844(2) 0.69492(6) 0.85336(13) 1.000 0.0228(7) d . . .
C39 C Uani 0.6625(2) 0.72734(6) 0.84810(12) 1.000 0.0213(7) d . . .
O5 O Uani 0.51448(18) 0.70657(5) 0.22719(10) 1.000 0.0307(5) d . . .
O6 O Uani 0.46109(18) 0.57615(4) 0.17579(10) 1.000 0.0289(5) d . . .
C50 C Uani 0.0851(3) 0.64267(8) 0.29712(17) 1.000 0.0300(8) d . . .
C51 C Uani 0.4144(2) 0.60914(6) 0.20237(12) 1.000 0.0226(7) d . . .
C52 C Uani 0.2828(2) 0.60909(7) 0.23535(13) 1.000 0.0223(7) d . . .
C53 C Uani 0.2286(2) 0.64185(7) 0.26304(13) 1.000 0.0231(7) d . . .
C54 C Uani 0.3067(2) 0.67438(7) 0.25820(14) 1.000 0.0247(7) d . . .
C55 C Uani 0.4397(2) 0.67421(6) 0.22718(13) 1.000 0.0227(7) d . . .
C56 C Uani 0.4937(2) 0.64149(6) 0.19844(13) 1.000 0.0224(7) d . . .
H1 H Uiso 0.998(3) 0.7487(8) 0.5716(17) 1.000 0.049(8) d . . .
H2 H Uiso 0.793(3) 0.7643(7) 0.6389(16) 1.000 0.039(7) d . . .
H3 H Uiso 0.738(3) 0.7421(8) 0.3608(17) 1.000 0.050(8) d . . .
H4 H Uiso 0.532(3) 0.7576(8) 0.4220(16) 1.000 0.043(8) d . . .
H7 H Uiso 0.571(3) 0.7461(8) 0.6867(16) 1.000 0.044(8) d . . .
H8 H Uiso 0.405(3) 0.8054(7) 0.4856(16) 1.000 0.037(7) d . . .
H9 H Uiso 0.356(3) 0.7618(8) 0.7446(16) 1.000 0.043(8) d . . .
H10 H Uiso 0.197(3) 0.8186(8) 0.5476(16) 1.000 0.046(8) d . . .
H18 H Uiso 0.215(3) 0.6015(7) 0.8056(16) 1.000 0.039(7) d . . .
H19 H Uiso 0.002(3) 0.5851(8) 0.8631(16) 1.000 0.045(8) d . . .
H21 H Uiso 0.182(3) 0.6430(8) 1.0699(17) 1.000 0.049(8) d . . .
H22 H Uiso 0.382(3) 0.6571(7) 1.0020(15) 1.000 0.035(7) d . . .
H24 H Uiso -0.213(3) 0.5932(7) 0.9070(16) 1.000 0.043(8) d . . .
H25 H Uiso -0.410(3) 0.5781(7) 0.9780(15) 1.000 0.038(7) d . . .
H26 H Uiso 0.039(3) 0.6074(7) 1.1328(15) 1.000 0.033(7) d . . .
H27 H Uiso -0.171(3) 0.5912(8) 1.1931(18) 1.000 0.055(9) d . . .
H28 H Uiso 0.597(3) 0.4618(7) -0.0443(15) 1.000 0.040(7) d . . .
H29 H Uiso 0.817(3) 0.4795(8) -0.0942(16) 1.000 0.045(8) d . . .
H31 H Uiso 0.990(3) 0.5065(8) 0.1387(17) 1.000 0.050(8) d . . .
H32 H Uiso 0.765(3) 0.4913(9) 0.1795(19) 1.000 0.063(9) d . . .
H40 H Uiso 0.254(2) 0.3632(7) 0.6588(15) 1.000 0.032(7) d . . .
H41 H Uiso 0.473(2) 0.3513(6) 0.6077(14) 1.000 0.023(6) d . . .
H43 H Uiso 0.248(3) 0.3392(7) 0.3783(15) 1.000 0.035(7) d . . .
H44 H Uiso 0.032(3) 0.3524(7) 0.4329(15) 1.000 0.036(7) d . . .
H46 H Uiso 0.635(3) 0.3081(7) 0.5574(16) 1.000 0.044(8) d . . .
H47 H Uiso 0.849(3) 0.2959(8) 0.4986(16) 1.000 0.045(8) d . . .
H48 H Uiso 0.685(3) 0.3398(8) 0.2859(17) 1.000 0.050(8) d . . .
H49 H Uiso 0.462(3) 0.3549(7) 0.3371(15) 1.000 0.039(7) d . . .
H57 H Uiso 0.717(3) 0.5485(7) 0.5645(16) 1.000 0.041(8) d . . .
H59 H Uiso 0.462(3) 0.5558(7) 0.3405(15) 1.000 0.034(7) d . . .
H60 H Uiso 0.672(2) 0.5465(6) 0.2802(14) 1.000 0.026(6) d . . .
H62 H Uiso 0.311(3) 0.5907(7) 0.4080(16) 1.000 0.039(7) d . . .
H63 H Uiso 0.109(3) 0.6034(8) 0.4796(16) 1.000 0.042(8) d . . .
H64 H Uiso 0.508(3) 0.5348(8) 0.6107(16) 1.000 0.049(8) d . . .
H65 H Uiso 0.299(3) 0.5507(8) 0.6764(17) 1.000 0.048(8) d . . .
H66 H Uiso 0.920(3) 0.5411(7) 0.4949(15) 1.000 0.033(7) d . . .
H1A H Uiso -0.052(3) 0.4173(9) 0.357(2) 1.000 0.077(11) d . . .
H2A H Uiso -0.040(3) 0.5413(9) 0.3367(19) 1.000 0.071(10) d . . .
H11A H Uiso 0.502(3) 0.4840(8) 0.2252(16) 1.000 0.040(8) d . . .
H11B H Uiso 0.409(3) 0.4716(8) 0.1454(18) 1.000 0.054(9) d . . .
H11C H Uiso 0.477(3) 0.4412(9) 0.2121(17) 1.000 0.055(9) d . . .
H13 H Uiso -0.053(2) 0.4787(6) 0.3442(13) 1.000 0.020(6) d . . .
H15 H Uiso 0.262(2) 0.4141(7) 0.2586(14) 1.000 0.028(6) d . . .
H17 H Uiso 0.281(2) 0.5258(7) 0.2438(14) 1.000 0.027(7) d . . .
H3A H Uiso 0.473(3) 0.6333(8) 0.8541(17) 1.000 0.059(9) d . . .
H4A H Uiso 0.526(3) 0.7582(8) 0.9020(18) 1.000 0.060(9) d . . .
H33A H Uiso 1.025(3) 0.7160(9) 0.7404(17) 1.000 0.048(8) d . . .
H33B H Uiso 1.079(3) 0.6882(8) 0.8055(19) 1.000 0.059(9) d . . .
H33C H Uiso 1.008(3) 0.6730(9) 0.7235(19) 1.000 0.059(9) d . . .
H34 H Uiso 0.847(3) 0.7496(7) 0.8124(15) 1.000 0.034(7) d . . .
H36 H Uiso 0.815(3) 0.6374(7) 0.7820(14) 1.000 0.033(7) d . . .
H38 H Uiso 0.490(3) 0.6964(7) 0.8739(14) 1.000 0.031(7) d . . .
H5 H Uiso 0.606(3) 0.7041(9) 0.1981(19) 1.000 0.065(10) d . . .
H6 H Uiso 0.550(3) 0.5788(9) 0.1432(18) 1.000 0.066(10) d . . .
H50A H Uiso 0.052(3) 0.6167(8) 0.3082(16) 1.000 0.042(8) d . . .
H50B H Uiso 0.090(3) 0.6578(8) 0.3488(18) 1.000 0.055(9) d . . .
H50C H Uiso 0.005(3) 0.6530(8) 0.2598(17) 1.000 0.046(8) d . . .
H52 H Uiso 0.232(2) 0.5866(7) 0.2405(14) 1.000 0.027(6) d . . .
H54 H Uiso 0.271(2) 0.6968(6) 0.2783(13) 1.000 0.020(6) d . . .
H56 H Uiso 0.588(2) 0.6419(7) 0.1746(14) 1.000 0.029(6) d . . .
 
loop_
_atom_site_aniso_label
_atom_site_aniso_U_11
_atom_site_aniso_U_22
_atom_site_aniso_U_33
_atom_site_aniso_U_23
_atom_site_aniso_U_13
_atom_site_aniso_U_12
N1 0.0266(11) 0.0398(13) 0.0320(11) -0.0030(10) 0.0085(9) 0.0043(10)
N2 0.0266(11) 0.0326(12) 0.0352(11) 0.0035(9) 0.0114(9) 0.0026(9)
C1 0.0220(13) 0.0360(15) 0.0352(13) -0.0024(11) 0.0052(10) 0.0009(11)
C2 0.0243(12) 0.0357(15) 0.0272(12) -0.0029(11) 0.0024(10) 0.0035(11)
C3 0.0367(15) 0.060(2) 0.0242(12) 0.0001(13) 0.0113(11) 0.0075(14)
C4 0.0288(14) 0.0568(19) 0.0230(12) 0.0013(12) 0.0049(10) 0.0075(13)
C5 0.0212(11) 0.0246(12) 0.0244(11) 0.0014(9) 0.0050(9) -0.0017(10)
C6 0.0214(11) 0.0242(12) 0.0240(11) -0.0039(9) 0.0034(9) -0.0021(10)
C7 0.0242(13) 0.0480(17) 0.0265(12) 0.0044(12) 0.0050(10) 0.0063(12)
C8 0.0271(13) 0.0321(14) 0.0274(12) 0.0052(11) 0.0053(10) 0.0033(11)
C9 0.0318(14) 0.060(2) 0.0272(13) 0.0051(13) 0.0097(11) 0.0052(14)
C10 0.0254(13) 0.0344(15) 0.0374(14) -0.0009(12) 0.0049(11) 0.0054(12)
N3 0.0275(11) 0.0330(12) 0.0318(11) -0.0029(9) 0.0090(9) -0.0002(9)
N4 0.0265(11) 0.0317(12) 0.0347(11) 0.0034(9) 0.0078(9) -0.0007(9)
C18 0.0281(13) 0.0376(15) 0.0296(12) 0.0003(11) 0.0079(10) -0.0019(12)
C19 0.0213(12) 0.0355(15) 0.0268(12) -0.0017(11) 0.0027(9) -0.0023(11)
C20 0.0218(12) 0.0251(12) 0.0276(11) 0.0031(10) 0.0034(9) 0.0022(10)
C21 0.0266(13) 0.0330(14) 0.0285(12) -0.0020(11) 0.0016(10) -0.0034(11)
C22 0.0294(14) 0.0351(15) 0.0355(13) -0.0004(12) 0.0060(11) -0.0063(12)
C23 0.0237(12) 0.0226(12) 0.0266(11) 0.0002(10) 0.0041(9) 0.0012(10)
C24 0.0250(12) 0.0398(15) 0.0254(12) 0.0014(11) 0.0035(10) -0.0003(11)
C25 0.0225(12) 0.0385(15) 0.0291(12) -0.0037(11) 0.0021(10) -0.0004(11)
C26 0.0280(13) 0.0405(16) 0.0264(12) -0.0015(11) 0.0014(10) -0.0028(12)
C27 0.0329(14) 0.0493(18) 0.0275(13) -0.0044(12) 0.0067(11) -0.0048(13)
N5 0.0304(12) 0.0458(14) 0.0362(12) 0.0050(11) 0.0086(9) -0.0019(11)
C28 0.0280(14) 0.0568(19) 0.0332(13) 0.0013(13) 0.0015(11) -0.0104(14)
C29 0.0304(14) 0.0498(18) 0.0235(12) 0.0008(12) 0.0034(10) -0.0057(13)
C30 0.0233(12) 0.0214(12) 0.0252(11) 0.0019(9) 0.0036(9) 0.0033(10)
C31 0.0309(14) 0.0552(19) 0.0248(12) -0.0057(12) 0.0056(11) -0.0054(13)
C32 0.0344(15) 0.068(2) 0.0269(13) -0.0037(13) 0.0113(11) -0.0022(14)
N6 0.0280(11) 0.0564(16) 0.0339(12) 0.0010(11) 0.0103(9) 0.0047(11)
N7 0.0303(12) 0.0421(14) 0.0355(12) 0.0027(10) 0.0118(9) 0.0055(10)
C40 0.0328(14) 0.0432(17) 0.0275(13) 0.0014(12) 0.0089(11) 0.0053(12)
C41 0.0275(13) 0.0376(15) 0.0236(11) -0.0003(11) 0.0017(10) 0.0028(12)
C42 0.0250(12) 0.0219(12) 0.0234(11) 0.0020(9) 0.0036(9) 0.0019(10)
C43 0.0246(12) 0.0357(15) 0.0272(12) 0.0016(11) 0.0043(10) 0.0006(11)
C44 0.0250(13) 0.0385(16) 0.0344(13) 0.0044(12) 0.0051(10) 0.0005(12)
C45 0.0216(12) 0.0261(13) 0.0245(11) -0.0010(10) 0.0031(9) -0.0012(10)
C46 0.0276(13) 0.0313(14) 0.0270(12) 0.0060(11) 0.0057(10) 0.0036(11)
C47 0.0250(13) 0.0428(17) 0.0356(13) 0.0061(12) 0.0074(11) 0.0096(12)
C48 0.0283(14) 0.0583(19) 0.0265(12) 0.0009(13) 0.0053(10) -0.0019(13)
C49 0.0229(12) 0.0390(15) 0.0237(11) 0.0024(11) 0.0013(9) -0.0012(11)
N8 0.0235(10) 0.0365(13) 0.0342(11) 0.0048(10) 0.0091(9) 0.0020(10)
N9 0.0290(11) 0.0324(12) 0.0349(11) -0.0034(9) 0.0089(9) 0.0036(10)
C57 0.0242(13) 0.0437(16) 0.0268(12) -0.0016(11) 0.0004(10) 0.0043(12)
C58 0.0240(12) 0.0224(12) 0.0245(11) -0.0014(9) 0.0025(9) 0.0010(10)
C59 0.0235(12) 0.0312(14) 0.0263(11) -0.0004(10) -0.0006(10) 0.0006(11)
C60 0.0333(14) 0.0317(14) 0.0269(12) -0.0021(11) 0.0063(10) 0.0026(11)
C61 0.0196(11) 0.0264(13) 0.0247(11) -0.0005(10) 0.0017(9) -0.0004(10)
C62 0.0252(12) 0.0343(14) 0.0258(12) 0.0043(11) 0.0035(10) 0.0056(11)
C63 0.0254(13) 0.0352(15) 0.0303(12) 0.0058(11) 0.0045(10) 0.0032(11)
C64 0.0240(13) 0.0344(15) 0.0315(12) 0.0073(11) 0.0029(10) 0.0025(11)
C65 0.0282(13) 0.0415(16) 0.0302(13) 0.0067(12) 0.0065(10) -0.0003(12)
C66 0.0226(13) 0.0491(18) 0.0330(13) -0.0014(12) 0.0021(10) 0.0058(12)
O1 0.0348(10) 0.0248(9) 0.0388(10) 0.0011(8) 0.0159(8) -0.0054(8)
O2 0.0342(10) 0.0235(9) 0.0477(11) 0.0018(8) 0.0180(8) 0.0031(8)
C11 0.0259(13) 0.0315(15) 0.0327(13) -0.0027(11) 0.0096(11) -0.0010(12)
C12 0.0254(12) 0.0229(12) 0.0233(11) -0.0011(9) 0.0034(9) 0.0013(10)
C13 0.0209(11) 0.0286(13) 0.0203(10) 0.0013(10) 0.0047(9) 0.0002(10)
C14 0.0246(12) 0.0214(12) 0.0205(10) 0.0007(9) 0.0013(9) -0.0044(10)
C15 0.0265(12) 0.0217(12) 0.0225(11) -0.0035(9) 0.0032(9) 0.0011(10)
C16 0.0208(11) 0.0281(13) 0.0194(10) -0.0025(9) 0.0013(8) -0.0011(10)
C17 0.0236(12) 0.0229(12) 0.0231(11) 0.0004(10) 0.0031(9) -0.0049(10)
O3 0.0256(9) 0.0243(9) 0.0423(10) -0.0034(8) 0.0093(7) -0.0042(7)
O4 0.0309(9) 0.0225(9) 0.0388(10) -0.0024(7) 0.0143(8) 0.0012(8)
C33 0.0247(14) 0.0343(16) 0.0387(14) -0.0009(13) 0.0101(11) -0.0012(12)
C34 0.0214(11) 0.0238(12) 0.0209(10) 0.0034(9) 0.0008(9) -0.0013(10)
C35 0.0209(11) 0.0287(13) 0.0192(10) 0.0012(9) 0.0042(8) -0.0001(10)
C36 0.0232(12) 0.0224(12) 0.0273(11) -0.0045(10) 0.0054(9) 0.0010(10)
C37 0.0230(12) 0.0223(12) 0.0217(10) -0.0001(9) -0.0010(9) -0.0041(10)
C38 0.0202(12) 0.0264(13) 0.0225(11) -0.0004(9) 0.0051(9) 0.0014(10)
C39 0.0238(12) 0.0209(12) 0.0189(10) -0.0008(9) 0.0018(9) 0.0004(10)
O5 0.0291(9) 0.0239(9) 0.0408(10) -0.0015(8) 0.0111(8) -0.0064(8)
O6 0.0307(9) 0.0223(9) 0.0360(9) -0.0041(7) 0.0131(7) -0.0009(7)
C50 0.0251(13) 0.0291(14) 0.0382(14) -0.0020(12) 0.0125(11) -0.0035(11)
C51 0.0260(12) 0.0228(12) 0.0184(10) -0.0015(9) 0.0010(9) 0.0016(10)
C52 0.0237(12) 0.0210(12) 0.0223(11) 0.0025(9) 0.0035(9) -0.0023(10)
C53 0.0216(11) 0.0278(13) 0.0203(10) 0.0020(9) 0.0039(9) -0.0002(10)
C54 0.0242(12) 0.0241(13) 0.0266(11) -0.0011(10) 0.0064(9) 0.0010(10)
C55 0.0225(11) 0.0222(12) 0.0232(11) 0.0008(9) 0.0027(9) -0.0033(10)
C56 0.0190(11) 0.0265(13) 0.0222(11) 0.0010(9) 0.0051(9) -0.0013(10)
 
#===============================================================================
 
# 10. MOLECULAR GEOMETRY
 
_geom_special_details
;
 Bond distances, angles etc. have been calculated using the
 rounded fractional coordinates. All su's are estimated
 from the variances of the (full) variance-covariance matrix.
 The cell esds are taken into account in the estimation of
 distances, angles and torsion angles
;
 
loop_
_geom_bond_atom_site_label_1
_geom_bond_atom_site_label_2
_geom_bond_distance
_geom_bond_site_symmetry_1
_geom_bond_site_symmetry_2
_geom_bond_publ_flag
 N1      C9         1.339(4)                     .       .                   yes
 N1      C10        1.342(3)                     .       .                   yes
 O1      C14        1.364(3)                     .       .                   yes
 N2      C3         1.335(3)                     .       .                   yes
 O2      C12        1.362(3)                     .       .                   yes
 N2      C1         1.343(3)                     .       .                   yes
 O1      H1A         1.04(3)                     .       .                   no
 O2      H2A         1.07(3)                     .       .                   no
 N3      C25        1.343(3)                     .       .                   yes
 N3      C27        1.339(3)                     .       .                   yes
 O3      C37        1.363(3)                     .       .                   yes
 N4      C22        1.344(3)                     .       .                   yes
 O4      C39        1.367(3)                     .       .                   yes
 N4      C18        1.345(3)                     .       .                   yes
 O3      H3A         1.02(3)                     .       .                   no
 O4      H4A         1.01(3)                     .       .                   no
 O5      C55        1.362(3)                     .       .                   yes
 N5      C28        1.327(3)                     .       .                   yes
 N5      C32        1.338(3)                     .       .                   yes
 O6      C51        1.366(3)                     .       .                   yes
 O5      H5          1.03(3)                     .       .                   no
 O6      H6          1.05(3)                     .       .                   no
 N6      C48        1.341(4)                     .       .                   yes
 N6      C47        1.343(3)                     .       .                   yes
 N7      C40        1.345(3)                     .       .                   yes
 N7      C44        1.339(3)                     .       .                   yes
 N8      C63        1.347(3)                     .       .                   yes
 N8      C65        1.341(3)                     .       .                   yes
 N9      C60        1.338(3)                     .       .                   yes
 N9      C66        1.343(3)                     .       .                   yes
 C1      C2         1.383(4)                     .       .                   no
 C2      C5         1.386(3)                     .       .                   no
 C3      C4         1.378(4)                     .       .                   no
 C4      C5         1.390(3)                     .       .                   no
 C5      C6         1.489(3)                     .       .                   no
 C6      C7         1.393(3)                     .       .                   no
 C6      C8         1.394(3)                     .       .                   no
 C7      C9         1.379(4)                     .       .                   no
 C8      C10        1.381(4)                     .       .                   no
 C1      H1          1.02(3)                     .       .                   no
 C2      H2          0.96(3)                     .       .                   no
 C3      H3          0.99(3)                     .       .                   no
 C4      H4          0.95(3)                     .       .                   no
 C7      H7          0.99(3)                     .       .                   no
 C8      H8          0.95(3)                     .       .                   no
 C9      H9          1.01(3)                     .       .                   no
 C10     H10         0.99(3)                     .       .                   no
 C18     C19        1.376(4)                     .       .                   no
 C19     C20        1.393(3)                     .       .                   no
 C20     C21        1.399(3)                     .       .                   no
 C20     C23        1.488(3)                     .       .                   no
 C21     C22        1.382(4)                     .       .                   no
 C23     C26        1.398(3)                     .       .                   no
 C23     C24        1.392(3)                     .       .                   no
 C24     C25        1.388(4)                     .       .                   no
 C26     C27        1.377(4)                     .       .                   no
 C18     H18         0.98(3)                     .       .                   no
 C19     H19         1.00(3)                     .       .                   no
 C21     H21         1.00(3)                     .       .                   no
 C22     H22         1.01(3)                     .       .                   no
 C24     H24         1.02(3)                     .       .                   no
 C25     H25         0.99(3)                     .       .                   no
 C26     H26         0.99(3)                     .       .                   no
 C27     H27         0.99(3)                     .       .                   no
 C28     C29        1.381(4)                     .       .                   no
 C29     C30        1.388(3)                     .       .                   no
 C30     C30        1.490(3)                     .     3_765                 no
 C30     C31        1.391(3)                     .       .                   no
 C31     C32        1.380(4)                     .       .                   no
 C28     H28         1.02(3)                     .       .                   no
 C29     H29         0.97(3)                     .       .                   no
 C31     H31         0.99(3)                     .       .                   no
 C32     H32         1.01(3)                     .       .                   no
 C40     C41        1.377(4)                     .       .                   no
 C41     C42        1.396(3)                     .       .                   no
 C42     C45        1.484(3)                     .       .                   no
 C42     C43        1.388(3)                     .       .                   no
 C43     C44        1.386(4)                     .       .                   no
 C45     C49        1.405(3)                     .       .                   no
 C45     C46        1.395(3)                     .       .                   no
 C46     C47        1.378(4)                     .       .                   no
 C48     C49        1.380(4)                     .       .                   no
 C40     H40         1.05(2)                     .       .                   no
 C41     H41         0.95(2)                     .       .                   no
 C43     H43         0.98(2)                     .       .                   no
 C44     H44         1.01(3)                     .       .                   no
 C46     H46         1.01(3)                     .       .                   no
 C47     H47         0.99(3)                     .       .                   no
 C48     H48         1.02(3)                     .       .                   no
 C49     H49         0.99(3)                     .       .                   no
 C57     C66        1.376(4)                     .       .                   no
 C57     C58        1.387(3)                     .       .                   no
 C58     C59        1.396(3)                     .       .                   no
 C58     C61        1.484(3)                     .       .                   no
 C59     C60        1.384(4)                     .       .                   no
 C61     C64        1.399(3)                     .       .                   no
 C61     C62        1.395(3)                     .       .                   no
 C62     C63        1.381(4)                     .       .                   no
 C64     C65        1.375(4)                     .       .                   no
 C57     H57         0.98(3)                     .       .                   no
 C59     H59         0.97(3)                     .       .                   no
 C60     H60         1.00(2)                     .       .                   no
 C62     H62         0.99(3)                     .       .                   no
 C63     H63         1.01(3)                     .       .                   no
 C64     H64         1.00(3)                     .       .                   no
 C65     H65         1.02(3)                     .       .                   no
 C66     H66         0.99(3)                     .       .                   no
 C11     C16        1.508(3)                     .       .                   no
 C12     C13        1.393(3)                     .       .                   no
 C12     C17        1.393(3)                     .       .                   no
 C13     C14        1.392(3)                     .       .                   no
 C14     C15        1.396(3)                     .       .                   no
 C15     C16        1.390(3)                     .       .                   no
 C16     C17        1.391(3)                     .       .                   no
 C11     H11C        1.05(3)                     .       .                   no
 C11     H11B        0.98(3)                     .       .                   no
 C11     H11A        0.94(3)                     .       .                   no
 C13     H13       1.003(19)                     .       .                   no
 C15     H15         0.99(2)                     .       .                   no
 C17     H17         0.92(2)                     .       .                   no
 C33     C35        1.505(3)                     .       .                   no
 C34     C35        1.390(3)                     .       .                   no
 C34     C39        1.393(3)                     .       .                   no
 C35     C36        1.394(3)                     .       .                   no
 C36     C37        1.397(3)                     .       .                   no
 C37     C38        1.389(3)                     .       .                   no
 C38     C39        1.389(3)                     .       .                   no
 C33     H33C        0.98(3)                     .       .                   no
 C33     H33A        0.94(3)                     .       .                   no
 C33     H33B        0.97(3)                     .       .                   no
 C34     H34         0.96(3)                     .       .                   no
 C36     H36         1.00(3)                     .       .                   no
 C38     H38         0.98(3)                     .       .                   no
 C50     C53        1.509(3)                     .       .                   no
 C51     C56        1.390(3)                     .       .                   no
 C51     C52        1.398(3)                     .       .                   no
 C52     C53        1.392(3)                     .       .                   no
 C53     C54        1.391(3)                     .       .                   no
 C54     C55        1.393(3)                     .       .                   no
 C55     C56        1.397(3)                     .       .                   no
 C50     H50A        1.02(3)                     .       .                   no
 C50     H50B        1.01(3)                     .       .                   no
 C50     H50C        0.97(3)                     .       .                   no
 C52     H52         0.95(2)                     .       .                   no
 C54     H54         0.96(2)                     .       .                   no
 C56     H56       1.003(19)                     .       .                   no
 
loop_
_geom_angle_atom_site_label_1
_geom_angle_atom_site_label_2
_geom_angle_atom_site_label_3
_geom_angle
_geom_angle_site_symmetry_1
_geom_angle_site_symmetry_2
_geom_angle_site_symmetry_3
_geom_angle_publ_flag
 C9      N1      C10        116.4(2)             .       .       .           yes
 C1      N2      C3         116.5(2)             .       .       .           yes
 C14     O1      H1A       106.6(18)             .       .       .           no
 C12     O2      H2A       111.7(18)             .       .       .           no
 C25     N3      C27        116.4(2)             .       .       .           yes
 C18     N4      C22        116.2(2)             .       .       .           yes
 C37     O3      H3A       109.9(16)             .       .       .           no
 C39     O4      H4A       112.3(17)             .       .       .           no
 C28     N5      C32        114.9(2)             .       .       .           yes
 C55     O5      H5        111.8(18)             .       .       .           no
 C51     O6      H6        113.0(18)             .       .       .           no
 C47     N6      C48        115.9(2)             .       .       .           yes
 C40     N7      C44        116.1(2)             .       .       .           yes
 C63     N8      C65        116.6(2)             .       .       .           yes
 C60     N9      C66        116.6(2)             .       .       .           yes
 N2      C1      C2         123.3(2)             .       .       .           yes
 C1      C2      C5         119.8(2)             .       .       .           no
 N2      C3      C4         124.1(2)             .       .       .           yes
 C3      C4      C5         119.4(2)             .       .       .           no
 C2      C5      C6         122.0(2)             .       .       .           no
 C2      C5      C4         117.1(2)             .       .       .           no
 C4      C5      C6         120.9(2)             .       .       .           no
 C7      C6      C8         117.3(2)             .       .       .           no
 C5      C6      C8         121.6(2)             .       .       .           no
 C5      C6      C7         121.2(2)             .       .       .           no
 C6      C7      C9         119.2(2)             .       .       .           no
 C6      C8      C10        119.4(2)             .       .       .           no
 N1      C9      C7         124.1(2)             .       .       .           yes
 N1      C10     C8         123.7(2)             .       .       .           yes
 N2      C1      H1        115.0(16)             .       .       .           no
 C2      C1      H1        121.8(16)             .       .       .           no
 C1      C2      H2        119.4(17)             .       .       .           no
 C5      C2      H2        120.8(17)             .       .       .           no
 C4      C3      H3        119.5(16)             .       .       .           no
 N2      C3      H3        116.4(16)             .       .       .           no
 C5      C4      H4        120.4(17)             .       .       .           no
 C3      C4      H4        120.1(17)             .       .       .           no
 C9      C7      H7        120.1(16)             .       .       .           no
 C6      C7      H7        120.7(16)             .       .       .           no
 C10     C8      H8        120.6(17)             .       .       .           no
 C6      C8      H8        119.9(17)             .       .       .           no
 N1      C9      H9        115.4(16)             .       .       .           no
 C7      C9      H9        120.5(16)             .       .       .           no
 N1      C10     H10       117.2(16)             .       .       .           no
 C8      C10     H10       119.1(16)             .       .       .           no
 N4      C18     C19        124.0(2)             .       .       .           yes
 C18     C19     C20        119.5(2)             .       .       .           no
 C19     C20     C21        117.2(2)             .       .       .           no
 C19     C20     C23        121.5(2)             .       .       .           no
 C21     C20     C23        121.3(2)             .       .       .           no
 C20     C21     C22        119.1(2)             .       .       .           no
 N4      C22     C21        124.0(2)             .       .       .           yes
 C20     C23     C26        121.1(2)             .       .       .           no
 C20     C23     C24        122.1(2)             .       .       .           no
 C24     C23     C26        116.7(2)             .       .       .           no
 C23     C24     C25        119.7(2)             .       .       .           no
 N3      C25     C24        123.5(2)             .       .       .           yes
 C23     C26     C27        119.6(2)             .       .       .           no
 N3      C27     C26        124.2(2)             .       .       .           yes
 N4      C18     H18       115.5(16)             .       .       .           no
 C19     C18     H18       120.4(16)             .       .       .           no
 C20     C19     H19       120.3(16)             .       .       .           no
 C18     C19     H19       120.2(16)             .       .       .           no
 C22     C21     H21       117.7(16)             .       .       .           no
 C20     C21     H21       123.2(16)             .       .       .           no
 C21     C22     H22       119.7(15)             .       .       .           no
 N4      C22     H22       116.3(15)             .       .       .           no
 C23     C24     H24       122.0(16)             .       .       .           no
 C25     C24     H24       118.3(16)             .       .       .           no
 N3      C25     H25       117.1(15)             .       .       .           no
 C24     C25     H25       119.5(15)             .       .       .           no
 C23     C26     H26       120.6(15)             .       .       .           no
 C27     C26     H26       119.8(15)             .       .       .           no
 N3      C27     H27       115.2(16)             .       .       .           no
 C26     C27     H27       120.7(17)             .       .       .           no
 N5      C28     C29        124.6(2)             .       .       .           yes
 C28     C29     C30        120.3(2)             .       .       .           no
 C29     C30     C30        122.5(2)             .       .     3_765         no
 C30     C30     C31        121.9(2)           3_765     .       .           no
 C29     C30     C31        115.6(2)             .       .       .           no
 C30     C31     C32        119.7(2)             .       .       .           no
 N5      C32     C31        124.9(2)             .       .       .           yes
 N5      C28     H28       115.6(15)             .       .       .           no
 C29     C28     H28       119.7(15)             .       .       .           no
 C30     C29     H29       118.8(17)             .       .       .           no
 C28     C29     H29       120.8(17)             .       .       .           no
 C32     C31     H31       117.7(16)             .       .       .           no
 C30     C31     H31       122.6(16)             .       .       .           no
 N5      C32     H32       115.9(16)             .       .       .           no
 C31     C32     H32       119.3(17)             .       .       .           no
 N7      C40     C41        124.0(2)             .       .       .           yes
 C40     C41     C42        119.4(2)             .       .       .           no
 C41     C42     C45        122.0(2)             .       .       .           no
 C43     C42     C45        120.8(2)             .       .       .           no
 C41     C42     C43        117.2(2)             .       .       .           no
 C42     C43     C44        119.3(2)             .       .       .           no
 N7      C44     C43        123.9(2)             .       .       .           yes
 C46     C45     C49        116.5(2)             .       .       .           no
 C42     C45     C46        122.4(2)             .       .       .           no
 C42     C45     C49        121.1(2)             .       .       .           no
 C45     C46     C47        119.6(2)             .       .       .           no
 N6      C47     C46        124.4(2)             .       .       .           yes
 N6      C48     C49        124.1(2)             .       .       .           yes
 C45     C49     C48        119.5(2)             .       .       .           no
 N7      C40     H40       117.2(11)             .       .       .           no
 C41     C40     H40       118.8(11)             .       .       .           no
 C42     C41     H41       122.2(13)             .       .       .           no
 C40     C41     H41       118.4(13)             .       .       .           no
 C44     C43     H43       118.8(16)             .       .       .           no
 C42     C43     H43       121.8(16)             .       .       .           no
 C43     C44     H44       119.2(15)             .       .       .           no
 N7      C44     H44       116.9(15)             .       .       .           no
 C47     C46     H46       120.2(16)             .       .       .           no
 C45     C46     H46       120.2(16)             .       .       .           no
 C46     C47     H47       118.8(16)             .       .       .           no
 N6      C47     H47       116.7(16)             .       .       .           no
 C49     C48     H48       120.5(16)             .       .       .           no
 N6      C48     H48       115.4(16)             .       .       .           no
 C45     C49     H49       120.5(16)             .       .       .           no
 C48     C49     H49       120.0(15)             .       .       .           no
 C58     C57     C66        120.1(2)             .       .       .           no
 C57     C58     C59        116.8(2)             .       .       .           no
 C59     C58     C61        121.8(2)             .       .       .           no
 C57     C58     C61        121.4(2)             .       .       .           no
 C58     C59     C60        119.3(2)             .       .       .           no
 N9      C60     C59        123.7(2)             .       .       .           yes
 C62     C61     C64        116.9(2)             .       .       .           no
 C58     C61     C62        121.8(2)             .       .       .           no
 C58     C61     C64        121.3(2)             .       .       .           no
 C61     C62     C63        120.0(2)             .       .       .           no
 N8      C63     C62        123.1(2)             .       .       .           yes
 C61     C64     C65        119.3(2)             .       .       .           no
 N8      C65     C64        124.2(2)             .       .       .           yes
 N9      C66     C57        123.4(2)             .       .       .           yes
 C58     C57     H57       122.8(16)             .       .       .           no
 C66     C57     H57       117.1(16)             .       .       .           no
 C60     C59     H59       118.3(16)             .       .       .           no
 C58     C59     H59       122.4(16)             .       .       .           no
 C59     C60     H60       118.8(11)             .       .       .           no
 N9      C60     H60       117.5(11)             .       .       .           no
 C61     C62     H62       120.8(16)             .       .       .           no
 C63     C62     H62       119.2(16)             .       .       .           no
 N8      C63     H63       115.5(16)             .       .       .           no
 C62     C63     H63       121.4(16)             .       .       .           no
 C65     C64     H64       120.8(15)             .       .       .           no
 C61     C64     H64       119.9(15)             .       .       .           no
 N8      C65     H65       114.7(16)             .       .       .           no
 C64     C65     H65       121.0(16)             .       .       .           no
 N9      C66     H66       114.9(15)             .       .       .           no
 C57     C66     H66       121.6(15)             .       .       .           no
 O2      C12     C17        118.2(2)             .       .       .           yes
 C13     C12     C17        120.2(2)             .       .       .           no
 O2      C12     C13      121.66(18)             .       .       .           yes
 C12     C13     C14      119.68(18)             .       .       .           no
 O1      C14     C15        117.6(2)             .       .       .           yes
 C13     C14     C15        120.0(2)             .       .       .           no
 O1      C14     C13      122.37(18)             .       .       .           yes
 C14     C15     C16        120.3(2)             .       .       .           no
 C11     C16     C15        120.6(2)             .       .       .           no
 C15     C16     C17      119.64(18)             .       .       .           no
 C11     C16     C17        119.7(2)             .       .       .           no
 C12     C17     C16        120.2(2)             .       .       .           no
 C16     C11     H11A      112.8(17)             .       .       .           no
 C16     C11     H11B      112.4(17)             .       .       .           no
 H11B    C11     H11C         107(2)             .       .       .           no
 H11A    C11     H11B         107(2)             .       .       .           no
 C16     C11     H11C      112.0(16)             .       .       .           no
 H11A    C11     H11C         106(2)             .       .       .           no
 C14     C13     H13       120.5(13)             .       .       .           no
 C12     C13     H13       119.8(13)             .       .       .           no
 C14     C15     H15       119.0(12)             .       .       .           no
 C16     C15     H15       120.6(12)             .       .       .           no
 C16     C17     H17       120.3(13)             .       .       .           no
 C12     C17     H17       119.4(13)             .       .       .           no
 C35     C34     C39        120.7(2)             .       .       .           no
 C33     C35     C36        120.1(2)             .       .       .           no
 C34     C35     C36      119.10(18)             .       .       .           no
 C33     C35     C34        120.8(2)             .       .       .           no
 C35     C36     C37        120.1(2)             .       .       .           no
 C36     C37     C38        120.5(2)             .       .       .           no
 O3      C37     C38      122.21(18)             .       .       .           yes
 O3      C37     C36        117.3(2)             .       .       .           yes
 C37     C38     C39      119.39(18)             .       .       .           no
 C34     C39     C38        120.2(2)             .       .       .           no
 O4      C39     C34      117.42(19)             .       .       .           yes
 O4      C39     C38      122.38(17)             .       .       .           yes
 C35     C33     H33B      111.4(17)             .       .       .           no
 C35     C33     H33A      113.2(17)             .       .       .           no
 H33A    C33     H33C         111(3)             .       .       .           no
 H33B    C33     H33C         103(2)             .       .       .           no
 C35     C33     H33C      113.1(17)             .       .       .           no
 H33A    C33     H33B         104(2)             .       .       .           no
 C35     C34     H34       120.0(16)             .       .       .           no
 C39     C34     H34       119.3(16)             .       .       .           no
 C35     C36     H36       120.7(16)             .       .       .           no
 C37     C36     H36       119.2(16)             .       .       .           no
 C37     C38     H38       122.6(15)             .       .       .           no
 C39     C38     H38       118.0(15)             .       .       .           no
 O6      C51     C56      122.31(17)             .       .       .           yes
 O6      C51     C52      117.00(19)             .       .       .           yes
 C52     C51     C56        120.7(2)             .       .       .           no
 C51     C52     C53        119.9(2)             .       .       .           no
 C50     C53     C52        120.9(2)             .       .       .           no
 C52     C53     C54      119.60(18)             .       .       .           no
 C50     C53     C54        119.5(2)             .       .       .           no
 C53     C54     C55        120.4(2)             .       .       .           no
 O5      C55     C54        117.9(2)             .       .       .           yes
 O5      C55     C56      121.95(18)             .       .       .           yes
 C54     C55     C56        120.2(2)             .       .       .           no
 C51     C56     C55      119.21(18)             .       .       .           no
 C53     C50     H50A      110.5(16)             .       .       .           no
 C53     C50     H50B      112.8(16)             .       .       .           no
 C53     C50     H50C      113.5(17)             .       .       .           no
 H50A    C50     H50B         109(2)             .       .       .           no
 H50A    C50     H50C         105(2)             .       .       .           no
 H50B    C50     H50C         106(2)             .       .       .           no
 C51     C52     H52       120.1(13)             .       .       .           no
 C53     C52     H52       120.0(13)             .       .       .           no
 C53     C54     H54       119.8(12)             .       .       .           no
 C55     C54     H54       119.7(12)             .       .       .           no
 C51     C56     H56       121.4(15)             .       .       .           no
 C55     C56     H56       119.4(15)             .       .       .           no
 
loop_
_geom_torsion_atom_site_label_1
_geom_torsion_atom_site_label_2
_geom_torsion_atom_site_label_3
_geom_torsion_atom_site_label_4
_geom_torsion
_geom_torsion_site_symmetry_1
_geom_torsion_site_symmetry_2
_geom_torsion_site_symmetry_3
_geom_torsion_site_symmetry_4
_geom_torsion_publ_flag
 C10     N1      C9      C7           0.2(4)     .       .       .       .   no
 C9      N1      C10     C8           0.0(4)     .       .       .       .   no
 C1      N2      C3      C4           2.4(4)     .       .       .       .   no
 C3      N2      C1      C2          -1.3(4)     .       .       .       .   no
 C25     N3      C27     C26          0.7(4)     .       .       .       .   no
 C27     N3      C25     C24         -0.3(4)     .       .       .       .   no
 C18     N4      C22     C21          0.4(4)     .       .       .       .   no
 C22     N4      C18     C19         -0.1(4)     .       .       .       .   no
 C28     N5      C32     C31         -0.1(5)     .       .       .       .   no
 C32     N5      C28     C29          0.9(5)     .       .       .       .   no
 C47     N6      C48     C49          0.0(4)     .       .       .       .   no
 C48     N6      C47     C46          1.2(4)     .       .       .       .   no
 C44     N7      C40     C41          0.9(4)     .       .       .       .   no
 C40     N7      C44     C43         -1.0(4)     .       .       .       .   no
 C65     N8      C63     C62         -0.4(4)     .       .       .       .   no
 C63     N8      C65     C64          0.6(4)     .       .       .       .   no
 C60     N9      C66     C57         -0.3(4)     .       .       .       .   no
 C66     N9      C60     C59          0.9(4)     .       .       .       .   no
 N2      C1      C2      C5          -0.7(4)     .       .       .       .   no
 C1      C2      C5      C6        -178.0(2)     .       .       .       .   no
 C1      C2      C5      C4           1.7(4)     .       .       .       .   no
 N2      C3      C4      C5          -1.4(5)     .       .       .       .   no
 C3      C4      C5      C6         179.0(2)     .       .       .       .   no
 C3      C4      C5      C2          -0.7(4)     .       .       .       .   no
 C4      C5      C6      C8         -33.5(3)     .       .       .       .   no
 C4      C5      C6      C7         145.1(3)     .       .       .       .   no
 C2      C5      C6      C8         146.2(2)     .       .       .       .   no
 C2      C5      C6      C7         -35.1(3)     .       .       .       .   no
 C8      C6      C7      C9          -0.1(4)     .       .       .       .   no
 C7      C6      C8      C10          0.3(4)     .       .       .       .   no
 C5      C6      C8      C10        179.0(2)     .       .       .       .   no
 C5      C6      C7      C9        -178.8(2)     .       .       .       .   no
 C6      C7      C9      N1          -0.2(4)     .       .       .       .   no
 C6      C8      C10     N1          -0.3(4)     .       .       .       .   no
 N4      C18     C19     C20         -0.7(4)     .       .       .       .   no
 C18     C19     C20     C21          1.0(4)     .       .       .       .   no
 C18     C19     C20     C23       -178.5(2)     .       .       .       .   no
 C21     C20     C23     C24        156.0(2)     .       .       .       .   no
 C23     C20     C21     C22        178.8(2)     .       .       .       .   no
 C19     C20     C23     C24        -24.6(4)     .       .       .       .   no
 C19     C20     C21     C22         -0.6(4)     .       .       .       .   no
 C19     C20     C23     C26        155.9(2)     .       .       .       .   no
 C21     C20     C23     C26        -23.5(4)     .       .       .       .   no
 C20     C21     C22     N4          -0.1(4)     .       .       .       .   no
 C20     C23     C26     C27        178.7(2)     .       .       .       .   no
 C24     C23     C26     C27         -0.8(4)     .       .       .       .   no
 C26     C23     C24     C25          1.2(4)     .       .       .       .   no
 C20     C23     C24     C25       -178.4(2)     .       .       .       .   no
 C23     C24     C25     N3          -0.6(4)     .       .       .       .   no
 C23     C26     C27     N3          -0.1(4)     .       .       .       .   no
 N5      C28     C29     C30         -1.6(5)     .       .       .       .   no
 C28     C29     C30     C31          1.3(4)     .       .       .       .   no
 C28     C29     C30     C30       -179.4(2)     .       .       .     3_765 no
 C29     C30     C30     C29       -180.0(2)     .       .     3_765   3_765 no
 C29     C30     C30     C31          0.7(4)     .       .     3_765   3_765 no
 C31     C30     C30     C31        180.0(2)     .       .     3_765   3_765 no
 C31     C30     C30     C29         -0.7(4)     .       .     3_765   3_765 no
 C30     C30     C31     C32       -179.9(2)   3_765     .       .       .   no
 C29     C30     C31     C32         -0.5(4)     .       .       .       .   no
 C30     C31     C32     N5          -0.1(5)     .       .       .       .   no
 N7      C40     C41     C42         -0.4(4)     .       .       .       .   no
 C40     C41     C42     C43         -0.1(3)     .       .       .       .   no
 C40     C41     C42     C45       -179.5(2)     .       .       .       .   no
 C41     C42     C45     C46         30.1(4)     .       .       .       .   no
 C43     C42     C45     C49         30.4(3)     .       .       .       .   no
 C41     C42     C45     C49       -150.2(2)     .       .       .       .   no
 C45     C42     C43     C44        179.5(2)     .       .       .       .   no
 C41     C42     C43     C44          0.0(4)     .       .       .       .   no
 C43     C42     C45     C46       -149.3(2)     .       .       .       .   no
 C42     C43     C44     N7           0.5(4)     .       .       .       .   no
 C49     C45     C46     C47          0.5(4)     .       .       .       .   no
 C46     C45     C49     C48          0.6(4)     .       .       .       .   no
 C42     C45     C46     C47       -179.9(2)     .       .       .       .   no
 C42     C45     C49     C48       -179.1(2)     .       .       .       .   no
 C45     C46     C47     N6          -1.4(4)     .       .       .       .   no
 N6      C48     C49     C45         -0.8(4)     .       .       .       .   no
 C58     C57     C66     N9          -1.0(4)     .       .       .       .   no
 C66     C57     C58     C59          1.6(4)     .       .       .       .   no
 C66     C57     C58     C61       -177.6(2)     .       .       .       .   no
 C57     C58     C61     C62        153.4(2)     .       .       .       .   no
 C59     C58     C61     C64        155.4(2)     .       .       .       .   no
 C57     C58     C61     C64        -25.5(4)     .       .       .       .   no
 C59     C58     C61     C62        -25.8(4)     .       .       .       .   no
 C57     C58     C59     C60         -1.1(4)     .       .       .       .   no
 C61     C58     C59     C60        178.1(2)     .       .       .       .   no
 C58     C59     C60     N9          -0.2(4)     .       .       .       .   no
 C62     C61     C64     C65          0.0(4)     .       .       .       .   no
 C58     C61     C62     C63       -178.7(2)     .       .       .       .   no
 C58     C61     C64     C65        178.9(2)     .       .       .       .   no
 C64     C61     C62     C63          0.2(4)     .       .       .       .   no
 C61     C62     C63     N8           0.0(4)     .       .       .       .   no
 C61     C64     C65     N8          -0.4(4)     .       .       .       .   no
 O2      C12     C13     C14        178.4(2)     .       .       .       .   no
 C17     C12     C13     C14          0.4(3)     .       .       .       .   no
 O2      C12     C17     C16     -178.58(19)     .       .       .       .   no
 C13     C12     C17     C16         -0.5(3)     .       .       .       .   no
 C12     C13     C14     O1       180.00(19)     .       .       .       .   no
 C12     C13     C14     C15          0.5(3)     .       .       .       .   no
 O1      C14     C15     C16      179.17(19)     .       .       .       .   no
 C13     C14     C15     C16         -1.3(3)     .       .       .       .   no
 C14     C15     C16     C11       -177.8(2)     .       .       .       .   no
 C14     C15     C16     C17          1.2(3)     .       .       .       .   no
 C11     C16     C17     C12        178.7(2)     .       .       .       .   no
 C15     C16     C17     C12         -0.3(3)     .       .       .       .   no
 C39     C34     C35     C33       -178.7(2)     .       .       .       .   no
 C39     C34     C35     C36          0.4(3)     .       .       .       .   no
 C35     C34     C39     O4      -179.66(19)     .       .       .       .   no
 C35     C34     C39     C38         -1.1(3)     .       .       .       .   no
 C33     C35     C36     C37       -180.0(2)     .       .       .       .   no
 C34     C35     C36     C37          1.0(3)     .       .       .       .   no
 C35     C36     C37     O3       176.95(19)     .       .       .       .   no
 C35     C36     C37     C38         -1.6(3)     .       .       .       .   no
 O3      C37     C38     C39     -177.62(19)     .       .       .       .   no
 C36     C37     C38     C39          0.8(3)     .       .       .       .   no
 C37     C38     C39     O4       178.98(19)     .       .       .       .   no
 C37     C38     C39     C34          0.5(3)     .       .       .       .   no
 O6      C51     C52     C53     -179.55(19)     .       .       .       .   no
 C56     C51     C52     C53          1.4(3)     .       .       .       .   no
 O6      C51     C56     C55     -179.65(19)     .       .       .       .   no
 C52     C51     C56     C55         -0.6(3)     .       .       .       .   no
 C51     C52     C53     C50        178.6(2)     .       .       .       .   no
 C51     C52     C53     C54         -0.5(3)     .       .       .       .   no
 C50     C53     C54     C55        179.8(2)     .       .       .       .   no
 C52     C53     C54     C55         -1.1(3)     .       .       .       .   no
 C53     C54     C55     O5        -177.2(2)     .       .       .       .   no
 C53     C54     C55     C56          1.9(3)     .       .       .       .   no
 O5      C55     C56     C51      178.02(19)     .       .       .       .   no
 C54     C55     C56     C51         -1.0(3)     .       .       .       .   no
 
loop_
_geom_hbond_atom_site_label_D
_geom_hbond_atom_site_label_H
_geom_hbond_atom_site_label_A
_geom_hbond_distance_DH
_geom_hbond_distance_HA
_geom_hbond_distance_DA
_geom_hbond_angle_DHA
_geom_hbond_site_symmetry_A
_geom_hbond_publ_flag
#
#D   H   A   D - H  H...A   D...A    D - H...A  symm(A)
#
O1      H1A     N8         1.04(3)    1.74(3)   2.768(3)     172(3)   3_566 yes
O3      H3A     N4         1.02(3)    1.73(3)   2.740(3)     169(3)     .   yes
O4      H4A     N2         1.01(3)    1.75(3)   2.765(3)     178(2)   4_465 yes
O5      H5      N1         1.03(3)    1.73(3)   2.750(3)     170(3)   4_564 yes
O6      H6      N3         1.05(3)    1.69(3)   2.736(3)     179(3)   1_654 yes
C2      H2      O5         0.96(3)    2.57(3)   3.275(3)     130(2)   4_565 yes
C28     H28     O6         1.02(3)    2.57(3)   3.430(3)     142(2)   3_665 yes
C47     H47     O4         0.99(3)    2.50(3)   3.298(3)     137(2)   2_646 yes
 
# Loop Mechanism for Extra Tables(s)
 
#loop_
#_publ_manuscript_incl_extra_item
#'_geom_extra_tableA_col_1'
#'_geom_extra_tableA_col_2'
#'_geom_extra_tableA_col_3'
#'_geom_extra_table_head_A'
#'_geom_table_footnote_A'
#'_geom_extra_tableB_col_1'
#'_geom_extra_tableB_col_2'
#'_geom_extra_tableB_col_3'
#'_geom_extra_table_head_B'
#'_geom_table_footnote_B'
 
 
#
#loop_
#_geom_extra_tableA_col_1
#_geom_extra_tableA_col_2
#_geom_extra_tableA_col_3
# ? ? ?
 
 
#
#loop_
#_geom_extra_tableB_col_1
#_geom_extra_tableB_col_2
#_geom_extra_tableB_col_3
# ? ? ?
 
 
#
#_geom_table_footnote_A
#;
# ?
#;
 
 
#
#_geom_table_footnote_B
#;
# ?
#;
 
 
#
#_geom_table_footnote_A
#;
# ?
#;
 
 
#
#_geom_table_footnote_B
#;
# ?
#;
 
_iucr_refine_instructions_details
;
;
 
#===END

#===============================================================================
 
data_III_140K
_database_code_depnum_ccdc_archive 'CCDC 944963'
 
#===============================================================================
 
# 5. CHEMICAL DATA
 
_chemical_name_systematic
;
;
_chemical_name_common                ?
_chemical_melting_point              ?
_chemical_formula_moiety
'4.5(C10 H8 N2), 3(C7 H8 O2)'
# Ex: 'C12 H16 N2 O6, H2 O' and '(Cd 2+)3, (C6 N6 Cr 3-)2, 2(H2 O)'
_chemical_formula_structural         ?
_chemical_formula_sum
'C66 H60 N9 O6'
_chemical_formula_iupac              ?
_chemical_formula_weight                1075.26
_chemical_compound_source           'see text'
 
loop_
_atom_type_symbol
_atom_type_description
_atom_type_scat_dispersion_real
_atom_type_scat_dispersion_imag
_atom_type_scat_source
 C   C    0.0033    0.0016
' International Tables Vol C Tables 4.2.6.8 and 6.1.1.4'
 H   H    0.0000    0.0000
' International Tables Vol C Tables 4.2.6.8 and 6.1.1.4'
 N   N    0.0061    0.0033
' International Tables Vol C Tables 4.2.6.8 and 6.1.1.4'
 O   O    0.0106    0.0060
' International Tables Vol C Tables 4.2.6.8 and 6.1.1.4'
 
#===============================================================================
 
# 6. CRYSTAL DATA
 
_symmetry_cell_setting                              monoclinic
_symmetry_space_group_name_Hall                   '-P 2yn'
_symmetry_space_group_name_H-M                    'P 21/n'
_symmetry_Int_Tables_number                              14
 
loop_
_symmetry_equiv_pos_site_id
_symmetry_equiv_pos_as_xyz
   1 x,y,z
   2 1/2-x,1/2+y,1/2-z
   3 -x,-y,-z
   4 1/2+x,1/2-y,1/2+z
 
_cell_length_a                                        9.2233(3)
_cell_length_b                                      36.2938(12)
_cell_length_c                                       16.5853(5)
_cell_angle_alpha                                            90
_cell_angle_beta                                      97.827(3)
_cell_angle_gamma                                            90
_cell_volume                                          5500.2(3)
_cell_formula_units_Z                                4
_cell_measurement_temperature                       140
_cell_measurement_reflns_used   6337
_cell_measurement_theta_min     2.3958
_cell_measurement_theta_max     27.4502
_cell_special_details
;
 
;
 
_exptl_crystal_description                       'block'
_exptl_crystal_colour                            'colourless'
 
_exptl_crystal_size_max                0.5
_exptl_crystal_size_mid                0.3
_exptl_crystal_size_min                0.2
_exptl_crystal_size_rad                           ?
_exptl_crystal_density_meas                       ?
_exptl_crystal_density_diffrn                         1.298
_exptl_crystal_density_method                    'Not Measured'
_exptl_crystal_F_000                                   2268
_exptl_absorpt_coefficient_mu                         0.085
_exptl_crystal_density_meas_temp                  ?
 
# Permitted for _exptl_absorpt_correction_type :
# analytical     'analytical from crystal shape'
#                Example: de Meulenaer&Tompa: ABST
# cylinder       'cylindrical'
# gaussian       'Gaussian from crystal shape'
#                Example: PLATON/ABSG
# integration    'integration from crystal shape'
# multi-scan     'symmetry-related measurements'
#                Example: SADABS, MULABS
# none           'no absorption corr. applied'
# numerical      'numerical from crystal shape'
# psi-scan       'psi-scan corrections'
#                Example: PLATON/ABSP
# refdelf        'refined from delta-F'
#                Example: SHELXA,
# sphere         'spherical'
#                Example: PLATON/ABSS
_exptl_absorpt_correction_T_min                     0.998
_exptl_absorpt_correction_T_max                     0.999
_exptl_absorpt_correction_type            'analytical'
_exptl_absorpt_process_details
;
CrysAlisPro, Agilent Technologies,
Version 1.171.36.20 (release 27-06-2012 CrysAlis171 .NET)
(compiled Jul 11 2012,15:38:31)
Analytical numeric absorption correction using a multifaceted crystal
			model based on expressions derived by R.C. Clark & J.S. Reid.
(Clark, R. C. & Reid, J. S. (1995). Acta Cryst. A51, 887-897)
;
 
#===============================================================================
 
# 7. EXPERIMENTAL DATA
 
_exptl_special_details
;
;
_diffrn_ambient_temperature                         140
_diffrn_radiation_wavelength                        0.71073
_diffrn_radiation_probe                           'x-ray'
_diffrn_radiation_type                            'MoK\a'
_diffrn_radiation_source 'Mova (Mo) X-ray Source'
_diffrn_radiation_monochromator 'mirror'
_diffrn_measurement_device_type 'Xcalibur, Eos, Nova'
_diffrn_detector_area_resol_mean 16.0839 
_diffrn_measurement_method '\w scans'
 
# number of measured reflections (redundant set)
_diffrn_reflns_number                             38087
_diffrn_reflns_av_R_equivalents                    0.0506
_diffrn_reflns_av_sigmaI/netI                      0.0655
_diffrn_reflns_limit_h_min                          -11
_diffrn_reflns_limit_h_max                           11
_diffrn_reflns_limit_k_min                          -45
_diffrn_reflns_limit_k_max                           47
_diffrn_reflns_limit_l_min                          -21
_diffrn_reflns_limit_l_max                           21
_diffrn_reflns_theta_min                           2.40
_diffrn_reflns_theta_max                          27.52
_diffrn_reflns_theta_full                         25.24
_diffrn_measured_fraction_theta_max               0.996
_diffrn_measured_fraction_theta_full              0.999
_diffrn_reflns_reduction_process
;
;
 
# number of unique reflections
_reflns_number_total                                12593
# number of observed reflections (> n sig(I))
_reflns_number_gt                                    8330
_reflns_threshold_expression      >2sigma(I)
 
_computing_data_collection
;
CrysAlisPro, Agilent Technologies,
Version 1.171.35.19 (release 27-10-2011 CrysAlis171 .NET)
(compiled Oct 27 2011,15:02:11)
;
_computing_cell_refinement
;
CrysAlisPro, Agilent Technologies,
Version 1.171.35.19 (release 27-10-2011 CrysAlis171 .NET)
(compiled Oct 27 2011,15:02:11)
;
_computing_data_reduction
;
CrysAlisPro, Agilent Technologies,
Version 1.171.35.19 (release 27-10-2011 CrysAlis171 .NET)
(compiled Oct 27 2011,15:02:11)
;
_computing_structure_solution        'SHELXS-97 (Sheldrick, 2008)'
_computing_structure_refinement   'SHELXL-2013 (Sheldrick, 2013)'
_computing_molecular_graphics        ?
_computing_publication_material      'PLATON (Spek, 2003)'
 
#===============================================================================
 
# 8. REFINEMENT DATA
 
_refine_special_details                           
; 
 Refinement of F^2^ against ALL reflections.  The weighted R-factor wR and 
 goodness of fit S are based on F^2^, conventional R-factors R are based 
 on F, with F set to zero for negative F^2^. The threshold expression of 
 F^2^ > 2sigma(F^2^) is used only for calculating R-factors(gt) etc. and is 
 not relevant to the choice of reflections for refinement.  R-factors based 
 on F^2^ are statistically about twice as large as those based on F, and R- 
 factors based on ALL data will be even larger. 
;
_refine_ls_structure_factor_coef                  Fsqd
_refine_ls_matrix_type                            full
_refine_ls_weighting_scheme                       'calc'
_refine_ls_weighting_details
' W=1/[\S^2^(FO^2^)+(0.0475P)^2^+3.2803P]  WHERE P=(FO^2^+2FC^2^)/3 '
_atom_sites_solution_primary                     '?'
_atom_sites_solution_secondary                   '?'
_atom_sites_solution_hydrogens                   'difmap'
 
 
# Permitted for _refine_ls_hydrogen_treatment :
# refall            - refined all H-atom parameters
# refxyz            - refined H-atom coordinates only
# refU              - refined H-atom U only
# noref             - no refinement of H-atom parameters
# constr            - H-atom parameters constrained
# hetero            - H-atom parameters constrained for H on C,
#                     all H-atom parameters refined for H on
#                     heteroatoms
# heteroxyz         - H-atom parameters constrained for H on C,
#                     refined H-atom coordinates only for H
#                     on heteroatoms
# heteroU           - H-atom parameters constrained for H on C,
#                     refined H-atom U's only for H on
#                     heteroatoms
# heteronoref       - H-atom parameters constrained for H on C,
#                     no refinement of H-atom parameters for
#                     H on heteroatoms
# hetero-mixed      - H-atom parameters constrained for H on C
#                     and some heteroatoms, all H-atom
#                     parameters refined for H on remaining
#                     heteroatoms.
# heteroxyz-mixed   - H-atom parameters constrained for H on C
#                     and some heteroatoms, refined H-atom
#                     coordinates only for H on remaining
#                     heteroatoms.
# heteroU-mixed     - H-atom parameters constrained for H on C
#                     and some heteroatoms, refined H-atom
#                     U's only for H on remaining heteroatoms
# heteronoref-mixed - H-atom parameters constrained for H on C
#                     and some heteroatoms, no refinement of
#                     H-atom parameters for H on remaining
#                     heteroatoms
# mixed   - some constrained, some independent
# undef   - H-atom parameters not defined
_refine_ls_hydrogen_treatment                    'refall'
 
_refine_ls_extinction_method                      'none'
_refine_ls_abs_structure_details                  ?
_refine_ls_abs_structure_Flack                   .
_refine_ls_number_reflns                              12593
_refine_ls_number_parameters                            970
_refine_ls_number_restraints                              0
_refine_ls_number_constraints                     ?
_refine_ls_R_factor_all                              0.1052
_refine_ls_R_factor_gt                               0.0672
_refine_ls_wR_factor_ref                             0.1643
_refine_ls_wR_factor_gt                              0.1407
_refine_ls_goodness_of_fit_ref                        1.034
_refine_ls_restrained_S_all                           1.034
_refine_ls_shift/su_max                               0.001
_refine_ls_shift/su_mean                              0.000
_refine_diff_density_max                              0.248
_refine_diff_density_min                             -0.277
_refine_diff_density_rms                              0.055
 
#===============================================================================
 
# 9. ATOMIC COORDINATES AND DISPLACEMENT PARAMETERS
 
loop_
_atom_site_label
_atom_site_type_symbol
_atom_site_thermal_displace_type
_atom_site_fract_x
_atom_site_fract_y
_atom_site_fract_z
_atom_site_occupancy
_atom_site_U_iso_or_equiv
_atom_site_calc_flag
_atom_site_refinement_flags
_atom_site_disorder_assembly
_atom_site_disorder_group
N1 N Uani 0.2618(2) 0.79179(6) 0.65147(12) 1.000 0.0324(7) d . . .
N2 N Uani 0.8824(2) 0.74557(6) 0.46066(12) 1.000 0.0308(7) d . . .
C1 C Uani 0.8944(3) 0.75097(7) 0.54140(15) 1.000 0.0310(8) d . . .
C2 C Uani 0.7767(3) 0.75950(7) 0.58146(15) 1.000 0.0292(8) d . . .
C3 C Uani 0.7480(3) 0.74810(9) 0.41943(15) 1.000 0.0396(9) d . . .
C4 C Uani 0.6253(3) 0.75706(8) 0.45426(15) 1.000 0.0361(9) d . . .
C5 C Uani 0.6384(2) 0.76324(6) 0.53763(13) 1.000 0.0232(7) d . . .
C6 C Uani 0.5087(2) 0.77355(6) 0.57725(13) 1.000 0.0232(7) d . . .
C7 C Uani 0.4939(3) 0.76140(8) 0.65540(15) 1.000 0.0328(8) d . . .
C8 C Uani 0.3959(3) 0.79505(7) 0.53733(15) 1.000 0.0287(8) d . . .
C9 C Uani 0.3706(3) 0.77104(9) 0.68916(16) 1.000 0.0391(9) d . . .
C10 C Uani 0.2768(3) 0.80338(8) 0.57622(16) 1.000 0.0323(8) d . . .
N3 N Uani -0.3059(2) 0.58399(6) 1.09124(12) 1.000 0.0303(7) d . . .
N4 N Uani 0.3135(2) 0.63038(6) 0.89798(12) 1.000 0.0306(7) d . . .
C18 C Uani 0.2026(3) 0.61013(8) 0.86000(15) 1.000 0.0314(8) d . . .
C19 C Uani 0.0798(3) 0.60072(7) 0.89410(14) 1.000 0.0279(8) d . . .
C20 C Uani 0.0670(2) 0.61216(7) 0.97302(13) 1.000 0.0248(7) d . . .
C21 C Uani 0.1811(3) 0.63344(7) 1.01320(15) 1.000 0.0296(8) d . . .
C22 C Uani 0.2997(3) 0.64165(8) 0.97374(16) 1.000 0.0332(8) d . . .
C23 C Uani -0.0619(2) 0.60189(6) 1.01328(13) 1.000 0.0242(7) d . . .
C24 C Uani -0.1967(3) 0.59313(7) 0.96907(14) 1.000 0.0301(8) d . . .
C25 C Uani -0.3143(3) 0.58463(7) 1.00978(14) 1.000 0.0302(8) d . . .
C26 C Uani -0.0530(3) 0.60087(8) 1.09805(14) 1.000 0.0319(8) d . . .
C27 C Uani -0.1752(3) 0.59195(8) 1.13323(15) 1.000 0.0363(9) d . . .
N5 N Uani 0.6627(2) 0.47585(7) 0.07082(13) 1.000 0.0371(7) d . . .
C28 C Uani 0.6821(3) 0.47290(9) -0.00673(16) 1.000 0.0396(9) d . . .
C29 C Uani 0.8104(3) 0.48145(8) -0.03679(15) 1.000 0.0346(9) d . . .
C30 C Uani 0.9298(2) 0.49499(6) 0.01470(13) 1.000 0.0233(7) d . . .
C31 C Uani 0.9106(3) 0.49828(8) 0.09612(15) 1.000 0.0368(9) d . . .
C32 C Uani 0.7785(3) 0.48858(9) 0.12037(16) 1.000 0.0424(9) d . . .
N6 N Uani 0.7857(2) 0.31760(7) 0.38913(13) 1.000 0.0389(8) d . . .
N7 N Uani 0.1250(2) 0.35882(6) 0.54868(13) 1.000 0.0353(7) d . . .
C40 C Uani 0.2545(3) 0.35779(8) 0.59698(15) 1.000 0.0341(9) d . . .
C41 C Uani 0.3858(3) 0.35021(7) 0.56971(14) 1.000 0.0297(8) d . . .
C42 C Uani 0.3879(2) 0.34282(6) 0.48730(13) 1.000 0.0234(7) d . . .
C43 C Uani 0.2548(3) 0.34352(7) 0.43687(15) 1.000 0.0291(8) d . . .
C44 C Uani 0.1281(3) 0.35139(8) 0.46984(15) 1.000 0.0325(8) d . . .
C45 C Uani 0.5256(2) 0.33419(7) 0.45424(13) 1.000 0.0241(7) d . . .
C46 C Uani 0.6434(3) 0.31668(7) 0.50043(15) 1.000 0.0285(8) d . . .
C47 C Uani 0.7685(3) 0.30950(8) 0.46625(16) 1.000 0.0342(8) d . . .
C48 C Uani 0.6721(3) 0.33434(9) 0.34478(15) 1.000 0.0376(9) d . . .
C49 C Uani 0.5432(3) 0.34324(7) 0.37381(14) 1.000 0.0287(7) d . . .
N8 N Uani 0.1887(2) 0.57674(6) 0.58157(12) 1.000 0.0309(7) d . . .
N9 N Uani 0.8119(2) 0.54224(6) 0.38343(12) 1.000 0.0317(7) d . . .
C57 C Uani 0.6999(3) 0.54862(8) 0.50467(15) 1.000 0.0319(8) d . . .
C58 C Uani 0.5627(2) 0.55411(6) 0.46063(13) 1.000 0.0237(7) d . . .
C59 C Uani 0.5535(3) 0.55279(7) 0.37595(14) 1.000 0.0274(7) d . . .
C60 C Uani 0.6792(3) 0.54682(7) 0.34079(15) 1.000 0.0304(8) d . . .
C61 C Uani 0.4325(2) 0.56153(7) 0.50177(13) 1.000 0.0237(7) d . . .
C62 C Uani 0.3125(3) 0.58126(7) 0.46376(14) 1.000 0.0284(7) d . . .
C63 C Uani 0.1948(3) 0.58819(7) 0.50483(14) 1.000 0.0302(8) d . . .
C64 C Uani 0.4258(3) 0.54956(7) 0.58133(15) 1.000 0.0301(8) d . . .
C65 C Uani 0.3041(3) 0.55761(8) 0.61755(15) 1.000 0.0331(8) d . . .
C66 C Uani 0.8196(3) 0.54315(8) 0.46482(15) 1.000 0.0351(9) d . . .
O1 O Uani 0.02758(18) 0.40989(5) 0.32165(10) 1.000 0.0318(6) d . . .
O2 O Uani 0.05751(19) 0.54226(5) 0.30823(11) 1.000 0.0340(6) d . . .
C11 C Uani 0.4290(3) 0.46728(8) 0.20436(16) 1.000 0.0295(8) d . . .
C12 C Uani 0.1101(2) 0.50788(6) 0.29647(13) 1.000 0.0239(7) d . . .
C13 C Uani 0.0377(2) 0.47633(7) 0.31745(13) 1.000 0.0231(7) d . . .
C14 C Uani 0.0935(2) 0.44174(6) 0.30247(13) 1.000 0.0223(7) d . . .
C15 C Uani 0.2220(2) 0.43879(7) 0.26715(13) 1.000 0.0236(7) d . . .
C16 C Uani 0.2932(2) 0.47027(7) 0.24528(12) 1.000 0.0229(7) d . . .
C17 C Uani 0.2372(2) 0.50482(7) 0.26016(13) 1.000 0.0232(7) d . . .
O3 O Uani 0.56744(18) 0.62949(5) 0.82942(10) 1.000 0.0303(5) d . . .
O4 O Uani 0.61199(18) 0.76073(4) 0.87034(10) 1.000 0.0299(5) d . . .
C33 C Uani 0.9995(3) 0.69318(8) 0.76193(18) 1.000 0.0320(8) d . . .
C34 C Uani 0.7959(2) 0.72682(7) 0.81755(13) 1.000 0.0222(6) d . . .
C35 C Uani 0.8539(2) 0.69394(7) 0.79328(13) 1.000 0.0228(7) d . . .
C36 C Uani 0.7763(2) 0.66132(7) 0.79943(14) 1.000 0.0241(7) d . . .
C37 C Uani 0.6411(2) 0.66200(6) 0.82850(13) 1.000 0.0227(7) d . . .
C38 C Uani 0.5844(2) 0.69492(6) 0.85336(13) 1.000 0.0228(7) d . . .
C39 C Uani 0.6625(2) 0.72734(6) 0.84810(12) 1.000 0.0213(7) d . . .
O5 O Uani 0.51448(18) 0.70657(5) 0.22719(10) 1.000 0.0307(5) d . . .
O6 O Uani 0.46109(18) 0.57615(4) 0.17579(10) 1.000 0.0289(5) d . . .
C50 C Uani 0.0851(3) 0.64267(8) 0.29712(17) 1.000 0.0300(8) d . . .
C51 C Uani 0.4144(2) 0.60914(6) 0.20237(12) 1.000 0.0226(7) d . . .
C52 C Uani 0.2828(2) 0.60909(7) 0.23535(13) 1.000 0.0223(7) d . . .
C53 C Uani 0.2286(2) 0.64185(7) 0.26304(13) 1.000 0.0231(7) d . . .
C54 C Uani 0.3067(2) 0.67438(7) 0.25820(14) 1.000 0.0247(7) d . . .
C55 C Uani 0.4397(2) 0.67421(6) 0.22718(13) 1.000 0.0227(7) d . . .
C56 C Uani 0.4937(2) 0.64149(6) 0.19844(13) 1.000 0.0224(7) d . . .
H1 H Uiso 0.998(3) 0.7487(8) 0.5716(17) 1.000 0.049(8) d . . .
H2 H Uiso 0.793(3) 0.7643(7) 0.6389(16) 1.000 0.039(7) d . . .
H3 H Uiso 0.738(3) 0.7421(8) 0.3608(17) 1.000 0.050(8) d . . .
H4 H Uiso 0.532(3) 0.7576(8) 0.4220(16) 1.000 0.043(8) d . . .
H7 H Uiso 0.571(3) 0.7461(8) 0.6867(16) 1.000 0.044(8) d . . .
H8 H Uiso 0.405(3) 0.8054(7) 0.4856(16) 1.000 0.037(7) d . . .
H9 H Uiso 0.356(3) 0.7618(8) 0.7446(16) 1.000 0.043(8) d . . .
H10 H Uiso 0.197(3) 0.8186(8) 0.5476(16) 1.000 0.046(8) d . . .
H18 H Uiso 0.215(3) 0.6015(7) 0.8056(16) 1.000 0.039(7) d . . .
H19 H Uiso 0.002(3) 0.5851(8) 0.8631(16) 1.000 0.045(8) d . . .
H21 H Uiso 0.182(3) 0.6430(8) 1.0699(17) 1.000 0.049(8) d . . .
H22 H Uiso 0.382(3) 0.6571(7) 1.0020(15) 1.000 0.035(7) d . . .
H24 H Uiso -0.213(3) 0.5932(7) 0.9070(16) 1.000 0.043(8) d . . .
H25 H Uiso -0.410(3) 0.5781(7) 0.9780(15) 1.000 0.038(7) d . . .
H26 H Uiso 0.039(3) 0.6074(7) 1.1328(15) 1.000 0.033(7) d . . .
H27 H Uiso -0.171(3) 0.5912(8) 1.1931(18) 1.000 0.055(9) d . . .
H28 H Uiso 0.597(3) 0.4618(7) -0.0443(15) 1.000 0.040(7) d . . .
H29 H Uiso 0.817(3) 0.4795(8) -0.0942(16) 1.000 0.045(8) d . . .
H31 H Uiso 0.990(3) 0.5065(8) 0.1387(17) 1.000 0.050(8) d . . .
H32 H Uiso 0.765(3) 0.4913(9) 0.1795(19) 1.000 0.063(9) d . . .
H40 H Uiso 0.254(2) 0.3632(7) 0.6588(15) 1.000 0.032(7) d . . .
H41 H Uiso 0.473(2) 0.3513(6) 0.6077(14) 1.000 0.023(6) d . . .
H43 H Uiso 0.248(3) 0.3392(7) 0.3783(15) 1.000 0.035(7) d . . .
H44 H Uiso 0.032(3) 0.3524(7) 0.4329(15) 1.000 0.036(7) d . . .
H46 H Uiso 0.635(3) 0.3081(7) 0.5574(16) 1.000 0.044(8) d . . .
H47 H Uiso 0.849(3) 0.2959(8) 0.4986(16) 1.000 0.045(8) d . . .
H48 H Uiso 0.685(3) 0.3398(8) 0.2859(17) 1.000 0.050(8) d . . .
H49 H Uiso 0.462(3) 0.3549(7) 0.3371(15) 1.000 0.039(7) d . . .
H57 H Uiso 0.717(3) 0.5485(7) 0.5645(16) 1.000 0.041(8) d . . .
H59 H Uiso 0.462(3) 0.5558(7) 0.3405(15) 1.000 0.034(7) d . . .
H60 H Uiso 0.672(2) 0.5465(6) 0.2802(14) 1.000 0.026(6) d . . .
H62 H Uiso 0.311(3) 0.5907(7) 0.4080(16) 1.000 0.039(7) d . . .
H63 H Uiso 0.109(3) 0.6034(8) 0.4796(16) 1.000 0.042(8) d . . .
H64 H Uiso 0.508(3) 0.5348(8) 0.6107(16) 1.000 0.049(8) d . . .
H65 H Uiso 0.299(3) 0.5507(8) 0.6764(17) 1.000 0.048(8) d . . .
H66 H Uiso 0.920(3) 0.5411(7) 0.4949(15) 1.000 0.033(7) d . . .
H1A H Uiso -0.052(3) 0.4173(9) 0.357(2) 1.000 0.077(11) d . . .
H2A H Uiso -0.040(3) 0.5413(9) 0.3367(19) 1.000 0.071(10) d . . .
H11A H Uiso 0.502(3) 0.4840(8) 0.2252(16) 1.000 0.040(8) d . . .
H11B H Uiso 0.409(3) 0.4716(8) 0.1454(18) 1.000 0.054(9) d . . .
H11C H Uiso 0.477(3) 0.4412(9) 0.2121(17) 1.000 0.055(9) d . . .
H13 H Uiso -0.053(2) 0.4787(6) 0.3442(13) 1.000 0.020(6) d . . .
H15 H Uiso 0.262(2) 0.4141(7) 0.2586(14) 1.000 0.028(6) d . . .
H17 H Uiso 0.281(2) 0.5258(7) 0.2438(14) 1.000 0.027(7) d . . .
H3A H Uiso 0.473(3) 0.6333(8) 0.8541(17) 1.000 0.059(9) d . . .
H4A H Uiso 0.526(3) 0.7582(8) 0.9020(18) 1.000 0.060(9) d . . .
H33A H Uiso 1.025(3) 0.7160(9) 0.7404(17) 1.000 0.048(8) d . . .
H33B H Uiso 1.079(3) 0.6882(8) 0.8055(19) 1.000 0.059(9) d . . .
H33C H Uiso 1.008(3) 0.6730(9) 0.7235(19) 1.000 0.059(9) d . . .
H34 H Uiso 0.847(3) 0.7496(7) 0.8124(15) 1.000 0.034(7) d . . .
H36 H Uiso 0.815(3) 0.6374(7) 0.7820(14) 1.000 0.033(7) d . . .
H38 H Uiso 0.490(3) 0.6964(7) 0.8739(14) 1.000 0.031(7) d . . .
H5 H Uiso 0.606(3) 0.7041(9) 0.1981(19) 1.000 0.065(10) d . . .
H6 H Uiso 0.550(3) 0.5788(9) 0.1432(18) 1.000 0.066(10) d . . .
H50A H Uiso 0.052(3) 0.6167(8) 0.3082(16) 1.000 0.042(8) d . . .
H50B H Uiso 0.090(3) 0.6578(8) 0.3488(18) 1.000 0.055(9) d . . .
H50C H Uiso 0.005(3) 0.6530(8) 0.2598(17) 1.000 0.046(8) d . . .
H52 H Uiso 0.232(2) 0.5866(7) 0.2405(14) 1.000 0.027(6) d . . .
H54 H Uiso 0.271(2) 0.6968(6) 0.2783(13) 1.000 0.020(6) d . . .
H56 H Uiso 0.588(2) 0.6419(7) 0.1746(14) 1.000 0.029(6) d . . .
 
loop_
_atom_site_aniso_label
_atom_site_aniso_U_11
_atom_site_aniso_U_22
_atom_site_aniso_U_33
_atom_site_aniso_U_23
_atom_site_aniso_U_13
_atom_site_aniso_U_12
N1 0.0266(11) 0.0398(13) 0.0320(11) -0.0030(10) 0.0085(9) 0.0043(10)
N2 0.0266(11) 0.0326(12) 0.0352(11) 0.0035(9) 0.0114(9) 0.0026(9)
C1 0.0220(13) 0.0360(15) 0.0352(13) -0.0024(11) 0.0052(10) 0.0009(11)
C2 0.0243(12) 0.0357(15) 0.0272(12) -0.0029(11) 0.0024(10) 0.0035(11)
C3 0.0367(15) 0.060(2) 0.0242(12) 0.0001(13) 0.0113(11) 0.0075(14)
C4 0.0288(14) 0.0568(19) 0.0230(12) 0.0013(12) 0.0049(10) 0.0075(13)
C5 0.0212(11) 0.0246(12) 0.0244(11) 0.0014(9) 0.0050(9) -0.0017(10)
C6 0.0214(11) 0.0242(12) 0.0240(11) -0.0039(9) 0.0034(9) -0.0021(10)
C7 0.0242(13) 0.0480(17) 0.0265(12) 0.0044(12) 0.0050(10) 0.0063(12)
C8 0.0271(13) 0.0321(14) 0.0274(12) 0.0052(11) 0.0053(10) 0.0033(11)
C9 0.0318(14) 0.060(2) 0.0272(13) 0.0051(13) 0.0097(11) 0.0052(14)
C10 0.0254(13) 0.0344(15) 0.0374(14) -0.0009(12) 0.0049(11) 0.0054(12)
N3 0.0275(11) 0.0330(12) 0.0318(11) -0.0029(9) 0.0090(9) -0.0002(9)
N4 0.0265(11) 0.0317(12) 0.0347(11) 0.0034(9) 0.0078(9) -0.0007(9)
C18 0.0281(13) 0.0376(15) 0.0296(12) 0.0003(11) 0.0079(10) -0.0019(12)
C19 0.0213(12) 0.0355(15) 0.0268(12) -0.0017(11) 0.0027(9) -0.0023(11)
C20 0.0218(12) 0.0251(12) 0.0276(11) 0.0031(10) 0.0034(9) 0.0022(10)
C21 0.0266(13) 0.0330(14) 0.0285(12) -0.0020(11) 0.0016(10) -0.0034(11)
C22 0.0294(14) 0.0351(15) 0.0355(13) -0.0004(12) 0.0060(11) -0.0063(12)
C23 0.0237(12) 0.0226(12) 0.0266(11) 0.0002(10) 0.0041(9) 0.0012(10)
C24 0.0250(12) 0.0398(15) 0.0254(12) 0.0014(11) 0.0035(10) -0.0003(11)
C25 0.0225(12) 0.0385(15) 0.0291(12) -0.0037(11) 0.0021(10) -0.0004(11)
C26 0.0280(13) 0.0405(16) 0.0264(12) -0.0015(11) 0.0014(10) -0.0028(12)
C27 0.0329(14) 0.0493(18) 0.0275(13) -0.0044(12) 0.0067(11) -0.0048(13)
N5 0.0304(12) 0.0458(14) 0.0362(12) 0.0050(11) 0.0086(9) -0.0019(11)
C28 0.0280(14) 0.0568(19) 0.0332(13) 0.0013(13) 0.0015(11) -0.0104(14)
C29 0.0304(14) 0.0498(18) 0.0235(12) 0.0008(12) 0.0034(10) -0.0057(13)
C30 0.0233(12) 0.0214(12) 0.0252(11) 0.0019(9) 0.0036(9) 0.0033(10)
C31 0.0309(14) 0.0552(19) 0.0248(12) -0.0057(12) 0.0056(11) -0.0054(13)
C32 0.0344(15) 0.068(2) 0.0269(13) -0.0037(13) 0.0113(11) -0.0022(14)
N6 0.0280(11) 0.0564(16) 0.0339(12) 0.0010(11) 0.0103(9) 0.0047(11)
N7 0.0303(12) 0.0421(14) 0.0355(12) 0.0027(10) 0.0118(9) 0.0055(10)
C40 0.0328(14) 0.0432(17) 0.0275(13) 0.0014(12) 0.0089(11) 0.0053(12)
C41 0.0275(13) 0.0376(15) 0.0236(11) -0.0003(11) 0.0017(10) 0.0028(12)
C42 0.0250(12) 0.0219(12) 0.0234(11) 0.0020(9) 0.0036(9) 0.0019(10)
C43 0.0246(12) 0.0357(15) 0.0272(12) 0.0016(11) 0.0043(10) 0.0006(11)
C44 0.0250(13) 0.0385(16) 0.0344(13) 0.0044(12) 0.0051(10) 0.0005(12)
C45 0.0216(12) 0.0261(13) 0.0245(11) -0.0010(10) 0.0031(9) -0.0012(10)
C46 0.0276(13) 0.0313(14) 0.0270(12) 0.0060(11) 0.0057(10) 0.0036(11)
C47 0.0250(13) 0.0428(17) 0.0356(13) 0.0061(12) 0.0074(11) 0.0096(12)
C48 0.0283(14) 0.0583(19) 0.0265(12) 0.0009(13) 0.0053(10) -0.0019(13)
C49 0.0229(12) 0.0390(15) 0.0237(11) 0.0024(11) 0.0013(9) -0.0012(11)
N8 0.0235(10) 0.0365(13) 0.0342(11) 0.0048(10) 0.0091(9) 0.0020(10)
N9 0.0290(11) 0.0324(12) 0.0349(11) -0.0034(9) 0.0089(9) 0.0036(10)
C57 0.0242(13) 0.0437(16) 0.0268(12) -0.0016(11) 0.0004(10) 0.0043(12)
C58 0.0240(12) 0.0224(12) 0.0245(11) -0.0014(9) 0.0025(9) 0.0010(10)
C59 0.0235(12) 0.0312(14) 0.0263(11) -0.0004(10) -0.0006(10) 0.0006(11)
C60 0.0333(14) 0.0317(14) 0.0269(12) -0.0021(11) 0.0063(10) 0.0026(11)
C61 0.0196(11) 0.0264(13) 0.0247(11) -0.0005(10) 0.0017(9) -0.0004(10)
C62 0.0252(12) 0.0343(14) 0.0258(12) 0.0043(11) 0.0035(10) 0.0056(11)
C63 0.0254(13) 0.0352(15) 0.0303(12) 0.0058(11) 0.0045(10) 0.0032(11)
C64 0.0240(13) 0.0344(15) 0.0315(12) 0.0073(11) 0.0029(10) 0.0025(11)
C65 0.0282(13) 0.0415(16) 0.0302(13) 0.0067(12) 0.0065(10) -0.0003(12)
C66 0.0226(13) 0.0491(18) 0.0330(13) -0.0014(12) 0.0021(10) 0.0058(12)
O1 0.0348(10) 0.0248(9) 0.0388(10) 0.0011(8) 0.0159(8) -0.0054(8)
O2 0.0342(10) 0.0235(9) 0.0477(11) 0.0018(8) 0.0180(8) 0.0031(8)
C11 0.0259(13) 0.0315(15) 0.0327(13) -0.0027(11) 0.0096(11) -0.0010(12)
C12 0.0254(12) 0.0229(12) 0.0233(11) -0.0011(9) 0.0034(9) 0.0013(10)
C13 0.0209(11) 0.0286(13) 0.0203(10) 0.0013(10) 0.0047(9) 0.0002(10)
C14 0.0246(12) 0.0214(12) 0.0205(10) 0.0007(9) 0.0013(9) -0.0044(10)
C15 0.0265(12) 0.0217(12) 0.0225(11) -0.0035(9) 0.0032(9) 0.0011(10)
C16 0.0208(11) 0.0281(13) 0.0194(10) -0.0025(9) 0.0013(8) -0.0011(10)
C17 0.0236(12) 0.0229(12) 0.0231(11) 0.0004(10) 0.0031(9) -0.0049(10)
O3 0.0256(9) 0.0243(9) 0.0423(10) -0.0034(8) 0.0093(7) -0.0042(7)
O4 0.0309(9) 0.0225(9) 0.0388(10) -0.0024(7) 0.0143(8) 0.0012(8)
C33 0.0247(14) 0.0343(16) 0.0387(14) -0.0009(13) 0.0101(11) -0.0012(12)
C34 0.0214(11) 0.0238(12) 0.0209(10) 0.0034(9) 0.0008(9) -0.0013(10)
C35 0.0209(11) 0.0287(13) 0.0192(10) 0.0012(9) 0.0042(8) -0.0001(10)
C36 0.0232(12) 0.0224(12) 0.0273(11) -0.0045(10) 0.0054(9) 0.0010(10)
C37 0.0230(12) 0.0223(12) 0.0217(10) -0.0001(9) -0.0010(9) -0.0041(10)
C38 0.0202(12) 0.0264(13) 0.0225(11) -0.0004(9) 0.0051(9) 0.0014(10)
C39 0.0238(12) 0.0209(12) 0.0189(10) -0.0008(9) 0.0018(9) 0.0004(10)
O5 0.0291(9) 0.0239(9) 0.0408(10) -0.0015(8) 0.0111(8) -0.0064(8)
O6 0.0307(9) 0.0223(9) 0.0360(9) -0.0041(7) 0.0131(7) -0.0009(7)
C50 0.0251(13) 0.0291(14) 0.0382(14) -0.0020(12) 0.0125(11) -0.0035(11)
C51 0.0260(12) 0.0228(12) 0.0184(10) -0.0015(9) 0.0010(9) 0.0016(10)
C52 0.0237(12) 0.0210(12) 0.0223(11) 0.0025(9) 0.0035(9) -0.0023(10)
C53 0.0216(11) 0.0278(13) 0.0203(10) 0.0020(9) 0.0039(9) -0.0002(10)
C54 0.0242(12) 0.0241(13) 0.0266(11) -0.0011(10) 0.0064(9) 0.0010(10)
C55 0.0225(11) 0.0222(12) 0.0232(11) 0.0008(9) 0.0027(9) -0.0033(10)
C56 0.0190(11) 0.0265(13) 0.0222(11) 0.0010(9) 0.0051(9) -0.0013(10)
 
#===============================================================================
 
# 10. MOLECULAR GEOMETRY
 
_geom_special_details
;
 Bond distances, angles etc. have been calculated using the
 rounded fractional coordinates. All su's are estimated
 from the variances of the (full) variance-covariance matrix.
 The cell esds are taken into account in the estimation of
 distances, angles and torsion angles
;
 
loop_
_geom_bond_atom_site_label_1
_geom_bond_atom_site_label_2
_geom_bond_distance
_geom_bond_site_symmetry_1
_geom_bond_site_symmetry_2
_geom_bond_publ_flag
 N1      C9         1.339(4)                     .       .                   yes
 N1      C10        1.342(3)                     .       .                   yes
 O1      C14        1.364(3)                     .       .                   yes
 N2      C3         1.335(3)                     .       .                   yes
 O2      C12        1.362(3)                     .       .                   yes
 N2      C1         1.343(3)                     .       .                   yes
 O1      H1A         1.04(3)                     .       .                   no
 O2      H2A         1.07(3)                     .       .                   no
 N3      C25        1.343(3)                     .       .                   yes
 N3      C27        1.339(3)                     .       .                   yes
 O3      C37        1.363(3)                     .       .                   yes
 N4      C22        1.344(3)                     .       .                   yes
 O4      C39        1.367(3)                     .       .                   yes
 N4      C18        1.345(3)                     .       .                   yes
 O3      H3A         1.02(3)                     .       .                   no
 O4      H4A         1.01(3)                     .       .                   no
 O5      C55        1.362(3)                     .       .                   yes
 N5      C28        1.327(3)                     .       .                   yes
 N5      C32        1.338(3)                     .       .                   yes
 O6      C51        1.366(3)                     .       .                   yes
 O5      H5          1.03(3)                     .       .                   no
 O6      H6          1.05(3)                     .       .                   no
 N6      C48        1.341(4)                     .       .                   yes
 N6      C47        1.343(3)                     .       .                   yes
 N7      C40        1.345(3)                     .       .                   yes
 N7      C44        1.339(3)                     .       .                   yes
 N8      C63        1.347(3)                     .       .                   yes
 N8      C65        1.341(3)                     .       .                   yes
 N9      C60        1.338(3)                     .       .                   yes
 N9      C66        1.343(3)                     .       .                   yes
 C1      C2         1.383(4)                     .       .                   no
 C2      C5         1.386(3)                     .       .                   no
 C3      C4         1.378(4)                     .       .                   no
 C4      C5         1.390(3)                     .       .                   no
 C5      C6         1.489(3)                     .       .                   no
 C6      C7         1.393(3)                     .       .                   no
 C6      C8         1.394(3)                     .       .                   no
 C7      C9         1.379(4)                     .       .                   no
 C8      C10        1.381(4)                     .       .                   no
 C1      H1          1.02(3)                     .       .                   no
 C2      H2          0.96(3)                     .       .                   no
 C3      H3          0.99(3)                     .       .                   no
 C4      H4          0.95(3)                     .       .                   no
 C7      H7          0.99(3)                     .       .                   no
 C8      H8          0.95(3)                     .       .                   no
 C9      H9          1.01(3)                     .       .                   no
 C10     H10         0.99(3)                     .       .                   no
 C18     C19        1.376(4)                     .       .                   no
 C19     C20        1.393(3)                     .       .                   no
 C20     C21        1.399(3)                     .       .                   no
 C20     C23        1.488(3)                     .       .                   no
 C21     C22        1.382(4)                     .       .                   no
 C23     C26        1.398(3)                     .       .                   no
 C23     C24        1.392(3)                     .       .                   no
 C24     C25        1.388(4)                     .       .                   no
 C26     C27        1.377(4)                     .       .                   no
 C18     H18         0.98(3)                     .       .                   no
 C19     H19         1.00(3)                     .       .                   no
 C21     H21         1.00(3)                     .       .                   no
 C22     H22         1.01(3)                     .       .                   no
 C24     H24         1.02(3)                     .       .                   no
 C25     H25         0.99(3)                     .       .                   no
 C26     H26         0.99(3)                     .       .                   no
 C27     H27         0.99(3)                     .       .                   no
 C28     C29        1.381(4)                     .       .                   no
 C29     C30        1.388(3)                     .       .                   no
 C30     C30        1.490(3)                     .     3_765                 no
 C30     C31        1.391(3)                     .       .                   no
 C31     C32        1.380(4)                     .       .                   no
 C28     H28         1.02(3)                     .       .                   no
 C29     H29         0.97(3)                     .       .                   no
 C31     H31         0.99(3)                     .       .                   no
 C32     H32         1.01(3)                     .       .                   no
 C40     C41        1.377(4)                     .       .                   no
 C41     C42        1.396(3)                     .       .                   no
 C42     C45        1.484(3)                     .       .                   no
 C42     C43        1.388(3)                     .       .                   no
 C43     C44        1.386(4)                     .       .                   no
 C45     C49        1.405(3)                     .       .                   no
 C45     C46        1.395(3)                     .       .                   no
 C46     C47        1.378(4)                     .       .                   no
 C48     C49        1.380(4)                     .       .                   no
 C40     H40         1.05(2)                     .       .                   no
 C41     H41         0.95(2)                     .       .                   no
 C43     H43         0.98(2)                     .       .                   no
 C44     H44         1.01(3)                     .       .                   no
 C46     H46         1.01(3)                     .       .                   no
 C47     H47         0.99(3)                     .       .                   no
 C48     H48         1.02(3)                     .       .                   no
 C49     H49         0.99(3)                     .       .                   no
 C57     C66        1.376(4)                     .       .                   no
 C57     C58        1.387(3)                     .       .                   no
 C58     C59        1.396(3)                     .       .                   no
 C58     C61        1.484(3)                     .       .                   no
 C59     C60        1.384(4)                     .       .                   no
 C61     C64        1.399(3)                     .       .                   no
 C61     C62        1.395(3)                     .       .                   no
 C62     C63        1.381(4)                     .       .                   no
 C64     C65        1.375(4)                     .       .                   no
 C57     H57         0.98(3)                     .       .                   no
 C59     H59         0.97(3)                     .       .                   no
 C60     H60         1.00(2)                     .       .                   no
 C62     H62         0.99(3)                     .       .                   no
 C63     H63         1.01(3)                     .       .                   no
 C64     H64         1.00(3)                     .       .                   no
 C65     H65         1.02(3)                     .       .                   no
 C66     H66         0.99(3)                     .       .                   no
 C11     C16        1.508(3)                     .       .                   no
 C12     C13        1.393(3)                     .       .                   no
 C12     C17        1.393(3)                     .       .                   no
 C13     C14        1.392(3)                     .       .                   no
 C14     C15        1.396(3)                     .       .                   no
 C15     C16        1.390(3)                     .       .                   no
 C16     C17        1.391(3)                     .       .                   no
 C11     H11C        1.05(3)                     .       .                   no
 C11     H11B        0.98(3)                     .       .                   no
 C11     H11A        0.94(3)                     .       .                   no
 C13     H13       1.003(19)                     .       .                   no
 C15     H15         0.99(2)                     .       .                   no
 C17     H17         0.92(2)                     .       .                   no
 C33     C35        1.505(3)                     .       .                   no
 C34     C35        1.390(3)                     .       .                   no
 C34     C39        1.393(3)                     .       .                   no
 C35     C36        1.394(3)                     .       .                   no
 C36     C37        1.397(3)                     .       .                   no
 C37     C38        1.389(3)                     .       .                   no
 C38     C39        1.389(3)                     .       .                   no
 C33     H33C        0.98(3)                     .       .                   no
 C33     H33A        0.94(3)                     .       .                   no
 C33     H33B        0.97(3)                     .       .                   no
 C34     H34         0.96(3)                     .       .                   no
 C36     H36         1.00(3)                     .       .                   no
 C38     H38         0.98(3)                     .       .                   no
 C50     C53        1.509(3)                     .       .                   no
 C51     C56        1.390(3)                     .       .                   no
 C51     C52        1.398(3)                     .       .                   no
 C52     C53        1.392(3)                     .       .                   no
 C53     C54        1.391(3)                     .       .                   no
 C54     C55        1.393(3)                     .       .                   no
 C55     C56        1.397(3)                     .       .                   no
 C50     H50A        1.02(3)                     .       .                   no
 C50     H50B        1.01(3)                     .       .                   no
 C50     H50C        0.97(3)                     .       .                   no
 C52     H52         0.95(2)                     .       .                   no
 C54     H54         0.96(2)                     .       .                   no
 C56     H56       1.003(19)                     .       .                   no
 
loop_
_geom_angle_atom_site_label_1
_geom_angle_atom_site_label_2
_geom_angle_atom_site_label_3
_geom_angle
_geom_angle_site_symmetry_1
_geom_angle_site_symmetry_2
_geom_angle_site_symmetry_3
_geom_angle_publ_flag
 C9      N1      C10        116.4(2)             .       .       .           yes
 C1      N2      C3         116.5(2)             .       .       .           yes
 C14     O1      H1A       106.6(18)             .       .       .           no
 C12     O2      H2A       111.7(18)             .       .       .           no
 C25     N3      C27        116.4(2)             .       .       .           yes
 C18     N4      C22        116.2(2)             .       .       .           yes
 C37     O3      H3A       109.9(16)             .       .       .           no
 C39     O4      H4A       112.3(17)             .       .       .           no
 C28     N5      C32        114.9(2)             .       .       .           yes
 C55     O5      H5        111.8(18)             .       .       .           no
 C51     O6      H6        113.0(18)             .       .       .           no
 C47     N6      C48        115.9(2)             .       .       .           yes
 C40     N7      C44        116.1(2)             .       .       .           yes
 C63     N8      C65        116.6(2)             .       .       .           yes
 C60     N9      C66        116.6(2)             .       .       .           yes
 N2      C1      C2         123.3(2)             .       .       .           yes
 C1      C2      C5         119.8(2)             .       .       .           no
 N2      C3      C4         124.1(2)             .       .       .           yes
 C3      C4      C5         119.4(2)             .       .       .           no
 C2      C5      C6         122.0(2)             .       .       .           no
 C2      C5      C4         117.1(2)             .       .       .           no
 C4      C5      C6         120.9(2)             .       .       .           no
 C7      C6      C8         117.3(2)             .       .       .           no
 C5      C6      C8         121.6(2)             .       .       .           no
 C5      C6      C7         121.2(2)             .       .       .           no
 C6      C7      C9         119.2(2)             .       .       .           no
 C6      C8      C10        119.4(2)             .       .       .           no
 N1      C9      C7         124.1(2)             .       .       .           yes
 N1      C10     C8         123.7(2)             .       .       .           yes
 N2      C1      H1        115.0(16)             .       .       .           no
 C2      C1      H1        121.8(16)             .       .       .           no
 C1      C2      H2        119.4(17)             .       .       .           no
 C5      C2      H2        120.8(17)             .       .       .           no
 C4      C3      H3        119.5(16)             .       .       .           no
 N2      C3      H3        116.4(16)             .       .       .           no
 C5      C4      H4        120.4(17)             .       .       .           no
 C3      C4      H4        120.1(17)             .       .       .           no
 C9      C7      H7        120.1(16)             .       .       .           no
 C6      C7      H7        120.7(16)             .       .       .           no
 C10     C8      H8        120.6(17)             .       .       .           no
 C6      C8      H8        119.9(17)             .       .       .           no
 N1      C9      H9        115.4(16)             .       .       .           no
 C7      C9      H9        120.5(16)             .       .       .           no
 N1      C10     H10       117.2(16)             .       .       .           no
 C8      C10     H10       119.1(16)             .       .       .           no
 N4      C18     C19        124.0(2)             .       .       .           yes
 C18     C19     C20        119.5(2)             .       .       .           no
 C19     C20     C21        117.2(2)             .       .       .           no
 C19     C20     C23        121.5(2)             .       .       .           no
 C21     C20     C23        121.3(2)             .       .       .           no
 C20     C21     C22        119.1(2)             .       .       .           no
 N4      C22     C21        124.0(2)             .       .       .           yes
 C20     C23     C26        121.1(2)             .       .       .           no
 C20     C23     C24        122.1(2)             .       .       .           no
 C24     C23     C26        116.7(2)             .       .       .           no
 C23     C24     C25        119.7(2)             .       .       .           no
 N3      C25     C24        123.5(2)             .       .       .           yes
 C23     C26     C27        119.6(2)             .       .       .           no
 N3      C27     C26        124.2(2)             .       .       .           yes
 N4      C18     H18       115.5(16)             .       .       .           no
 C19     C18     H18       120.4(16)             .       .       .           no
 C20     C19     H19       120.3(16)             .       .       .           no
 C18     C19     H19       120.2(16)             .       .       .           no
 C22     C21     H21       117.7(16)             .       .       .           no
 C20     C21     H21       123.2(16)             .       .       .           no
 C21     C22     H22       119.7(15)             .       .       .           no
 N4      C22     H22       116.3(15)             .       .       .           no
 C23     C24     H24       122.0(16)             .       .       .           no
 C25     C24     H24       118.3(16)             .       .       .           no
 N3      C25     H25       117.1(15)             .       .       .           no
 C24     C25     H25       119.5(15)             .       .       .           no
 C23     C26     H26       120.6(15)             .       .       .           no
 C27     C26     H26       119.8(15)             .       .       .           no
 N3      C27     H27       115.2(16)             .       .       .           no
 C26     C27     H27       120.7(17)             .       .       .           no
 N5      C28     C29        124.6(2)             .       .       .           yes
 C28     C29     C30        120.3(2)             .       .       .           no
 C29     C30     C30        122.5(2)             .       .     3_765         no
 C30     C30     C31        121.9(2)           3_765     .       .           no
 C29     C30     C31        115.6(2)             .       .       .           no
 C30     C31     C32        119.7(2)             .       .       .           no
 N5      C32     C31        124.9(2)             .       .       .           yes
 N5      C28     H28       115.6(15)             .       .       .           no
 C29     C28     H28       119.7(15)             .       .       .           no
 C30     C29     H29       118.8(17)             .       .       .           no
 C28     C29     H29       120.8(17)             .       .       .           no
 C32     C31     H31       117.7(16)             .       .       .           no
 C30     C31     H31       122.6(16)             .       .       .           no
 N5      C32     H32       115.9(16)             .       .       .           no
 C31     C32     H32       119.3(17)             .       .       .           no
 N7      C40     C41        124.0(2)             .       .       .           yes
 C40     C41     C42        119.4(2)             .       .       .           no
 C41     C42     C45        122.0(2)             .       .       .           no
 C43     C42     C45        120.8(2)             .       .       .           no
 C41     C42     C43        117.2(2)             .       .       .           no
 C42     C43     C44        119.3(2)             .       .       .           no
 N7      C44     C43        123.9(2)             .       .       .           yes
 C46     C45     C49        116.5(2)             .       .       .           no
 C42     C45     C46        122.4(2)             .       .       .           no
 C42     C45     C49        121.1(2)             .       .       .           no
 C45     C46     C47        119.6(2)             .       .       .           no
 N6      C47     C46        124.4(2)             .       .       .           yes
 N6      C48     C49        124.1(2)             .       .       .           yes
 C45     C49     C48        119.5(2)             .       .       .           no
 N7      C40     H40       117.2(11)             .       .       .           no
 C41     C40     H40       118.8(11)             .       .       .           no
 C42     C41     H41       122.2(13)             .       .       .           no
 C40     C41     H41       118.4(13)             .       .       .           no
 C44     C43     H43       118.8(16)             .       .       .           no
 C42     C43     H43       121.8(16)             .       .       .           no
 C43     C44     H44       119.2(15)             .       .       .           no
 N7      C44     H44       116.9(15)             .       .       .           no
 C47     C46     H46       120.2(16)             .       .       .           no
 C45     C46     H46       120.2(16)             .       .       .           no
 C46     C47     H47       118.8(16)             .       .       .           no
 N6      C47     H47       116.7(16)             .       .       .           no
 C49     C48     H48       120.5(16)             .       .       .           no
 N6      C48     H48       115.4(16)             .       .       .           no
 C45     C49     H49       120.5(16)             .       .       .           no
 C48     C49     H49       120.0(15)             .       .       .           no
 C58     C57     C66        120.1(2)             .       .       .           no
 C57     C58     C59        116.8(2)             .       .       .           no
 C59     C58     C61        121.8(2)             .       .       .           no
 C57     C58     C61        121.4(2)             .       .       .           no
 C58     C59     C60        119.3(2)             .       .       .           no
 N9      C60     C59        123.7(2)             .       .       .           yes
 C62     C61     C64        116.9(2)             .       .       .           no
 C58     C61     C62        121.8(2)             .       .       .           no
 C58     C61     C64        121.3(2)             .       .       .           no
 C61     C62     C63        120.0(2)             .       .       .           no
 N8      C63     C62        123.1(2)             .       .       .           yes
 C61     C64     C65        119.3(2)             .       .       .           no
 N8      C65     C64        124.2(2)             .       .       .           yes
 N9      C66     C57        123.4(2)             .       .       .           yes
 C58     C57     H57       122.8(16)             .       .       .           no
 C66     C57     H57       117.1(16)             .       .       .           no
 C60     C59     H59       118.3(16)             .       .       .           no
 C58     C59     H59       122.4(16)             .       .       .           no
 C59     C60     H60       118.8(11)             .       .       .           no
 N9      C60     H60       117.5(11)             .       .       .           no
 C61     C62     H62       120.8(16)             .       .       .           no
 C63     C62     H62       119.2(16)             .       .       .           no
 N8      C63     H63       115.5(16)             .       .       .           no
 C62     C63     H63       121.4(16)             .       .       .           no
 C65     C64     H64       120.8(15)             .       .       .           no
 C61     C64     H64       119.9(15)             .       .       .           no
 N8      C65     H65       114.7(16)             .       .       .           no
 C64     C65     H65       121.0(16)             .       .       .           no
 N9      C66     H66       114.9(15)             .       .       .           no
 C57     C66     H66       121.6(15)             .       .       .           no
 O2      C12     C17        118.2(2)             .       .       .           yes
 C13     C12     C17        120.2(2)             .       .       .           no
 O2      C12     C13      121.66(18)             .       .       .           yes
 C12     C13     C14      119.68(18)             .       .       .           no
 O1      C14     C15        117.6(2)             .       .       .           yes
 C13     C14     C15        120.0(2)             .       .       .           no
 O1      C14     C13      122.37(18)             .       .       .           yes
 C14     C15     C16        120.3(2)             .       .       .           no
 C11     C16     C15        120.6(2)             .       .       .           no
 C15     C16     C17      119.64(18)             .       .       .           no
 C11     C16     C17        119.7(2)             .       .       .           no
 C12     C17     C16        120.2(2)             .       .       .           no
 C16     C11     H11A      112.8(17)             .       .       .           no
 C16     C11     H11B      112.4(17)             .       .       .           no
 H11B    C11     H11C         107(2)             .       .       .           no
 H11A    C11     H11B         107(2)             .       .       .           no
 C16     C11     H11C      112.0(16)             .       .       .           no
 H11A    C11     H11C         106(2)             .       .       .           no
 C14     C13     H13       120.5(13)             .       .       .           no
 C12     C13     H13       119.8(13)             .       .       .           no
 C14     C15     H15       119.0(12)             .       .       .           no
 C16     C15     H15       120.6(12)             .       .       .           no
 C16     C17     H17       120.3(13)             .       .       .           no
 C12     C17     H17       119.4(13)             .       .       .           no
 C35     C34     C39        120.7(2)             .       .       .           no
 C33     C35     C36        120.1(2)             .       .       .           no
 C34     C35     C36      119.10(18)             .       .       .           no
 C33     C35     C34        120.8(2)             .       .       .           no
 C35     C36     C37        120.1(2)             .       .       .           no
 C36     C37     C38        120.5(2)             .       .       .           no
 O3      C37     C38      122.21(18)             .       .       .           yes
 O3      C37     C36        117.3(2)             .       .       .           yes
 C37     C38     C39      119.39(18)             .       .       .           no
 C34     C39     C38        120.2(2)             .       .       .           no
 O4      C39     C34      117.42(19)             .       .       .           yes
 O4      C39     C38      122.38(17)             .       .       .           yes
 C35     C33     H33B      111.4(17)             .       .       .           no
 C35     C33     H33A      113.2(17)             .       .       .           no
 H33A    C33     H33C         111(3)             .       .       .           no
 H33B    C33     H33C         103(2)             .       .       .           no
 C35     C33     H33C      113.1(17)             .       .       .           no
 H33A    C33     H33B         104(2)             .       .       .           no
 C35     C34     H34       120.0(16)             .       .       .           no
 C39     C34     H34       119.3(16)             .       .       .           no
 C35     C36     H36       120.7(16)             .       .       .           no
 C37     C36     H36       119.2(16)             .       .       .           no
 C37     C38     H38       122.6(15)             .       .       .           no
 C39     C38     H38       118.0(15)             .       .       .           no
 O6      C51     C56      122.31(17)             .       .       .           yes
 O6      C51     C52      117.00(19)             .       .       .           yes
 C52     C51     C56        120.7(2)             .       .       .           no
 C51     C52     C53        119.9(2)             .       .       .           no
 C50     C53     C52        120.9(2)             .       .       .           no
 C52     C53     C54      119.60(18)             .       .       .           no
 C50     C53     C54        119.5(2)             .       .       .           no
 C53     C54     C55        120.4(2)             .       .       .           no
 O5      C55     C54        117.9(2)             .       .       .           yes
 O5      C55     C56      121.95(18)             .       .       .           yes
 C54     C55     C56        120.2(2)             .       .       .           no
 C51     C56     C55      119.21(18)             .       .       .           no
 C53     C50     H50A      110.5(16)             .       .       .           no
 C53     C50     H50B      112.8(16)             .       .       .           no
 C53     C50     H50C      113.5(17)             .       .       .           no
 H50A    C50     H50B         109(2)             .       .       .           no
 H50A    C50     H50C         105(2)             .       .       .           no
 H50B    C50     H50C         106(2)             .       .       .           no
 C51     C52     H52       120.1(13)             .       .       .           no
 C53     C52     H52       120.0(13)             .       .       .           no
 C53     C54     H54       119.8(12)             .       .       .           no
 C55     C54     H54       119.7(12)             .       .       .           no
 C51     C56     H56       121.4(15)             .       .       .           no
 C55     C56     H56       119.4(15)             .       .       .           no
 
loop_
_geom_torsion_atom_site_label_1
_geom_torsion_atom_site_label_2
_geom_torsion_atom_site_label_3
_geom_torsion_atom_site_label_4
_geom_torsion
_geom_torsion_site_symmetry_1
_geom_torsion_site_symmetry_2
_geom_torsion_site_symmetry_3
_geom_torsion_site_symmetry_4
_geom_torsion_publ_flag
 C10     N1      C9      C7           0.2(4)     .       .       .       .   no
 C9      N1      C10     C8           0.0(4)     .       .       .       .   no
 C1      N2      C3      C4           2.4(4)     .       .       .       .   no
 C3      N2      C1      C2          -1.3(4)     .       .       .       .   no
 C25     N3      C27     C26          0.7(4)     .       .       .       .   no
 C27     N3      C25     C24         -0.3(4)     .       .       .       .   no
 C18     N4      C22     C21          0.4(4)     .       .       .       .   no
 C22     N4      C18     C19         -0.1(4)     .       .       .       .   no
 C28     N5      C32     C31         -0.1(5)     .       .       .       .   no
 C32     N5      C28     C29          0.9(5)     .       .       .       .   no
 C47     N6      C48     C49          0.0(4)     .       .       .       .   no
 C48     N6      C47     C46          1.2(4)     .       .       .       .   no
 C44     N7      C40     C41          0.9(4)     .       .       .       .   no
 C40     N7      C44     C43         -1.0(4)     .       .       .       .   no
 C65     N8      C63     C62         -0.4(4)     .       .       .       .   no
 C63     N8      C65     C64          0.6(4)     .       .       .       .   no
 C60     N9      C66     C57         -0.3(4)     .       .       .       .   no
 C66     N9      C60     C59          0.9(4)     .       .       .       .   no
 N2      C1      C2      C5          -0.7(4)     .       .       .       .   no
 C1      C2      C5      C6        -178.0(2)     .       .       .       .   no
 C1      C2      C5      C4           1.7(4)     .       .       .       .   no
 N2      C3      C4      C5          -1.4(5)     .       .       .       .   no
 C3      C4      C5      C6         179.0(2)     .       .       .       .   no
 C3      C4      C5      C2          -0.7(4)     .       .       .       .   no
 C4      C5      C6      C8         -33.5(3)     .       .       .       .   no
 C4      C5      C6      C7         145.1(3)     .       .       .       .   no
 C2      C5      C6      C8         146.2(2)     .       .       .       .   no
 C2      C5      C6      C7         -35.1(3)     .       .       .       .   no
 C8      C6      C7      C9          -0.1(4)     .       .       .       .   no
 C7      C6      C8      C10          0.3(4)     .       .       .       .   no
 C5      C6      C8      C10        179.0(2)     .       .       .       .   no
 C5      C6      C7      C9        -178.8(2)     .       .       .       .   no
 C6      C7      C9      N1          -0.2(4)     .       .       .       .   no
 C6      C8      C10     N1          -0.3(4)     .       .       .       .   no
 N4      C18     C19     C20         -0.7(4)     .       .       .       .   no
 C18     C19     C20     C21          1.0(4)     .       .       .       .   no
 C18     C19     C20     C23       -178.5(2)     .       .       .       .   no
 C21     C20     C23     C24        156.0(2)     .       .       .       .   no
 C23     C20     C21     C22        178.8(2)     .       .       .       .   no
 C19     C20     C23     C24        -24.6(4)     .       .       .       .   no
 C19     C20     C21     C22         -0.6(4)     .       .       .       .   no
 C19     C20     C23     C26        155.9(2)     .       .       .       .   no
 C21     C20     C23     C26        -23.5(4)     .       .       .       .   no
 C20     C21     C22     N4          -0.1(4)     .       .       .       .   no
 C20     C23     C26     C27        178.7(2)     .       .       .       .   no
 C24     C23     C26     C27         -0.8(4)     .       .       .       .   no
 C26     C23     C24     C25          1.2(4)     .       .       .       .   no
 C20     C23     C24     C25       -178.4(2)     .       .       .       .   no
 C23     C24     C25     N3          -0.6(4)     .       .       .       .   no
 C23     C26     C27     N3          -0.1(4)     .       .       .       .   no
 N5      C28     C29     C30         -1.6(5)     .       .       .       .   no
 C28     C29     C30     C31          1.3(4)     .       .       .       .   no
 C28     C29     C30     C30       -179.4(2)     .       .       .     3_765 no
 C29     C30     C30     C29       -180.0(2)     .       .     3_765   3_765 no
 C29     C30     C30     C31          0.7(4)     .       .     3_765   3_765 no
 C31     C30     C30     C31        180.0(2)     .       .     3_765   3_765 no
 C31     C30     C30     C29         -0.7(4)     .       .     3_765   3_765 no
 C30     C30     C31     C32       -179.9(2)   3_765     .       .       .   no
 C29     C30     C31     C32         -0.5(4)     .       .       .       .   no
 C30     C31     C32     N5          -0.1(5)     .       .       .       .   no
 N7      C40     C41     C42         -0.4(4)     .       .       .       .   no
 C40     C41     C42     C43         -0.1(3)     .       .       .       .   no
 C40     C41     C42     C45       -179.5(2)     .       .       .       .   no
 C41     C42     C45     C46         30.1(4)     .       .       .       .   no
 C43     C42     C45     C49         30.4(3)     .       .       .       .   no
 C41     C42     C45     C49       -150.2(2)     .       .       .       .   no
 C45     C42     C43     C44        179.5(2)     .       .       .       .   no
 C41     C42     C43     C44          0.0(4)     .       .       .       .   no
 C43     C42     C45     C46       -149.3(2)     .       .       .       .   no
 C42     C43     C44     N7           0.5(4)     .       .       .       .   no
 C49     C45     C46     C47          0.5(4)     .       .       .       .   no
 C46     C45     C49     C48          0.6(4)     .       .       .       .   no
 C42     C45     C46     C47       -179.9(2)     .       .       .       .   no
 C42     C45     C49     C48       -179.1(2)     .       .       .       .   no
 C45     C46     C47     N6          -1.4(4)     .       .       .       .   no
 N6      C48     C49     C45         -0.8(4)     .       .       .       .   no
 C58     C57     C66     N9          -1.0(4)     .       .       .       .   no
 C66     C57     C58     C59          1.6(4)     .       .       .       .   no
 C66     C57     C58     C61       -177.6(2)     .       .       .       .   no
 C57     C58     C61     C62        153.4(2)     .       .       .       .   no
 C59     C58     C61     C64        155.4(2)     .       .       .       .   no
 C57     C58     C61     C64        -25.5(4)     .       .       .       .   no
 C59     C58     C61     C62        -25.8(4)     .       .       .       .   no
 C57     C58     C59     C60         -1.1(4)     .       .       .       .   no
 C61     C58     C59     C60        178.1(2)     .       .       .       .   no
 C58     C59     C60     N9          -0.2(4)     .       .       .       .   no
 C62     C61     C64     C65          0.0(4)     .       .       .       .   no
 C58     C61     C62     C63       -178.7(2)     .       .       .       .   no
 C58     C61     C64     C65        178.9(2)     .       .       .       .   no
 C64     C61     C62     C63          0.2(4)     .       .       .       .   no
 C61     C62     C63     N8           0.0(4)     .       .       .       .   no
 C61     C64     C65     N8          -0.4(4)     .       .       .       .   no
 O2      C12     C13     C14        178.4(2)     .       .       .       .   no
 C17     C12     C13     C14          0.4(3)     .       .       .       .   no
 O2      C12     C17     C16     -178.58(19)     .       .       .       .   no
 C13     C12     C17     C16         -0.5(3)     .       .       .       .   no
 C12     C13     C14     O1       180.00(19)     .       .       .       .   no
 C12     C13     C14     C15          0.5(3)     .       .       .       .   no
 O1      C14     C15     C16      179.17(19)     .       .       .       .   no
 C13     C14     C15     C16         -1.3(3)     .       .       .       .   no
 C14     C15     C16     C11       -177.8(2)     .       .       .       .   no
 C14     C15     C16     C17          1.2(3)     .       .       .       .   no
 C11     C16     C17     C12        178.7(2)     .       .       .       .   no
 C15     C16     C17     C12         -0.3(3)     .       .       .       .   no
 C39     C34     C35     C33       -178.7(2)     .       .       .       .   no
 C39     C34     C35     C36          0.4(3)     .       .       .       .   no
 C35     C34     C39     O4      -179.66(19)     .       .       .       .   no
 C35     C34     C39     C38         -1.1(3)     .       .       .       .   no
 C33     C35     C36     C37       -180.0(2)     .       .       .       .   no
 C34     C35     C36     C37          1.0(3)     .       .       .       .   no
 C35     C36     C37     O3       176.95(19)     .       .       .       .   no
 C35     C36     C37     C38         -1.6(3)     .       .       .       .   no
 O3      C37     C38     C39     -177.62(19)     .       .       .       .   no
 C36     C37     C38     C39          0.8(3)     .       .       .       .   no
 C37     C38     C39     O4       178.98(19)     .       .       .       .   no
 C37     C38     C39     C34          0.5(3)     .       .       .       .   no
 O6      C51     C52     C53     -179.55(19)     .       .       .       .   no
 C56     C51     C52     C53          1.4(3)     .       .       .       .   no
 O6      C51     C56     C55     -179.65(19)     .       .       .       .   no
 C52     C51     C56     C55         -0.6(3)     .       .       .       .   no
 C51     C52     C53     C50        178.6(2)     .       .       .       .   no
 C51     C52     C53     C54         -0.5(3)     .       .       .       .   no
 C50     C53     C54     C55        179.8(2)     .       .       .       .   no
 C52     C53     C54     C55         -1.1(3)     .       .       .       .   no
 C53     C54     C55     O5        -177.2(2)     .       .       .       .   no
 C53     C54     C55     C56          1.9(3)     .       .       .       .   no
 O5      C55     C56     C51      178.02(19)     .       .       .       .   no
 C54     C55     C56     C51         -1.0(3)     .       .       .       .   no
 
loop_
_geom_hbond_atom_site_label_D
_geom_hbond_atom_site_label_H
_geom_hbond_atom_site_label_A
_geom_hbond_distance_DH
_geom_hbond_distance_HA
_geom_hbond_distance_DA
_geom_hbond_angle_DHA
_geom_hbond_site_symmetry_A
_geom_hbond_publ_flag
#
#D   H   A   D - H  H...A   D...A    D - H...A  symm(A)
#
O1      H1A     N8         1.04(3)    1.74(3)   2.768(3)     172(3)   3_566 yes
O3      H3A     N4         1.02(3)    1.73(3)   2.740(3)     169(3)     .   yes
O4      H4A     N2         1.01(3)    1.75(3)   2.765(3)     178(2)   4_465 yes
O5      H5      N1         1.03(3)    1.73(3)   2.750(3)     170(3)   4_564 yes
O6      H6      N3         1.05(3)    1.69(3)   2.736(3)     179(3)   1_654 yes
C2      H2      O5         0.96(3)    2.57(3)   3.275(3)     130(2)   4_565 yes
C28     H28     O6         1.02(3)    2.57(3)   3.430(3)     142(2)   3_665 yes
C47     H47     O4         0.99(3)    2.50(3)   3.298(3)     137(2)   2_646 yes
 
# Loop Mechanism for Extra Tables(s)
 
#loop_
#_publ_manuscript_incl_extra_item
#'_geom_extra_tableA_col_1'
#'_geom_extra_tableA_col_2'
#'_geom_extra_tableA_col_3'
#'_geom_extra_table_head_A'
#'_geom_table_footnote_A'
#'_geom_extra_tableB_col_1'
#'_geom_extra_tableB_col_2'
#'_geom_extra_tableB_col_3'
#'_geom_extra_table_head_B'
#'_geom_table_footnote_B'
 
 
#
#loop_
#_geom_extra_tableA_col_1
#_geom_extra_tableA_col_2
#_geom_extra_tableA_col_3
# ? ? ?
 
 
#
#loop_
#_geom_extra_tableB_col_1
#_geom_extra_tableB_col_2
#_geom_extra_tableB_col_3
# ? ? ?
 
 
#
#_geom_table_footnote_A
#;
# ?
#;
 
 
#
#_geom_table_footnote_B
#;
# ?
#;
 
 
#
#_geom_table_footnote_A
#;
# ?
#;
 
 
#
#_geom_table_footnote_B
#;
# ?
#;
 
_iucr_refine_instructions_details
;
;
 
#===END


#===============================================================================
 
data_III_160K
_database_code_depnum_ccdc_archive 'CCDC 944963'
 
#===============================================================================
 
# 5. CHEMICAL DATA
 
_chemical_name_systematic
;
;
_chemical_name_common                ?
_chemical_melting_point              ?
_chemical_formula_moiety
'1.5(C10 H8 N2), 1(C7 H8 O2)'
# Ex: 'C12 H16 N2 O6, H2 O' and '(Cd 2+)3, (C6 N6 Cr 3-)2, 2(H2 O)'
_chemical_formula_structural         ?
_chemical_formula_sum
'C22 H20 N3 O2'
_chemical_formula_iupac              ?
_chemical_formula_weight                358.42
_chemical_compound_source           'see text'
 
loop_
_atom_type_symbol
_atom_type_description
_atom_type_scat_dispersion_real
_atom_type_scat_dispersion_imag
_atom_type_scat_source
 O   O    0.0106    0.0060
 'International Tables Vol C Tables 4.2.6.8 and 6.1.1.4'
 N   N    0.0061    0.0033
 'International Tables Vol C Tables 4.2.6.8 and 6.1.1.4'
 H   H    0.0000    0.0000
 'International Tables Vol C Tables 4.2.6.8 and 6.1.1.4'
 C   C    0.0033    0.0016
 'International Tables Vol C Tables 4.2.6.8 and 6.1.1.4'
 
#===============================================================================
 
# 6. CRYSTAL DATA
 
_symmetry_cell_setting                 Monoclinic
_symmetry_space_group_name_Hall      '-P 2yn'
_symmetry_space_group_name_H-M       'P 21/n'
_symmetry_Int_Tables_number                 14
 
loop_
_symmetry_equiv_pos_site_id
_symmetry_equiv_pos_as_xyz
   1 x,y,z
   2 1/2-x,1/2+y,1/2-z
   3 -x,-y,-z
   4 1/2+x,1/2-y,1/2+z
 
_cell_length_a                           9.0828(3)
_cell_length_b                          12.3446(4)
_cell_length_c                          16.6095(4)
_cell_angle_alpha                               90
_cell_angle_beta                         96.320(2)
_cell_angle_gamma                               90
_cell_volume                           1851.00(10)
_cell_formula_units_Z                    4
_cell_measurement_temperature          160
_cell_measurement_reflns_used   3251
_cell_measurement_theta_min     2.4444
_cell_measurement_theta_max     27.4236
_cell_special_details
;
 
;
 
_exptl_crystal_description          'block'
_exptl_crystal_colour               'colourless'
 
_exptl_crystal_size_max              0.5
_exptl_crystal_size_mid              0.4
_exptl_crystal_size_min              0.36
_exptl_crystal_size_rad              ?
_exptl_crystal_density_meas          ?
_exptl_crystal_density_diffrn            1.286
_exptl_crystal_density_method       'Not Measured'
_exptl_crystal_F_000                       756
_exptl_absorpt_coefficient_mu            0.084
_exptl_crystal_density_meas_temp     ?
 
# Permitted for _exptl_absorpt_correction_type :
# analytical     'analytical from crystal shape'
#                Example: de Meulenaer&Tompa: ABST
# cylinder       'cylindrical'
# gaussian       'Gaussian from crystal shape'
#                Example: PLATON/ABSG
# integration    'integration from crystal shape'
# multi-scan     'symmetry-related measurements'
#                Example: SADABS, MULABS
# none           'no absorption corr. applied'
# numerical      'numerical from crystal shape'
# psi-scan       'psi-scan corrections'
#                Example: PLATON/ABSP
# refdelf        'refined from delta-F'
#                Example: SHELXA,
# sphere         'spherical'
#                Example: PLATON/ABSS
_exptl_absorpt_correction_T_min                   0.76172
_exptl_absorpt_correction_T_max                   1.00000
_exptl_absorpt_correction_type            'multi-scan'
_exptl_absorpt_process_details
;
CrysAlisPro, Agilent Technologies,
Version 1.171.36.20 (release 27-06-2012 CrysAlis171 .NET)
(compiled Jul 11 2012,15:38:31)
Empirical absorption correction using spherical harmonics,
 implemented in SCALE3 ABSPACK scaling algorithm.
;
 
#===============================================================================
 
# 7. EXPERIMENTAL DATA
 
_exptl_special_details
;
;
_diffrn_ambient_temperature            160
_diffrn_radiation_wavelength           0.71073
_diffrn_radiation_probe              'x-ray'
_diffrn_radiation_type               'MoK\a'
_diffrn_radiation_source 'Mova (Mo) X-ray Source'
_diffrn_radiation_monochromator 'mirror'
_diffrn_measurement_device_type 'Xcalibur, Eos, Nova'
_diffrn_detector_area_resol_mean 16.0839 
_diffrn_measurement_method '\w scans'
 
# number of measured reflections (redundant set)
_diffrn_reflns_number             12370 
_diffrn_reflns_av_R_equivalents   0.0289 
_diffrn_reflns_av_sigmaI/netI     0.0323 
_diffrn_reflns_limit_h_min        -11 
_diffrn_reflns_limit_h_max        11 
_diffrn_reflns_limit_k_min        -15 
_diffrn_reflns_limit_k_max        15 
_diffrn_reflns_limit_l_min        -21 
_diffrn_reflns_limit_l_max        21 
_diffrn_reflns_theta_min          2.45 
_diffrn_reflns_theta_max          27.00 
_reflns_number_total              4043 
_reflns_number_gt                 3006 
_reflns_threshold_expression      >2sigma(I)
_diffrn_measured_fraction_theta_max    1.000 
_diffrn_reflns_theta_full              27.05 
_diffrn_measured_fraction_theta_full   1.000 
 
_computing_data_collection
;
CrysAlisPro, Agilent Technologies,
Version 1.171.35.19 (release 27-10-2011 CrysAlis171 .NET)
(compiled Oct 27 2011,15:02:11)
;
_computing_cell_refinement
;
CrysAlisPro, Agilent Technologies,
Version 1.171.35.19 (release 27-10-2011 CrysAlis171 .NET)
(compiled Oct 27 2011,15:02:11)
;
_computing_data_reduction
;
CrysAlisPro, Agilent Technologies,
Version 1.171.35.19 (release 27-10-2011 CrysAlis171 .NET)
(compiled Oct 27 2011,15:02:11)
;
_computing_structure_solution        'SHELXS-97 (Sheldrick, 2008)'
_computing_structure_refinement   'SHELXL-2013 (Sheldrick, 2013)'
_computing_molecular_graphics        ?
_computing_publication_material      'PLATON (Spek, 2003)'
 
#===============================================================================
 
# 8. REFINEMENT DATA
 
_refine_special_details 
; 
 Refinement of F^2^ against ALL reflections.  The weighted R-factor wR and 
 goodness of fit S are based on F^2^, conventional R-factors R are based 
 on F, with F set to zero for negative F^2^. The threshold expression of 
 F^2^ > 2sigma(F^2^) is used only for calculating R-factors(gt) etc. and is 
 not relevant to the choice of reflections for refinement.  R-factors based 
 on F^2^ are statistically about twice as large as those based on F, and R- 
 factors based on ALL data will be even larger. 
; 
 
_refine_ls_structure_factor_coef  Fsqd  
_refine_ls_matrix_type            full 
_refine_ls_weighting_scheme       calc  
_refine_ls_weighting_details 
 'calc w=1/[\s^2^(Fo^2^)+(0.0684P)^2^+0.2541P] where P=(Fo^2^+2Fc^2^)/3' 
_atom_sites_solution_primary      direct 
_atom_sites_solution_secondary    difmap 
_atom_sites_solution_hydrogens    geom 
_refine_ls_hydrogen_treatment     mixed 
_refine_ls_extinction_method      none 
_refine_ls_extinction_coef        ? 
_refine_ls_number_reflns          4066 
_refine_ls_number_parameters      324 
_refine_ls_number_restraints      0 
_refine_ls_R_factor_all           0.0737 
_refine_ls_R_factor_gt            0.0524 
_refine_ls_wR_factor_ref          0.1487 
_refine_ls_wR_factor_gt           0.1348 
_refine_ls_goodness_of_fit_ref    1.060 
_refine_ls_restrained_S_all       1.060 
_refine_ls_shift/su_max           0.000 
_refine_ls_shift/su_mean          0.000
 
#===============================================================================
 
# 9. ATOMIC COORDINATES AND DISPLACEMENT PARAMETERS
 
loop_
_atom_site_label
_atom_site_type_symbol
_atom_site_thermal_displace_type
_atom_site_fract_x
_atom_site_fract_y
_atom_site_fract_z
_atom_site_occupancy
_atom_site_U_iso_or_equiv
_atom_site_calc_flag
_atom_site_refinement_flags
N1 N Uani 0.71125(18) 0.08114(13) 0.10674(9) 1.000 0.0399(6) . .
N2 N Uani 1.31872(18) 0.27921(14) -0.08523(10) 1.000 0.0388(6) . .
C8 C Uani 1.3371(2) 0.24452(19) -0.00875(12) 1.000 0.0449(8) . .
C9 C Uani 1.2241(2) 0.20383(18) 0.03128(11) 1.000 0.0412(7) . .
C10 C Uani 1.0819(2) 0.19782(15) -0.00788(10) 1.000 0.0301(6) . .
C11 C Uani 1.0615(2) 0.23741(18) -0.08656(11) 1.000 0.0423(8) . .
C12 C Uani 1.1807(2) 0.27638(19) -0.12211(12) 1.000 0.0462(8) . .
C13 C Uani 0.9560(2) 0.15390(15) 0.03177(10) 1.000 0.0297(6) . .
C14 C Uani 0.9568(2) 0.15316(19) 0.11543(11) 1.000 0.0469(8) . .
C15 C Uani 0.8344(2) 0.11578(19) 0.14932(11) 1.000 0.0477(8) . .
C16 C Uani 0.7122(2) 0.07981(18) 0.02634(12) 1.000 0.0453(8) . .
C17 C Uani 0.8294(2) 0.11450(17) -0.01273(11) 1.000 0.0399(7) . .
N3 N Uani 0.66703(19) 0.39633(15) 0.06610(10) 1.000 0.0496(7) . .
C18 C Uani 0.9222(2) 0.4458(2) 0.09287(12) 1.000 0.0529(9) . .
C19 C Uani 0.7908(3) 0.4061(2) 0.11530(13) 1.000 0.0581(9) . .
C20 C Uani 0.6761(2) 0.4276(2) -0.00922(13) 1.000 0.0596(9) . .
C21 C Uani 0.8023(2) 0.4680(2) -0.03755(11) 1.000 0.0511(8) . .
C22 C Uani 0.93084(19) 0.47847(15) 0.01388(10) 1.000 0.0293(6) . .
O1 O Uani 0.53975(14) -0.08776(10) -0.18443(8) 1.000 0.0398(5) . .
O2 O Uani 0.54191(14) 0.30244(10) -0.18291(7) 1.000 0.0367(5) . .
C1 C Uani 0.8012(2) 0.10741(15) -0.25035(10) 1.000 0.0292(6) . .
C2 C Uani 0.7349(2) 0.01028(15) -0.23313(11) 1.000 0.0311(6) . .
C3 C Uani 0.6015(2) 0.01024(15) -0.19917(10) 1.000 0.0293(6) . .
C4 C Uani 0.53419(19) 0.10721(15) -0.18196(10) 1.000 0.0278(6) . .
C5 C Uani 0.6021(2) 0.20429(15) -0.19843(10) 1.000 0.0274(6) . .
C6 C Uani 0.7348(2) 0.20400(15) -0.23331(10) 1.000 0.0294(6) . .
C7 C Uani 0.9461(2) 0.10721(17) -0.28667(12) 1.000 0.0446(8) . .
H8 H Uani 1.44873 0.24820 0.02165 1.000 0.0610 . .
H9 H Uani 1.25068 0.17596 0.09300 1.000 0.0592 . .
H11 H Uani 0.95282 0.24073 -0.12062 1.000 0.0483 . .
H12 H Uani 1.16067 0.31049 -0.18240 1.000 0.0526 . .
H14 H Uani 1.05369 0.18000 0.15413 1.000 0.0595 . .
H15 H Uani 0.83681 0.11932 0.21460 1.000 0.0650 . .
H16 H Uani 0.61252 0.04983 -0.00829 1.000 0.0525 . .
H17 H Uani 0.82054 0.10895 -0.07816 1.000 0.0488 . .
H18 H Uani 1.01657 0.44701 0.13882 1.000 0.0565 . .
H19 H Uani 0.79010 0.37814 0.17707 1.000 0.0593 . .
H20 H Uani 0.57439 0.42110 -0.04957 1.000 0.0516 . .
H21 H Uani 0.79865 0.48910 -0.10103 1.000 0.0506 . .
H1 H Uani 0.45130 -0.08208 -0.15457 1.000 0.0476 . .
H2 H Uani 0.46261 0.29791 -0.14647 1.000 0.0460 . .
H2A H Uani 0.78574 -0.06579 -0.24714 1.000 0.0500 . .
H4 H Uani 0.42875 0.10612 -0.15721 1.000 0.0485 . .
H6 H Uani 0.78379 0.28084 -0.24718 1.000 0.0480 . .
H7A H Uani 0.97818 0.18482 -0.30867 1.000 0.0577 . .
H7B H Uani 1.03739 0.09167 -0.24108 1.000 0.0576 . .
H7C H Uani 0.96023 0.03906 -0.32556 1.000 0.0586 . .
 
loop_
_atom_site_aniso_label
_atom_site_aniso_U_11
_atom_site_aniso_U_22
_atom_site_aniso_U_33
_atom_site_aniso_U_23
_atom_site_aniso_U_13
_atom_site_aniso_U_12
N1 0.0347(11) 0.0485(11) 0.0380(9) 0.0036(8) 0.0102(8) -0.0074(9)
N2 0.0319(10) 0.0441(11) 0.0428(10) -0.0069(9) 0.0144(8) -0.0037(9)
C8 0.0277(12) 0.0613(16) 0.0460(12) -0.0020(11) 0.0056(10) -0.0041(11)
C9 0.0298(12) 0.0589(15) 0.0349(11) 0.0015(10) 0.0034(9) -0.0045(11)
C10 0.0284(11) 0.0344(11) 0.0281(10) -0.0040(9) 0.0061(8) -0.0015(10)
C11 0.0312(13) 0.0619(15) 0.0338(11) 0.0022(10) 0.0030(9) -0.0082(11)
C12 0.0448(14) 0.0599(15) 0.0356(11) 0.0025(11) 0.0126(10) -0.0081(13)
C13 0.0258(11) 0.0352(11) 0.0286(10) 0.0001(9) 0.0057(8) 0.0005(10)
C14 0.0325(13) 0.0784(17) 0.0296(11) -0.0011(11) 0.0020(9) -0.0108(12)
C15 0.0403(14) 0.0733(17) 0.0303(11) 0.0024(11) 0.0078(10) -0.0095(13)
C16 0.0376(13) 0.0610(16) 0.0375(11) -0.0009(11) 0.0047(10) -0.0170(12)
C17 0.0349(13) 0.0563(14) 0.0286(10) -0.0017(10) 0.0045(9) -0.0111(11)
H8 0.0372 0.0828 0.0623 -0.0010 0.0021 -0.0061
H9 0.0492 0.0802 0.0473 0.0097 0.0008 -0.0042
H11 0.0374 0.0637 0.0441 0.0041 0.0058 -0.0053
H12 0.0490 0.0672 0.0432 0.0043 0.0127 -0.0091
H14 0.0488 0.0843 0.0444 0.0044 0.0004 -0.0123
H15 0.0648 0.0946 0.0363 0.0076 0.0089 -0.0164
H16 0.0436 0.0691 0.0455 0.0026 0.0076 -0.0126
H17 0.0464 0.0642 0.0369 0.0027 0.0095 -0.0064
N3 0.0383(11) 0.0682(14) 0.0444(11) -0.0005(10) 0.0134(9) -0.0097(10)
C18 0.0330(13) 0.0917(19) 0.0335(11) 0.0160(12) 0.0021(9) -0.0081(13)
C19 0.0391(14) 0.095(2) 0.0414(13) 0.0203(13) 0.0105(11) -0.0075(14)
C20 0.0352(14) 0.106(2) 0.0379(12) -0.0058(13) 0.0059(10) -0.0218(14)
C21 0.0364(13) 0.0908(19) 0.0264(10) 0.0008(11) 0.0044(9) -0.0163(13)
C22 0.0278(11) 0.0331(11) 0.0275(10) -0.0031(9) 0.0054(8) 0.0008(9)
H18 0.0435 0.0834 0.0420 -0.0034 0.0025 -0.0104
H19 0.0529 0.0889 0.0374 -0.0012 0.0111 -0.0127
H20 0.0401 0.0669 0.0471 -0.0064 0.0027 -0.0066
H21 0.0506 0.0625 0.0391 0.0002 0.0068 -0.0076
O1 0.0393(9) 0.0311(8) 0.0523(9) -0.0009(6) 0.0195(7) -0.0069(7)
O2 0.0385(9) 0.0311(8) 0.0434(8) 0.0021(6) 0.0170(7) 0.0035(7)
C1 0.0259(11) 0.0371(11) 0.0255(9) -0.0003(9) 0.0064(8) -0.0008(10)
C2 0.0323(12) 0.0304(11) 0.0317(10) -0.0047(9) 0.0087(9) 0.0021(10)
C3 0.0300(11) 0.0329(12) 0.0249(9) -0.0018(9) 0.0033(8) -0.0053(10)
C4 0.0252(11) 0.0356(11) 0.0234(9) 0.0005(8) 0.0070(8) -0.0026(9)
C5 0.0287(11) 0.0308(12) 0.0226(9) 0.0011(8) 0.0030(8) 0.0025(10)
C6 0.0299(12) 0.0302(11) 0.0291(10) 0.0040(8) 0.0078(8) -0.0040(9)
C7 0.0396(13) 0.0447(13) 0.0538(13) -0.0044(11) 0.0249(11) -0.0028(11)
H1 0.0419 0.0497 0.0537 0.0023 0.0163 -0.0041
H2 0.0421 0.0501 0.0475 -0.0045 0.0128 -0.0021
H2A 0.0466 0.0443 0.0614 -0.0013 0.0163 0.0027
H4 0.0391 0.0536 0.0557 -0.0016 0.0176 -0.0032
H6 0.0511 0.0442 0.0507 0.0022 0.0150 -0.0085
H7A 0.0593 0.0525 0.0652 0.0049 0.0250 -0.0085
H7B 0.0434 0.0792 0.0510 0.0026 0.0082 -0.0005
H7C 0.0566 0.0590 0.0641 -0.0176 0.0231 -0.0073
 
#===============================================================================
 
# 10. MOLECULAR GEOMETRY
 
_geom_special_details
;
 Bond distances, angles etc. have been calculated using the
 rounded fractional coordinates. All su's are estimated
 from the variances of the (full) variance-covariance matrix.
 The cell esds are taken into account in the estimation of
 distances, angles and torsion angles
;
 
loop_
_geom_bond_atom_site_label_1
_geom_bond_atom_site_label_2
_geom_bond_distance
_geom_bond_site_symmetry_1
_geom_bond_site_symmetry_2
_geom_bond_publ_flag
 O1      C3         1.367(2)                     .       .                   yes
 O2      C5         1.365(2)                     .       .                   yes
 O1      H1           0.9900                     .       .                   no
 O2      H2           0.9900                     .       .                   no
 N1      C15        1.327(2)                     .       .                   yes
 N1      C16        1.337(2)                     .       .                   yes
 N2      C8         1.334(3)                     .       .                   yes
 N2      C12        1.334(2)                     .       .                   yes
 N3      C19        1.321(3)                     .       .                   yes
 N3      C20        1.320(3)                     .       .                   yes
 C8      C9         1.378(3)                     .       .                   no
 C9      C10        1.383(3)                     .       .                   no
 C10     C13        1.484(3)                     .       .                   no
 C10     C11        1.388(3)                     .       .                   no
 C11     C12        1.376(3)                     .       .                   no
 C13     C14        1.389(2)                     .       .                   no
 C13     C17        1.385(3)                     .       .                   no
 C14     C15        1.380(3)                     .       .                   no
 C16     C17        1.375(3)                     .       .                   no
 C8      H8           1.0800                     .       .                   no
 C9      H9           1.0800                     .       .                   no
 C11     H11          1.0800                     .       .                   no
 C12     H12          1.0800                     .       .                   no
 C14     H14          1.0800                     .       .                   no
 C15     H15          1.0800                     .       .                   no
 C16     H16          1.0800                     .       .                   no
 C17     H17          1.0800                     .       .                   no
 C18     C19        1.379(3)                     .       .                   no
 C18     C22        1.383(3)                     .       .                   no
 C20     C21        1.379(3)                     .       .                   no
 C21     C22        1.375(3)                     .       .                   no
 C22     C22        1.484(2)                     .     3_765                 no
 C18     H18          1.0800                     .       .                   no
 C19     H19          1.0800                     .       .                   no
 C20     H20          1.0800                     .       .                   no
 C21     H21          1.0800                     .       .                   no
 C1      C7         1.507(3)                     .       .                   no
 C1      C2         1.386(3)                     .       .                   no
 C1      C6         1.380(3)                     .       .                   no
 C2      C3         1.392(3)                     .       .                   no
 C3      C4         1.388(3)                     .       .                   no
 C4      C5         1.389(3)                     .       .                   no
 C5      C6         1.394(3)                     .       .                   no
 C2      H2A          1.0800                     .       .                   no
 C4      H4           1.0800                     .       .                   no
 C6      H6           1.0800                     .       .                   no
 C7      H7A          1.0800                     .       .                   no
 C7      H7B          1.0800                     .       .                   no
 C7      H7C          1.0800                     .       .                   no
 
loop_
_geom_angle_atom_site_label_1
_geom_angle_atom_site_label_2
_geom_angle_atom_site_label_3
_geom_angle
_geom_angle_site_symmetry_1
_geom_angle_site_symmetry_2
_geom_angle_site_symmetry_3
_geom_angle_publ_flag
 C3      O1      H1           113.00             .       .       .           no
 C5      O2      H2           113.00             .       .       .           no
 C15     N1      C16      116.03(16)             .       .       .           yes
 C8      N2      C12      116.22(17)             .       .       .           yes
 C19     N3      C20      114.96(18)             .       .       .           yes
 N2      C8      C9       123.71(17)             .       .       .           yes
 C8      C9      C10      119.97(17)             .       .       .           no
 C11     C10     C13      121.13(16)             .       .       .           no
 C9      C10     C13      122.45(16)             .       .       .           no
 C9      C10     C11      116.41(17)             .       .       .           no
 C10     C11     C12      119.82(17)             .       .       .           no
 N2      C12     C11      123.80(18)             .       .       .           yes
 C10     C13     C14      121.81(16)             .       .       .           no
 C14     C13     C17      116.38(17)             .       .       .           no
 C10     C13     C17      121.78(15)             .       .       .           no
 C13     C14     C15      119.65(17)             .       .       .           no
 N1      C15     C14      124.08(17)             .       .       .           yes
 N1      C16     C17      123.94(18)             .       .       .           yes
 C13     C17     C16      119.87(17)             .       .       .           no
 C9      C8      H8           120.00             .       .       .           no
 N2      C8      H8           116.00             .       .       .           no
 C10     C9      H9           122.00             .       .       .           no
 C8      C9      H9           118.00             .       .       .           no
 C12     C11     H11          119.00             .       .       .           no
 C10     C11     H11          122.00             .       .       .           no
 C11     C12     H12          118.00             .       .       .           no
 N2      C12     H12          118.00             .       .       .           no
 C13     C14     H14          120.00             .       .       .           no
 C15     C14     H14          120.00             .       .       .           no
 C14     C15     H15          118.00             .       .       .           no
 N1      C15     H15          118.00             .       .       .           no
 N1      C16     H16          116.00             .       .       .           no
 C17     C16     H16          120.00             .       .       .           no
 C13     C17     H17          122.00             .       .       .           no
 C16     C17     H17          119.00             .       .       .           no
 C19     C18     C22      120.08(18)             .       .       .           no
 N3      C19     C18        124.6(2)             .       .       .           yes
 N3      C20     C21      124.73(18)             .       .       .           yes
 C20     C21     C22      120.18(18)             .       .       .           no
 C18     C22     C21      115.41(17)             .       .       .           no
 C21     C22     C22      122.06(16)             .       .     3_765         no
 C18     C22     C22      122.53(16)             .       .     3_765         no
 C22     C18     H18          123.00             .       .       .           no
 C19     C18     H18          117.00             .       .       .           no
 N3      C19     H19          118.00             .       .       .           no
 C18     C19     H19          118.00             .       .       .           no
 N3      C20     H20          115.00             .       .       .           no
 C21     C20     H20          120.00             .       .       .           no
 C20     C21     H21          119.00             .       .       .           no
 C22     C21     H21          121.00             .       .       .           no
 C2      C1      C7       119.98(17)             .       .       .           no
 C2      C1      C6       119.72(17)             .       .       .           no
 C6      C1      C7       120.29(17)             .       .       .           no
 C1      C2      C3       120.10(17)             .       .       .           no
 O1      C3      C2       117.75(16)             .       .       .           yes
 C2      C3      C4       120.40(17)             .       .       .           no
 O1      C3      C4       121.85(16)             .       .       .           yes
 C3      C4      C5       119.23(16)             .       .       .           no
 O2      C5      C4       122.20(16)             .       .       .           yes
 O2      C5      C6       117.60(16)             .       .       .           yes
 C4      C5      C6       120.19(17)             .       .       .           no
 C1      C6      C5       120.34(17)             .       .       .           no
 C1      C2      H2A          120.00             .       .       .           no
 C3      C2      H2A          120.00             .       .       .           no
 C3      C4      H4           120.00             .       .       .           no
 C5      C4      H4           121.00             .       .       .           no
 C1      C6      H6           121.00             .       .       .           no
 C5      C6      H6           119.00             .       .       .           no
 C1      C7      H7A          115.00             .       .       .           no
 C1      C7      H7B          111.00             .       .       .           no
 C1      C7      H7C          114.00             .       .       .           no
 H7A     C7      H7B          100.00             .       .       .           no
 H7A     C7      H7C          116.00             .       .       .           no
 H7B     C7      H7C           99.00             .       .       .           no
 
loop_
_geom_torsion_atom_site_label_1
_geom_torsion_atom_site_label_2
_geom_torsion_atom_site_label_3
_geom_torsion_atom_site_label_4
_geom_torsion
_geom_torsion_site_symmetry_1
_geom_torsion_site_symmetry_2
_geom_torsion_site_symmetry_3
_geom_torsion_site_symmetry_4
_geom_torsion_publ_flag
 C16     N1      C15     C14          2.6(3)     .       .       .       .   no
 C15     N1      C16     C17         -1.9(3)     .       .       .       .   no
 C12     N2      C8      C9           2.3(3)     .       .       .       .   no
 C8      N2      C12     C11         -2.0(3)     .       .       .       .   no
 C20     N3      C19     C18          0.2(4)     .       .       .       .   no
 C19     N3      C20     C21          0.0(3)     .       .       .       .   no
 N2      C8      C9      C10         -0.3(3)     .       .       .       .   no
 C8      C9      C10     C13      179.44(19)     .       .       .       .   no
 C8      C9      C10     C11         -1.9(3)     .       .       .       .   no
 C13     C10     C11     C12     -179.18(19)     .       .       .       .   no
 C9      C10     C13     C14         24.1(3)     .       .       .       .   no
 C11     C10     C13     C14       -154.6(2)     .       .       .       .   no
 C11     C10     C13     C17         23.4(3)     .       .       .       .   no
 C9      C10     C13     C17       -158.0(2)     .       .       .       .   no
 C9      C10     C11     C12          2.1(3)     .       .       .       .   no
 C10     C11     C12     N2          -0.2(3)     .       .       .       .   no
 C17     C13     C14     C15         -0.9(3)     .       .       .       .   no
 C10     C13     C17     C16     -176.58(19)     .       .       .       .   no
 C10     C13     C14     C15      177.19(19)     .       .       .       .   no
 C14     C13     C17     C16          1.5(3)     .       .       .       .   no
 C13     C14     C15     N1          -1.2(3)     .       .       .       .   no
 N1      C16     C17     C13         -0.1(3)     .       .       .       .   no
 C22     C18     C19     N3          -0.2(4)     .       .       .       .   no
 C19     C18     C22     C21          0.0(3)     .       .       .       .   no
 C19     C18     C22     C22       -179.8(2)     .       .       .     3_765 no
 N3      C20     C21     C22         -0.2(4)     .       .       .       .   no
 C20     C21     C22     C18          0.2(3)     .       .       .       .   no
 C20     C21     C22     C22       -180.0(2)     .       .       .     3_765 no
 C18     C22     C22     C18       -180.0(2)     .       .     3_765   3_765 no
 C18     C22     C22     C21         -0.2(3)     .       .     3_765   3_765 no
 C21     C22     C22     C18          0.2(3)     .       .     3_765   3_765 no
 C21     C22     C22     C21        180.0(2)     .       .     3_765   3_765 no
 C6      C1      C2      C3           0.3(3)     .       .       .       .   no
 C7      C1      C2      C3       179.64(16)     .       .       .       .   no
 C2      C1      C6      C5           0.4(3)     .       .       .       .   no
 C7      C1      C6      C5      -178.89(16)     .       .       .       .   no
 C1      C2      C3      O1       179.10(16)     .       .       .       .   no
 C1      C2      C3      C4          -0.3(3)     .       .       .       .   no
 O1      C3      C4      C5      -179.86(15)     .       .       .       .   no
 C2      C3      C4      C5          -0.5(3)     .       .       .       .   no
 C3      C4      C5      O2      -179.94(16)     .       .       .       .   no
 C3      C4      C5      C6           1.3(3)     .       .       .       .   no
 O2      C5      C6      C1       179.92(15)     .       .       .       .   no
 C4      C5      C6      C1          -1.2(3)     .       .       .       .   no
 
loop_
_geom_contact_atom_site_label_1
_geom_contact_atom_site_label_2
_geom_contact_distance
_geom_contact_site_symmetry_1
_geom_contact_site_symmetry_2
_geom_contact_publ_flag
 O1      N1         2.742(2)                     .     3_655                 no
 O2      C15        3.344(2)                     .     4_454                 no
 O2      N2         2.747(2)                     .     1_455                 no
 O2      C20        3.380(2)                     .       .                   no
 O2      C14        3.398(2)                     .     4_454                 no
 O1      H9           2.5500                     .     3_755                 no
 O1      H6           2.6300                     .     2_644                 no
 O1      H7A          2.8100                     .     2_644                 no
 O2      H15          2.5700                     .     4_454                 no
 O2      H2A          2.6200                     .     2_654                 no
 O2      H20          2.6400                     .       .                   no
 O2      H14          2.7300                     .     4_454                 no
 N1      O1         2.742(2)                     .     3_655                 no
 N2      O2         2.747(2)                     .     1_655                 no
 N2      C4         3.408(2)                     .     1_655                 no
 N3      C7         3.330(3)                     .     4_455                 no
 N1      H1           1.7500                     .     3_655                 no
 N1      H4           2.8100                     .     3_655                 no
 N2      H20          2.9200                     .     1_655                 no
 N2      H2           1.7600                     .     1_655                 no
 N2      H4           2.6900                     .     1_655                 no
 N3      H7C          2.8500                     .     4_455                 no
 N3      H8           2.7400                     .     1_455                 no
 C4      N2         3.408(2)                     .     1_455                 no
 C7      N3         3.330(3)                     .     4_554                 no
 C14     C19        3.467(3)                     .       .                   no
 C14     O2         3.398(2)                     .     4_555                 no
 C15     O2         3.344(2)                     .     4_555                 no
 C19     C14        3.467(3)                     .       .                   no
 C20     O2         3.380(2)                     .       .                   no
 C1      H18          3.0800                     .     4_454                 no
 C1      H17          2.8500                     .       .                   no
 C1      H21          2.9300                     .     2_644                 no
 C1      H11          2.9300                     .       .                   no
 C2      H6           2.8500                     .     2_644                 no
 C2      H21          2.7500                     .     2_644                 no
 C2      H17          2.8800                     .       .                   no
 C2      H18          2.7900                     .     4_454                 no
 C3      H18          2.7700                     .     4_454                 no
 C3      H17          2.9300                     .       .                   no
 C4      H18          3.0400                     .     4_454                 no
 C4      H16          2.9800                     .       .                   no
 C4      H19          3.0500                     .     4_454                 no
 C4      H17          2.9600                     .       .                   no
 C5      H17          2.9100                     .       .                   no
 C5      H14          2.8300                     .     4_454                 no
 C6      H11          2.6100                     .       .                   no
 C6      H17          2.8600                     .       .                   no
 C6      H2A          2.8600                     .     2_654                 no
 C6      H14          2.7500                     .     4_454                 no
 C8      H2           2.7500                     .     1_655                 no
 C9      H14          2.7100                     .       .                   no
 C11     H17          2.7200                     .       .                   no
 C12     H2           2.6500                     .     1_655                 no
 C14     H9           2.7500                     .       .                   no
 C15     H1           2.6400                     .     3_655                 no
 C16     H1           2.7300                     .     3_655                 no
 C17     H11          2.7100                     .       .                   no
 C18     H21          2.6500                     .     3_765                 no
 C21     H18          2.6900                     .     3_765                 no
 H1      N1           1.7500                     .     3_655                 no
 H1      C15          2.6400                     .     3_655                 no
 H1      H4           2.3300                     .       .                   no
 H1      C16          2.7300                     .     3_655                 no
 H2      C8           2.7500                     .     1_455                 no
 H2      C12          2.6500                     .     1_455                 no
 H2      N2           1.7600                     .     1_455                 no
 H2      H20          2.3600                     .       .                   no
 H2      H4           2.3900                     .       .                   no
 H2A     H14          2.4500                     .     3_755                 no
 H2A     C6           2.8600                     .     2_644                 no
 H2A     H7C          2.5200                     .       .                   no
 H2A     H6           1.9900                     .     2_644                 no
 H2A     O2           2.6200                     .     2_644                 no
 H4      H2           2.3900                     .       .                   no
 H4      N1           2.8100                     .     3_655                 no
 H4      H1           2.3300                     .       .                   no
 H4      N2           2.6900                     .     1_455                 no
 H6      O1           2.6300                     .     2_654                 no
 H6      H7A          2.4400                     .       .                   no
 H6      H11          2.5100                     .       .                   no
 H6      H14          2.5600                     .     4_454                 no
 H6      C2           2.8500                     .     2_654                 no
 H6      H2A          1.9900                     .     2_654                 no
 H7A     H6           2.4400                     .       .                   no
 H7A     O1           2.8100                     .     2_654                 no
 H7C     H2A          2.5200                     .       .                   no
 H7C     H20          2.5300                     .     2_644                 no
 H7C     N3           2.8500                     .     4_554                 no
 H8      N3           2.7400                     .     1_655                 no
 H9      H14          2.1500                     .       .                   no
 H9      O1           2.5500                     .     3_755                 no
 H9      C14          2.7500                     .       .                   no
 H11     C1           2.9300                     .       .                   no
 H11     C6           2.6100                     .       .                   no
 H11     C17          2.7100                     .       .                   no
 H11     H6           2.5100                     .       .                   no
 H11     H17          2.1800                     .       .                   no
 H14     C9           2.7100                     .       .                   no
 H14     H9           2.1500                     .       .                   no
 H14     H2A          2.4500                     .     3_755                 no
 H14     C6           2.7500                     .     4_555                 no
 H14     O2           2.7300                     .     4_555                 no
 H14     C5           2.8300                     .     4_555                 no
 H14     H6           2.5600                     .     4_555                 no
 H15     O2           2.5700                     .     4_555                 no
 H16     H16          2.4300                     .     3_655                 no
 H16     C4           2.9800                     .       .                   no
 H17     C1           2.8500                     .       .                   no
 H17     C2           2.8800                     .       .                   no
 H17     C3           2.9300                     .       .                   no
 H17     C4           2.9600                     .       .                   no
 H17     C5           2.9100                     .       .                   no
 H17     C6           2.8600                     .       .                   no
 H17     C11          2.7200                     .       .                   no
 H17     H11          2.1800                     .       .                   no
 H18     C21          2.6900                     .     3_765                 no
 H18     H21          2.0200                     .     3_765                 no
 H18     C1           3.0800                     .     4_555                 no
 H18     C2           2.7900                     .     4_555                 no
 H18     C3           2.7700                     .     4_555                 no
 H18     C4           3.0400                     .     4_555                 no
 H19     C4           3.0500                     .     4_555                 no
 H20     O2           2.6400                     .       .                   no
 H20     N2           2.9200                     .     1_455                 no
 H20     H2           2.3600                     .       .                   no
 H20     H7C          2.5300                     .     2_654                 no
 H21     C1           2.9300                     .     2_654                 no
 H21     C2           2.7500                     .     2_654                 no
 H21     C18          2.6500                     .     3_765                 no
 H21     H18          2.0200                     .     3_765                 no
 
loop_
_geom_hbond_atom_site_label_D
_geom_hbond_atom_site_label_H
_geom_hbond_atom_site_label_A
_geom_hbond_distance_DH
_geom_hbond_distance_HA
_geom_hbond_distance_DA
_geom_hbond_angle_DHA
_geom_hbond_site_symmetry_A
_geom_hbond_publ_flag
#
#D   H   A   D - H  H...A   D...A    D - H...A  symm(A)
#
O1      H1      N1          0.9900     1.7500   2.742(2)     175.00   3_655 yes
O2      H2      N2          0.9900     1.7600   2.747(2)     175.00   1_455 yes
C9      H9      O1          1.0800     2.5500   3.453(2)     141.00   3_755 yes
C15     H15     O2          1.0800     2.5700   3.344(2)     128.00   4_555 yes
 
# Loop Mechanism for Extra Tables(s)
 
#loop_
#_publ_manuscript_incl_extra_item
#'_geom_extra_tableA_col_1'
#'_geom_extra_tableA_col_2'
#'_geom_extra_tableA_col_3'
#'_geom_extra_table_head_A'
#'_geom_table_footnote_A'
#'_geom_extra_tableB_col_1'
#'_geom_extra_tableB_col_2'
#'_geom_extra_tableB_col_3'
#'_geom_extra_table_head_B'
#'_geom_table_footnote_B'
 
 
#
#loop_
#_geom_extra_tableA_col_1
#_geom_extra_tableA_col_2
#_geom_extra_tableA_col_3
# ? ? ?
 
 
#
#loop_
#_geom_extra_tableB_col_1
#_geom_extra_tableB_col_2
#_geom_extra_tableB_col_3
# ? ? ?
 
 
#
#_geom_table_footnote_A
#;
# ?
#;
 
 
#
#_geom_table_footnote_B
#;
# ?
#;
 
 
#
#_geom_table_footnote_A
#;
# ?
#;
 
 
#
#_geom_table_footnote_B
#;
# ?
#;
# start Validation Reply Form
_vrf_PLAT391_new
;
PROBLEM: Deviating Methyl C7      H-C-H Bond Angle ......        100 Deg. 
RESPONSE: The methyl group is slightly disordered at the temperature of data 
collection,
but the structure reported is the major part
;
_vrf_PLAT411_new
;
PROBLEM: Short Inter H...H Contact  H2A    ..  H6      ..       1.99 Ang. 
RESPONSE: This is an artifact of neutron normalization and possible weak H...H 
contact is suspected.
;
# end Validation Reply Form 
 
#===END

#===============================================================================
 
data_III_200K
_database_code_depnum_ccdc_archive 'CCDC 944963'
 
#===============================================================================
 
# 5. CHEMICAL DATA
 
_chemical_name_systematic
;
;
_chemical_name_common                ?
_chemical_melting_point              ?
_chemical_formula_moiety
'1.5(C10 H8 N2), 1(C7 H8 O2)'
# Ex: 'C12 H16 N2 O6, H2 O' and '(Cd 2+)3, (C6 N6 Cr 3-)2, 2(H2 O)'
_chemical_formula_structural         ?
_chemical_formula_sum
'C22 H20 N3 O2'
_chemical_formula_iupac              ?
_chemical_formula_weight                358.42
_chemical_compound_source           'see text'
 
loop_
_atom_type_symbol
_atom_type_description
_atom_type_scat_dispersion_real
_atom_type_scat_dispersion_imag
_atom_type_scat_source
 O   O    0.0106    0.0060
 'International Tables Vol C Tables 4.2.6.8 and 6.1.1.4'
 N   N    0.0061    0.0033
 'International Tables Vol C Tables 4.2.6.8 and 6.1.1.4'
 H   H    0.0000    0.0000
 'International Tables Vol C Tables 4.2.6.8 and 6.1.1.4'
 C   C    0.0033    0.0016
 'International Tables Vol C Tables 4.2.6.8 and 6.1.1.4'
 
#===============================================================================
 
# 6. CRYSTAL DATA
 
_symmetry_cell_setting                 Monoclinic
_symmetry_space_group_name_Hall      '-P 2yn'
_symmetry_space_group_name_H-M       'P 21/n'
_symmetry_Int_Tables_number                 14
 
loop_
_symmetry_equiv_pos_site_id
_symmetry_equiv_pos_as_xyz
   1 x,y,z
   2 1/2-x,1/2+y,1/2-z
   3 -x,-y,-z
   4 1/2+x,1/2-y,1/2+z
 
_cell_length_a                           9.1180(3)
_cell_length_b                          12.3427(4)
_cell_length_c                          16.6400(4)
_cell_angle_alpha                               90
_cell_angle_beta                         96.381(3)
_cell_angle_gamma                               90
_cell_volume                           1861.08(10)
_cell_formula_units_Z                    4
_cell_measurement_temperature          200
_cell_measurement_reflns_used        ?
_cell_measurement_theta_min          ?
_cell_measurement_theta_max          ?
_cell_special_details
;
 
;
 
_exptl_crystal_description                       'block'
_exptl_crystal_colour                            'colourless'
 
_exptl_crystal_size_max                  0.500
_exptl_crystal_size_mid                  0.300
_exptl_crystal_size_min                  0.200
_exptl_crystal_size_rad              ?
_exptl_crystal_density_meas          ?
_exptl_crystal_density_diffrn            1.279
_exptl_crystal_density_method       'Not Measured'
_exptl_crystal_F_000                       756
_exptl_absorpt_coefficient_mu            0.084
_exptl_crystal_density_meas_temp     ?
 
# Permitted for _exptl_absorpt_correction_type :
# analytical     'analytical from crystal shape'
#                Example: de Meulenaer&Tompa: ABST
# cylinder       'cylindrical'
# gaussian       'Gaussian from crystal shape'
#                Example: PLATON/ABSG
# integration    'integration from crystal shape'
# multi-scan     'symmetry-related measurements'
#                Example: SADABS, MULABS
# none           'no absorption corr. applied'
# numerical      'numerical from crystal shape'
# psi-scan       'psi-scan corrections'
#                Example: PLATON/ABSP
# refdelf        'refined from delta-F'
#                Example: SHELXA,
# sphere         'spherical'
#                Example: PLATON/ABSS
_exptl_absorpt_correction_T_min                     0.998
_exptl_absorpt_correction_T_max                     0.999
_exptl_absorpt_correction_type            'analytical'
_exptl_absorpt_process_details
;
CrysAlisPro, Agilent Technologies,
Version 1.171.36.20 (release 27-06-2012 CrysAlis171 .NET)
(compiled Jul 11 2012,15:38:31)
Analytical numeric absorption correction using a multifaceted crystal
			model based on expressions derived by R.C. Clark & J.S. Reid.
(Clark, R. C. & Reid, J. S. (1995). Acta Cryst. A51, 887-897)
;
 
#===============================================================================
 
# 7. EXPERIMENTAL DATA
 
_exptl_special_details
;
;
_diffrn_ambient_temperature            200
_diffrn_radiation_wavelength           0.71073
_diffrn_radiation_probe              'x-ray'
_diffrn_radiation_type               'MoK\a'
_diffrn_radiation_source 'Mova (Mo) X-ray Source'
_diffrn_radiation_monochromator 'mirror'
_diffrn_measurement_device_type 'Xcalibur, Eos, Nova'
_diffrn_detector_area_resol_mean 16.0839 
_diffrn_measurement_method '\w scans'
 
# number of measured reflections (redundant set)
_diffrn_reflns_number                12473
_diffrn_reflns_av_R_equivalents       0.0277
_diffrn_reflns_av_sigmaI/netI        ?
_diffrn_reflns_limit_h_min             -11
_diffrn_reflns_limit_h_max              11
_diffrn_reflns_limit_k_min             -15
_diffrn_reflns_limit_k_max              15
_diffrn_reflns_limit_l_min             -21
_diffrn_reflns_limit_l_max              21
_diffrn_reflns_theta_min              2.46
_diffrn_reflns_theta_max             27.00
_diffrn_reflns_theta_full            25.24
_diffrn_measured_fraction_theta_max  1.000
_diffrn_measured_fraction_theta_full 0.999
_diffrn_reflns_reduction_process
;
;
 
# number of unique reflections
_reflns_number_total                    4065
# number of observed reflections (> n sig(I))
_reflns_number_gt                       2819
_reflns_threshold_expression      >2sigma(I)
 
_computing_data_collection
;
CrysAlisPro, Agilent Technologies,
Version 1.171.35.19 (release 27-10-2011 CrysAlis171 .NET)
(compiled Oct 27 2011,15:02:11)
;
_computing_cell_refinement
;
CrysAlisPro, Agilent Technologies,
Version 1.171.35.19 (release 27-10-2011 CrysAlis171 .NET)
(compiled Oct 27 2011,15:02:11)
;
_computing_data_reduction
;
CrysAlisPro, Agilent Technologies,
Version 1.171.35.19 (release 27-10-2011 CrysAlis171 .NET)
(compiled Oct 27 2011,15:02:11)
;
_computing_structure_solution        'SHELXS-97 (Sheldrick, 2008)'
_computing_structure_refinement   'SHELXL-2013 (Sheldrick, 2013)'
_computing_molecular_graphics        ?
_computing_publication_material      'PLATON (Spek, 2003)'
 
#===============================================================================
 
# 8. REFINEMENT DATA
 
_refine_special_details
;
 Refinement on F^2^ for ALL reflections except those
 flagged by the user for potential systematic errors.
 Weighted R-factors wR and all goodnesses of fit S
 are based on F^2^, conventional R-factors R are based
 on F, with F set to zero for negative F^2^. The
 observed criterion of F^2^ > 2sigma(F^2^) is used only
 for calculating -R-factor-obs etc. and is not
 relevant to the choice of reflections for refinement.
 R-factors based on F^2^ are statistically about twice
 as large as those based on F, and R-factors based on
 ALL data will be even larger.
;
_refine_ls_structure_factor_coef     Fsqd
_refine_ls_matrix_type               full
_refine_ls_weighting_scheme          'calc'
_refine_ls_weighting_details  ' WHERE P=(FO^2^+2FC^2^)/3'
_atom_sites_solution_primary        '?'
_atom_sites_solution_secondary      '?'
_atom_sites_solution_hydrogens      'mixed'
 
 
# Permitted for _refine_ls_hydrogen_treatment :
# refall  - refined all H parameters
# refxyz  - refined H coordinates only
# refU    - refined H U only
# noref   - no refinement of H parameters
# constr  - H parameters constrained
# mixed   - some constrained, some independent
# undef   - H-atom parameters not defined
_refine_ls_hydrogen_treatment       'mixed'
 
_refine_ls_extinction_method         'none'
_refine_ls_abs_structure_details     ?
_refine_ls_abs_structure_Flack      .
_refine_ls_number_reflns                  4065
_refine_ls_number_parameters               252
_refine_ls_number_restraints                 0
_refine_ls_number_constraints        ?
_refine_ls_R_factor_all                 0.0854
_refine_ls_R_factor_gt                  0.0582
_refine_ls_wR_factor_ref                0.1677
_refine_ls_wR_factor_gt                 0.1489
_refine_ls_goodness_of_fit_ref           1.081
_refine_ls_restrained_S_all              1.081
_refine_ls_shift/su_max                  0.000
_refine_ls_shift/su_mean                 0.000
_refine_diff_density_max                 0.290
_refine_diff_density_min                -0.208
_refine_diff_density_rms                 0.044
 
#===============================================================================
 
# 9. ATOMIC COORDINATES AND DISPLACEMENT PARAMETERS
 
loop_
_atom_site_label
_atom_site_type_symbol
_atom_site_thermal_displace_type
_atom_site_fract_x
_atom_site_fract_y
_atom_site_fract_z
_atom_site_occupancy
_atom_site_U_iso_or_equiv
_atom_site_calc_flag
_atom_site_refinement_flags
O1 O Uani 0.45565(15) 0.70157(10) 0.17978(8) 1.000 0.0476(4) . .
O2 O Uani 0.46038(16) 1.09128(10) 0.18582(9) 1.000 0.0508(5) . .
C16 C Uani 0.19886(19) 0.89584(14) 0.24919(10) 1.000 0.0378(5) . .
C17 C Uani 0.26404(19) 0.79897(14) 0.23078(10) 1.000 0.0378(5) . .
C18 C Uani 0.39671(19) 0.79956(14) 0.19626(9) 1.000 0.0353(5) . .
C19 C Uani 0.46426(18) 0.89638(14) 0.18081(9) 1.000 0.0349(5) . .
C20 C Uani 0.39825(19) 0.99301(14) 0.19919(10) 1.000 0.0371(5) . .
C21 C Uani 0.26539(19) 0.99268(15) 0.23299(10) 1.000 0.0400(6) . .
C22 C Uani 0.0541(2) 0.89544(17) 0.28589(13) 1.000 0.0540(7) . .
N1 N Uani 0.78816(18) 0.58550(14) 0.39080(10) 1.000 0.0519(6) . .
N2 N Uani 0.18020(17) 0.77434(14) 0.58332(10) 1.000 0.0505(6) . .
C6 C Uani 0.7861(2) 0.58091(19) 0.47052(12) 1.000 0.0586(8) . .
C7 C Uani 0.6689(2) 0.61418(18) 0.50977(11) 1.000 0.0515(7) . .
C8 C Uani 0.54411(19) 0.65516(15) 0.46580(10) 1.000 0.0392(5) . .
C9 C Uani 0.5438(2) 0.6570(2) 0.38255(12) 1.000 0.0608(8) . .
C10 C Uani 0.6659(2) 0.6214(2) 0.34874(12) 1.000 0.0632(8) . .
C11 C Uani 0.41744(19) 0.69716(15) 0.50584(10) 1.000 0.0390(5) . .
C12 C Uani 0.4357(2) 0.7326(2) 0.58518(11) 1.000 0.0580(8) . .
C13 C Uani 0.3161(2) 0.7698(2) 0.62074(12) 1.000 0.0634(8) . .
C14 C Uani 0.1639(2) 0.7450(2) 0.50619(12) 1.000 0.0573(8) . .
C15 C Uani 0.2771(2) 0.70567(19) 0.46592(12) 1.000 0.0546(7) . .
N6 N Uani 0.6683(2) 0.40089(17) 0.06817(11) 1.000 0.0641(7) . .
C1 C Uani 0.9219(2) 0.4508(2) 0.09376(12) 1.000 0.0691(9) . .
C2 C Uani 0.7908(3) 0.4128(2) 0.11679(14) 1.000 0.0772(12) . .
C4 C Uani 0.6777(2) 0.4278(2) -0.00732(13) 1.000 0.0712(9) . .
C5 C Uani 0.8035(2) 0.4664(2) -0.03679(12) 1.000 0.0624(8) . .
C23 C Uani 0.93106(18) 0.47943(15) 0.01427(10) 1.000 0.0386(6) . .
H1O H Uiso 0.535(3) 0.706(2) 0.1433(16) 1.000 0.100(9) . .
H2O H Uiso 0.544(3) 1.0831(19) 0.1571(14) 1.000 0.077(8) . .
H17 H Uiso 0.21850 0.73210 0.24170 1.000 0.0450 calc .
H19 H Uiso 0.55510 0.89670 0.15780 1.000 0.0420 calc .
H21 H Uiso 0.22030 1.05930 0.24500 1.000 0.0480 calc .
H22A H Uiso 0.02260 0.82050 0.29320 0.500 0.0810 calc .
H22B H Uiso -0.02110 0.93350 0.24980 0.500 0.0810 calc .
H22C H Uiso 0.06720 0.93210 0.33850 0.500 0.0810 calc .
H22D H Uiso 0.02320 0.97020 0.29450 0.500 0.0810 calc .
H22E H Uiso 0.06690 0.85720 0.33780 0.500 0.0810 calc .
H22F H Uiso -0.02140 0.85870 0.24920 0.500 0.0810 calc .
H6 H Uiso 0.87070 0.55300 0.50230 1.000 0.0700 calc .
H7 H Uiso 0.67400 0.60890 0.56700 1.000 0.0620 calc .
H9 H Uiso 0.45980 0.68270 0.34910 1.000 0.0730 calc .
H10 H Uiso 0.66230 0.62250 0.29150 1.000 0.0760 calc .
H12 H Uiso 0.53060 0.73120 0.61510 1.000 0.0700 calc .
H13 H Uiso 0.33190 0.79370 0.67530 1.000 0.0760 calc .
H14 H Uiso 0.06870 0.75150 0.47690 1.000 0.0690 calc .
H15 H Uiso 0.25840 0.68450 0.41080 1.000 0.0660 calc .
H1 H Uiso 1.00610 0.45720 0.13260 1.000 0.0830 calc .
H2 H Uiso 0.78890 0.39390 0.17200 1.000 0.0930 calc .
H4 H Uiso 0.59150 0.42020 -0.04460 1.000 0.0850 calc .
H5 H Uiso 0.80170 0.48390 -0.09250 1.000 0.0750 calc .
 
loop_
_atom_site_aniso_label
_atom_site_aniso_U_11
_atom_site_aniso_U_22
_atom_site_aniso_U_33
_atom_site_aniso_U_23
_atom_site_aniso_U_13
_atom_site_aniso_U_12
O1 0.0490(8) 0.0403(7) 0.0572(8) 0.0011(6) 0.0226(6) 0.0037(6)
O2 0.0491(9) 0.0415(8) 0.0654(9) -0.0009(6) 0.0230(7) -0.0077(6)
C16 0.0343(9) 0.0477(11) 0.0326(8) -0.0017(7) 0.0094(7) -0.0023(8)
C17 0.0359(9) 0.0412(10) 0.0376(9) 0.0039(7) 0.0105(7) -0.0039(8)
C18 0.0362(9) 0.0394(10) 0.0310(8) 0.0017(7) 0.0068(7) 0.0023(8)
C19 0.0317(9) 0.0437(10) 0.0304(8) 0.0005(7) 0.0081(7) -0.0033(7)
C20 0.0380(10) 0.0407(10) 0.0330(8) -0.0005(7) 0.0060(7) -0.0056(8)
C21 0.0386(10) 0.0425(10) 0.0404(9) -0.0040(8) 0.0108(7) 0.0011(8)
C22 0.0456(12) 0.0585(13) 0.0626(13) -0.0031(10) 0.0270(10) -0.0028(10)
N1 0.0442(10) 0.0633(11) 0.0505(9) -0.0061(8) 0.0150(8) 0.0094(8)
N2 0.0404(9) 0.0584(10) 0.0557(10) 0.0081(8) 0.0188(7) 0.0049(8)
C6 0.0489(12) 0.0814(16) 0.0466(11) 0.0000(10) 0.0097(9) 0.0234(11)
C7 0.0451(11) 0.0720(14) 0.0377(10) 0.0015(9) 0.0065(8) 0.0126(10)
C8 0.0333(9) 0.0468(10) 0.0381(9) -0.0005(8) 0.0069(7) -0.0015(8)
C9 0.0400(11) 0.1028(19) 0.0400(10) 0.0013(11) 0.0061(8) 0.0142(12)
C10 0.0496(12) 0.1012(19) 0.0404(10) -0.0029(11) 0.0123(9) 0.0120(12)
C11 0.0339(9) 0.0461(10) 0.0382(9) 0.0053(8) 0.0095(7) 0.0017(8)
C12 0.0405(11) 0.0911(17) 0.0428(10) -0.0044(11) 0.0068(8) 0.0115(11)
C13 0.0554(13) 0.0917(17) 0.0455(11) -0.0027(11) 0.0162(10) 0.0141(13)
C14 0.0356(11) 0.0795(16) 0.0575(12) 0.0023(11) 0.0089(9) 0.0063(10)
C15 0.0393(11) 0.0790(15) 0.0457(10) -0.0038(10) 0.0052(8) 0.0080(10)
N6 0.0471(11) 0.0914(15) 0.0565(11) 0.0013(10) 0.0175(9) -0.0132(10)
C1 0.0423(12) 0.122(2) 0.0430(11) 0.0183(13) 0.0044(9) -0.0125(13)
C2 0.0500(14) 0.134(3) 0.0497(12) 0.0228(14) 0.0147(10) -0.0122(15)
C4 0.0423(12) 0.121(2) 0.0510(12) -0.0088(13) 0.0089(10) -0.0247(13)
C5 0.0444(12) 0.1058(19) 0.0373(10) -0.0020(11) 0.0060(8) -0.0209(12)
C23 0.0350(10) 0.0457(10) 0.0362(9) -0.0025(7) 0.0083(7) -0.0001(8)
 
#===============================================================================
 
# 10. MOLECULAR GEOMETRY
 
_geom_special_details
;
 Bond distances, angles etc. have been calculated using the
 rounded fractional coordinates. All su's are estimated
 from the variances of the (full) variance-covariance matrix.
 The cell esds are taken into account in the estimation of
 distances, angles and torsion angles
;
 
loop_
_geom_bond_atom_site_label_1
_geom_bond_atom_site_label_2
_geom_bond_distance
_geom_bond_site_symmetry_1
_geom_bond_site_symmetry_2
_geom_bond_publ_flag
 O1      C18        1.364(2)                     .       .                   yes
 O2      C20        1.367(2)                     .       .                   yes
 O1      H1O         1.00(3)                     .       .                   no
 O2      H2O         0.95(3)                     .       .                   no
 N1      C6         1.330(3)                     .       .                   yes
 N1      C10        1.325(3)                     .       .                   yes
 N2      C13        1.325(2)                     .       .                   yes
 N2      C14        1.326(3)                     .       .                   yes
 N6      C4         1.311(3)                     .       .                   yes
 N6      C2         1.313(3)                     .       .                   yes
 C16     C21        1.381(3)                     .       .                   no
 C16     C22        1.515(3)                     .       .                   no
 C16     C17        1.385(2)                     .       .                   no
 C17     C18        1.396(2)                     .       .                   no
 C18     C19        1.382(2)                     .       .                   no
 C19     C20        1.385(2)                     .       .                   no
 C20     C21        1.391(2)                     .       .                   no
 C17     H17          0.9500                     .       .                   no
 C19     H19          0.9500                     .       .                   no
 C21     H21          0.9500                     .       .                   no
 C22     H22D         0.9800                     .       .                   no
 C22     H22E         0.9800                     .       .                   no
 C22     H22B         0.9800                     .       .                   no
 C22     H22C         0.9800                     .       .                   no
 C22     H22A         0.9800                     .       .                   no
 C22     H22F         0.9800                     .       .                   no
 C6      C7         1.376(3)                     .       .                   no
 C7      C8         1.379(3)                     .       .                   no
 C8      C11        1.489(2)                     .       .                   no
 C8      C9         1.385(3)                     .       .                   no
 C9      C10        1.374(3)                     .       .                   no
 C11     C15        1.379(3)                     .       .                   no
 C11     C12        1.383(3)                     .       .                   no
 C12     C13        1.376(3)                     .       .                   no
 C14     C15        1.380(3)                     .       .                   no
 C6      H6           0.9500                     .       .                   no
 C7      H7           0.9500                     .       .                   no
 C9      H9           0.9500                     .       .                   no
 C10     H10          0.9500                     .       .                   no
 C12     H12          0.9500                     .       .                   no
 C13     H13          0.9500                     .       .                   no
 C14     H14          0.9500                     .       .                   no
 C15     H15          0.9500                     .       .                   no
 C1      C2         1.378(3)                     .       .                   no
 C1      C23        1.381(3)                     .       .                   no
 C4      C5         1.381(3)                     .       .                   no
 C5      C23        1.372(3)                     .       .                   no
 C23     C23        1.482(2)                     .     3_765                 no
 C1      H1           0.9500                     .       .                   no
 C2      H2           0.9500                     .       .                   no
 C4      H4           0.9500                     .       .                   no
 C5      H5           0.9500                     .       .                   no
 
loop_
_geom_angle_atom_site_label_1
_geom_angle_atom_site_label_2
_geom_angle_atom_site_label_3
_geom_angle
_geom_angle_site_symmetry_1
_geom_angle_site_symmetry_2
_geom_angle_site_symmetry_3
_geom_angle_publ_flag
 C18     O1      H1O       113.8(14)             .       .       .           no
 C20     O2      H2O       111.0(14)             .       .       .           no
 C6      N1      C10      115.90(17)             .       .       .           yes
 C13     N2      C14      116.22(17)             .       .       .           yes
 C2      N6      C4       114.86(19)             .       .       .           yes
 C17     C16     C22      120.07(16)             .       .       .           no
 C21     C16     C22      120.20(16)             .       .       .           no
 C17     C16     C21      119.72(16)             .       .       .           no
 C16     C17     C18      119.97(16)             .       .       .           no
 O1      C18     C17      117.20(15)             .       .       .           yes
 C17     C18     C19      120.39(16)             .       .       .           no
 O1      C18     C19      122.41(15)             .       .       .           yes
 C18     C19     C20      119.34(15)             .       .       .           no
 O2      C20     C19      121.99(16)             .       .       .           yes
 O2      C20     C21      117.62(16)             .       .       .           yes
 C19     C20     C21      120.39(16)             .       .       .           no
 C16     C21     C20      120.18(17)             .       .       .           no
 C18     C17     H17          120.00             .       .       .           no
 C16     C17     H17          120.00             .       .       .           no
 C18     C19     H19          120.00             .       .       .           no
 C20     C19     H19          120.00             .       .       .           no
 C16     C21     H21          120.00             .       .       .           no
 C20     C21     H21          120.00             .       .       .           no
 C16     C22     H22C         109.00             .       .       .           no
 C16     C22     H22E         109.00             .       .       .           no
 C16     C22     H22F         110.00             .       .       .           no
 C16     C22     H22D         109.00             .       .       .           no
 C16     C22     H22A         109.00             .       .       .           no
 C16     C22     H22B         109.00             .       .       .           no
 H22A    C22     H22E          56.00             .       .       .           no
 H22A    C22     H22F          56.00             .       .       .           no
 H22B    C22     H22C         109.00             .       .       .           no
 H22B    C22     H22D          56.00             .       .       .           no
 H22B    C22     H22E         141.00             .       .       .           no
 H22B    C22     H22F          56.00             .       .       .           no
 H22C    C22     H22D          56.00             .       .       .           no
 H22C    C22     H22E          56.00             .       .       .           no
 H22C    C22     H22F         141.00             .       .       .           no
 H22D    C22     H22E         109.00             .       .       .           no
 H22D    C22     H22F         109.00             .       .       .           no
 H22E    C22     H22F         109.00             .       .       .           no
 H22A    C22     H22B         109.00             .       .       .           no
 H22A    C22     H22C         109.00             .       .       .           no
 H22A    C22     H22D         141.00             .       .       .           no
 N1      C6      C7       123.97(18)             .       .       .           yes
 C6      C7      C8       119.76(17)             .       .       .           no
 C7      C8      C11      121.71(15)             .       .       .           no
 C9      C8      C11      121.75(16)             .       .       .           no
 C7      C8      C9       116.53(17)             .       .       .           no
 C8      C9      C10      119.51(18)             .       .       .           no
 N1      C10     C9       124.27(18)             .       .       .           yes
 C8      C11     C12      121.34(16)             .       .       .           no
 C12     C11     C15      116.27(17)             .       .       .           no
 C8      C11     C15      122.37(16)             .       .       .           no
 C11     C12     C13      119.93(17)             .       .       .           no
 N2      C13     C12      123.82(19)             .       .       .           yes
 N2      C14     C15      123.83(18)             .       .       .           yes
 C11     C15     C14      119.81(18)             .       .       .           no
 N1      C6      H6           118.00             .       .       .           no
 C7      C6      H6           118.00             .       .       .           no
 C8      C7      H7           120.00             .       .       .           no
 C6      C7      H7           120.00             .       .       .           no
 C8      C9      H9           120.00             .       .       .           no
 C10     C9      H9           120.00             .       .       .           no
 C9      C10     H10          118.00             .       .       .           no
 N1      C10     H10          118.00             .       .       .           no
 C11     C12     H12          120.00             .       .       .           no
 C13     C12     H12          120.00             .       .       .           no
 C12     C13     H13          118.00             .       .       .           no
 N2      C13     H13          118.00             .       .       .           no
 N2      C14     H14          118.00             .       .       .           no
 C15     C14     H14          118.00             .       .       .           no
 C11     C15     H15          120.00             .       .       .           no
 C14     C15     H15          120.00             .       .       .           no
 C2      C1      C23      120.03(18)             .       .       .           no
 N6      C2      C1         124.9(2)             .       .       .           yes
 N6      C4      C5       124.94(19)             .       .       .           yes
 C4      C5      C23      120.07(18)             .       .       .           no
 C1      C23     C5       115.22(16)             .       .       .           no
 C1      C23     C23      122.58(15)             .       .     3_765         no
 C5      C23     C23      122.20(16)             .       .     3_765         no
 C2      C1      H1           120.00             .       .       .           no
 C23     C1      H1           120.00             .       .       .           no
 N6      C2      H2           118.00             .       .       .           no
 C1      C2      H2           118.00             .       .       .           no
 N6      C4      H4           118.00             .       .       .           no
 C5      C4      H4           117.00             .       .       .           no
 C4      C5      H5           120.00             .       .       .           no
 C23     C5      H5           120.00             .       .       .           no
 
loop_
_geom_torsion_atom_site_label_1
_geom_torsion_atom_site_label_2
_geom_torsion_atom_site_label_3
_geom_torsion_atom_site_label_4
_geom_torsion
_geom_torsion_site_symmetry_1
_geom_torsion_site_symmetry_2
_geom_torsion_site_symmetry_3
_geom_torsion_site_symmetry_4
_geom_torsion_publ_flag
 C6      N1      C10     C9           2.7(3)     .       .       .       .   no
 C10     N1      C6      C7          -2.3(3)     .       .       .       .   no
 C13     N2      C14     C15          3.6(3)     .       .       .       .   no
 C14     N2      C13     C12         -2.9(3)     .       .       .       .   no
 C2      N6      C4      C5          -0.2(4)     .       .       .       .   no
 C4      N6      C2      C1           0.4(4)     .       .       .       .   no
 C17     C16     C21     C20         -0.8(3)     .       .       .       .   no
 C22     C16     C21     C20     -179.92(16)     .       .       .       .   no
 C22     C16     C17     C18      179.39(16)     .       .       .       .   no
 C21     C16     C17     C18          0.2(2)     .       .       .       .   no
 C16     C17     C18     O1       179.78(15)     .       .       .       .   no
 C16     C17     C18     C19          0.5(2)     .       .       .       .   no
 C17     C18     C19     C20         -0.6(2)     .       .       .       .   no
 O1      C18     C19     C20     -179.91(15)     .       .       .       .   no
 C18     C19     C20     O2       179.51(15)     .       .       .       .   no
 C18     C19     C20     C21          0.1(2)     .       .       .       .   no
 C19     C20     C21     C16          0.6(3)     .       .       .       .   no
 O2      C20     C21     C16     -178.84(16)     .       .       .       .   no
 N1      C6      C7      C8           0.0(3)     .       .       .       .   no
 C6      C7      C8      C9           1.9(3)     .       .       .       .   no
 C6      C7      C8      C11     -176.97(19)     .       .       .       .   no
 C7      C8      C11     C12         23.1(3)     .       .       .       .   no
 C7      C8      C11     C15       -158.7(2)     .       .       .       .   no
 C11     C8      C9      C10        177.3(2)     .       .       .       .   no
 C7      C8      C9      C10         -1.6(3)     .       .       .       .   no
 C9      C8      C11     C12       -155.8(2)     .       .       .       .   no
 C9      C8      C11     C15         22.5(3)     .       .       .       .   no
 C8      C9      C10     N1          -0.8(4)     .       .       .       .   no
 C15     C11     C12     C13          2.4(3)     .       .       .       .   no
 C8      C11     C15     C14        179.9(2)     .       .       .       .   no
 C8      C11     C12     C13       -179.3(2)     .       .       .       .   no
 C12     C11     C15     C14         -1.8(3)     .       .       .       .   no
 C11     C12     C13     N2           0.0(4)     .       .       .       .   no
 N2      C14     C15     C11         -1.3(4)     .       .       .       .   no
 C2      C1      C23     C23       -179.9(2)     .       .       .     3_765 no
 C23     C1      C2      N6          -0.1(4)     .       .       .       .   no
 C2      C1      C23     C5          -0.3(3)     .       .       .       .   no
 N6      C4      C5      C23         -0.2(4)     .       .       .       .   no
 C4      C5      C23     C1           0.5(3)     .       .       .       .   no
 C4      C5      C23     C23       -180.0(2)     .       .       .     3_765 no
 C1      C23     C23     C1        -180.0(2)     .       .     3_765   3_765 no
 C1      C23     C23     C5          -0.5(3)     .       .     3_765   3_765 no
 C5      C23     C23     C1           0.5(3)     .       .     3_765   3_765 no
 C5      C23     C23     C5         180.0(2)     .       .     3_765   3_765 no
 
loop_
_geom_contact_atom_site_label_1
_geom_contact_atom_site_label_2
_geom_contact_distance
_geom_contact_site_symmetry_1
_geom_contact_site_symmetry_2
_geom_contact_publ_flag
 O1      C10        3.371(2)                     .       .                   no
 O1      N2         2.755(2)                     .     4_564                 no
 O1      C4         3.389(3)                     .     3_665                 no
 O2      N1         2.745(2)                     .     2_655                 no
 O1      H21          2.7700                     .     2_545                 no
 O1      H10          2.6800                     .       .                   no
 O1      H4           2.7000                     .     3_665                 no
 O1      H22D         2.8900                     .     2_545                 no
 O1      H9           2.8200                     .       .                   no
 O2      H15          2.6800                     .     2_555                 no
 O2      H17          2.7500                     .     2_555                 no
 O2      H22A         2.8500                     .     2_555                 no
 N1      O2         2.745(2)                     .     2_645                 no
 N2      C19        3.414(2)                     .     4_465                 no
 N2      O1         2.755(2)                     .     4_465                 no
 N6      C22        3.333(3)                     .     2_545                 no
 N1      H2O         1.80(3)                     .     2_645                 no
 N1      H19          2.9000                     .     2_645                 no
 N2      H19          2.7600                     .     4_465                 no
 N2      H1O         1.76(3)                     .     4_465                 no
 N6      H22C         2.8100                     .     2_545                 no
 N6      H14          2.8800                     .     2_545                 no
 N6      H22E         2.8400                     .     2_545                 no
 C2      C9         3.499(3)                     .     2_645                 no
 C4      O1         3.389(3)                     .     3_665                 no
 C9      C2         3.499(3)                     .     2_655                 no
 C10     O1         3.371(2)                     .       .                   no
 C19     N2         3.414(2)                     .     4_564                 no
 C22     N6         3.333(3)                     .     2_555                 no
 C1      H5           2.6500                     .     3_765                 no
 C5      H22C         3.0900                     .     4_564                 no
 C5      H1           2.6600                     .     3_765                 no
 C6      H2O         2.76(3)                     .     2_645                 no
 C7      H12          2.6900                     .       .                   no
 C9      H15          2.7200                     .       .                   no
 C10     H22B         3.0500                     .     2_545                 no
 C10     H2O         2.70(3)                     .     2_645                 no
 C12     H22F         2.9400                     .     4_565                 no
 C12     H7           2.7000                     .       .                   no
 C13     H22F         2.9300                     .     4_565                 no
 C13     H1O         2.65(3)                     .     4_465                 no
 C14     H1O         2.75(3)                     .     4_465                 no
 C15     H9           2.7100                     .       .                   no
 C16     H5           3.0800                     .     4_465                 no
 C16     H12          3.0100                     .     4_464                 no
 C16     H7           3.0200                     .     4_464                 no
 C17     H9           2.8900                     .       .                   no
 C17     H21          2.9900                     .     2_545                 no
 C17     H7           2.9800                     .     4_464                 no
 C17     H12          2.7300                     .     4_464                 no
 C18     H7           3.0100                     .     4_464                 no
 C18     H9           2.9200                     .       .                   no
 C19     H6           3.0600                     .     4_464                 no
 C19     H7           3.0800                     .     4_464                 no
 C20     H1           2.8700                     .     2_655                 no
 C20     H7           3.1000                     .     4_464                 no
 C21     H17          2.9900                     .     2_555                 no
 C21     H5           2.9000                     .     4_465                 no
 C21     H7           3.0600                     .     4_464                 no
 C21     H1           2.9200                     .     2_655                 no
 H1      H5           2.0700                     .     3_765                 no
 H1      C21          2.9200                     .     2_645                 no
 H1      C20          2.8700                     .     2_645                 no
 H1      C5           2.6600                     .     3_765                 no
 H1O     H19          2.3700                     .       .                   no
 H1O     H4           2.4600                     .     3_665                 no
 H1O     N2          1.76(3)                     .     4_564                 no
 H1O     C14         2.75(3)                     .     4_564                 no
 H1O     C13         2.65(3)                     .     4_564                 no
 H2O     H19          2.3000                     .       .                   no
 H2O     N1          1.80(3)                     .     2_655                 no
 H2O     C6          2.76(3)                     .     2_655                 no
 H2O     C10         2.70(3)                     .     2_655                 no
 H4      H1O          2.4600                     .     3_665                 no
 H4      O1           2.7000                     .     3_665                 no
 H5      C16          3.0800                     .     4_564                 no
 H5      C1           2.6500                     .     3_765                 no
 H5      H1           2.0700                     .     3_765                 no
 H5      H22C         2.5300                     .     4_564                 no
 H5      C21          2.9000                     .     4_564                 no
 H6      C19          3.0600                     .     4_565                 no
 H7      H12          2.2000                     .       .                   no
 H7      C18          3.0100                     .     4_565                 no
 H7      C16          3.0200                     .     4_565                 no
 H7      C17          2.9800                     .     4_565                 no
 H7      C12          2.7000                     .       .                   no
 H7      C21          3.0600                     .     4_565                 no
 H7      C19          3.0800                     .     4_565                 no
 H7      C20          3.1000                     .     4_565                 no
 H9      C17          2.8900                     .       .                   no
 H9      O1           2.8200                     .       .                   no
 H9      C15          2.7100                     .       .                   no
 H9      H15          2.2000                     .       .                   no
 H9      C18          2.9200                     .       .                   no
 H10     O1           2.6800                     .       .                   no
 H12     H22F         2.5800                     .     4_565                 no
 H12     C16          3.0100                     .     4_565                 no
 H12     C17          2.7300                     .     4_565                 no
 H12     H7           2.2000                     .       .                   no
 H12     C7           2.6900                     .       .                   no
 H13     H22F         2.5400                     .     4_565                 no
 H14     N6           2.8800                     .     2_555                 no
 H15     C9           2.7200                     .       .                   no
 H15     O2           2.6800                     .     2_545                 no
 H15     H9           2.2000                     .       .                   no
 H17     C21          2.9900                     .     2_545                 no
 H17     H22A         2.3400                     .       .                   no
 H17     O2           2.7500                     .     2_545                 no
 H17     H21          2.2100                     .     2_545                 no
 H19     H2O          2.3000                     .       .                   no
 H19     N1           2.9000                     .     2_655                 no
 H19     H1O          2.3700                     .       .                   no
 H19     N2           2.7600                     .     4_564                 no
 H21     O1           2.7700                     .     2_555                 no
 H21     H22D         2.3300                     .       .                   no
 H21     H17          2.2100                     .     2_555                 no
 H21     C17          2.9900                     .     2_555                 no
 H22A    O2           2.8500                     .     2_545                 no
 H22A    H17          2.3400                     .       .                   no
 H22B    C10          3.0500                     .     2_555                 no
 H22C    H5           2.5300                     .     4_465                 no
 H22C    N6           2.8100                     .     2_555                 no
 H22C    C5           3.0900                     .     4_465                 no
 H22D    O1           2.8900                     .     2_555                 no
 H22D    H21          2.3300                     .       .                   no
 H22E    N6           2.8400                     .     2_555                 no
 H22F    C12          2.9400                     .     4_464                 no
 H22F    H13          2.5400                     .     4_464                 no
 H22F    C13          2.9300                     .     4_464                 no
 H22F    H12          2.5800                     .     4_464                 no
 
loop_
_geom_hbond_atom_site_label_D
_geom_hbond_atom_site_label_H
_geom_hbond_atom_site_label_A
_geom_hbond_distance_DH
_geom_hbond_distance_HA
_geom_hbond_distance_DA
_geom_hbond_angle_DHA
_geom_hbond_site_symmetry_A
_geom_hbond_publ_flag
#
#D   H   A   D - H  H...A   D...A    D - H...A  symm(A)
#
O1      H1O     N2         1.00(3)    1.76(3)   2.755(2)     175(2)   4_564 yes
O2      H2O     N1         0.95(3)    1.80(3)   2.745(2)     172(2)   2_655 yes
 
# Loop Mechanism for Extra Tables(s)
 
#loop_
#_publ_manuscript_incl_extra_item
#'_geom_extra_tableA_col_1'
#'_geom_extra_tableA_col_2'
#'_geom_extra_tableA_col_3'
#'_geom_extra_table_head_A'
#'_geom_table_footnote_A'
#'_geom_extra_tableB_col_1'
#'_geom_extra_tableB_col_2'
#'_geom_extra_tableB_col_3'
#'_geom_extra_table_head_B'
#'_geom_table_footnote_B'
 
 
#
#loop_
#_geom_extra_tableA_col_1
#_geom_extra_tableA_col_2
#_geom_extra_tableA_col_3
# ? ? ?
 
 
#
#loop_
#_geom_extra_tableB_col_1
#_geom_extra_tableB_col_2
#_geom_extra_tableB_col_3
# ? ? ?
 
 
#
#_geom_table_footnote_A
#;
# ?
#;
 
 
#
#_geom_table_footnote_B
#;
# ?
#;
 
 
#
#_geom_table_footnote_A
#;
# ?
#;
 
 
#
#_geom_table_footnote_B
#;
# ?
#;
 
 
#===END

#===============================================================================
 
data_III_296K
_database_code_depnum_ccdc_archive 'CCDC 944963'
 
#===============================================================================
 
# 5. CHEMICAL DATA
 
_chemical_name_systematic
;
;
_chemical_name_common                ?
_chemical_melting_point              ?
_chemical_formula_moiety
'1.5(C10 H8 N2), 1(C7 H8 O2)'
# Ex: 'C12 H16 N2 O6, H2 O' and '(Cd 2+)3, (C6 N6 Cr 3-)2, 2(H2 O)'
_chemical_formula_structural         ?
_chemical_formula_sum
'C22 H20 N3 O2'
_chemical_formula_iupac              ?
_chemical_formula_weight                358.42
_chemical_compound_source           'see text'
 
loop_
_atom_type_symbol
_atom_type_description
_atom_type_scat_dispersion_real
_atom_type_scat_dispersion_imag
_atom_type_scat_source
 O   O    0.0106    0.0060
 'International Tables Vol C Tables 4.2.6.8 and 6.1.1.4'
 N   N    0.0061    0.0033
 'International Tables Vol C Tables 4.2.6.8 and 6.1.1.4'
 H   H    0.0000    0.0000
 'International Tables Vol C Tables 4.2.6.8 and 6.1.1.4'
 C   C    0.0033    0.0016
 'International Tables Vol C Tables 4.2.6.8 and 6.1.1.4'
 
#===============================================================================
 
# 6. CRYSTAL DATA
 
_symmetry_cell_setting                 Monoclinic
_symmetry_space_group_name_Hall      '-P 2yn'
_symmetry_space_group_name_H-M       'P 21/n'
_symmetry_Int_Tables_number                 14
 
loop_
_symmetry_equiv_pos_site_id
_symmetry_equiv_pos_as_xyz
   1 x,y,z
   2 1/2-x,1/2+y,1/2-z
   3 -x,-y,-z
   4 1/2+x,1/2-y,1/2+z
 
_cell_length_a                           9.1938(4)
_cell_length_b                          12.3828(6)
_cell_length_c                          16.7311(8)
_cell_angle_alpha                               90
_cell_angle_beta                         96.358(4)
_cell_angle_gamma                               90
_cell_volume                           1893.04(15)
_cell_formula_units_Z                    4
_cell_measurement_temperature          296
_cell_measurement_reflns_used   2861
_cell_measurement_theta_min     2.6544
_cell_measurement_theta_max     30.2158
_cell_special_details
;
 
;
 
_exptl_crystal_description                       'block'
_exptl_crystal_colour                            'colourless'
 
_exptl_crystal_size_max                0.5
_exptl_crystal_size_mid                0.3
_exptl_crystal_size_min                0.2
_exptl_crystal_size_rad              ?
_exptl_crystal_density_meas          ?
_exptl_crystal_density_diffrn            1.258
_exptl_crystal_density_method       'Not Measured'
_exptl_crystal_F_000                       756
_exptl_absorpt_coefficient_mu            0.082
_exptl_crystal_density_meas_temp     ?
 
# Permitted for _exptl_absorpt_correction_type :
# analytical     'analytical from crystal shape'
#                Example: de Meulenaer&Tompa: ABST
# cylinder       'cylindrical'
# gaussian       'Gaussian from crystal shape'
#                Example: PLATON/ABSG
# integration    'integration from crystal shape'
# multi-scan     'symmetry-related measurements'
#                Example: SADABS, MULABS
# none           'no absorption corr. applied'
# numerical      'numerical from crystal shape'
# psi-scan       'psi-scan corrections'
#                Example: PLATON/ABSP
# refdelf        'refined from delta-F'
#                Example: SHELXA,
# sphere         'spherical'
#                Example: PLATON/ABSS
_exptl_absorpt_correction_T_min                     0.998
_exptl_absorpt_correction_T_max                     0.999
_exptl_absorpt_correction_type            'analytical'
_exptl_absorpt_process_details
;
CrysAlisPro, Agilent Technologies,
Version 1.171.36.20 (release 27-06-2012 CrysAlis171 .NET)
(compiled Jul 11 2012,15:38:31)
Analytical numeric absorption correction using a multifaceted crystal
model based on expressions derived by R.C. Clark & J.S. Reid.
(Clark, R. C. & Reid, J. S. (1995). Acta Cryst. A51, 887-897)
;
 
#===============================================================================
 
# 7. EXPERIMENTAL DATA
 
_exptl_special_details
;
;
_diffrn_ambient_temperature            296
_diffrn_radiation_wavelength           0.71073
_diffrn_radiation_probe              'x-ray'
_diffrn_radiation_type               'MoK\a'
_diffrn_radiation_source 'Mova (Mo) X-ray Source'
_diffrn_radiation_monochromator 'mirror'
_diffrn_measurement_device_type 'Xcalibur, Eos, Nova'
_diffrn_detector_area_resol_mean 16.0839 
_diffrn_measurement_method '\w scans'
 
# number of measured reflections (redundant set)
_diffrn_reflns_number                13235
_diffrn_reflns_av_R_equivalents       0.0479
_diffrn_reflns_av_sigmaI/netI        ?
_diffrn_reflns_limit_h_min             -11
_diffrn_reflns_limit_h_max              11
_diffrn_reflns_limit_k_min             -15
_diffrn_reflns_limit_k_max              15
_diffrn_reflns_limit_l_min             -21
_diffrn_reflns_limit_l_max              21
_diffrn_reflns_theta_min              2.66
_diffrn_reflns_theta_max             27.00
_diffrn_reflns_theta_full            25.24
_diffrn_measured_fraction_theta_max  0.999
_diffrn_measured_fraction_theta_full 0.999
_diffrn_reflns_reduction_process
;
;
 
# number of unique reflections
_reflns_number_total                    4129
# number of observed reflections (> n sig(I))
_reflns_number_gt                       2341
_reflns_threshold_expression      >2sigma(I)
 
_computing_data_collection
;
CrysAlisPro, Agilent Technologies,
Version 1.171.35.19 (release 27-10-2011 CrysAlis171 .NET)
(compiled Oct 27 2011,15:02:11)
;
_computing_cell_refinement
;
CrysAlisPro, Agilent Technologies,
Version 1.171.35.19 (release 27-10-2011 CrysAlis171 .NET)
(compiled Oct 27 2011,15:02:11)
;
_computing_data_reduction
;
CrysAlisPro, Agilent Technologies,
Version 1.171.35.19 (release 27-10-2011 CrysAlis171 .NET)
(compiled Oct 27 2011,15:02:11)
;
_computing_structure_solution        'SHELXS-97 (Sheldrick, 2008)'
_computing_structure_refinement   'SHELXL-2013 (Sheldrick, 2013)'
_computing_molecular_graphics        ?
_computing_publication_material      'PLATON (Spek, 2003)'
 
#===============================================================================
 
# 8. REFINEMENT DATA
 
_refine_special_details
;
 Refinement on F^2^ for ALL reflections except those
 flagged by the user for potential systematic errors.
 Weighted R-factors wR and all goodnesses of fit S
 are based on F^2^, conventional R-factors R are based
 on F, with F set to zero for negative F^2^. The
 observed criterion of F^2^ > 2sigma(F^2^) is used only
 for calculating -R-factor-obs etc. and is not
 relevant to the choice of reflections for refinement.
 R-factors based on F^2^ are statistically about twice
 as large as those based on F, and R-factors based on
 ALL data will be even larger.
;
_refine_ls_structure_factor_coef     Fsqd
_refine_ls_matrix_type               full
_refine_ls_weighting_scheme          'calc'
_refine_ls_weighting_details
;
WHERE P=(FO^2^+2FC^2^)/3
;
_atom_sites_solution_primary        '?'
_atom_sites_solution_secondary      '?'
_atom_sites_solution_hydrogens      'mixed'
 
 
# Permitted for _refine_ls_hydrogen_treatment :
# refall  - refined all H parameters
# refxyz  - refined H coordinates only
# refU    - refined H U only
# noref   - no refinement of H parameters
# constr  - H parameters constrained
# mixed   - some constrained, some independent
# undef   - H-atom parameters not defined
_refine_ls_hydrogen_treatment       'mixed'
 
_refine_ls_extinction_method         'shelxl'
_refine_ls_extinction_coef                  0.016(3)
_refine_ls_extinction_expression
'FC^*^=KFC[1+0.001XFC^2^\L^3^/SIN(2\Q)]^-1/4^'
_refine_ls_abs_structure_details     ?
_refine_ls_abs_structure_Flack      .
_refine_ls_number_reflns                  4129
_refine_ls_number_parameters               253
_refine_ls_number_restraints                 0
_refine_ls_number_constraints        ?
_refine_ls_R_factor_all                 0.1068
_refine_ls_R_factor_gt                  0.0647
_refine_ls_wR_factor_ref                0.2202
_refine_ls_wR_factor_gt                 0.1820
_refine_ls_goodness_of_fit_ref           1.089
_refine_ls_restrained_S_all              1.089
_refine_ls_shift/su_max                  0.000
_refine_ls_shift/su_mean                 0.000
_refine_diff_density_max                 0.228
_refine_diff_density_min                -0.180
_refine_diff_density_rms                 0.038
 
#===============================================================================
 
# 9. ATOMIC COORDINATES AND DISPLACEMENT PARAMETERS
 
loop_
_atom_site_label
_atom_site_type_symbol
_atom_site_thermal_displace_type
_atom_site_fract_x
_atom_site_fract_y
_atom_site_fract_z
_atom_site_occupancy
_atom_site_U_iso_or_equiv
_atom_site_calc_flag
_atom_site_refinement_flags
O1 O Uani 0.45109(17) 0.71149(12) 0.17397(10) 1.000 0.0762(6) . .
O2 O Uani 0.46065(18) 1.09890(12) 0.18877(11) 1.000 0.0819(7) . .
C16 C Uani 0.1993(2) 0.90333(16) 0.24775(11) 1.000 0.0575(7) . .
C17 C Uani 0.2632(2) 0.80765(17) 0.22714(12) 1.000 0.0583(7) . .
C18 C Uani 0.3935(2) 0.80885(16) 0.19251(11) 1.000 0.0549(7) . .
C19 C Uani 0.4610(2) 0.90561(16) 0.17883(11) 1.000 0.0558(7) . .
C20 C Uani 0.3977(2) 1.00087(17) 0.19962(12) 1.000 0.0583(7) . .
C21 C Uani 0.2664(2) 0.99994(17) 0.23374(12) 1.000 0.0624(8) . .
C22 C Uani 0.0569(2) 0.9022(2) 0.28537(16) 1.000 0.0830(10) . .
N1 N Uani 0.7869(2) 0.59454(16) 0.38639(13) 1.000 0.0812(8) . .
N2 N Uani 0.1787(2) 0.76328(18) 0.58013(12) 1.000 0.0797(8) . .
C6 C Uani 0.7824(3) 0.5849(2) 0.46469(16) 1.000 0.0915(10) . .
C7 C Uani 0.6665(2) 0.6144(2) 0.50384(15) 1.000 0.0840(9) . .
C8 C Uani 0.5437(2) 0.65788(17) 0.46201(12) 1.000 0.0611(7) . .
C9 C Uani 0.5463(2) 0.6652(3) 0.38001(15) 1.000 0.0939(12) . .
C10 C Uani 0.6679(3) 0.6333(3) 0.34594(15) 1.000 0.0999(12) . .
C11 C Uani 0.4167(2) 0.69450(17) 0.50194(12) 1.000 0.0603(7) . .
C12 C Uani 0.4301(3) 0.7191(3) 0.58289(15) 1.000 0.1007(12) . .
C13 C Uani 0.3103(3) 0.7521(3) 0.61822(17) 1.000 0.1095(13) . .
C14 C Uani 0.1674(3) 0.7448(2) 0.50231(16) 1.000 0.0884(10) . .
C15 C Uani 0.2803(2) 0.7099(2) 0.46229(15) 1.000 0.0864(9) . .
N6 N Uani 0.6706(2) 0.4110(2) 0.07100(15) 1.000 0.1013(10) . .
C1 C Uani 0.9193(3) 0.4631(3) 0.09482(15) 1.000 0.1085(12) . .
C2 C Uani 0.7900(3) 0.4284(3) 0.11893(19) 1.000 0.1237(16) . .
C4 C Uani 0.6820(3) 0.4279(3) -0.00456(17) 1.000 0.1050(13) . .
C5 C Uani 0.8065(2) 0.4625(3) -0.03468(14) 1.000 0.0915(12) . .
C23 C Uani 0.9313(2) 0.48152(17) 0.01493(12) 1.000 0.0610(7) . .
H1O H Uiso 0.537(3) 0.720(2) 0.138(2) 1.000 0.137(11) . .
H2O H Uiso 0.556(4) 1.091(3) 0.160(2) 1.000 0.161(14) . .
H17 H Uiso 0.21860 0.74220 0.23660 1.000 0.0700 calc .
H19 H Uiso 0.54850 0.90650 0.15580 1.000 0.0670 calc .
H21 H Uiso 0.22380 1.06470 0.24710 1.000 0.0750 calc .
H22A H Uiso 0.02550 0.82900 0.29110 0.500 0.1240 calc .
H22B H Uiso -0.01640 0.94110 0.25160 0.500 0.1240 calc .
H22C H Uiso 0.07130 0.93590 0.33730 0.500 0.1240 calc .
H22D H Uiso 0.02810 0.97500 0.29560 0.500 0.1240 calc .
H22E H Uiso 0.07000 0.86290 0.33510 0.500 0.1240 calc .
H22F H Uiso -0.01770 0.86810 0.24930 0.500 0.1240 calc .
H6 H Uiso 0.86400 0.55590 0.49510 1.000 0.1100 calc .
H7 H Uiso 0.67060 0.60500 0.55920 1.000 0.1010 calc .
H9 H Uiso 0.46540 0.69190 0.34780 1.000 0.1130 calc .
H10 H Uiso 0.66610 0.63950 0.29040 1.000 0.1200 calc .
H12 H Uiso 0.52060 0.71330 0.61350 1.000 0.1210 calc .
H13 H Uiso 0.32310 0.76760 0.67290 1.000 0.1310 calc .
H14 H Uiso 0.07710 0.75630 0.47270 1.000 0.1060 calc .
H15 H Uiso 0.26410 0.69650 0.40730 1.000 0.1040 calc .
H1 H Uiso 0.99970 0.47430 0.13280 1.000 0.1300 calc .
H2 H Uiso 0.78700 0.41640 0.17360 1.000 0.1490 calc .
H4 H Uiso 0.59960 0.41550 -0.04090 1.000 0.1260 calc .
H5 H Uiso 0.80570 0.47320 -0.08970 1.000 0.1100 calc .
 
loop_
_atom_site_aniso_label
_atom_site_aniso_U_11
_atom_site_aniso_U_22
_atom_site_aniso_U_33
_atom_site_aniso_U_23
_atom_site_aniso_U_13
_atom_site_aniso_U_12
O1 0.0762(10) 0.0645(10) 0.0943(12) -0.0015(8) 0.0382(9) 0.0035(8)
O2 0.0777(11) 0.0669(11) 0.1070(14) -0.0042(8) 0.0369(10) -0.0113(8)
C16 0.0508(11) 0.0733(14) 0.0510(11) -0.0029(9) 0.0171(9) -0.0026(9)
C17 0.0555(11) 0.0649(13) 0.0570(11) 0.0043(9) 0.0178(9) -0.0032(10)
C18 0.0547(11) 0.0630(13) 0.0485(10) 0.0010(9) 0.0121(8) -0.0008(9)
C19 0.0493(11) 0.0706(14) 0.0501(10) 0.0009(9) 0.0174(8) -0.0005(9)
C20 0.0563(11) 0.0638(13) 0.0563(11) 0.0003(10) 0.0130(9) -0.0080(10)
C21 0.0590(12) 0.0663(14) 0.0647(13) -0.0056(10) 0.0198(9) 0.0020(10)
C22 0.0639(14) 0.099(2) 0.0924(18) -0.0024(13) 0.0374(13) -0.0031(12)
N1 0.0678(12) 0.0969(15) 0.0822(14) -0.0072(11) 0.0230(11) 0.0136(10)
N2 0.0632(12) 0.0932(15) 0.0880(15) 0.0130(12) 0.0321(11) 0.0102(10)
C6 0.0738(16) 0.127(2) 0.0757(16) 0.0059(15) 0.0176(13) 0.0328(15)
C7 0.0660(14) 0.125(2) 0.0624(14) 0.0072(13) 0.0129(11) 0.0245(14)
C8 0.0514(11) 0.0740(13) 0.0590(12) -0.0005(10) 0.0117(9) -0.0050(10)
C9 0.0622(14) 0.156(3) 0.0652(15) 0.0068(15) 0.0143(11) 0.0205(15)
C10 0.0763(16) 0.164(3) 0.0626(15) 0.0016(15) 0.0223(13) 0.0227(18)
C11 0.0506(11) 0.0723(14) 0.0600(12) 0.0055(10) 0.0150(9) 0.0011(10)
C12 0.0651(14) 0.173(3) 0.0653(15) -0.0010(16) 0.0128(11) 0.0259(16)
C13 0.0783(17) 0.183(3) 0.0717(16) 0.0018(19) 0.0291(14) 0.0291(19)
C14 0.0566(13) 0.122(2) 0.0885(18) 0.0078(16) 0.0171(12) 0.0120(13)
C15 0.0571(14) 0.135(2) 0.0686(14) -0.0024(14) 0.0134(11) 0.0140(14)
N6 0.0699(14) 0.144(2) 0.0952(17) 0.0069(14) 0.0321(13) -0.0139(12)
C1 0.0631(14) 0.200(3) 0.0630(15) 0.0178(18) 0.0102(12) -0.0214(18)
C2 0.0732(18) 0.225(4) 0.0760(18) 0.030(2) 0.0224(15) -0.019(2)
C4 0.0661(15) 0.170(3) 0.0812(18) -0.0123(18) 0.0185(13) -0.0315(16)
C5 0.0666(14) 0.149(3) 0.0603(14) -0.0054(15) 0.0139(11) -0.0237(15)
C23 0.0532(11) 0.0752(14) 0.0567(12) -0.0005(10) 0.0153(9) -0.0001(10)
 
#===============================================================================
 
# 10. MOLECULAR GEOMETRY
 
_geom_special_details
;
 Bond distances, angles etc. have been calculated using the
 rounded fractional coordinates. All su's are estimated
 from the variances of the (full) variance-covariance matrix.
 The cell esds are taken into account in the estimation of
 distances, angles and torsion angles
;
 
loop_
_geom_bond_atom_site_label_1
_geom_bond_atom_site_label_2
_geom_bond_distance
_geom_bond_site_symmetry_1
_geom_bond_site_symmetry_2
_geom_bond_publ_flag
 O1      C18        1.366(2)                     .       .                   yes
 O2      C20        1.366(3)                     .       .                   yes
 O1      H1O         1.05(3)                     .       .                   no
 O2      H2O         1.05(4)                     .       .                   no
 N1      C6         1.321(3)                     .       .                   yes
 N1      C10        1.312(3)                     .       .                   yes
 N2      C13        1.311(3)                     .       .                   yes
 N2      C14        1.315(3)                     .       .                   yes
 N6      C4         1.297(4)                     .       .                   yes
 N6      C2         1.304(4)                     .       .                   yes
 C16     C21        1.378(3)                     .       .                   no
 C16     C22        1.514(3)                     .       .                   no
 C16     C17        1.383(3)                     .       .                   no
 C17     C18        1.387(3)                     .       .                   no
 C18     C19        1.380(3)                     .       .                   no
 C19     C20        1.377(3)                     .       .                   no
 C20     C21        1.391(3)                     .       .                   no
 C17     H17          0.9300                     .       .                   no
 C19     H19          0.9300                     .       .                   no
 C21     H21          0.9300                     .       .                   no
 C22     H22D         0.9600                     .       .                   no
 C22     H22E         0.9600                     .       .                   no
 C22     H22B         0.9600                     .       .                   no
 C22     H22C         0.9600                     .       .                   no
 C22     H22A         0.9600                     .       .                   no
 C22     H22F         0.9600                     .       .                   no
 C6      C7         1.361(3)                     .       .                   no
 C7      C8         1.371(3)                     .       .                   no
 C8      C11        1.479(3)                     .       .                   no
 C8      C9         1.378(3)                     .       .                   no
 C9      C10        1.368(4)                     .       .                   no
 C11     C15        1.366(3)                     .       .                   no
 C11     C12        1.380(3)                     .       .                   no
 C12     C13        1.369(4)                     .       .                   no
 C14     C15        1.366(3)                     .       .                   no
 C6      H6           0.9300                     .       .                   no
 C7      H7           0.9300                     .       .                   no
 C9      H9           0.9300                     .       .                   no
 C10     H10          0.9300                     .       .                   no
 C12     H12          0.9300                     .       .                   no
 C13     H13          0.9300                     .       .                   no
 C14     H14          0.9300                     .       .                   no
 C15     H15          0.9300                     .       .                   no
 C1      C2         1.366(4)                     .       .                   no
 C1      C23        1.372(3)                     .       .                   no
 C4      C5         1.370(4)                     .       .                   no
 C5      C23        1.360(3)                     .       .                   no
 C23     C23        1.481(3)                     .     3_765                 no
 C1      H1           0.9300                     .       .                   no
 C2      H2           0.9300                     .       .                   no
 C4      H4           0.9300                     .       .                   no
 C5      H5           0.9300                     .       .                   no
 
loop_
_geom_angle_atom_site_label_1
_geom_angle_atom_site_label_2
_geom_angle_atom_site_label_3
_geom_angle
_geom_angle_site_symmetry_1
_geom_angle_site_symmetry_2
_geom_angle_site_symmetry_3
_geom_angle_publ_flag
 C18     O1      H1O       112.1(14)             .       .       .           no
 C20     O2      H2O          111(2)             .       .       .           no
 C6      N1      C10        115.4(2)             .       .       .           yes
 C13     N2      C14        115.5(2)             .       .       .           yes
 C2      N6      C4         114.8(2)             .       .       .           yes
 C17     C16     C22      120.43(18)             .       .       .           no
 C21     C16     C22      120.18(18)             .       .       .           no
 C17     C16     C21      119.39(17)             .       .       .           no
 C16     C17     C18      120.35(19)             .       .       .           no
 O1      C18     C17      117.37(18)             .       .       .           yes
 C17     C18     C19      120.23(18)             .       .       .           no
 O1      C18     C19      122.40(17)             .       .       .           yes
 C18     C19     C20      119.44(17)             .       .       .           no
 O2      C20     C19      122.06(17)             .       .       .           yes
 O2      C20     C21      117.49(18)             .       .       .           yes
 C19     C20     C21      120.45(19)             .       .       .           no
 C16     C21     C20      120.14(19)             .       .       .           no
 C18     C17     H17          120.00             .       .       .           no
 C16     C17     H17          120.00             .       .       .           no
 C18     C19     H19          120.00             .       .       .           no
 C20     C19     H19          120.00             .       .       .           no
 C16     C21     H21          120.00             .       .       .           no
 C20     C21     H21          120.00             .       .       .           no
 C16     C22     H22C         109.00             .       .       .           no
 C16     C22     H22E         109.00             .       .       .           no
 C16     C22     H22F         109.00             .       .       .           no
 C16     C22     H22D         109.00             .       .       .           no
 C16     C22     H22A         110.00             .       .       .           no
 C16     C22     H22B         109.00             .       .       .           no
 H22A    C22     H22E          56.00             .       .       .           no
 H22A    C22     H22F          56.00             .       .       .           no
 H22B    C22     H22C         109.00             .       .       .           no
 H22B    C22     H22D          56.00             .       .       .           no
 H22B    C22     H22E         141.00             .       .       .           no
 H22B    C22     H22F          56.00             .       .       .           no
 H22C    C22     H22D          56.00             .       .       .           no
 H22C    C22     H22E          56.00             .       .       .           no
 H22C    C22     H22F         141.00             .       .       .           no
 H22D    C22     H22E         109.00             .       .       .           no
 H22D    C22     H22F         109.00             .       .       .           no
 H22E    C22     H22F         110.00             .       .       .           no
 H22A    C22     H22B         109.00             .       .       .           no
 H22A    C22     H22C         109.00             .       .       .           no
 H22A    C22     H22D         141.00             .       .       .           no
 N1      C6      C7         124.4(2)             .       .       .           yes
 C6      C7      C8         120.3(2)             .       .       .           no
 C7      C8      C11      122.44(19)             .       .       .           no
 C9      C8      C11      122.09(18)             .       .       .           no
 C7      C8      C9       115.47(19)             .       .       .           no
 C8      C9      C10        120.1(2)             .       .       .           no
 N1      C10     C9         124.3(2)             .       .       .           yes
 C8      C11     C12      121.44(19)             .       .       .           no
 C12     C11     C15        115.0(2)             .       .       .           no
 C8      C11     C15      123.49(19)             .       .       .           no
 C11     C12     C13        120.1(2)             .       .       .           no
 N2      C13     C12        124.4(3)             .       .       .           yes
 N2      C14     C15        124.0(2)             .       .       .           yes
 C11     C15     C14        120.9(2)             .       .       .           no
 N1      C6      H6           118.00             .       .       .           no
 C7      C6      H6           118.00             .       .       .           no
 C8      C7      H7           120.00             .       .       .           no
 C6      C7      H7           120.00             .       .       .           no
 C8      C9      H9           120.00             .       .       .           no
 C10     C9      H9           120.00             .       .       .           no
 C9      C10     H10          118.00             .       .       .           no
 N1      C10     H10          118.00             .       .       .           no
 C11     C12     H12          120.00             .       .       .           no
 C13     C12     H12          120.00             .       .       .           no
 C12     C13     H13          118.00             .       .       .           no
 N2      C13     H13          118.00             .       .       .           no
 N2      C14     H14          118.00             .       .       .           no
 C15     C14     H14          118.00             .       .       .           no
 C11     C15     H15          120.00             .       .       .           no
 C14     C15     H15          120.00             .       .       .           no
 C2      C1      C23        120.4(2)             .       .       .           no
 N6      C2      C1         124.8(3)             .       .       .           yes
 N6      C4      C5         124.8(3)             .       .       .           yes
 C4      C5      C23        120.8(2)             .       .       .           no
 C1      C23     C5         114.3(2)             .       .       .           no
 C1      C23     C23        122.9(2)             .       .     3_765         no
 C5      C23     C23      122.75(19)             .       .     3_765         no
 C2      C1      H1           120.00             .       .       .           no
 C23     C1      H1           120.00             .       .       .           no
 N6      C2      H2           118.00             .       .       .           no
 C1      C2      H2           118.00             .       .       .           no
 N6      C4      H4           118.00             .       .       .           no
 C5      C4      H4           118.00             .       .       .           no
 C4      C5      H5           120.00             .       .       .           no
 C23     C5      H5           120.00             .       .       .           no
 
loop_
_geom_torsion_atom_site_label_1
_geom_torsion_atom_site_label_2
_geom_torsion_atom_site_label_3
_geom_torsion_atom_site_label_4
_geom_torsion
_geom_torsion_site_symmetry_1
_geom_torsion_site_symmetry_2
_geom_torsion_site_symmetry_3
_geom_torsion_site_symmetry_4
_geom_torsion_publ_flag
 C6      N1      C10     C9           1.6(5)     .       .       .       .   no
 C10     N1      C6      C7          -1.6(4)     .       .       .       .   no
 C13     N2      C14     C15          3.8(4)     .       .       .       .   no
 C14     N2      C13     C12         -2.8(5)     .       .       .       .   no
 C2      N6      C4      C5          -0.7(5)     .       .       .       .   no
 C4      N6      C2      C1           0.9(5)     .       .       .       .   no
 C17     C16     C21     C20         -0.4(3)     .       .       .       .   no
 C22     C16     C21     C20      179.61(19)     .       .       .       .   no
 C22     C16     C17     C18      179.86(19)     .       .       .       .   no
 C21     C16     C17     C18         -0.1(3)     .       .       .       .   no
 C16     C17     C18     O1       179.69(17)     .       .       .       .   no
 C16     C17     C18     C19          0.4(3)     .       .       .       .   no
 C17     C18     C19     C20         -0.2(3)     .       .       .       .   no
 O1      C18     C19     C20     -179.41(18)     .       .       .       .   no
 C18     C19     C20     O2       178.88(18)     .       .       .       .   no
 C18     C19     C20     C21         -0.4(3)     .       .       .       .   no
 C19     C20     C21     C16          0.7(3)     .       .       .       .   no
 O2      C20     C21     C16     -178.62(18)     .       .       .       .   no
 N1      C6      C7      C8          -0.3(4)     .       .       .       .   no
 C6      C7      C8      C9           2.1(4)     .       .       .       .   no
 C6      C7      C8      C11       -178.0(2)     .       .       .       .   no
 C7      C8      C11     C12         20.8(4)     .       .       .       .   no
 C7      C8      C11     C15       -161.4(2)     .       .       .       .   no
 C11     C8      C9      C10        178.0(3)     .       .       .       .   no
 C7      C8      C9      C10         -2.0(4)     .       .       .       .   no
 C9      C8      C11     C12       -159.2(3)     .       .       .       .   no
 C9      C8      C11     C15         18.6(4)     .       .       .       .   no
 C8      C9      C10     N1           0.2(5)     .       .       .       .   no
 C15     C11     C12     C13          2.4(4)     .       .       .       .   no
 C8      C11     C15     C14       -179.4(2)     .       .       .       .   no
 C8      C11     C12     C13       -179.6(3)     .       .       .       .   no
 C12     C11     C15     C14         -1.4(4)     .       .       .       .   no
 C11     C12     C13     N2          -0.4(6)     .       .       .       .   no
 N2      C14     C15     C11         -1.8(4)     .       .       .       .   no
 C2      C1      C23     C23       -179.6(3)     .       .       .     3_765 no
 C23     C1      C2      N6          -0.6(6)     .       .       .       .   no
 C2      C1      C23     C5           0.1(5)     .       .       .       .   no
 N6      C4      C5      C23          0.4(6)     .       .       .       .   no
 C4      C5      C23     C1           0.0(5)     .       .       .       .   no
 C4      C5      C23     C23        179.7(3)     .       .       .     3_765 no
 C1      C23     C23     C1         180.0(3)     .       .     3_765   3_765 no
 C1      C23     C23     C5          -0.3(4)     .       .     3_765   3_765 no
 C5      C23     C23     C1           0.3(4)     .       .     3_765   3_765 no
 C5      C23     C23     C5         180.0(3)     .       .     3_765   3_765 no
 
loop_
_geom_contact_atom_site_label_1
_geom_contact_atom_site_label_2
_geom_contact_distance
_geom_contact_site_symmetry_1
_geom_contact_site_symmetry_2
_geom_contact_publ_flag
 O1      N2         2.769(2)                     .     4_564                 no
 O2      N1         2.760(3)                     .     2_655                 no
 O1      H9           2.9100                     .       .                   no
 O1      H4           2.7200                     .     3_665                 no
 O1      H10          2.7600                     .       .                   no
 O1      H21          2.8500                     .     2_545                 no
 O2      H15          2.7500                     .     2_555                 no
 O2      H17          2.8100                     .     2_555                 no
 O2      H22A         2.8700                     .     2_555                 no
 N1      O2         2.760(3)                     .     2_645                 no
 N2      O1         2.769(2)                     .     4_465                 no
 N2      C19        3.441(3)                     .     4_465                 no
 N6      C22        3.358(3)                     .     2_545                 no
 N1      H2O         1.71(4)                     .     2_645                 no
 N1      H19          2.9100                     .     2_645                 no
 N2      H19          2.7900                     .     4_465                 no
 N2      H1O         1.72(3)                     .     4_465                 no
 N6      H22E         2.9100                     .     2_545                 no
 N6      H22C         2.8500                     .     2_545                 no
 C2      C9         3.589(5)                     .     2_645                 no
 C9      C2         3.589(5)                     .     2_655                 no
 C19     N2         3.441(3)                     .     4_564                 no
 C22     N6         3.358(3)                     .     2_555                 no
 C1      H5           2.6600                     .     3_765                 no
 C5      H1           2.6700                     .     3_765                 no
 C6      H2O         2.69(3)                     .     2_645                 no
 C7      H12          2.6900                     .       .                   no
 C9      H15          2.7100                     .       .                   no
 C10     H2O         2.61(4)                     .     2_645                 no
 C12     H7           2.6900                     .       .                   no
 C12     H22F         2.9800                     .     4_565                 no
 C13     H1O         2.59(3)                     .     4_465                 no
 C13     H22F         2.9600                     .     4_565                 no
 C14     H1O         2.72(3)                     .     4_465                 no
 C15     H9           2.7100                     .       .                   no
 C16     H12          3.0000                     .     4_464                 no
 C17     H21          3.0400                     .     2_545                 no
 C17     H12          2.7800                     .     4_464                 no
 C17     H7           3.0400                     .     4_464                 no
 C17     H9           2.9600                     .       .                   no
 C18     H7           3.0500                     .     4_464                 no
 C18     H9           2.9800                     .       .                   no
 C20     H1           2.8800                     .     2_655                 no
 C21     H17          3.0400                     .     2_555                 no
 C21     H5           2.9500                     .     4_465                 no
 C21     H1           2.9400                     .     2_655                 no
 H1      C20          2.8800                     .     2_645                 no
 H1      C5           2.6700                     .     3_765                 no
 H1      H5           2.1000                     .     3_765                 no
 H1      C21          2.9400                     .     2_645                 no
 H1O     N2          1.72(3)                     .     4_564                 no
 H1O     C13         2.59(3)                     .     4_564                 no
 H1O     H4           2.5700                     .     3_665                 no
 H1O     H19          2.3300                     .       .                   no
 H1O     C14         2.72(3)                     .     4_564                 no
 H2O     N1          1.71(4)                     .     2_655                 no
 H2O     C6          2.69(3)                     .     2_655                 no
 H2O     H19          2.2900                     .       .                   no
 H2O     C10         2.61(4)                     .     2_655                 no
 H4      H1O          2.5700                     .     3_665                 no
 H4      O1           2.7200                     .     3_665                 no
 H5      C1           2.6600                     .     3_765                 no
 H5      C21          2.9500                     .     4_564                 no
 H5      H1           2.1000                     .     3_765                 no
 H7      C18          3.0500                     .     4_565                 no
 H7      H12          2.1900                     .       .                   no
 H7      C17          3.0400                     .     4_565                 no
 H7      C12          2.6900                     .       .                   no
 H9      C15          2.7100                     .       .                   no
 H9      C17          2.9600                     .       .                   no
 H9      O1           2.9100                     .       .                   no
 H9      H15          2.2000                     .       .                   no
 H9      C18          2.9800                     .       .                   no
 H10     O1           2.7600                     .       .                   no
 H12     C16          3.0000                     .     4_565                 no
 H12     C7           2.6900                     .       .                   no
 H12     H7           2.1900                     .       .                   no
 H12     H22F         2.5500                     .     4_565                 no
 H12     C17          2.7800                     .     4_565                 no
 H13     H22F         2.4900                     .     4_565                 no
 H15     O2           2.7500                     .     2_545                 no
 H15     H9           2.2000                     .       .                   no
 H15     C9           2.7100                     .       .                   no
 H17     O2           2.8100                     .     2_545                 no
 H17     C21          3.0400                     .     2_545                 no
 H17     H21          2.2700                     .     2_545                 no
 H17     H22A         2.3400                     .       .                   no
 H19     N2           2.7900                     .     4_564                 no
 H19     H1O          2.3300                     .       .                   no
 H19     H2O          2.2900                     .       .                   no
 H19     N1           2.9100                     .     2_655                 no
 H21     H17          2.2700                     .     2_555                 no
 H21     O1           2.8500                     .     2_555                 no
 H21     C17          3.0400                     .     2_555                 no
 H21     H22D         2.3400                     .       .                   no
 H22A    O2           2.8700                     .     2_545                 no
 H22A    H17          2.3400                     .       .                   no
 H22C    N6           2.8500                     .     2_555                 no
 H22D    H21          2.3400                     .       .                   no
 H22E    N6           2.9100                     .     2_555                 no
 H22F    H13          2.4900                     .     4_464                 no
 H22F    C12          2.9800                     .     4_464                 no
 H22F    C13          2.9600                     .     4_464                 no
 H22F    H12          2.5500                     .     4_464                 no
 
loop_
_geom_hbond_atom_site_label_D
_geom_hbond_atom_site_label_H
_geom_hbond_atom_site_label_A
_geom_hbond_distance_DH
_geom_hbond_distance_HA
_geom_hbond_distance_DA
_geom_hbond_angle_DHA
_geom_hbond_site_symmetry_A
_geom_hbond_publ_flag
#
#D   H   A   D - H  H...A   D...A    D - H...A  symm(A)
#
O1      H1O     N2         1.05(3)    1.72(3)   2.769(2)     179(3)   4_564 yes
O2      H2O     N1         1.05(4)    1.71(4)   2.760(3)     173(3)   2_655 yes
 
# Loop Mechanism for Extra Tables(s)
 
#loop_
#_publ_manuscript_incl_extra_item
#'_geom_extra_tableA_col_1'
#'_geom_extra_tableA_col_2'
#'_geom_extra_tableA_col_3'
#'_geom_extra_table_head_A'
#'_geom_table_footnote_A'
#'_geom_extra_tableB_col_1'
#'_geom_extra_tableB_col_2'
#'_geom_extra_tableB_col_3'
#'_geom_extra_table_head_B'
#'_geom_table_footnote_B'
 
 
#
#loop_
#_geom_extra_tableA_col_1
#_geom_extra_tableA_col_2
#_geom_extra_tableA_col_3
# ? ? ?
 
 
#
#loop_
#_geom_extra_tableB_col_1
#_geom_extra_tableB_col_2
#_geom_extra_tableB_col_3
# ? ? ?
 
 
#
#_geom_table_footnote_A
#;
# ?
#;
 
 
#
#_geom_table_footnote_B
#;
# ?
#;
 
 
#
#_geom_table_footnote_A
#;
# ?
#;
 
 
#
#_geom_table_footnote_B
#;
# ?
#;
 
 
#===END

#===============================================================================
 
data_IV
_database_code_depnum_ccdc_archive 'CCDC 944961'
 
#===============================================================================
 
# 5. CHEMICAL DATA
 
_chemical_name_systematic
;
;
_chemical_name_common                ?
_chemical_melting_point              ?
_chemical_formula_moiety
'4.5(C10 H8 N2), 3(C7 H8 O2)'
# Ex: 'C12 H16 N2 O6, H2 O' and '(Cd 2+)3, (C6 N6 Cr 3-)2, 2(H2 O)'
_chemical_formula_structural         ?
_chemical_formula_sum
'C66 H60 N9 O6'
_chemical_formula_iupac              ?
_chemical_formula_weight                1075.26
_chemical_compound_source           'see text'
 
loop_
_atom_type_symbol
_atom_type_description
_atom_type_scat_dispersion_real
_atom_type_scat_dispersion_imag
_atom_type_scat_source
 O   O    0.0106    0.0060
 'International Tables Vol C Tables 4.2.6.8 and 6.1.1.4'
 N   N    0.0061    0.0033
 'International Tables Vol C Tables 4.2.6.8 and 6.1.1.4'
 H   H    0.0000    0.0000
 'International Tables Vol C Tables 4.2.6.8 and 6.1.1.4'
 C   C    0.0033    0.0016
 'International Tables Vol C Tables 4.2.6.8 and 6.1.1.4'
 
#===============================================================================
 
# 6. CRYSTAL DATA
 
_symmetry_cell_setting                 Monoclinic
_symmetry_space_group_name_Hall      '-P 2yn'
_symmetry_space_group_name_H-M       'P 21/n'
_symmetry_Int_Tables_number                 14
 
loop_
_symmetry_equiv_pos_site_id
_symmetry_equiv_pos_as_xyz
   1 x,y,z
   2 1/2-x,1/2+y,1/2-z
   3 -x,-y,-z
   4 1/2+x,1/2-y,1/2+z
 
_cell_length_a                           9.2118(2)
_cell_length_b                          36.2075(7)
_cell_length_c                          16.5458(4)
_cell_angle_alpha                               90
_cell_angle_beta                         97.923(2)
_cell_angle_gamma                               90
_cell_volume                             5465.9(2)
_cell_formula_units_Z                    4
_cell_measurement_temperature          100
_cell_measurement_reflns_used   10997
_cell_measurement_theta_min     2.3957
_cell_measurement_theta_max     27.4234
_cell_special_details
;
 
;
 
_exptl_crystal_description          'block'
_exptl_crystal_colour               'colourless'
 
_exptl_crystal_size_max                0.5
_exptl_crystal_size_mid                0.3
_exptl_crystal_size_min                0.2
_exptl_crystal_size_rad              ?
_exptl_crystal_density_meas          ?
_exptl_crystal_density_diffrn            1.307
_exptl_crystal_density_method       'Not Measured'
_exptl_crystal_F_000                      2268
_exptl_absorpt_coefficient_mu            0.085
_exptl_crystal_density_meas_temp     ?
 
# Permitted for _exptl_absorpt_correction_type :
# analytical     'analytical from crystal shape'
#                Example: de Meulenaer&Tompa: ABST
# cylinder       'cylindrical'
# gaussian       'Gaussian from crystal shape'
#                Example: PLATON/ABSG
# integration    'integration from crystal shape'
# multi-scan     'symmetry-related measurements'
#                Example: SADABS, MULABS
# none           'no absorption corr. applied'
# numerical      'numerical from crystal shape'
# psi-scan       'psi-scan corrections'
#                Example: PLATON/ABSP
# refdelf        'refined from delta-F'
#                Example: SHELXA,
# sphere         'spherical'
#                Example: PLATON/ABSS
_exptl_absorpt_correction_T_min                     0.998
_exptl_absorpt_correction_T_max                     0.999
_exptl_absorpt_correction_type            'analytical'
_exptl_absorpt_process_details
;
CrysAlisPro, Agilent Technologies,
Version 1.171.36.20 (release 27-06-2012 CrysAlis171 .NET)
(compiled Jul 11 2012,15:38:31)
Analytical numeric absorption correction using a multifaceted crystal
			model based on expressions derived by R.C. Clark & J.S. Reid.
(Clark, R. C. & Reid, J. S. (1995). Acta Cryst. A51, 887-897)
;
 
#===============================================================================
 
# 7. EXPERIMENTAL DATA
 
_exptl_special_details
;
;
_diffrn_ambient_temperature            100
_diffrn_radiation_wavelength           0.71073
_diffrn_radiation_probe              'x-ray'
_diffrn_radiation_type               'MoK\a'
_diffrn_radiation_source 'Mova (Mo) X-ray Source'
_diffrn_radiation_monochromator 'mirror'
_diffrn_measurement_device_type 'Xcalibur, Eos, Nova'
_diffrn_detector_area_resol_mean 16.0839 
_diffrn_measurement_method '\w scans'
 
# number of measured reflections (redundant set)
_diffrn_reflns_number             49594
_diffrn_reflns_av_R_equivalents   0.0469
_diffrn_reflns_av_sigmaI/netI     0.0433
_diffrn_reflns_limit_h_min        -11
_diffrn_reflns_limit_h_max        11
_diffrn_reflns_limit_k_min        -46
_diffrn_reflns_limit_k_max        46
_diffrn_reflns_limit_l_min        -21
_diffrn_reflns_limit_l_max        21
_diffrn_reflns_theta_min          2.40
_diffrn_reflns_theta_max          27.00
_reflns_number_total              11929
_reflns_number_gt                 9034
_reflns_threshold_expression      >2sigma(I)
_diffrn_measured_fraction_theta_max    0.999
_diffrn_reflns_theta_full              27.00
_diffrn_measured_fraction_theta_full   0.999
 
_computing_data_collection
;
CrysAlisPro, Agilent Technologies,
Version 1.171.35.19 (release 27-10-2011 CrysAlis171 .NET)
(compiled Oct 27 2011,15:02:11)
;
_computing_cell_refinement
;
CrysAlisPro, Agilent Technologies,
Version 1.171.35.19 (release 27-10-2011 CrysAlis171 .NET)
(compiled Oct 27 2011,15:02:11)
;
_computing_data_reduction
;
CrysAlisPro, Agilent Technologies,
Version 1.171.35.19 (release 27-10-2011 CrysAlis171 .NET)
(compiled Oct 27 2011,15:02:11)
;
_computing_structure_solution        'SHELXS-97 (Sheldrick, 2008)'
_computing_structure_refinement   'SHELXL-2013 (Sheldrick, 2013)'
_computing_molecular_graphics        ?
_computing_publication_material      'PLATON (Spek, 2003)'
 
#===============================================================================
 
# 8. REFINEMENT DATA
 
_refine_special_details 
; 
 Refinement of F^2^ against ALL reflections.  The weighted R-factor wR and 
 goodness of fit S are based on F^2^, conventional R-factors R are based 
 on F, with F set to zero for negative F^2^. The threshold expression of 
 F^2^ > 2sigma(F^2^) is used only for calculating R-factors(gt) etc. and is 
 not relevant to the choice of reflections for refinement.  R-factors based 
 on F^2^ are statistically about twice as large as those based on F, and R- 
 factors based on ALL data will be even larger. 
; 
 
_refine_ls_structure_factor_coef  Fsqd  
_refine_ls_matrix_type            full 
_refine_ls_weighting_scheme       calc  
_refine_ls_weighting_details 
 'calc w=1/[\s^2^(Fo^2^)+(0.0415P)^2^+1.4988P] where P=(Fo^2^+2Fc^2^)/3' 
_atom_sites_solution_primary      direct 
_atom_sites_solution_secondary    difmap 
_atom_sites_solution_hydrogens    geom 
_refine_ls_hydrogen_treatment     mixed 
_refine_ls_extinction_method      none 
_refine_ls_extinction_coef        ? 
_refine_ls_number_reflns          11990 
_refine_ls_number_parameters      970 
_refine_ls_number_restraints      0 
_refine_ls_R_factor_all           0.0715 
_refine_ls_R_factor_gt            0.0503 
_refine_ls_wR_factor_ref          0.1214 
_refine_ls_wR_factor_gt           0.1105 
_refine_ls_goodness_of_fit_ref    1.013 
_refine_ls_restrained_S_all       1.013 
_refine_ls_shift/su_max           0.001 
_refine_ls_shift/su_mean          0.000
 
#===============================================================================
 
# 9. ATOMIC COORDINATES AND DISPLACEMENT PARAMETERS
 
loop_
_atom_site_label
_atom_site_type_symbol
_atom_site_thermal_displace_type
_atom_site_fract_x
_atom_site_fract_y
_atom_site_fract_z
_atom_site_occupancy
_atom_site_U_iso_or_equiv
_atom_site_calc_flag
_atom_site_refinement_flags
N1 N Uani 1.23717(15) 0.29143(4) 0.84631(10) 1.000 0.0269(5) . .
N2 N Uani 0.61536(15) 0.24545(4) 1.03680(10) 1.000 0.0254(5) . .
C1 C Uani 0.60395(18) 0.25070(5) 0.95622(12) 1.000 0.0262(6) . .
C2 C Uani 0.72130(18) 0.25929(5) 0.91563(11) 1.000 0.0243(6) . .
C3 C Uani 0.7499(2) 0.24816(6) 1.07825(12) 1.000 0.0337(7) . .
C4 C Uani 0.87276(18) 0.25702(5) 1.04320(11) 1.000 0.0293(7) . .
C5 C Uani 0.85967(17) 0.26304(4) 0.95985(11) 1.000 0.0197(5) . .
C6 C Uani 0.98988(17) 0.27308(5) 0.92034(11) 1.000 0.0197(5) . .
C7 C Uani 1.00450(18) 0.26091(5) 0.84220(11) 1.000 0.0271(6) . .
C8 C Uani 1.10244(18) 0.29499(5) 0.96020(11) 1.000 0.0242(6) . .
C9 C Uani 1.1284(2) 0.27040(6) 0.80875(12) 1.000 0.0327(7) . .
C10 C Uani 1.22164(18) 0.30323(5) 0.92130(12) 1.000 0.0263(6) . .
N3 N Uani 0.80629(15) 0.08415(4) 0.40822(9) 1.000 0.0246(5) . .
N4 N Uani 0.18536(15) 0.13011(4) 0.60075(9) 1.000 0.0252(5) . .
C18 C Uani 0.29591(19) 0.10969(5) 0.63888(11) 1.000 0.0260(6) . .
C19 C Uani 0.41911(17) 0.10027(5) 0.60458(11) 1.000 0.0231(6) . .
C20 C Uani 0.43270(17) 0.11214(5) 0.52609(11) 1.000 0.0201(6) . .
C21 C Uani 0.31893(18) 0.13366(5) 0.48639(11) 1.000 0.0250(6) . .
C22 C Uani 0.19984(19) 0.14173(5) 0.52526(12) 1.000 0.0272(6) . .
C23 C Uani 0.56186(17) 0.10192(5) 0.48583(11) 1.000 0.0203(6) . .
C24 C Uani 0.69651(18) 0.09288(5) 0.53020(11) 1.000 0.0242(6) . .
C25 C Uani 0.81351(18) 0.08437(5) 0.48952(11) 1.000 0.0258(6) . .
C26 C Uani 0.55324(18) 0.10129(5) 0.40123(11) 1.000 0.0261(6) . .
C27 C Uani 0.67556(19) 0.09243(5) 0.36575(11) 1.000 0.0290(6) . .
N5 N Uani 0.16225(15) 0.02372(4) 0.57068(10) 1.000 0.0311(6) . .
C28 C Uani 0.18140(19) 0.02715(6) 0.49255(12) 1.000 0.0324(7) . .
C29 C Uani 0.31076(19) 0.01862(5) 0.46303(11) 1.000 0.0290(6) . .
C30 C Uani 0.42946(17) 0.00512(4) 0.51474(10) 1.000 0.0188(5) . .
C31 C Uani 0.41032(18) 0.00138(5) 0.59620(11) 1.000 0.0303(7) . .
C32 C Uani 0.2773(2) 0.01083(6) 0.61996(12) 1.000 0.0348(7) . .
N6 N Uani 0.78414(15) 0.31788(4) 0.38686(10) 1.000 0.0316(5) . .
N7 N Uani 0.12365(15) 0.35865(4) 0.54726(10) 1.000 0.0291(5) . .
C40 C Uani 0.2530(2) 0.35779(5) 0.59507(11) 1.000 0.0285(6) . .
C41 C Uani 0.38498(18) 0.35020(5) 0.56793(11) 1.000 0.0242(6) . .
C42 C Uani 0.38652(17) 0.34286(4) 0.48534(11) 1.000 0.0196(6) . .
C43 C Uani 0.25293(18) 0.34352(5) 0.43518(11) 1.000 0.0234(6) . .
C44 C Uani 0.12657(18) 0.35142(5) 0.46825(12) 1.000 0.0271(6) . .
C45 C Uani 0.52465(17) 0.33444(5) 0.45200(11) 1.000 0.0205(6) . .
C46 C Uani 0.64236(18) 0.31679(5) 0.49823(11) 1.000 0.0233(6) . .
C47 C Uani 0.76757(18) 0.30949(5) 0.46394(12) 1.000 0.0287(6) . .
C48 C Uani 0.67069(19) 0.33492(5) 0.34288(12) 1.000 0.0297(6) . .
C49 C Uani 0.54171(18) 0.34369(5) 0.37202(11) 1.000 0.0243(6) . .
N8 N Uani 1.31074(14) 0.07673(4) -0.08233(9) 1.000 0.0247(5) . .
N9 N Uani 0.68766(15) 0.04247(4) 0.11643(9) 1.000 0.0258(5) . .
C57 C Uani 0.79925(18) 0.04874(5) -0.00553(11) 1.000 0.0259(6) . .
C58 C Uani 0.93694(17) 0.05419(4) 0.03914(11) 1.000 0.0195(5) . .
C59 C Uani 0.94599(17) 0.05305(5) 0.12376(11) 1.000 0.0228(6) . .
C60 C Uani 0.82074(19) 0.04722(5) 0.15886(11) 1.000 0.0250(6) . .
C61 C Uani 1.06729(17) 0.06157(4) -0.00220(11) 1.000 0.0191(5) . .
C62 C Uani 1.18677(18) 0.08149(5) 0.03555(11) 1.000 0.0228(6) . .
C63 C Uani 1.30463(18) 0.08835(5) -0.00575(11) 1.000 0.0246(6) . .
C64 C Uani 1.07385(17) 0.04927(5) -0.08140(11) 1.000 0.0235(6) . .
C65 C Uani 1.19558(18) 0.05740(5) -0.11793(11) 1.000 0.0273(6) . .
C66 C Uani 0.67961(18) 0.04335(5) 0.03480(12) 1.000 0.0285(6) . .
O1 O Uani 0.52602(12) 0.09008(3) 0.82055(7) 1.000 0.0262(4) . .
O2 O Uani 0.55801(12) -0.04257(3) 0.80841(8) 1.000 0.0285(4) . .
C11 C Uani 0.92827(18) 0.03260(5) 0.70416(11) 1.000 0.0248(6) . .
C12 C Uani 0.61001(17) -0.00800(5) 0.79655(11) 1.000 0.0197(5) . .
C13 C Uani 0.53712(16) 0.02351(5) 0.81709(10) 1.000 0.0181(5) . .
C14 C Uani 0.59297(17) 0.05812(5) 0.80199(10) 1.000 0.0184(5) . .
C15 C Uani 0.72134(17) 0.06119(4) 0.76672(10) 1.000 0.0198(5) . .
C16 C Uani 0.79291(17) 0.02964(5) 0.74505(10) 1.000 0.0184(5) . .
C17 C Uani 0.73716(17) -0.00498(5) 0.76030(10) 1.000 0.0193(5) . .
O3 O Uani 1.43165(11) 0.37077(3) 0.16913(8) 1.000 0.0252(4) . .
O4 O Uani 1.38605(12) 0.23928(3) 0.12729(8) 1.000 0.0246(4) . .
C33 C Uani 0.99783(18) 0.30697(5) 0.23529(11) 1.000 0.0262(6) . .
C34 C Uani 1.20181(17) 0.27317(4) 0.17999(10) 1.000 0.0185(5) . .
C35 C Uani 1.14423(17) 0.30627(5) 0.20435(10) 1.000 0.0189(5) . .
C36 C Uani 1.22224(18) 0.33883(5) 0.19840(11) 1.000 0.0212(6) . .
C37 C Uani 1.35739(17) 0.33817(5) 0.16979(11) 1.000 0.0193(5) . .
C38 C Uani 1.41435(17) 0.30516(4) 0.14449(10) 1.000 0.0182(5) . .
C39 C Uani 1.33569(17) 0.27269(4) 0.14974(10) 1.000 0.0180(5) . .
O5 O Uani -0.01628(12) 0.20676(3) 0.27021(8) 1.000 0.0245(4) . .
O6 O Uani 0.03955(12) 0.07623(3) 0.32396(7) 1.000 0.0239(4) . .
C50 C Uani 0.41503(18) 0.14274(5) 0.20178(11) 1.000 0.0250(6) . .
C51 C Uani 0.08603(17) 0.10925(4) 0.29683(10) 1.000 0.0186(5) . .
C52 C Uani 0.21742(17) 0.10937(4) 0.26402(10) 1.000 0.0183(5) . .
C53 C Uani 0.27144(17) 0.14211(5) 0.23578(10) 1.000 0.0181(5) . .
C54 C Uani 0.19231(17) 0.17463(5) 0.23984(11) 1.000 0.0200(5) . .
C55 C Uani 0.05944(17) 0.17436(5) 0.27076(11) 1.000 0.0190(5) . .
C56 C Uani 0.00592(16) 0.14167(5) 0.30020(10) 1.000 0.0182(5) . .
H1 H Uani 0.49426 0.24922 0.92301 1.000 0.0386 . .
H2 H Uani 0.70072 0.26330 0.85019 1.000 0.0383 . .
H3 H Uani 0.75912 0.24153 1.14258 1.000 0.0397 . .
H4 H Uani 0.97837 0.25701 1.08118 1.000 0.0394 . .
H7 H Uani 0.92389 0.24333 0.80722 1.000 0.0380 . .
H8 H Uani 1.09539 0.30597 1.02042 1.000 0.0391 . .
H9 H Uani 1.14086 0.26058 0.74826 1.000 0.0378 . .
H10 H Uani 1.30917 0.31995 0.95281 1.000 0.0388 . .
H18 H Uani 0.28407 0.10000 0.69955 1.000 0.0377 . .
H19 H Uani 0.50080 0.08285 0.63915 1.000 0.0375 . .
H21 H Uani 0.32015 0.14419 0.42522 1.000 0.0373 . .
H22 H Uani 0.11069 0.15848 0.49554 1.000 0.0375 . .
H24 H Uani 0.71228 0.09178 0.59624 1.000 0.0374 . .
H25 H Uani 0.91728 0.07695 0.52482 1.000 0.0373 . .
H26 H Uani 0.45295 0.10747 0.36124 1.000 0.0371 . .
H27 H Uani 0.66729 0.09166 0.29984 1.000 0.0370 . .
H28 H Uani 0.09050 0.03876 0.45200 1.000 0.0374 . .
H29 H Uani 0.31486 0.02230 0.39843 1.000 0.0372 . .
H31 H Uani 0.49682 -0.00826 0.64239 1.000 0.0377 . .
H32 H Uani 0.26408 0.00950 0.68394 1.000 0.0378 . .
H40 H Uani 0.25262 0.36375 0.65917 1.000 0.0384 . .
H41 H Uani 0.48390 0.35015 0.61169 1.000 0.0380 . .
H43 H Uani 0.24672 0.33812 0.37042 1.000 0.0380 . .
H44 H Uani 0.02115 0.35235 0.43015 1.000 0.0384 . .
H46 H Uani 0.63478 0.30776 0.55990 1.000 0.0376 . .
H47 H Uani 0.85766 0.29575 0.50104 1.000 0.0373 . .
H48 H Uani 0.68327 0.34191 0.28058 1.000 0.0375 . .
H49 H Uani 0.45528 0.35728 0.33178 1.000 0.0379 . .
H57 H Uani 0.78044 0.04994 -0.07155 1.000 0.0373 . .
H59 H Uani 1.04941 0.05613 0.16310 1.000 0.0369 . .
H60 H Uani 0.82731 0.04585 0.22465 1.000 0.0370 . .
H62 H Uani 1.18841 0.09179 0.09712 1.000 0.0368 . .
H63 H Uani 1.39620 0.10470 0.02259 1.000 0.0369 . .
H64 H Uani 0.98542 0.03368 -0.11545 1.000 0.0373 . .
H65 H Uani 1.20294 0.04849 -0.17971 1.000 0.0373 . .
H66 H Uani 0.57055 0.04038 0.00142 1.000 0.0373 . .
H1O H Uani 0.45104 0.08510 0.85682 1.000 0.0350 . .
H2O H Uani 0.47073 -0.04086 0.83727 1.000 0.0353 . .
H11A H Uani 1.01154 0.01303 0.72773 1.000 0.0442 . .
H11B H Uani 0.90792 0.02830 0.63917 1.000 0.0437 . .
H11C H Uani 0.97827 0.05951 0.71079 1.000 0.0439 . .
H13 H Uani 0.43889 0.02036 0.84564 1.000 0.0384 . .
H15 H Uani 0.76812 0.08794 0.75650 1.000 0.0379 . .
H17 H Uani 0.79283 -0.02952 0.74320 1.000 0.0383 . .
H3O H Uani 1.52238 0.36762 0.14378 1.000 0.0337 . .
H4O H Uani 1.46767 0.24216 0.09445 1.000 0.0335 . .
H33A H Uani 0.96680 0.28052 0.25725 1.000 0.0431 . .
H33B H Uani 0.90872 0.31270 0.18764 1.000 0.0432 . .
H33C H Uani 0.99288 0.32820 0.28043 1.000 0.0432 . .
H34 H Uani 1.14408 0.24742 0.18535 1.000 0.0369 . .
H36 H Uani 1.17872 0.36466 0.21773 1.000 0.0372 . .
H38 H Uani 1.51950 0.30460 0.12222 1.000 0.0368 . .
H5O H Uani -0.10401 0.20500 0.29869 1.000 0.0346 . .
H6O H Uani -0.04615 0.07991 0.35339 1.000 0.0342 . .
H50A H Uani 0.45030 0.11526 0.18892 1.000 0.0432 . .
H50B H Uani 0.40629 0.15749 0.14479 1.000 0.0433 . .
H50C H Uani 0.49940 0.15431 0.24609 1.000 0.0431 . .
H52 H Uani 0.27556 0.08366 0.25889 1.000 0.0372 . .
H54 H Uani 0.23314 0.19982 0.21576 1.000 0.0375 . .
H56 H Uani -0.09788 0.14235 0.32395 1.000 0.0376 . .
 
loop_
_atom_site_aniso_label
_atom_site_aniso_U_11
_atom_site_aniso_U_22
_atom_site_aniso_U_33
_atom_site_aniso_U_23
_atom_site_aniso_U_13
_atom_site_aniso_U_12
N1 0.0213(8) 0.0331(9) 0.0275(10) 0.0027(8) 0.0076(8) -0.0018(7)
N2 0.0230(8) 0.0267(9) 0.0288(10) -0.0022(7) 0.0117(8) -0.0012(6)
C1 0.0180(9) 0.0302(11) 0.0312(12) 0.0027(9) 0.0068(9) 0.0003(8)
C2 0.0204(9) 0.0307(10) 0.0219(11) 0.0039(9) 0.0030(9) -0.0007(8)
C3 0.0307(11) 0.0522(14) 0.0201(11) -0.0011(10) 0.0099(10) -0.0058(10)
C4 0.0199(10) 0.0463(13) 0.0218(11) -0.0011(10) 0.0038(9) -0.0057(9)
C5 0.0195(9) 0.0184(9) 0.0223(10) -0.0002(8) 0.0073(9) 0.0016(7)
C6 0.0170(9) 0.0211(9) 0.0215(10) 0.0048(8) 0.0046(8) 0.0023(7)
C7 0.0209(10) 0.0384(11) 0.0226(11) -0.0034(9) 0.0049(9) -0.0048(8)
C8 0.0242(10) 0.0265(10) 0.0228(11) -0.0027(9) 0.0063(9) -0.0019(8)
C9 0.0265(10) 0.0490(13) 0.0244(12) -0.0045(10) 0.0102(10) -0.0053(9)
C10 0.0203(10) 0.0281(10) 0.0310(12) -0.0006(9) 0.0058(9) -0.0039(8)
H1 0.0289 0.0499 0.0371 0.0004 0.0048 -0.0019
H2 0.0367 0.0493 0.0295 0.0021 0.0073 -0.0014
H3 0.0388 0.0514 0.0299 0.0033 0.0084 -0.0026
H4 0.0302 0.0522 0.0356 0.0008 0.0039 -0.0017
H7 0.0340 0.0435 0.0371 -0.0059 0.0067 -0.0073
H8 0.0393 0.0479 0.0320 -0.0072 0.0114 -0.0039
H9 0.0379 0.0458 0.0315 -0.0061 0.0110 -0.0027
H10 0.0335 0.0459 0.0376 -0.0066 0.0070 -0.0080
N3 0.0221(8) 0.0267(8) 0.0265(9) 0.0028(7) 0.0089(8) 0.0002(6)
N4 0.0213(8) 0.0264(8) 0.0287(10) -0.0037(7) 0.0062(8) 0.0008(6)
C18 0.0242(10) 0.0309(11) 0.0242(11) -0.0006(9) 0.0075(9) 0.0006(8)
C19 0.0185(9) 0.0273(10) 0.0235(11) 0.0004(8) 0.0031(9) 0.0013(7)
C20 0.0183(9) 0.0192(9) 0.0234(11) -0.0038(8) 0.0046(8) -0.0032(7)
C21 0.0247(10) 0.0260(10) 0.0245(11) 0.0012(9) 0.0046(9) 0.0024(8)
C22 0.0234(10) 0.0279(10) 0.0307(12) 0.0009(9) 0.0051(9) 0.0057(8)
C23 0.0196(9) 0.0181(9) 0.0242(11) -0.0003(8) 0.0064(9) -0.0014(7)
C24 0.0197(9) 0.0319(10) 0.0215(11) -0.0002(9) 0.0048(8) 0.0001(8)
C25 0.0185(9) 0.0309(11) 0.0280(12) 0.0019(9) 0.0037(9) 0.0001(8)
C26 0.0203(9) 0.0344(11) 0.0238(11) 0.0022(9) 0.0041(9) 0.0040(8)
C27 0.0283(10) 0.0374(11) 0.0222(11) 0.0021(9) 0.0063(9) 0.0029(9)
H18 0.0379 0.0450 0.0322 0.0062 0.0114 0.0036
H19 0.0332 0.0425 0.0374 0.0064 0.0066 0.0082
H21 0.0371 0.0444 0.0318 0.0064 0.0100 0.0041
H22 0.0317 0.0426 0.0388 0.0056 0.0069 0.0083
H24 0.0360 0.0481 0.0289 0.0014 0.0070 0.0029
H25 0.0283 0.0471 0.0361 0.0023 0.0035 0.0051
H26 0.0285 0.0473 0.0352 0.0018 0.0032 0.0045
H27 0.0353 0.0476 0.0289 0.0001 0.0075 0.0025
N5 0.0244(9) 0.0398(10) 0.0303(10) -0.0025(8) 0.0076(8) 0.0018(7)
C28 0.0222(10) 0.0471(13) 0.0274(12) 0.0003(10) 0.0022(9) 0.0098(9)
C29 0.0258(10) 0.0411(12) 0.0207(11) 0.0005(9) 0.0054(9) 0.0047(9)
C30 0.0188(9) 0.0162(9) 0.0222(10) -0.0021(8) 0.0058(8) -0.0025(7)
C31 0.0238(10) 0.0451(13) 0.0227(11) 0.0068(10) 0.0062(9) 0.0066(9)
C32 0.0291(11) 0.0538(14) 0.0237(11) 0.0034(10) 0.0111(10) 0.0019(10)
H28 0.0304 0.0456 0.0362 0.0045 0.0050 0.0065
H29 0.0359 0.0471 0.0302 0.0030 0.0096 0.0033
H31 0.0314 0.0468 0.0350 0.0047 0.0043 0.0057
H32 0.0368 0.0479 0.0304 0.0022 0.0105 0.0032
N6 0.0213(8) 0.0452(10) 0.0295(10) 0.0018(9) 0.0073(8) 0.0042(7)
N7 0.0241(8) 0.0338(9) 0.0309(10) 0.0036(8) 0.0092(8) 0.0045(7)
C40 0.0297(11) 0.0341(11) 0.0232(11) -0.0003(9) 0.0091(10) 0.0046(9)
C41 0.0211(9) 0.0284(10) 0.0232(11) 0.0010(9) 0.0036(9) 0.0034(8)
C42 0.0198(9) 0.0164(9) 0.0239(11) 0.0023(8) 0.0079(9) 0.0012(7)
C43 0.0204(9) 0.0271(10) 0.0232(11) 0.0004(8) 0.0050(9) -0.0008(7)
C44 0.0207(10) 0.0315(11) 0.0293(12) 0.0037(9) 0.0047(9) 0.0006(8)
C45 0.0194(9) 0.0196(9) 0.0232(11) -0.0013(8) 0.0059(8) -0.0014(7)
C46 0.0228(9) 0.0257(10) 0.0223(10) 0.0049(8) 0.0068(9) 0.0031(8)
C47 0.0213(10) 0.0357(11) 0.0299(12) 0.0056(10) 0.0065(9) 0.0071(8)
C48 0.0244(10) 0.0431(12) 0.0230(11) 0.0016(9) 0.0082(9) -0.0020(9)
C49 0.0182(9) 0.0325(11) 0.0220(11) 0.0006(9) 0.0026(9) -0.0003(8)
H40 0.0364 0.0478 0.0325 -0.0037 0.0100 0.0013
H41 0.0294 0.0482 0.0363 -0.0016 0.0039 0.0015
H43 0.0358 0.0477 0.0316 -0.0024 0.0082 0.0020
H44 0.0282 0.0480 0.0390 -0.0006 0.0041 0.0024
H46 0.0371 0.0455 0.0319 0.0054 0.0108 0.0033
H47 0.0312 0.0444 0.0365 0.0048 0.0054 0.0070
H48 0.0369 0.0457 0.0315 0.0050 0.0106 0.0036
H49 0.0318 0.0445 0.0375 0.0057 0.0054 0.0072
N8 0.0190(8) 0.0285(8) 0.0277(9) -0.0040(7) 0.0076(7) -0.0002(6)
N9 0.0229(8) 0.0272(9) 0.0288(10) 0.0020(8) 0.0085(8) -0.0031(6)
C57 0.0210(9) 0.0354(11) 0.0211(11) 0.0016(9) 0.0019(9) -0.0023(8)
C58 0.0177(9) 0.0183(9) 0.0231(10) 0.0011(8) 0.0047(8) 0.0005(7)
C59 0.0188(9) 0.0268(10) 0.0226(11) 0.0004(8) 0.0022(8) -0.0010(7)
C60 0.0280(10) 0.0238(10) 0.0242(11) 0.0034(8) 0.0072(9) -0.0009(8)
C61 0.0163(9) 0.0195(9) 0.0218(10) 0.0008(8) 0.0037(8) 0.0020(7)
C62 0.0211(9) 0.0258(10) 0.0219(11) -0.0035(8) 0.0048(9) -0.0018(8)
C63 0.0192(9) 0.0272(10) 0.0281(11) -0.0044(9) 0.0062(9) -0.0031(7)
C64 0.0189(9) 0.0261(10) 0.0255(11) -0.0056(9) 0.0029(9) -0.0022(7)
C65 0.0240(10) 0.0341(11) 0.0248(11) -0.0074(9) 0.0073(9) 0.0007(8)
C66 0.0181(9) 0.0393(12) 0.0285(12) 0.0025(10) 0.0044(9) -0.0041(8)
H57 0.0348 0.0483 0.0293 0.0003 0.0069 -0.0027
H59 0.0272 0.0474 0.0358 -0.0006 0.0032 -0.0024
H60 0.0348 0.0477 0.0294 0.0009 0.0077 -0.0013
H62 0.0364 0.0439 0.0316 -0.0063 0.0095 -0.0038
H63 0.0310 0.0415 0.0386 -0.0059 0.0066 -0.0086
H64 0.0309 0.0433 0.0381 -0.0063 0.0064 -0.0088
H65 0.0367 0.0447 0.0322 -0.0068 0.0109 -0.0054
H66 0.0264 0.0487 0.0366 -0.0005 0.0038 -0.0026
O1 0.0289(7) 0.0191(6) 0.0338(8) 0.0000(6) 0.0158(6) 0.0048(5)
O2 0.0284(7) 0.0194(6) 0.0416(9) -0.0027(6) 0.0188(7) -0.0039(5)
C11 0.0221(9) 0.0252(10) 0.0289(11) 0.0030(9) 0.0096(9) 0.0005(8)
C12 0.0183(9) 0.0200(9) 0.0212(10) 0.0020(8) 0.0037(8) -0.0027(7)
C13 0.0150(8) 0.0236(9) 0.0166(10) -0.0010(8) 0.0052(8) -0.0016(7)
C14 0.0196(9) 0.0196(9) 0.0163(10) 0.0001(8) 0.0035(8) 0.0040(7)
C15 0.0212(9) 0.0195(9) 0.0194(10) 0.0039(8) 0.0052(8) -0.0019(7)
C16 0.0158(8) 0.0246(9) 0.0151(10) 0.0026(8) 0.0031(8) 0.0014(7)
C17 0.0188(9) 0.0201(9) 0.0194(10) -0.0002(8) 0.0038(8) 0.0027(7)
H1O 0.0334 0.0372 0.0370 0.0019 0.0137 0.0002
H2O 0.0318 0.0372 0.0393 0.0012 0.0137 0.0009
H11A 0.0361 0.0473 0.0503 0.0130 0.0102 0.0114
H11B 0.0394 0.0614 0.0311 -0.0030 0.0070 -0.0025
H11C 0.0431 0.0358 0.0557 -0.0046 0.0167 -0.0071
H13 0.0329 0.0409 0.0445 0.0017 0.0168 -0.0002
H15 0.0373 0.0329 0.0456 0.0021 0.0131 -0.0030
H17 0.0367 0.0341 0.0463 -0.0004 0.0140 0.0047
O3 0.0208(6) 0.0192(6) 0.0370(8) -0.0030(6) 0.0094(6) -0.0044(5)
O4 0.0251(7) 0.0180(6) 0.0338(8) -0.0019(6) 0.0150(6) 0.0008(5)
C33 0.0201(9) 0.0280(10) 0.0322(12) -0.0023(9) 0.0102(9) -0.0013(8)
C34 0.0192(9) 0.0185(9) 0.0177(10) 0.0022(8) 0.0027(8) -0.0021(7)
C35 0.0163(9) 0.0247(9) 0.0160(10) 0.0011(8) 0.0030(8) 0.0002(7)
C36 0.0218(9) 0.0193(9) 0.0230(11) -0.0036(8) 0.0051(8) 0.0023(7)
C37 0.0183(9) 0.0201(9) 0.0190(10) 0.0003(8) 0.0013(8) -0.0033(7)
C38 0.0161(9) 0.0216(9) 0.0178(10) 0.0004(8) 0.0060(8) 0.0004(7)
C39 0.0191(9) 0.0191(9) 0.0160(10) -0.0005(8) 0.0029(8) 0.0024(7)
H3O 0.0303 0.0347 0.0385 -0.0025 0.0129 0.0001
H4O 0.0313 0.0344 0.0371 -0.0008 0.0131 -0.0008
H33A 0.0421 0.0339 0.0562 0.0077 0.0175 -0.0004
H33B 0.0325 0.0601 0.0364 0.0054 0.0023 0.0044
H33C 0.0415 0.0442 0.0462 -0.0147 0.0140 -0.0030
H34 0.0351 0.0317 0.0457 -0.0004 0.0123 -0.0044
H36 0.0365 0.0317 0.0455 -0.0041 0.0135 0.0031
H38 0.0300 0.0384 0.0448 -0.0023 0.0152 -0.0004
O5 0.0216(6) 0.0197(6) 0.0346(8) 0.0017(6) 0.0122(6) 0.0047(5)
O6 0.0242(6) 0.0194(6) 0.0307(8) 0.0036(6) 0.0130(6) 0.0002(5)
C50 0.0236(10) 0.0238(10) 0.0297(11) 0.0003(9) 0.0117(9) 0.0014(8)
C51 0.0198(9) 0.0195(9) 0.0165(10) 0.0011(8) 0.0023(8) -0.0024(7)
C52 0.0195(9) 0.0166(9) 0.0191(10) -0.0021(8) 0.0039(8) 0.0025(7)
C53 0.0166(9) 0.0229(9) 0.0150(10) -0.0005(8) 0.0034(8) 0.0009(7)
C54 0.0203(9) 0.0199(9) 0.0206(10) 0.0007(8) 0.0058(8) -0.0012(7)
C55 0.0184(9) 0.0198(9) 0.0190(10) -0.0010(8) 0.0030(8) 0.0041(7)
C56 0.0154(9) 0.0233(9) 0.0170(10) -0.0006(8) 0.0059(8) 0.0004(7)
H5O 0.0297 0.0368 0.0396 0.0022 0.0125 0.0016
H6O 0.0300 0.0362 0.0388 0.0005 0.0132 0.0018
H50A 0.0418 0.0329 0.0578 -0.0029 0.0178 0.0032
H50B 0.0397 0.0540 0.0375 0.0137 0.0099 0.0048
H50C 0.0331 0.0569 0.0392 -0.0091 0.0040 -0.0065
H52 0.0348 0.0329 0.0460 0.0010 0.0128 0.0054
H54 0.0359 0.0335 0.0451 0.0056 0.0129 -0.0011
H56 0.0295 0.0405 0.0458 0.0019 0.0153 0.0019
 
#===============================================================================
 
# 10. MOLECULAR GEOMETRY
 
_geom_special_details
;
 Bond distances, angles etc. have been calculated using the
 rounded fractional coordinates. All su's are estimated
 from the variances of the (full) variance-covariance matrix.
 The cell esds are taken into account in the estimation of
 distances, angles and torsion angles
;
 
loop_
_geom_bond_atom_site_label_1
_geom_bond_atom_site_label_2
_geom_bond_distance
_geom_bond_site_symmetry_1
_geom_bond_site_symmetry_2
_geom_bond_publ_flag
 N1      C9         1.341(2)                     .       .                   yes
 N1      C10        1.339(3)                     .       .                   yes
 O1      C14        1.366(2)                     .       .                   yes
 N2      C3         1.335(2)                     .       .                   yes
 O2      C12        1.364(2)                     .       .                   yes
 N2      C1         1.337(3)                     .       .                   yes
 O1      H1O          0.9900                     .       .                   no
 O2      H2O          0.9900                     .       .                   no
 N3      C25        1.338(2)                     .       .                   yes
 N3      C27        1.342(2)                     .       .                   yes
 O3      C37        1.365(2)                     .       .                   yes
 N4      C22        1.342(2)                     .       .                   yes
 O4      C39      1.3653(19)                     .       .                   yes
 N4      C18        1.343(2)                     .       .                   yes
 O3      H3O          0.9900                     .       .                   no
 O4      H4O          0.9900                     .       .                   no
 O5      C55        1.364(2)                     .       .                   yes
 N5      C28        1.334(3)                     .       .                   yes
 N5      C32        1.330(2)                     .       .                   yes
 O6      C51      1.3665(18)                     .       .                   yes
 O5      H5O          0.9900                     .       .                   no
 O6      H6O          0.9900                     .       .                   no
 N6      C48        1.339(2)                     .       .                   yes
 N6      C47        1.340(3)                     .       .                   yes
 N7      C40        1.337(2)                     .       .                   yes
 N7      C44        1.337(3)                     .       .                   yes
 N8      C63        1.344(2)                     .       .                   yes
 N8      C65        1.338(2)                     .       .                   yes
 N9      C60        1.337(2)                     .       .                   yes
 N9      C66        1.343(2)                     .       .                   yes
 C1      C2         1.384(2)                     .       .                   no
 C2      C5         1.386(2)                     .       .                   no
 C3      C4         1.379(3)                     .       .                   no
 C4      C5         1.385(3)                     .       .                   no
 C5      C6         1.488(2)                     .       .                   no
 C6      C7         1.390(3)                     .       .                   no
 C6      C8         1.397(2)                     .       .                   no
 C7      C9         1.379(3)                     .       .                   no
 C8      C10        1.380(2)                     .       .                   no
 C1      H1           1.0800                     .       .                   no
 C2      H2           1.0800                     .       .                   no
 C3      H3           1.0800                     .       .                   no
 C4      H4           1.0800                     .       .                   no
 C7      H7           1.0800                     .       .                   no
 C8      H8           1.0800                     .       .                   no
 C9      H9           1.0800                     .       .                   no
 C10     H10          1.0800                     .       .                   no
 C18     C19        1.380(2)                     .       .                   no
 C19     C20        1.390(3)                     .       .                   no
 C20     C21        1.395(2)                     .       .                   no
 C20     C23        1.488(2)                     .       .                   no
 C21     C22        1.377(2)                     .       .                   no
 C23     C26        1.391(3)                     .       .                   no
 C23     C24        1.391(2)                     .       .                   no
 C24     C25        1.382(2)                     .       .                   no
 C26     C27        1.378(2)                     .       .                   no
 C18     H18          1.0800                     .       .                   no
 C19     H19          1.0800                     .       .                   no
 C21     H21          1.0800                     .       .                   no
 C22     H22          1.0800                     .       .                   no
 C24     H24          1.0800                     .       .                   no
 C25     H25          1.0800                     .       .                   no
 C26     H26          1.0800                     .       .                   no
 C27     H27          1.0800                     .       .                   no
 C28     C29        1.384(3)                     .       .                   no
 C29     C30        1.382(2)                     .       .                   no
 C30     C30        1.496(2)                     .     3_656                 no
 C30     C31        1.390(2)                     .       .                   no
 C31     C32        1.381(3)                     .       .                   no
 C28     H28          1.0800                     .       .                   no
 C29     H29          1.0800                     .       .                   no
 C31     H31          1.0800                     .       .                   no
 C32     H32          1.0800                     .       .                   no
 C40     C41        1.381(3)                     .       .                   no
 C41     C42        1.394(3)                     .       .                   no
 C42     C45        1.487(2)                     .       .                   no
 C42     C43        1.386(2)                     .       .                   no
 C43     C44        1.383(2)                     .       .                   no
 C45     C49        1.395(3)                     .       .                   no
 C45     C46        1.393(2)                     .       .                   no
 C46     C47        1.379(2)                     .       .                   no
 C48     C49        1.380(2)                     .       .                   no
 C40     H40          1.0800                     .       .                   no
 C41     H41          1.0800                     .       .                   no
 C43     H43          1.0800                     .       .                   no
 C44     H44          1.0800                     .       .                   no
 C46     H46          1.0800                     .       .                   no
 C47     H47          1.0800                     .       .                   no
 C48     H48          1.0800                     .       .                   no
 C49     H49          1.0800                     .       .                   no
 C57     C66        1.379(2)                     .       .                   no
 C57     C58        1.391(2)                     .       .                   no
 C58     C59        1.392(3)                     .       .                   no
 C58     C61        1.486(2)                     .       .                   no
 C59     C60        1.378(2)                     .       .                   no
 C61     C64        1.393(3)                     .       .                   no
 C61     C62        1.390(2)                     .       .                   no
 C62     C63        1.383(2)                     .       .                   no
 C64     C65        1.377(2)                     .       .                   no
 C57     H57          1.0800                     .       .                   no
 C59     H59          1.0800                     .       .                   no
 C60     H60          1.0800                     .       .                   no
 C62     H62          1.0800                     .       .                   no
 C63     H63          1.0800                     .       .                   no
 C64     H64          1.0800                     .       .                   no
 C65     H65          1.0800                     .       .                   no
 C66     H66          1.0800                     .       .                   no
 C11     C16        1.502(2)                     .       .                   no
 C12     C13        1.390(2)                     .       .                   no
 C12     C17        1.392(2)                     .       .                   no
 C13     C14        1.390(2)                     .       .                   no
 C14     C15        1.393(2)                     .       .                   no
 C15     C16        1.390(2)                     .       .                   no
 C16     C17        1.391(3)                     .       .                   no
 C11     H11C         1.0800                     .       .                   no
 C11     H11B         1.0800                     .       .                   no
 C11     H11A         1.0800                     .       .                   no
 C13     H13          1.0800                     .       .                   no
 C15     H15          1.0800                     .       .                   no
 C17     H17          1.0800                     .       .                   no
 C33     C35        1.507(2)                     .       .                   no
 C34     C35        1.393(2)                     .       .                   no
 C34     C39        1.394(2)                     .       .                   no
 C35     C36        1.391(2)                     .       .                   no
 C36     C37        1.392(2)                     .       .                   no
 C37     C38        1.393(2)                     .       .                   no
 C38     C39        1.390(2)                     .       .                   no
 C33     H33C         1.0800                     .       .                   no
 C33     H33A         1.0800                     .       .                   no
 C33     H33B         1.0800                     .       .                   no
 C34     H34          1.0800                     .       .                   no
 C36     H36          1.0800                     .       .                   no
 C38     H38          1.0800                     .       .                   no
 C50     C53        1.507(2)                     .       .                   no
 C51     C56        1.392(2)                     .       .                   no
 C51     C52        1.393(2)                     .       .                   no
 C52     C53        1.391(2)                     .       .                   no
 C53     C54        1.391(2)                     .       .                   no
 C54     C55        1.390(2)                     .       .                   no
 C55     C56        1.396(2)                     .       .                   no
 C50     H50A         1.0800                     .       .                   no
 C50     H50B         1.0800                     .       .                   no
 C50     H50C         1.0800                     .       .                   no
 C52     H52          1.0800                     .       .                   no
 C54     H54          1.0800                     .       .                   no
 C56     H56          1.0800                     .       .                   no
 
loop_
_geom_angle_atom_site_label_1
_geom_angle_atom_site_label_2
_geom_angle_atom_site_label_3
_geom_angle
_geom_angle_site_symmetry_1
_geom_angle_site_symmetry_2
_geom_angle_site_symmetry_3
_geom_angle_publ_flag
 C9      N1      C10      116.25(15)             .       .       .           yes
 C1      N2      C3       116.23(15)             .       .       .           yes
 C14     O1      H1O          111.00             .       .       .           no
 C12     O2      H2O          110.00             .       .       .           no
 C25     N3      C27      116.23(15)             .       .       .           yes
 C18     N4      C22      116.33(15)             .       .       .           yes
 C37     O3      H3O          111.00             .       .       .           no
 C39     O4      H4O          112.00             .       .       .           no
 C28     N5      C32      115.22(15)             .       .       .           yes
 C55     O5      H5O          113.00             .       .       .           no
 C51     O6      H6O          111.00             .       .       .           no
 C47     N6      C48      116.04(15)             .       .       .           yes
 C40     N7      C44      115.95(15)             .       .       .           yes
 C63     N8      C65      116.44(14)             .       .       .           yes
 C60     N9      C66      116.40(15)             .       .       .           yes
 N2      C1      C2       123.82(16)             .       .       .           yes
 C1      C2      C5       119.25(17)             .       .       .           no
 N2      C3      C4       123.98(18)             .       .       .           yes
 C3      C4      C5       119.45(16)             .       .       .           no
 C2      C5      C6       122.03(16)             .       .       .           no
 C2      C5      C4       117.24(15)             .       .       .           no
 C4      C5      C6       120.74(15)             .       .       .           no
 C7      C6      C8       117.29(15)             .       .       .           no
 C5      C6      C8       121.48(16)             .       .       .           no
 C5      C6      C7       121.23(15)             .       .       .           no
 C6      C7      C9       119.08(16)             .       .       .           no
 C6      C8      C10      119.29(17)             .       .       .           no
 N1      C9      C7       124.22(18)             .       .       .           yes
 N1      C10     C8       123.85(16)             .       .       .           yes
 N2      C1      H1           116.00             .       .       .           no
 C2      C1      H1           120.00             .       .       .           no
 C1      C2      H2           118.00             .       .       .           no
 C5      C2      H2           122.00             .       .       .           no
 C4      C3      H3           120.00             .       .       .           no
 N2      C3      H3           115.00             .       .       .           no
 C5      C4      H4           122.00             .       .       .           no
 C3      C4      H4           119.00             .       .       .           no
 C9      C7      H7           118.00             .       .       .           no
 C6      C7      H7           122.00             .       .       .           no
 C10     C8      H8           120.00             .       .       .           no
 C6      C8      H8           121.00             .       .       .           no
 N1      C9      H9           117.00             .       .       .           no
 C7      C9      H9           119.00             .       .       .           no
 N1      C10     H10          117.00             .       .       .           no
 C8      C10     H10          119.00             .       .       .           no
 N4      C18     C19      123.79(17)             .       .       .           yes
 C18     C19     C20      119.54(16)             .       .       .           no
 C19     C20     C21      117.00(15)             .       .       .           no
 C19     C20     C23      121.46(15)             .       .       .           no
 C21     C20     C23      121.54(16)             .       .       .           no
 C20     C21     C22      119.57(17)             .       .       .           no
 N4      C22     C21      123.77(17)             .       .       .           yes
 C20     C23     C26      121.08(15)             .       .       .           no
 C20     C23     C24      122.16(16)             .       .       .           no
 C24     C23     C26      116.77(15)             .       .       .           no
 C23     C24     C25      119.62(16)             .       .       .           no
 N3      C25     C24      123.86(16)             .       .       .           yes
 C23     C26     C27      119.72(16)             .       .       .           no
 N3      C27     C26      123.80(17)             .       .       .           yes
 N4      C18     H18          117.00             .       .       .           no
 C19     C18     H18          120.00             .       .       .           no
 C20     C19     H19          122.00             .       .       .           no
 C18     C19     H19          119.00             .       .       .           no
 C22     C21     H21          118.00             .       .       .           no
 C20     C21     H21          122.00             .       .       .           no
 C21     C22     H22          121.00             .       .       .           no
 N4      C22     H22          116.00             .       .       .           no
 C23     C24     H24          122.00             .       .       .           no
 C25     C24     H24          119.00             .       .       .           no
 N3      C25     H25          117.00             .       .       .           no
 C24     C25     H25          119.00             .       .       .           no
 C23     C26     H26          122.00             .       .       .           no
 C27     C26     H26          118.00             .       .       .           no
 N3      C27     H27          117.00             .       .       .           no
 C26     C27     H27          119.00             .       .       .           no
 N5      C28     C29      123.82(17)             .       .       .           yes
 C28     C29     C30      120.46(17)             .       .       .           no
 C29     C30     C30      122.32(15)             .       .     3_656         no
 C30     C30     C31      121.60(14)           3_656     .       .           no
 C29     C30     C31      116.08(15)             .       .       .           no
 C30     C31     C32      119.23(16)             .       .       .           no
 N5      C32     C31      125.18(18)             .       .       .           yes
 N5      C28     H28          116.00             .       .       .           no
 C29     C28     H28          120.00             .       .       .           no
 C30     C29     H29          121.00             .       .       .           no
 C28     C29     H29          118.00             .       .       .           no
 C32     C31     H31          118.00             .       .       .           no
 C30     C31     H31          122.00             .       .       .           no
 N5      C32     H32          115.00             .       .       .           no
 C31     C32     H32          119.00             .       .       .           no
 N7      C40     C41      124.43(17)             .       .       .           yes
 C40     C41     C42      119.03(16)             .       .       .           no
 C41     C42     C45      121.85(15)             .       .       .           no
 C43     C42     C45      121.06(16)             .       .       .           no
 C41     C42     C43      117.09(15)             .       .       .           no
 C42     C43     C44      119.53(17)             .       .       .           no
 N7      C44     C43      123.98(16)             .       .       .           yes
 C46     C45     C49      116.75(15)             .       .       .           no
 C42     C45     C46      122.12(16)             .       .       .           no
 C42     C45     C49      121.13(15)             .       .       .           no
 C45     C46     C47      119.59(17)             .       .       .           no
 N6      C47     C46      124.02(16)             .       .       .           yes
 N6      C48     C49      124.16(18)             .       .       .           yes
 C45     C49     C48      119.44(16)             .       .       .           no
 N7      C40     H40          117.00             .       .       .           no
 C41     C40     H40          119.00             .       .       .           no
 C42     C41     H41          122.00             .       .       .           no
 C40     C41     H41          119.00             .       .       .           no
 C44     C43     H43          120.00             .       .       .           no
 C42     C43     H43          121.00             .       .       .           no
 C43     C44     H44          121.00             .       .       .           no
 N7      C44     H44          115.00             .       .       .           no
 C47     C46     H46          120.00             .       .       .           no
 C45     C46     H46          121.00             .       .       .           no
 C46     C47     H47          118.00             .       .       .           no
 N6      C47     H47          118.00             .       .       .           no
 C49     C48     H48          119.00             .       .       .           no
 N6      C48     H48          117.00             .       .       .           no
 C45     C49     H49          122.00             .       .       .           no
 C48     C49     H49          119.00             .       .       .           no
 C58     C57     C66      119.61(17)             .       .       .           no
 C57     C58     C59      117.01(15)             .       .       .           no
 C59     C58     C61      121.89(15)             .       .       .           no
 C57     C58     C61      121.09(16)             .       .       .           no
 C58     C59     C60      119.42(15)             .       .       .           no
 N9      C60     C59      123.98(17)             .       .       .           yes
 C62     C61     C64      117.01(15)             .       .       .           no
 C58     C61     C62      121.77(16)             .       .       .           no
 C58     C61     C64      121.21(15)             .       .       .           no
 C61     C62     C63      119.88(17)             .       .       .           no
 N8      C63     C62      123.20(16)             .       .       .           yes
 C61     C64     C65      119.21(16)             .       .       .           no
 N8      C65     C64      124.25(17)             .       .       .           yes
 N9      C66     C57      123.59(16)             .       .       .           yes
 C58     C57     H57          123.00             .       .       .           no
 C66     C57     H57          118.00             .       .       .           no
 C60     C59     H59          119.00             .       .       .           no
 C58     C59     H59          122.00             .       .       .           no
 C59     C60     H60          120.00             .       .       .           no
 N9      C60     H60          116.00             .       .       .           no
 C61     C62     H62          121.00             .       .       .           no
 C63     C62     H62          120.00             .       .       .           no
 N8      C63     H63          117.00             .       .       .           no
 C62     C63     H63          120.00             .       .       .           no
 C65     C64     H64          119.00             .       .       .           no
 C61     C64     H64          122.00             .       .       .           no
 N8      C65     H65          115.00             .       .       .           no
 C64     C65     H65          121.00             .       .       .           no
 N9      C66     H66          115.00             .       .       .           no
 C57     C66     H66          121.00             .       .       .           no
 O2      C12     C17      117.85(15)             .       .       .           yes
 C13     C12     C17      120.30(16)             .       .       .           no
 O2      C12     C13      121.81(14)             .       .       .           yes
 C12     C13     C14      119.53(15)             .       .       .           no
 O1      C14     C15      117.52(15)             .       .       .           yes
 C13     C14     C15      120.24(15)             .       .       .           no
 O1      C14     C13      122.24(14)             .       .       .           yes
 C14     C15     C16      120.16(15)             .       .       .           no
 C11     C16     C15      120.67(15)             .       .       .           no
 C15     C16     C17      119.58(15)             .       .       .           no
 C11     C16     C17      119.75(15)             .       .       .           no
 C12     C17     C16      120.18(16)             .       .       .           no
 C16     C11     H11A         113.00             .       .       .           no
 C16     C11     H11B         113.00             .       .       .           no
 H11B    C11     H11C         104.00             .       .       .           no
 H11A    C11     H11B         106.00             .       .       .           no
 C16     C11     H11C         113.00             .       .       .           no
 H11A    C11     H11C         107.00             .       .       .           no
 C14     C13     H13          122.00             .       .       .           no
 C12     C13     H13          119.00             .       .       .           no
 C14     C15     H15          121.00             .       .       .           no
 C16     C15     H15          119.00             .       .       .           no
 C16     C17     H17          119.00             .       .       .           no
 C12     C17     H17          120.00             .       .       .           no
 C35     C34     C39      120.40(14)             .       .       .           no
 C33     C35     C36      120.32(16)             .       .       .           no
 C34     C35     C36      119.19(15)             .       .       .           no
 C33     C35     C34      120.47(15)             .       .       .           no
 C35     C36     C37      120.30(16)             .       .       .           no
 C36     C37     C38      120.58(16)             .       .       .           no
 O3      C37     C38      121.99(14)             .       .       .           yes
 O3      C37     C36      117.43(15)             .       .       .           yes
 C37     C38     C39      119.07(15)             .       .       .           no
 C34     C39     C38      120.44(14)             .       .       .           no
 O4      C39     C34      117.35(13)             .       .       .           yes
 O4      C39     C38      122.19(14)             .       .       .           yes
 C35     C33     H33B         112.00             .       .       .           no
 C35     C33     H33A         113.00             .       .       .           no
 H33A    C33     H33C         111.00             .       .       .           no
 H33B    C33     H33C         106.00             .       .       .           no
 C35     C33     H33C         112.00             .       .       .           no
 H33A    C33     H33B         102.00             .       .       .           no
 C35     C34     H34          120.00             .       .       .           no
 C39     C34     H34          119.00             .       .       .           no
 C35     C36     H36          120.00             .       .       .           no
 C37     C36     H36          120.00             .       .       .           no
 C37     C38     H38          121.00             .       .       .           no
 C39     C38     H38          120.00             .       .       .           no
 O6      C51     C56      122.20(14)             .       .       .           yes
 O6      C51     C52      117.33(13)             .       .       .           yes
 C52     C51     C56      120.46(14)             .       .       .           no
 C51     C52     C53      120.25(14)             .       .       .           no
 C50     C53     C52      120.74(15)             .       .       .           no
 C52     C53     C54      119.40(15)             .       .       .           no
 C50     C53     C54      119.85(15)             .       .       .           no
 C53     C54     C55      120.37(16)             .       .       .           no
 O5      C55     C54      117.83(15)             .       .       .           yes
 O5      C55     C56      121.79(14)             .       .       .           yes
 C54     C55     C56      120.38(16)             .       .       .           no
 C51     C56     C55      119.12(14)             .       .       .           no
 C53     C50     H50A         111.00             .       .       .           no
 C53     C50     H50B         112.00             .       .       .           no
 C53     C50     H50C         110.00             .       .       .           no
 H50A    C50     H50B         106.00             .       .       .           no
 H50A    C50     H50C         107.00             .       .       .           no
 H50B    C50     H50C         111.00             .       .       .           no
 C51     C52     H52          120.00             .       .       .           no
 C53     C52     H52          120.00             .       .       .           no
 C53     C54     H54          119.00             .       .       .           no
 C55     C54     H54          121.00             .       .       .           no
 C51     C56     H56          122.00             .       .       .           no
 C55     C56     H56          119.00             .       .       .           no
 
loop_
_geom_torsion_atom_site_label_1
_geom_torsion_atom_site_label_2
_geom_torsion_atom_site_label_3
_geom_torsion_atom_site_label_4
_geom_torsion
_geom_torsion_site_symmetry_1
_geom_torsion_site_symmetry_2
_geom_torsion_site_symmetry_3
_geom_torsion_site_symmetry_4
_geom_torsion_publ_flag
 C10     N1      C9      C7           0.6(3)     .       .       .       .   no
 C9      N1      C10     C8          -0.1(3)     .       .       .       .   no
 C3      N2      C1      C2          -1.4(3)     .       .       .       .   no
 C1      N2      C3      C4           2.1(3)     .       .       .       .   no
 C27     N3      C25     C24         -0.7(3)     .       .       .       .   no
 C25     N3      C27     C26          0.8(3)     .       .       .       .   no
 C22     N4      C18     C19         -0.5(3)     .       .       .       .   no
 C18     N4      C22     C21          0.4(3)     .       .       .       .   no
 C28     N5      C32     C31          0.4(3)     .       .       .       .   no
 C32     N5      C28     C29         -0.8(3)     .       .       .       .   no
 C47     N6      C48     C49         -0.5(3)     .       .       .       .   no
 C48     N6      C47     C46          1.2(3)     .       .       .       .   no
 C40     N7      C44     C43         -0.2(3)     .       .       .       .   no
 C44     N7      C40     C41          0.2(3)     .       .       .       .   no
 C63     N8      C65     C64          0.5(3)     .       .       .       .   no
 C65     N8      C63     C62         -0.6(3)     .       .       .       .   no
 C66     N9      C60     C59          0.5(3)     .       .       .       .   no
 C60     N9      C66     C57          0.1(3)     .       .       .       .   no
 N2      C1      C2      C5          -0.4(3)     .       .       .       .   no
 C1      C2      C5      C6      -178.57(16)     .       .       .       .   no
 C1      C2      C5      C4           1.5(2)     .       .       .       .   no
 N2      C3      C4      C5          -1.1(3)     .       .       .       .   no
 C3      C4      C5      C2          -0.8(3)     .       .       .       .   no
 C3      C4      C5      C6       179.27(17)     .       .       .       .   no
 C4      C5      C6      C7       145.41(17)     .       .       .       .   no
 C2      C5      C6      C8       145.62(18)     .       .       .       .   no
 C2      C5      C6      C7         -34.6(2)     .       .       .       .   no
 C4      C5      C6      C8         -34.4(2)     .       .       .       .   no
 C8      C6      C7      C9           1.0(3)     .       .       .       .   no
 C5      C6      C7      C9      -178.86(17)     .       .       .       .   no
 C5      C6      C8      C10      179.35(16)     .       .       .       .   no
 C7      C6      C8      C10         -0.5(3)     .       .       .       .   no
 C6      C7      C9      N1          -1.1(3)     .       .       .       .   no
 C6      C8      C10     N1           0.0(3)     .       .       .       .   no
 N4      C18     C19     C20         -0.1(3)     .       .       .       .   no
 C18     C19     C20     C23     -178.52(17)     .       .       .       .   no
 C18     C19     C20     C21          0.7(3)     .       .       .       .   no
 C23     C20     C21     C22      178.48(17)     .       .       .       .   no
 C19     C20     C23     C26      155.66(18)     .       .       .       .   no
 C21     C20     C23     C26        -23.5(3)     .       .       .       .   no
 C19     C20     C21     C22         -0.7(3)     .       .       .       .   no
 C21     C20     C23     C24      155.96(18)     .       .       .       .   no
 C19     C20     C23     C24        -24.9(3)     .       .       .       .   no
 C20     C21     C22     N4           0.2(3)     .       .       .       .   no
 C26     C23     C24     C25          0.9(3)     .       .       .       .   no
 C24     C23     C26     C27         -0.8(3)     .       .       .       .   no
 C20     C23     C26     C27      178.70(17)     .       .       .       .   no
 C20     C23     C24     C25     -178.63(17)     .       .       .       .   no
 C23     C24     C25     N3          -0.1(3)     .       .       .       .   no
 C23     C26     C27     N3          -0.1(3)     .       .       .       .   no
 N5      C28     C29     C30          1.1(3)     .       .       .       .   no
 C28     C29     C30     C30      178.86(16)     .       .       .     3_656 no
 C28     C29     C30     C31         -0.9(3)     .       .       .       .   no
 C31     C30     C30     C29         -0.3(2)     .       .     3_656   3_656 no
 C29     C30     C30     C29      180.00(16)     .       .     3_656   3_656 no
 C29     C30     C30     C31          0.3(2)     .       .     3_656   3_656 no
 C30     C30     C31     C32     -179.24(16)   3_656     .       .       .   no
 C31     C30     C30     C31     -180.00(16)     .       .     3_656   3_656 no
 C29     C30     C31     C32          0.5(2)     .       .       .       .   no
 C30     C31     C32     N5          -0.3(3)     .       .       .       .   no
 N7      C40     C41     C42          0.1(3)     .       .       .       .   no
 C40     C41     C42     C43         -0.3(2)     .       .       .       .   no
 C40     C41     C42     C45     -179.93(17)     .       .       .       .   no
 C41     C42     C45     C46         30.6(2)     .       .       .       .   no
 C43     C42     C45     C49         30.5(2)     .       .       .       .   no
 C41     C42     C45     C49     -149.91(17)     .       .       .       .   no
 C43     C42     C45     C46     -148.98(18)     .       .       .       .   no
 C41     C42     C43     C44          0.3(2)     .       .       .       .   no
 C45     C42     C43     C44      179.94(15)     .       .       .       .   no
 C42     C43     C44     N7           0.0(3)     .       .       .       .   no
 C42     C45     C46     C47      179.63(16)     .       .       .       .   no
 C49     C45     C46     C47          0.2(3)     .       .       .       .   no
 C46     C45     C49     C48          0.5(3)     .       .       .       .   no
 C42     C45     C49     C48     -179.02(16)     .       .       .       .   no
 C45     C46     C47     N6          -1.0(3)     .       .       .       .   no
 N6      C48     C49     C45         -0.3(3)     .       .       .       .   no
 C66     C57     C58     C59          1.4(2)     .       .       .       .   no
 C66     C57     C58     C61     -177.54(15)     .       .       .       .   no
 C58     C57     C66     N9          -1.0(3)     .       .       .       .   no
 C57     C58     C59     C60         -0.9(2)     .       .       .       .   no
 C61     C58     C59     C60      178.01(15)     .       .       .       .   no
 C57     C58     C61     C62      152.85(17)     .       .       .       .   no
 C57     C58     C61     C64        -26.1(2)     .       .       .       .   no
 C59     C58     C61     C62        -26.0(2)     .       .       .       .   no
 C59     C58     C61     C64      155.10(16)     .       .       .       .   no
 C58     C59     C60     N9           0.0(3)     .       .       .       .   no
 C58     C61     C62     C63     -178.73(15)     .       .       .       .   no
 C64     C61     C62     C63          0.2(2)     .       .       .       .   no
 C58     C61     C64     C65      178.67(15)     .       .       .       .   no
 C62     C61     C64     C65         -0.3(2)     .       .       .       .   no
 C61     C62     C63     N8           0.2(3)     .       .       .       .   no
 C61     C64     C65     N8          -0.1(3)     .       .       .       .   no
 O2      C12     C13     C14     -178.50(15)     .       .       .       .   no
 C17     C12     C13     C14         -0.7(3)     .       .       .       .   no
 O2      C12     C17     C16      178.48(15)     .       .       .       .   no
 C13     C12     C17     C16          0.6(3)     .       .       .       .   no
 C12     C13     C14     O1       179.77(15)     .       .       .       .   no
 C12     C13     C14     C15         -0.2(2)     .       .       .       .   no
 O1      C14     C15     C16     -178.78(14)     .       .       .       .   no
 C13     C14     C15     C16          1.2(2)     .       .       .       .   no
 C14     C15     C16     C11      177.72(15)     .       .       .       .   no
 C14     C15     C16     C17         -1.3(2)     .       .       .       .   no
 C11     C16     C17     C12     -178.61(16)     .       .       .       .   no
 C15     C16     C17     C12          0.4(2)     .       .       .       .   no
 C39     C34     C35     C33      178.61(15)     .       .       .       .   no
 C39     C34     C35     C36         -0.2(2)     .       .       .       .   no
 C35     C34     C39     O4       179.73(15)     .       .       .       .   no
 C35     C34     C39     C38          0.8(2)     .       .       .       .   no
 C33     C35     C36     C37     -179.97(16)     .       .       .       .   no
 C34     C35     C36     C37         -1.1(3)     .       .       .       .   no
 C35     C36     C37     O3      -176.91(16)     .       .       .       .   no
 C35     C36     C37     C38          1.9(3)     .       .       .       .   no
 O3      C37     C38     C39      177.47(15)     .       .       .       .   no
 C36     C37     C38     C39         -1.3(3)     .       .       .       .   no
 C37     C38     C39     O4      -178.91(15)     .       .       .       .   no
 C37     C38     C39     C34         -0.1(3)     .       .       .       .   no
 O6      C51     C52     C53     -179.58(14)     .       .       .       .   no
 C56     C51     C52     C53          1.3(2)     .       .       .       .   no
 O6      C51     C56     C55     -179.48(15)     .       .       .       .   no
 C52     C51     C56     C55         -0.4(2)     .       .       .       .   no
 C51     C52     C53     C50      178.71(15)     .       .       .       .   no
 C51     C52     C53     C54         -0.7(2)     .       .       .       .   no
 C50     C53     C54     C55      179.73(16)     .       .       .       .   no
 C52     C53     C54     C55         -0.9(3)     .       .       .       .   no
 C53     C54     C55     O5      -177.38(16)     .       .       .       .   no
 C53     C54     C55     C56          1.8(3)     .       .       .       .   no
 O5      C55     C56     C51      178.02(15)     .       .       .       .   no
 C54     C55     C56     C51         -1.1(3)     .       .       .       .   no
 
loop_
_geom_contact_atom_site_label_1
_geom_contact_atom_site_label_2
_geom_contact_distance
_geom_contact_site_symmetry_1
_geom_contact_site_symmetry_2
_geom_contact_publ_flag
 O6      C28        3.412(2)                     .       .                   no
 O6      N3       2.7329(18)                     .     1_455                 no
 O1      H36          2.8700                     .     4_455                 no
 O1      H18          2.8100                     .       .                   no
 O3      H49          2.7100                     .     1_655                 no
 O4      H54          2.6000                     .     1_655                 no
 O4      H9           2.8700                     .     4_554                 no
 O5      H33A         2.6800                     .     1_455                 no
 O5      H34          2.6300                     .     1_455                 no
 O6      H17          2.6400                     .     3_656                 no
 O6      H28          2.5100                     .       .                   no
 N1      O5       2.7452(19)                     .     4_655                 no
 N2      O4       2.7614(19)                     .     1_456                 no
 N3      O6       2.7329(18)                     .     1_655                 no
 N3      C56        3.438(2)                     .     1_655                 no
 N4      O3       2.7335(18)                     .     4_355                 no
 N5      C11        3.307(2)                     .     1_455                 no
 N6      C33        3.418(2)                     .       .                   no
 N7      C50        3.404(2)                     .     4_455                 no
 N8      O1       2.7617(18)                     .     1_654                 no
 N8      C13        3.433(2)                     .     1_654                 no
 N9      C13        3.440(2)                     .     3_656                 no
 N9      O2       2.7283(18)                     .     3_656                 no
 N1      H5O          1.7600                     .     4_655                 no
 N1      H56          2.8900                     .     4_655                 no
 N2      H38          2.7800                     .     1_456                 no
 N2      H4O          1.7700                     .     1_456                 no
 N2      H47          2.8000                     .     4_455                 no
 N3      H56          2.7400                     .     1_655                 no
 N3      H6O          1.7400                     .     1_655                 no
 N4      H3O          1.7500                     .     4_355                 no
 N4      H38          2.8600                     .     4_355                 no
 N5      H11B         2.7400                     .     1_455                 no
 N6      H33C         2.8100                     .       .                   no
 N6      H44          2.5300                     .     1_655                 no
 N7      H63          2.4700                     .     4_355                 no
 N7      H50B         2.8000                     .     4_455                 no
 N8      H1O          1.7700                     .     1_654                 no
 N8      H66          2.9100                     .     1_655                 no
 N8      H13          2.7100                     .     1_654                 no
 N9      H13          2.6700                     .     3_656                 no
 N9      H2O          1.7400                     .     3_656                 no
 C2      C55        3.571(3)                     .     4_555                 no
 C2      O5         3.262(2)                     .     4_555                 no
 C4      C34        3.572(2)                     .     1_556                 no
 C7      C39        3.560(2)                     .     4_455                 no
 C11     N5         3.307(2)                     .     1_655                 no
 C12     C31        3.579(3)                     .       .                   no
 C18     C32        3.595(3)                     .       .                   no
 C19     C32        3.514(3)                     .       .                   no
 C19     C31        3.584(3)                     .       .                   no
 C24     C37        3.580(3)                     .     4_455                 no
 C24     O3         3.215(2)                     .     4_455                 no
 C26     C52        3.588(2)                     .       .                   no
 C27     C31        3.563(3)                     .     3_656                 no
 C28     O6         3.412(2)                     .       .                   no
 C31     C12        3.579(3)                     .       .                   no
 C31     C19        3.584(3)                     .       .                   no
 C31     C27        3.563(3)                     .     3_656                 no
 C32     C19        3.514(3)                     .       .                   no
 C32     C18        3.595(3)                     .       .                   no
 C33     N6         3.418(2)                     .       .                   no
 C37     C49        3.543(3)                     .     1_655                 no
 C39     C7         3.560(2)                     .     4_554                 no
 C41     C58        3.536(2)                     .     4_455                 no
 C44     O1         3.270(2)                     .     4_454                 no
 C45     C62        3.583(3)                     .     4_455                 no
 C47     O4         3.287(2)                     .     4_455                 no
 C49     C37        3.543(3)                     .     1_455                 no
 C52     C26        3.588(2)                     .       .                   no
 C56     N3         3.438(2)                     .     1_455                 no
 C57     C14        3.493(2)                     .     1_554                 no
 C59     O6         3.411(2)                     .     1_655                 no
 C60     O6         3.333(2)                     .     1_655                 no
 C1      H47          3.0000                     .     4_455                 no
 C1      H4O          2.7700                     .     1_456                 no
 C2      H7           2.8200                     .       .                   no
 C3      H4O          2.6600                     .     1_456                 no
 C4      H8           2.7800                     .       .                   no
 C7      H2           2.8200                     .       .                   no
 C8      H4           2.8000                     .       .                   no
 C9      H5O          2.6500                     .     4_655                 no
 C9      H50C         3.0900                     .     4_555                 no
 C10     H5O          2.7700                     .     4_655                 no
 C12     H31          2.6200                     .       .                   no
 C13     H31          3.0900                     .       .                   no
 C14     H19          2.8500                     .       .                   no
 C15     H19          2.8300                     .       .                   no
 C15     H36          2.8200                     .     4_455                 no
 C15     H24          3.0200                     .       .                   no
 C16     H29          3.0800                     .     3_656                 no
 C17     H31          2.7400                     .       .                   no
 C17     H29          2.6800                     .     3_656                 no
 C18     H3O          2.6600                     .     4_355                 no
 C18     H33B         3.0700                     .     4_455                 no
 C19     H36          3.1000                     .     4_455                 no
 C19     H24          2.7400                     .       .                   no
 C21     H26          2.7200                     .       .                   no
 C22     H3O          2.7400                     .     4_355                 no
 C24     H19          2.7400                     .       .                   no
 C25     H6O          2.7500                     .     1_655                 no
 C26     H21          2.7200                     .       .                   no
 C27     H56          2.9200                     .     1_655                 no
 C27     H6O          2.6400                     .     1_655                 no
 C28     H11B         2.9900                     .     3_656                 no
 C29     H11B         2.9800                     .     3_656                 no
 C29     H31          2.6800                     .     3_656                 no
 C31     H29          2.6600                     .     3_656                 no
 C34     H7           2.7900                     .     4_554                 no
 C34     H54          2.7300                     .     1_655                 no
 C35     H43          3.0100                     .     1_655                 no
 C36     H43          2.8200                     .     1_655                 no
 C36     H49          2.9400                     .     1_655                 no
 C37     H49          2.7900                     .     1_655                 no
 C39     H7           2.6800                     .     4_554                 no
 C39     H54          3.0500                     .     1_655                 no
 C41     H46          2.7900                     .       .                   no
 C43     H49          2.7400                     .       .                   no
 C44     H63          2.8900                     .     4_355                 no
 C46     H41          2.8100                     .       .                   no
 C47     H44          2.9200                     .     1_655                 no
 C49     H43          2.7200                     .       .                   no
 C50     H26          2.9100                     .       .                   no
 C51     H21          3.0800                     .       .                   no
 C52     H17          2.8900                     .     3_656                 no
 C52     H26          2.5200                     .       .                   no
 C52     H21          2.9800                     .       .                   no
 C53     H26          2.7800                     .       .                   no
 C54     H34          2.8000                     .     1_455                 no
 C57     H64          2.7200                     .       .                   no
 C59     H62          2.7200                     .       .                   no
 C60     H2O          2.7000                     .     3_656                 no
 C62     H59          2.7600                     .       .                   no
 C63     H1O          2.8000                     .     1_654                 no
 C63     H66          2.9900                     .     1_655                 no
 C64     H57          2.7300                     .       .                   no
 C65     H13          2.7500                     .     1_654                 no
 C65     H1O          2.6400                     .     1_654                 no
 C66     H2O          2.6900                     .     3_656                 no
 H1      H47          2.5200                     .     4_455                 no
 H1O     H13          2.3500                     .       .                   no
 H2      C54          2.8900                     .     4_555                 no
 H2      O5           2.4900                     .     4_555                 no
 H2      C7           2.8200                     .       .                   no
 H2      H7           2.3800                     .       .                   no
 H2      C55          2.8400                     .     4_555                 no
 H2O     H13          2.2400                     .       .                   no
 H3      H9           2.1900                     .     4_455                 no
 H3O     H38          2.3100                     .       .                   no
 H4      C34          2.5100                     .     1_556                 no
 H4      H8           2.3700                     .       .                   no
 H4      C8           2.8000                     .       .                   no
 H4      C35          2.9700                     .     1_556                 no
 H4      H34          2.1700                     .     1_556                 no
 H4O     H38          2.3400                     .       .                   no
 H5O     H56          2.3100                     .       .                   no
 H6O     C27          2.6400                     .     1_455                 no
 H6O     H28          2.4300                     .       .                   no
 H6O     H56          2.3500                     .       .                   no
 H6O     C25          2.7500                     .     1_455                 no
 H6O     N3           1.7400                     .     1_455                 no
 H7      C39          2.6800                     .     4_455                 no
 H7      C34          2.7900                     .     4_455                 no
 H7      H2           2.3800                     .       .                   no
 H7      C2           2.8200                     .       .                   no
 H8      H4           2.3700                     .       .                   no
 H8      C34          2.9400                     .     1_556                 no
 H8      C4           2.7800                     .       .                   no
 H8      C35          3.0100                     .     1_556                 no
 H9      H3           2.1900                     .     4_554                 no
 H9      O4           2.8700                     .     4_455                 no
 H11A    H17          2.5800                     .       .                   no
 H11A    H32          2.5300                     .     1_655                 no
 H11B    C28          2.9900                     .     3_656                 no
 H11B    C29          2.9800                     .     3_656                 no
 H11B    N5           2.7400                     .     1_655                 no
 H11B    H25          2.6000                     .       .                   no
 H11C    O3           2.6400                     .     4_455                 no
 H11C    H15          2.4000                     .       .                   no
 H13     H2O          2.2400                     .       .                   no
 H13     H1O          2.3500                     .       .                   no
 H15     O3           2.6800                     .     4_455                 no
 H15     H36          1.9700                     .     4_455                 no
 H15     H11C         2.4000                     .       .                   no
 H15     C36          2.8300                     .     4_455                 no
 H17     H29          2.4300                     .     3_656                 no
 H17     H11A         2.5800                     .       .                   no
 H18     O1           2.8100                     .       .                   no
 H19     C15          2.8300                     .       .                   no
 H19     H24          2.1900                     .       .                   no
 H19     C14          2.8500                     .       .                   no
 H19     C24          2.7400                     .       .                   no
 H21     C52          2.9800                     .       .                   no
 H21     C51          3.0800                     .       .                   no
 H21     C26          2.7200                     .       .                   no
 H21     H26          2.1800                     .       .                   no
 H24     C19          2.7400                     .       .                   no
 H24     O3           2.5900                     .     4_455                 no
 H24     C36          3.0200                     .     4_455                 no
 H24     H19          2.1900                     .       .                   no
 H24     C15          3.0200                     .       .                   no
 H24     C37          3.0400                     .     4_455                 no
 H25     H11B         2.6000                     .       .                   no
 H25     H28          2.5400                     .     1_655                 no
 H26     C52          2.5200                     .       .                   no
 H26     H21          2.1800                     .       .                   no
 H26     C50          2.9100                     .       .                   no
 H26     C21          2.7200                     .       .                   no
 H26     H52          2.3500                     .       .                   no
 H26     C53          2.7800                     .       .                   no
 H28     O6           2.5100                     .       .                   no
 H28     H6O          2.4300                     .       .                   no
 H28     H25          2.5400                     .     1_455                 no
 H29     C31          2.6600                     .     3_656                 no
 H29     C17          2.6800                     .     3_656                 no
 H29     H31          2.0100                     .     3_656                 no
 H29     H17          2.4300                     .     3_656                 no
 H29     C16          3.0800                     .     3_656                 no
 H31     C12          2.6200                     .       .                   no
 H31     H29          2.0100                     .     3_656                 no
 H31     C29          2.6800                     .     3_656                 no
 H31     C17          2.7400                     .       .                   no
 H31     C13          3.0900                     .       .                   no
 H32     H11A         2.5300                     .     1_455                 no
 H33A    O5           2.6800                     .     1_655                 no
 H33A    H34          2.4600                     .       .                   no
 H33C    N6           2.8100                     .       .                   no
 H33C    H36          2.5000                     .       .                   no
 H34     C54          2.8000                     .     1_655                 no
 H34     H33A         2.4600                     .       .                   no
 H34     H54          1.9500                     .     1_655                 no
 H34     O5           2.6300                     .     1_655                 no
 H36     H33C         2.5000                     .       .                   no
 H38     H3O          2.3100                     .       .                   no
 H38     H4O          2.3400                     .       .                   no
 H40     C56          3.0700                     .     4_555                 no
 H41     H46          2.3100                     .       .                   no
 H41     C46          2.8100                     .       .                   no
 H41     C54          2.8000                     .     4_555                 no
 H41     C55          2.7700                     .     4_555                 no
 H43     C35          3.0100                     .     1_455                 no
 H43     H49          2.2200                     .       .                   no
 H43     C36          2.8200                     .     1_455                 no
 H43     C49          2.7200                     .       .                   no
 H44     N6           2.5300                     .     1_455                 no
 H44     H63          2.5600                     .     4_355                 no
 H44     C47          2.9200                     .     1_455                 no
 H44     O1           2.7700                     .     4_454                 no
 H46     C54          3.0200                     .     4_555                 no
 H46     H41          2.3100                     .       .                   no
 H46     C41          2.7900                     .       .                   no
 H47     N2           2.8000                     .     4_554                 no
 H47     C1           3.0000                     .     4_554                 no
 H47     O4           2.4300                     .     4_455                 no
 H47     H4O          2.2100                     .     4_455                 no
 H47     H1           2.5200                     .     4_554                 no
 H49     H43          2.2200                     .       .                   no
 H49     C43          2.7400                     .       .                   no
 H49     O3           2.7100                     .     1_455                 no
 H49     C36          2.9400                     .     1_455                 no
 H49     C37          2.7900                     .     1_455                 no
 H50A    H52          2.4000                     .       .                   no
 H50A    O2           2.6300                     .     3_656                 no
 H52     H26          2.3500                     .       .                   no
 H52     C17          2.8700                     .     3_656                 no
 H52     H17          2.0600                     .     3_656                 no
 H52     H50A         2.4000                     .       .                   no
 H52     O2           2.5000                     .     3_656                 no
 H54     O4           2.6000                     .     1_455                 no
 H54     C39          3.0500                     .     1_455                 no
 H54     H34          1.9500                     .     1_455                 no
 H54     C34          2.7300                     .     1_455                 no
 H56     H5O          2.3100                     .       .                   no
 H56     H6O          2.3500                     .       .                   no
 H56     N3           2.7400                     .     1_455                 no
 H56     C27          2.9200                     .     1_455                 no
 H57     C13          2.8600                     .     1_554                 no
 H57     C14          2.5400                     .     1_554                 no
 H57     C15          2.6900                     .     1_554                 no
 H57     C64          2.7300                     .       .                   no
 H57     H64          2.1900                     .       .                   no
 H59     O6           2.7700                     .     1_655                 no
 H59     C51          2.9200                     .     1_655                 no
 H59     C52          2.8600                     .     1_655                 no
 H59     C62          2.7600                     .       .                   no
 H59     H62          2.2100                     .       .                   no
 H60     O6           2.6200                     .     1_655                 no
 H60     H6O          2.5900                     .     1_655                 no
 H62     C52          2.8100                     .     1_655                 no
 H62     C53          2.9500                     .     1_655                 no
 H62     C59          2.7200                     .       .                   no
 H62     H59          2.2100                     .       .                   no
 H64     C11          2.9600                     .     1_554                 no
 H64     C15          3.0700                     .     1_554                 no
 H64     C16          2.7100                     .     1_554                 no
 H64     C57          2.7200                     .       .                   no
 H64     H57          2.1900                     .       .                   no
 H65     C11          3.0100                     .     1_554                 no
 H65     H11A         2.5200                     .     1_554                 no
 H65     H11C         2.5900                     .     1_554                 no
 H65     H13          2.3800                     .     1_654                 no
 H66     C13          3.0800                     .     1_554                 no
 
loop_
_geom_hbond_atom_site_label_D
_geom_hbond_atom_site_label_H
_geom_hbond_atom_site_label_A
_geom_hbond_distance_DH
_geom_hbond_distance_HA
_geom_hbond_distance_DA
_geom_hbond_angle_DHA
_geom_hbond_site_symmetry_A
_geom_hbond_publ_flag
#
#D   H   A   D - H  H...A   D...A    D - H...A  symm(A)
#
O6      H6O     N3          0.9900     1.7400 2.7329(18)     177.00   1_455 yes
C2      H2      O5          1.0800     2.4900   3.262(2)     127.00   4_555 yes
C24     H24     O3          1.0800     2.5900   3.215(2)     116.00   4_455 yes
C28     H28     O6          1.0800     2.5100   3.412(2)     141.00     .   yes
C44     H44     N6          1.0800     2.5300   3.474(2)     145.00   1_455 yes
C47     H47     O4          1.0800     2.4300   3.287(2)     135.00   4_455 yes
C52     H52     O2          1.0800     2.5000 3.4999(19)     152.00   3_656 yes
C54     H54     O4          1.0800     2.6000   3.612(2)     156.00   1_455 yes
 
# Loop Mechanism for Extra Tables(s)
 
#loop_
#_publ_manuscript_incl_extra_item
#'_geom_extra_tableA_col_1'
#'_geom_extra_tableA_col_2'
#'_geom_extra_tableA_col_3'
#'_geom_extra_table_head_A'
#'_geom_table_footnote_A'
#'_geom_extra_tableB_col_1'
#'_geom_extra_tableB_col_2'
#'_geom_extra_tableB_col_3'
#'_geom_extra_table_head_B'
#'_geom_table_footnote_B'
 
 
#
#loop_
#_geom_extra_tableA_col_1
#_geom_extra_tableA_col_2
#_geom_extra_tableA_col_3
# ? ? ?
 
 
#
#loop_
#_geom_extra_tableB_col_1
#_geom_extra_tableB_col_2
#_geom_extra_tableB_col_3
# ? ? ?
 
 
#
#_geom_table_footnote_A
#;
# ?
#;
 
 
#
#_geom_table_footnote_B
#;
# ?
#;
 
 
#
#_geom_table_footnote_A
#;
# ?
#;
 
 
#
#_geom_table_footnote_B
#;
# ?
#;
# start Validation Reply Form
_vrf_PLAT411_face
;
PROBLEM: Short Inter H...H Contact  H15    ..  H36     ..       1.97 Ang. 
RESPONSE: This is an artifact of neutron normalization and possible weak H...H 
contact is suspected.
;
# end Validation Reply Form 
 
#===END

#===============================================================================
 
data_V
_database_code_depnum_ccdc_archive 'CCDC 944962'
 
#===============================================================================
 
# 5. CHEMICAL DATA
 
_chemical_name_systematic
;
;
_chemical_name_common                ?
_chemical_melting_point              ?
_chemical_formula_moiety
'4(C10 H8 N2), 4(C7 H8 O2)'
# Ex: 'C12 H16 N2 O6, H2 O' and '(Cd 2+)3, (C6 N6 Cr 3-)2, 2(H2 O)'
_chemical_formula_structural         ?
_chemical_formula_sum
' C68 H64 N8 O8'
_chemical_formula_iupac              ?
_chemical_formula_weight                1121.31
_chemical_compound_source           'see text'
 
loop_
_atom_type_symbol
_atom_type_description
_atom_type_scat_dispersion_real
_atom_type_scat_dispersion_imag
_atom_type_scat_source
 O   O    0.0106    0.0060
 'International Tables Vol C Tables 4.2.6.8 and 6.1.1.4'
 N   N    0.0061    0.0033
 'International Tables Vol C Tables 4.2.6.8 and 6.1.1.4'
 H   H    0.0000    0.0000
 'International Tables Vol C Tables 4.2.6.8 and 6.1.1.4'
 C   C    0.0033    0.0016
 'International Tables Vol C Tables 4.2.6.8 and 6.1.1.4'
 
#===============================================================================
 
# 6. CRYSTAL DATA
 
_symmetry_cell_setting                 Monoclinic
_symmetry_space_group_name_Hall      '-P 2ybc'
[truncated: 104,048 more chars]
