# Supplementary material for: Crystal landscape in the orcinol:4,4′-bipyridine system: synthon modularity, polymorphism and transferability of multipole charge density parameters
Source: IUCrJ. 2013 Oct 1;1(Pt 1):8–18. doi: 10.1107/S2052252513024421 (PMC4104971; doi:10.1107/S2052252513024421)
Supplement: Supplementary file 2 [file m-01-00008-IIsup2.fcf]

#
# Unique observed reflections after correcting
# for dispersion and merging Friedel opposites
#
data_II
_shelx_title ' red in P-1 #2'
_shelx_refln_list_code          3
_shelx_F_calc_maximum      160.03
_exptl_crystal_F_000       378.00
_reflns_d_resolution_high  0.7813

loop_
 _space_group_symop_operation_xyz
 'x, y, z'
 '-x, -y, -z'

_cell_length_a     8.7711
_cell_length_b    10.0113
_cell_length_c    12.0057
_cell_angle_alpha  67.978
_cell_angle_beta   78.030
_cell_angle_gamma  69.224

loop_
 _refln_index_h
 _refln_index_k
 _refln_index_l
 _refln_F_meas
 _refln_F_sigma
 _refln_A_calc
 _refln_B_calc
   1   0   0     33.1189      0.5978     34.8399      0.0000
   2   0   0     67.2285      1.0996    -70.5850      0.0000
   3   0   0     35.9072      0.7147     36.5193      0.0000
   4   0   0     18.1782      0.3456    -18.4938      0.0000
   5   0   0      7.8460      0.3063     -7.0437      0.0000
   6   0   0      3.7330      0.3120      3.3937      0.0000
   7   0   0      9.5754      0.3217      8.8791      0.0000
   8   0   0     12.7936      0.8726    -15.5739      0.0000
   9   0   0     14.9730      1.9638    -16.5180      0.0000
  10   0   0      7.8912      1.1347      8.1521      0.0000
 -10   1   0      3.9242      0.8357     -3.6453      0.0000
  -9   1   0      5.6618      0.7962      5.3671      0.0000
  -8   1   0      0.0000      0.6137      0.2545      0.0000
  -7   1   0      8.1191      0.2817     -8.8522      0.0000
  -6   1   0      2.5074      0.3940     -2.5456      0.0000
  -5   1   0      2.2814      0.3633      2.5136      0.0000
  -4   1   0      0.9540      0.2978     -1.0461      0.0000
  -3   1   0      3.1839      0.1765      3.4711      0.0000
  -2   1   0      4.9466      0.1383      4.9551      0.0000
  -1   1   0     20.2858      0.3422    -20.4607      0.0000
   1   1   0     14.5579      0.3556     15.1414      0.0000
   2   1   0      4.4165      0.1523      4.1425      0.0000
   3   1   0     11.8748      0.2513    -11.3826      0.0000
   4   1   0     20.1608      0.3647    -19.3767      0.0000
   5   1   0      8.8609      0.2148      9.0296      0.0000
   6   1   0      9.8358      0.2474      9.7417      0.0000
   7   1   0      1.3576      0.2967     -1.3813      0.0000
   8   1   0      3.5968      0.3935     -3.5865      0.0000
   9   1   0      2.1493      0.7806     -2.0794      0.0000
  10   1   0      0.0000      1.4734     -0.8668      0.0000
  -9   2   0      1.6894      0.3381     -1.7192      0.0000
  -8   2   0      2.4302      0.2775      2.3627      0.0000
  -7   2   0      8.9237      0.3445      9.0606      0.0000
  -6   2   0      2.2006      0.2660      2.5551      0.0000
  -5   2   0     13.3651      0.3963    -13.5239      0.0000
  -4   2   0      6.0435      0.2886     -5.9368      0.0000
  -3   2   0      5.3668      0.1807      5.5351      0.0000
  -2   2   0      1.2936      0.1438     -1.1202      0.0000
  -1   2   0     12.6765      0.2263     13.0862      0.0000
   0   2   0     33.5667      0.5564    -34.8213      0.0000
   1   2   0     40.7667      0.6669    -41.6208      0.0000
   2   2   0      9.2441      0.2333     -8.9107      0.0000
   3   2   0     13.8790      0.3039    -13.8971      0.0000
   4   2   0      1.2175      0.1834     -0.7146      0.0000
   5   2   0     10.0621      0.2328     -9.5753      0.0000
   6   2   0      4.7070      0.2406      4.6307      0.0000
   7   2   0     15.9911      0.3776     15.9008      0.0000
   8   2   0      0.6546      0.5289     -1.0859      0.0000
   9   2   0      1.0018      0.5771      1.2474      0.0000
  10   2   0      3.5011      0.7354     -2.6699      0.0000
  -9   3   0      3.2063      0.3477     -3.0611      0.0000
  -8   3   0      3.2540      0.3658     -3.5505      0.0000
  -7   3   0      6.4913      0.2887     -6.3232      0.0000
  -6   3   0     16.1915      0.3776    -16.4029      0.0000
  -5   3   0      4.9331      0.2470     -4.5643      0.0000
  -4   3   0     24.7924      0.4777    -25.0575      0.0000
  -3   3   0      3.5004      0.1865     -3.0835      0.0000
  -2   3   0     29.2813      0.5071     28.9181      0.0000
  -1   3   0      0.6766      0.2184     -0.8156      0.0000
   0   3   0      0.6830      0.1842     -0.6631      0.0000
   1   3   0      7.5246      0.2332     -7.4731      0.0000
   2   3   0     44.8059      0.7387     45.0657      0.0000
   3   3   0     17.6877      0.4214     17.0771      0.0000
   4   3   0     22.8346      0.4444    -23.1249      0.0000
   5   3   0     16.3487      0.3613     16.5024      0.0000
   6   3   0      7.3897      0.4222     -7.5295      0.0000
   7   3   0     11.6949      0.3779    -11.5509      0.0000
   8   3   0      3.1971      0.3499      3.0805      0.0000
   9   3   0      0.0000      0.7463      0.1180      0.0000
  10   3   0      7.4552      0.6178      6.8363      0.0000
  -8   4   0      0.9492      0.4845      1.1062      0.0000
  -7   4   0     17.7876      0.5219    -17.6819      0.0000
  -6   4   0      3.8787      0.4394     -3.5330      0.0000
  -5   4   0     16.5735      0.3922     16.6510      0.0000
  -4   4   0      7.0087      0.2469     -7.1371      0.0000
  -3   4   0      2.7746      0.1720      2.3390      0.0000
  -2   4   0     17.9351      0.3209     17.4134      0.0000
  -1   4   0     15.0540      0.2759    -15.1744      0.0000
   0   4   0     15.7807      0.2897    -15.7225      0.0000
   1   4   0      7.6363      0.2068      7.5753      0.0000
   2   4   0     13.7281      0.2604     12.7968      0.0000
   3   4   0      9.8887      0.2147     -9.7676      0.0000
   4   4   0      2.7920      0.2340     -1.9381      0.0000
   5   4   0      8.4231      0.2651      8.2428      0.0000
   6   4   0     30.2450      0.5541    -30.5090      0.0000
   7   4   0     27.6538      0.5172    -27.7891      0.0000
   8   4   0      3.7902      0.3532      3.7376      0.0000
   9   4   0      4.0819      0.3864      4.3288      0.0000
  10   4   0      2.2711      0.4504      1.9709      0.0000
  -8   5   0     15.4376      0.3671     14.9922      0.0000
  -7   5   0      3.4149      0.2833     -3.2158      0.0000
  -6   5   0      1.8755      0.3013     -2.1321      0.0000
  -5   5   0     17.7652      0.3802     17.2886      0.0000
  -4   5   0     20.1614      0.4779     19.9299      0.0000
  -3   5   0      7.5650      0.2694      7.7447      0.0000
  -2   5   0     15.8375      0.3214    -15.9867      0.0000
  -1   5   0     13.2999      0.2769     13.2006      0.0000
   0   5   0     20.1804      0.3561     20.3138      0.0000
   1   5   0      0.7918      0.1550      0.2211      0.0000
   2   5   0      2.6537      0.1897      2.7891      0.0000
   3   5   0     23.6938      0.4021    -22.2335      0.0000
   4   5   0      7.8487      0.1818     -7.8768      0.0000
   5   5   0     13.8068      0.5695    -14.5721      0.0000
   6   5   0      5.7319      0.2643      5.4651      0.0000
   7   5   0     19.4802      0.4042     19.6183      0.0000
   8   5   0     24.4757      0.5501    -23.4314      0.0000
   9   5   0      4.6984      1.1676     -4.7434      0.0000
  10   5   0      8.3713      0.7632      6.9790      0.0000
  -7   6   0      0.0000      0.7778     -0.3577      0.0000
  -6   6   0     14.3589      0.3495    -14.7366      0.0000
  -5   6   0      8.8397      0.3258     -9.1531      0.0000
  -4   6   0      1.0054      0.4871     -0.8265      0.0000
  -3   6   0      8.6426      0.2652      8.5254      0.0000
  -2   6   0     12.7355      0.2756     12.3442      0.0000
  -1   6   0     10.0905      0.2401     -9.6334      0.0000
   0   6   0      6.8352      0.1946     -6.0526      0.0000
   1   6   0      9.1421      0.2677      8.8275      0.0000
   2   6   0     16.4984      0.3170     15.8345      0.0000
   3   6   0     15.4904      0.2970     14.7982      0.0000
   4   6   0     10.4029      0.2692     10.2623      0.0000
   5   6   0      7.9964      0.2764     -7.9219      0.0000
   6   6   0     23.0084      0.6752    -23.3647      0.0000
   7   6   0     12.9872      0.3633     13.0623      0.0000
   8   6   0     17.8685      0.8697     17.3349      0.0000
   9   6   0      5.5221      0.5466     -5.2366      0.0000
  10   6   0      4.2775      0.4282      3.4520      0.0000
  -6   7   0      4.7585      0.3181     -4.9947      0.0000
  -5   7   0      7.2694      0.3091     -7.1103      0.0000
  -4   7   0     11.0590      0.3133    -10.7267      0.0000
  -3   7   0      8.1575      0.2448     -8.3937      0.0000
  -2   7   0      3.1533      0.2427      2.9885      0.0000
  -1   7   0      9.7625      0.2564      9.7827      0.0000
   0   7   0      4.0796      0.2263      3.9465      0.0000
   1   7   0     10.1012      0.2360     -9.6545      0.0000
   2   7   0      0.8336      0.2088      0.6702      0.0000
   3   7   0     13.8930      0.2856     13.3961      0.0000
   4   7   0      4.0974      0.2055      3.8588      0.0000
   5   7   0      0.8866      0.3649     -1.4528      0.0000
   6   7   0     12.1249      0.3555    -12.1909      0.0000
   7   7   0      4.2009      0.2853     -4.0296      0.0000
   8   7   0      9.3484      0.8620      9.1911      0.0000
   9   7   0      2.0549      0.7923     -2.1682      0.0000
  10   7   0      3.8753      0.4574      3.1877      0.0000
  -5   8   0      0.0000      0.7899     -0.5522      0.0000
  -4   8   0      7.1094      0.3116     -6.8732      0.0000
  -3   8   0     11.9796      0.3347     11.7094      0.0000
  -2   8   0      0.3934      0.5088      0.7916      0.0000
  -1   8   0      1.2233      0.2954     -1.2475      0.0000
   0   8   0      1.9117      0.2337      1.4485      0.0000
   1   8   0      3.4271      0.2364     -3.4736      0.0000
   2   8   0      6.0719      0.2035      5.8537      0.0000
   3   8   0      8.2421      0.2176     -8.1790      0.0000
   4   8   0      6.4915      0.2334      6.1913      0.0000
   5   8   0      7.2063      0.3873      8.2323      0.0000
   6   8   0      9.3515      0.3220     -8.7915      0.0000
   7   8   0      0.0000      0.7959      0.2368      0.0000
   8   8   0      2.5273      0.3891     -2.4204      0.0000
   9   8   0      3.0906      0.8971      3.2171      0.0000
  -4   9   0      0.1459      0.5581      1.4514      0.0000
  -3   9   0      2.3228      0.4628     -2.1781      0.0000
  -2   9   0      0.0000      0.8682      0.1963      0.0000
  -1   9   0      2.7726      0.3931     -2.6618      0.0000
   0   9   0      2.6923      0.2455     -2.7866      0.0000
   1   9   0      3.8325      0.2376      3.8855      0.0000
   2   9   0      3.8485      0.2274      3.6074      0.0000
   3   9   0     10.5392      0.2854    -10.3286      0.0000
   4   9   0      1.9114      0.4611     -1.3522      0.0000
   5   9   0      2.8540      0.3075      2.6787      0.0000
   6   9   0     10.6488      0.3555    -11.0002      0.0000
   7   9   0      5.0443      0.3119     -4.8780      0.0000
   8   9   0      1.3063      0.4760     -1.2122      0.0000
   9   9   0      6.1713      0.4375      5.3833      0.0000
  -2  10   0      0.9308      0.6694      1.3504      0.0000
  -1  10   0      1.3372      0.5480      1.4021      0.0000
   0  10   0      3.6197      0.2865      3.6101      0.0000
   1  10   0     12.3558      0.3273     12.1716      0.0000
   2  10   0      0.6694      0.4557      0.2714      0.0000
   3  10   0     15.0169      0.4425    -14.8465      0.0000
   4  10   0     13.8677      0.4419    -14.0247      0.0000
   5  10   0      4.3186      0.3339     -5.0351      0.0000
   6  10   0      0.6561      0.5828      0.7508      0.0000
   7  10   0      4.2920      0.4328     -4.3143      0.0000
   8  10   0      6.5811      1.5370     -6.4706      0.0000
   0  11   0      7.3148      0.3149      7.0825      0.0000
   1  11   0     12.4779      0.3277    -12.3542      0.0000
   2  11   0      6.5261      0.3808      6.4433      0.0000
   3  11   0     12.2739      0.3749     12.4410      0.0000
   4  11   0      0.6300      0.6393     -0.8747      0.0000
   5  11   0      1.5810      0.5865     -1.1862      0.0000
   6  11   0      1.5635      0.6075      1.8957      0.0000
   7  11   0      3.7798      0.4462      4.0172      0.0000
  -6 -11   1      2.5216      0.3661     -1.7592      0.0000
  -5 -11   1      4.2213      0.3591     -3.6640      0.0000
  -4 -11   1      4.2924      0.4386      4.4645      0.0000
  -3 -11   1     10.1260      0.4466     10.2062      0.0000
  -2 -11   1      1.4609      0.4268      1.1484      0.0000
  -1 -11   1      3.8646      0.3457      3.6687      0.0000
   0 -11   1      0.6762      0.8365      1.1905      0.0000
  -7 -10   1      6.5447      0.4414      6.3296      0.0000
  -6 -10   1      6.7979      0.3505      6.7324      0.0000
  -5 -10   1      5.4578      0.6804     -6.1277      0.0000
  -4 -10   1      4.8121      0.4034     -4.6635      0.0000
  -3 -10   1     15.2699      0.4438     15.2395      0.0000
  -2 -10   1      9.4895      0.3085      9.4015      0.0000
  -1 -10   1      5.4179      0.2861      5.5350      0.0000
   0 -10   1      1.3579      0.4103     -0.5498      0.0000
   1 -10   1      1.8890      0.7210     -1.6390      0.0000
   2 -10   1      7.8320      0.3679      7.7694      0.0000
  -8  -9   1      5.7001      0.5084      5.0475      0.0000
  -7  -9   1      9.8265      0.4158    -10.3874      0.0000
  -6  -9   1      3.5574      0.3254     -3.5388      0.0000
  -5  -9   1     11.8141      0.7566     11.9061      0.0000
  -4  -9   1      0.2575      0.4803      0.8207      0.0000
  -3  -9   1     19.4565      0.3956    -19.3333      0.0000
  -2  -9   1      2.2098      0.3543     -2.0722      0.0000
  -1  -9   1      4.9480      0.2706      4.9849      0.0000
   0  -9   1     15.6666      0.4331    -15.3518      0.0000
   1  -9   1     17.4359      0.4237    -17.1561      0.0000
   2  -9   1      4.1803      0.2923     -4.2768      0.0000
   3  -9   1      1.9896      0.4545      2.2277      0.0000
  -9  -8   1      0.6414      0.5473      1.1289      0.0000
  -8  -8   1      3.8405      0.4144     -3.4552      0.0000
  -7  -8   1     12.8181      0.3618    -12.6561      0.0000
  -6  -8   1      9.7945      0.7899      9.8465      0.0000
  -5  -8   1     11.6142      0.4602     11.3186      0.0000
  -4  -8   1      1.1103      0.2634     -1.5403      0.0000
  -3  -8   1      3.7756      0.2411      3.6560      0.0000
  -2  -8   1     17.5044      0.3846    -17.0045      0.0000
  -1  -8   1     19.8098      0.3979    -18.9030      0.0000
   0  -8   1      4.3951      0.2589      4.5121      0.0000
   1  -8   1      8.1925      0.2654      7.9567      0.0000
   2  -8   1      5.5994      0.2583     -5.8029      0.0000
   3  -8   1      3.4491      0.2943     -3.6075      0.0000
   4  -8   1      1.0329      0.3667      1.4067      0.0000
   5  -8   1      6.9150      0.3302     -6.8507      0.0000
 -10  -7   1      5.4939      1.2922     -4.0474      0.0000
  -9  -7   1     10.8595      0.4482     -9.8867      0.0000
  -8  -7   1      3.9541      1.1334      3.6493      0.0000
  -7  -7   1     10.3313      0.4642    -10.3685      0.0000
  -6  -7   1      3.2497      0.2898     -3.1653      0.0000
  -5  -7   1     10.6484      0.3532     10.8499      0.0000
  -4  -7   1      6.3886      0.2704     -6.3579      0.0000
  -3  -7   1      6.8603      0.2865      6.7111      0.0000
  -2  -7   1      3.8927      0.2828      3.3330      0.0000
  -1  -7   1      6.6779      0.2049      6.9261      0.0000
   0  -7   1      8.1550      0.2222      8.0392      0.0000
   1  -7   1      4.1780      0.2315     -4.3448      0.0000
   2  -7   1      8.8321      0.4287      8.5176      0.0000
   3  -7   1      0.5890      0.4789      0.7607      0.0000
   4  -7   1      2.7388      0.3918     -2.7871      0.0000
   5  -7   1      5.5829      0.3971     -5.4099      0.0000
   6  -7   1      5.2513      0.3179     -5.5198      0.0000
 -10  -6   1      7.4998      0.4493     -6.1754      0.0000
  -9  -6   1      0.9137      0.8824      1.3639      0.0000
  -8  -6   1      3.1150      0.8660     -2.6556      0.0000
  -7  -6   1     15.3251      0.3701     14.8090      0.0000
  -6  -6   1     31.1326      0.6527     31.1665      0.0000
  -5  -6   1      0.0000      0.6089      0.2592      0.0000
  -4  -6   1      4.3491      0.2990      3.7003      0.0000
  -3  -6   1      8.3147      0.2363      8.4141      0.0000
  -2  -6   1     14.1638      0.3036    -13.4148      0.0000
  -1  -6   1     10.1279      0.3301     -9.8517      0.0000
   0  -6   1      3.4452      0.1788     -3.6093      0.0000
   1  -6   1      3.2108      0.2369      3.1336      0.0000
   2  -6   1     10.1635      0.2317     -9.5376      0.0000
   3  -6   1     15.1077      0.3199    -15.2171      0.0000
   4  -6   1      4.7973      0.2346     -4.6515      0.0000
   5  -6   1      7.4172      0.3079     -7.1320      0.0000
   6  -6   1      2.6118      0.3006      2.5711      0.0000
   7  -6   1      8.2358      0.4307      8.4161      0.0000
 -10  -5   1      1.2143      0.7658     -0.2758      0.0000
  -9  -5   1      7.8386      0.4145     -7.2955      0.0000
  -8  -5   1      1.2321      0.4315     -1.0073      0.0000
  -7  -5   1     19.3038      0.4116     19.0357      0.0000
  -6  -5   1     29.9223      0.7512     29.8294      0.0000
  -5  -5   1      5.3366      0.2666     -5.2255      0.0000
  -4  -5   1      2.3576      0.1951      2.1257      0.0000
  -3  -5   1     15.2105      0.2860     15.6231      0.0000
  -2  -5   1     23.5156      0.4242    -23.1622      0.0000
  -1  -5   1      4.2114      0.1543     -4.9786      0.0000
   0  -5   1     14.1383      0.2767     13.8660      0.0000
   1  -5   1      5.3864      0.1602     -4.4510      0.0000
   2  -5   1     21.6051      0.4466    -20.7525      0.0000
   3  -5   1      2.9567      0.1689     -2.8113      0.0000
   4  -5   1     11.5297      0.2876     11.7681      0.0000
   5  -5   1      3.6977      0.2397     -4.0628      0.0000
   6  -5   1      9.5516      0.3104      9.6102      0.0000
   7  -5   1     11.0861      0.3657     10.7908      0.0000
 -10  -4   1      5.6946      0.6788      4.9884      0.0000
  -9  -4   1      1.8368      0.3864      1.8643      0.0000
  -8  -4   1      1.4484      0.4561      1.5307      0.0000
  -7  -4   1     31.5368      0.5874    -31.5963      0.0000
  -6  -4   1     23.8984      0.4298    -23.8197      0.0000
  -5  -4   1     14.7144      0.4853     14.9781      0.0000
  -4  -4   1     23.4468      0.6890    -23.2087      0.0000
  -3  -4   1      6.3187      0.1673     -5.5634      0.0000
  -2  -4   1     23.7704      0.4226     23.1811      0.0000
  -1  -4   1      8.3497      0.2152     -9.0132      0.0000
   0  -4   1      9.9089      0.1972      9.5583      0.0000
   1  -4   1     20.9789      0.3593     20.8087      0.0000
   2  -4   1     10.7257      0.2150     10.0789      0.0000
   3  -4   1     10.8034      0.2364    -10.9829      0.0000
   4  -4   1      8.4193      0.3872      8.8755      0.0000
   5  -4   1     31.7107      0.6068     31.4511      0.0000
   6  -4   1      2.6679      0.2592      2.5369      0.0000
   7  -4   1      7.3582      0.2940     -7.4116      0.0000
   8  -4   1      2.3916      0.3080      2.3844      0.0000
 -10  -3   1      9.5732      0.8472     -8.2983      0.0000
  -9  -3   1      0.5983      0.8919     -0.5599      0.0000
  -8  -3   1      6.9806      0.6054      7.1778      0.0000
  -7  -3   1      3.3035      0.3404     -2.4890      0.0000
  -6  -3   1      3.6329      0.2969     -3.4830      0.0000
  -5  -3   1      0.6671      0.3644     -1.0746      0.0000
  -4  -3   1     12.0570      0.3000     12.3833      0.0000
  -3  -3   1      3.6535      0.1975     -3.7399      0.0000
  -2  -3   1     25.0236      0.4193    -25.8182      0.0000
  -1  -3   1     12.7724      0.2477    -12.9560      0.0000
   0  -3   1     23.7722      0.3917    -23.6069      0.0000
   1  -3   1      9.6739      0.1804     10.3434      0.0000
   2  -3   1     13.3509      0.2496     13.1413      0.0000
   3  -3   1      4.1659      0.2414     -4.2658      0.0000
   4  -3   1      3.0036      0.2589     -3.4628      0.0000
   5  -3   1     17.1981      0.3817    -17.0005      0.0000
   6  -3   1      3.3789      0.2908     -3.1189      0.0000
   7  -3   1     14.5661      0.3545     14.1664      0.0000
   8  -3   1      1.7228      0.3815      1.7946      0.0000
   9  -3   1      4.5698      0.4150     -4.2977      0.0000
 -10  -2   1      3.8657      0.4670     -4.0739      0.0000
  -9  -2   1      5.9773      0.4084      6.0116      0.0000
  -8  -2   1      8.2580      0.3804      8.9503      0.0000
  -7  -2   1      3.4631      0.2715     -3.3047      0.0000
  -6  -2   1     13.1686      0.4446     14.0597      0.0000
  -5  -2   1     10.5371      0.3271     10.1067      0.0000
  -4  -2   1     20.8521      0.3849     20.7421      0.0000
  -3  -2   1      1.3729      0.2866     -0.2122      0.0000
  -2  -2   1      9.8675      0.2015      9.5578      0.0000
  -1  -2   1     55.5888      0.9035     58.3479      0.0000
   0  -2   1    106.4703      2.0216   -113.7323      0.0000
   1  -2   1     67.8890      1.1328    -69.9951      0.0000
   2  -2   1     31.1195      0.5203     31.7561      0.0000
   3  -2   1     14.5732      0.3241    -14.4459      0.0000
   4  -2   1      8.5689      0.3471      8.1895      0.0000
   5  -2   1      4.2421      0.3752      2.8912      0.0000
   6  -2   1      0.7052      0.3992     -0.6419      0.0000
   7  -2   1      1.1567      0.4473      0.7973      0.0000
   8  -2   1      0.9151      0.5252     -0.0585      0.0000
   9  -2   1      7.9720      0.3746      8.3086      0.0000
 -10  -1   1      4.1214      1.3896      4.4082      0.0000
  -9  -1   1      2.5783      0.4629     -2.7085      0.0000
  -8  -1   1      3.5767      0.5246      4.1748      0.0000
  -7  -1   1      5.3582      0.2955      6.0202      0.0000
  -6  -1   1      5.5785      0.2539     -6.0369      0.0000
  -5  -1   1      8.2568      0.6010     -7.9764      0.0000
  -4  -1   1      9.3448      0.2177     -9.1791      0.0000
  -3  -1   1      2.1024      0.1541      2.5171      0.0000
  -2  -1   1      8.8612      0.2057     -9.0056      0.0000
  -1  -1   1     20.1877      0.3682    -20.4740      0.0000
   0  -1   1      0.4449      0.1448      0.4301      0.0000
   1  -1   1     21.7657      0.3569    -22.2653      0.0000
   2  -1   1      7.9960      0.1661     -7.6919      0.0000
   3  -1   1      4.2671      0.1914      4.4657      0.0000
   4  -1   1      9.1124      0.2353     -8.3720      0.0000
   5  -1   1      5.9810      0.3081     -6.3730      0.0000
   6  -1   1      2.3700      0.2605      2.1243      0.0000
   7  -1   1      7.1027      0.2721      7.6327      0.0000
   8  -1   1      3.8642      0.2819      3.9455      0.0000
   9  -1   1      0.1464      0.4643     -0.1053      0.0000
  10  -1   1      3.6875      0.4735      3.0944      0.0000
 -10   0   1      0.9496      0.9772     -0.6958      0.0000
  -9   0   1      4.4430      0.4862     -4.9208      0.0000
  -8   0   1     10.4737      0.4602     11.0592      0.0000
  -7   0   1      9.6968      0.3673     11.0751      0.0000
  -6   0   1      1.8750      0.4283     -2.3610      0.0000
  -5   0   1      2.0057      0.3688     -2.3015      0.0000
  -4   0   1      9.2282      0.3380      9.2563      0.0000
  -3   0   1      3.3262      0.1648     -3.7727      0.0000
  -2   0   1      4.3322      0.1312     -4.5379      0.0000
  -1   0   1     25.4749      0.4212     26.0031      0.0000
   1   0   1     21.1183      0.4220    -22.0042      0.0000
   2   0   1      2.7095      0.1054     -2.4713      0.0000
   3   0   1      7.8139      0.2345      7.6936      0.0000
   4   0   1      1.0080      0.1873     -1.0973      0.0000
   5   0   1      1.1348      0.4009      0.5531      0.0000
   6   0   1      2.8694      0.2974      3.3374      0.0000
   7   0   1     11.6304      0.3273    -11.7330      0.0000
   8   0   1      7.8332      0.5133     -8.5304      0.0000
   9   0   1      3.4025      0.5897      3.6034      0.0000
  10   0   1      0.0000      0.6680      0.9588      0.0000
 -10   1   1      2.2684      1.4523     -1.5201      0.0000
  -9   1   1      3.5077      0.4803     -3.2573      0.0000
  -8   1   1      6.0246      0.3526      5.9517      0.0000
  -7   1   1      3.5707      0.2606      2.8006      0.0000
  -6   1   1      3.3979      0.2500     -3.1261      0.0000
  -5   1   1     16.2318      0.4747    -16.0805      0.0000
  -4   1   1     49.4885      1.0474     52.0278      0.0000
  -3   1   1     63.3749      1.0894     61.9209      0.0000
  -2   1   1     27.0027      0.5382    -27.0478      0.0000
  -1   1   1     30.6312      0.5468     31.6267      0.0000
   0   1   1     24.7098      0.4628    -26.4343      0.0000
   1   1   1     10.1574      0.1815    -11.2090      0.0000
   2   1   1     14.7250      0.2561     15.1120      0.0000
   3   1   1     21.9360      0.3778    -22.2305      0.0000
   4   1   1     66.3735      1.1211     64.7514      0.0000
   5   1   1     32.5637      0.6330     31.0923      0.0000
   6   1   1      8.7465      0.2841     -8.5549      0.0000
   7   1   1      4.3849      0.3520      4.9535      0.0000
   8   1   1      1.0309      0.2789     -1.7078      0.0000
   9   1   1      1.4361      0.6470      1.7358      0.0000
  10   1   1      3.2322      1.3903     -3.4524      0.0000
  -9   2   1      3.2583      0.4671      3.3167      0.0000
  -8   2   1      3.1572      0.3119     -3.2663      0.0000
  -7   2   1      1.9540      0.2700     -2.5376      0.0000
  -6   2   1      5.9039      0.3052      6.0391      0.0000
  -5   2   1      6.0691      0.3000     -5.8202      0.0000
  -4   2   1     12.9032      0.4282    -12.5763      0.0000
  -3   2   1      4.7314      0.2246     -4.7921      0.0000
  -2   2   1      5.4069      0.1936      5.5719      0.0000
  -1   2   1      6.0687      0.1506      6.4175      0.0000
   0   2   1     37.3031      0.6056    -38.2406      0.0000
   1   2   1      4.5116      0.1165     -4.8606      0.0000
   2   2   1     22.2759      0.4724     23.1779      0.0000
   3   2   1     12.1597      0.2424    -12.8595      0.0000
   4   2   1      0.9878      0.1525      1.1505      0.0000
   5   2   1      1.0960      0.2488      0.9632      0.0000
   6   2   1      7.7528      0.2605     -7.9080      0.0000
   7   2   1      5.2646      0.2219      5.4670      0.0000
   8   2   1     20.4920      0.5025     20.6364      0.0000
   9   2   1      7.6416      0.6063      8.1145      0.0000
  10   2   1      7.3226      0.5055     -7.9599      0.0000
  -9   3   1      5.2344      0.5731      4.9631      0.0000
  -8   3   1      6.6516      0.2989     -6.3330      0.0000
  -7   3   1      4.6325      0.2988     -4.7444      0.0000
  -6   3   1      9.8750      0.2879     10.3211      0.0000
  -5   3   1      8.2227      0.2626      7.7294      0.0000
  -4   3   1      4.9973      0.2434     -4.5894      0.0000
  -3   3   1     15.6779      0.3489    -15.2324      0.0000
  -2   3   1      6.8692      0.2121      7.0557      0.0000
  -1   3   1      3.6488      0.1528     -3.3709      0.0000
   0   3   1     29.0745      0.4778    -29.8150      0.0000
   1   3   1     15.4506      0.2935    -16.0103      0.0000
   2   3   1     13.8369      0.2897    -13.5591      0.0000
   3   3   1     12.7341      0.4416     12.1965      0.0000
   4   3   1      0.9671      0.1689      1.4133      0.0000
   5   3   1      1.5102      0.1288     -1.2421      0.0000
   6   3   1      2.1901      0.1400     -1.8335      0.0000
   7   3   1     25.1481      0.7028    -25.7193      0.0000
   8   3   1      3.4022      0.5491      4.1007      0.0000
   9   3   1     11.9628      0.4290     11.5684      0.0000
  10   3   1      4.1395      0.4839     -3.7141      0.0000
  11   3   1      8.9343      1.2515      8.2624      0.0000
  -8   4   1      0.0000      0.7991      0.2414      0.0000
  -7   4   1      6.3948      0.4762     -6.0464      0.0000
  -6   4   1     19.9773      0.4057     19.5875      0.0000
  -5   4   1     12.2082      0.3011     12.2875      0.0000
  -4   4   1     10.4726      0.2556    -10.8660      0.0000
  -3   4   1      2.7665      0.1906     -3.1114      0.0000
  -2   4   1     21.6613      0.3895    -20.4154      0.0000
  -1   4   1     14.3434      0.2869    -13.3601      0.0000
   0   4   1      5.7062      0.1746     -5.8870      0.0000
   1   4   1      4.9031      0.1447      4.8865      0.0000
   2   4   1      2.5040      0.1304      2.9601      0.0000
   3   4   1     22.2936      0.3701    -21.4074      0.0000
   4   4   1      3.8082      0.1527     -4.0428      0.0000
   5   4   1      5.8001      0.1706     -6.2558      0.0000
   6   4   1     23.5280      0.4363     23.7309      0.0000
   7   4   1     31.7616      0.6405     32.0292      0.0000
   8   4   1      5.7233      0.3588     -6.0691      0.0000
   9   4   1      1.2839      0.9695     -1.6101      0.0000
  10   4   1      2.0237      0.4712      1.6092      0.0000
  11   4   1      6.7166      0.7777     -5.6427      0.0000
  -8   5   1      5.8592      0.3063     -5.8212      0.0000
  -7   5   1      3.6440      0.4187      4.0399      0.0000
  -6   5   1     17.8232      0.3871     17.9664      0.0000
  -5   5   1      0.7362      0.5260     -0.6187      0.0000
  -4   5   1      5.4517      0.2221     -5.7433      0.0000
  -3   5   1      2.9786      0.2252     -2.7712      0.0000
  -2   5   1     14.2791      0.2831    -13.8281      0.0000
  -1   5   1      1.4388      0.1919     -1.6248      0.0000
   0   5   1      5.0025      0.1755      4.6105      0.0000
   1   5   1      6.5619      0.1586      6.7005      0.0000
   2   5   1     16.0240      0.3010    -16.0472      0.0000
   3   5   1     30.8114      0.5190    -30.2022      0.0000
   4   5   1      0.9701      0.1625     -1.0586      0.0000
   5   5   1      0.1862      0.2978     -0.5257      0.0000
   6   5   1     10.2022      0.3646     10.6284      0.0000
   7   5   1     12.9277      0.3158     13.5462      0.0000
   8   5   1     10.1782      0.6025    -10.4336      0.0000
   9   5   1      2.2926      0.7931     -2.7605      0.0000
  10   5   1      1.4331      1.0423     -1.1200      0.0000
  11   5   1     13.8288      0.5561    -11.5820      0.0000
  -7   6   1      9.4882      0.3563      9.5345      0.0000
  -6   6   1      4.5655      0.2808     -4.3927      0.0000
  -5   6   1      8.8425      0.2923     -9.0136      0.0000
  -4   6   1     28.8027      0.5182     28.8729      0.0000
  -3   6   1      5.0874      0.2167      5.4044      0.0000
  -2   6   1     13.0320      0.2812    -13.1907      0.0000
  -1   6   1     22.7745      0.4085     21.9005      0.0000
   0   6   1     23.1253      0.4346     22.9676      0.0000
   1   6   1      0.2639      0.3115      0.0426      0.0000
   2   6   1     15.2760      0.2969    -15.3968      0.0000
   3   6   1     23.0193      0.4216     22.7727      0.0000
   4   6   1      6.6894      0.1604     -6.9099      0.0000
   5   6   1     22.9399      0.6764    -22.9284      0.0000
   6   6   1     25.6613      0.5414     25.2055      0.0000
   7   6   1     11.1348      0.3600    -11.2095      0.0000
   8   6   1     27.8850      0.6024    -27.2118      0.0000
   9   6   1      4.9806      0.3938     -5.0189      0.0000
  10   6   1      3.6203      0.4158     -3.2574      0.0000
  -6   7   1     14.0827      0.4816     14.2182      0.0000
  -5   7   1      2.5814      0.3343     -2.4520      0.0000
  -4   7   1     11.6635      0.2905    -11.4125      0.0000
  -3   7   1      7.7247      0.2674      7.7978      0.0000
  -2   7   1      3.9349      0.2134     -4.0139      0.0000
  -1   7   1     10.6386      0.2827    -10.1950      0.0000
   0   7   1      5.2518      0.2146      5.3513      0.0000
   1   7   1      2.0900      0.2462      1.6893      0.0000
   2   7   1     19.2499      0.3393    -19.2031      0.0000
   3   7   1      2.7492      0.2432     -2.5535      0.0000
   4   7   1     20.2993      0.3624     19.5834      0.0000
   5   7   1      0.7157      0.4201     -0.3013      0.0000
   6   7   1      7.4068      0.2783      7.7371      0.0000
   7   7   1     17.9391      0.4561     17.1711      0.0000
   8   7   1     10.8004      0.8824     10.5236      0.0000
   9   7   1      2.3260      0.4300      1.8823      0.0000
  10   7   1      9.4724      0.6522     -8.4278      0.0000
  -5   8   1      5.9569      0.6603      6.0677      0.0000
  -4   8   1      6.3609      0.3400      6.2163      0.0000
  -3   8   1      5.8293      0.2766     -5.5916      0.0000
  -2   8   1      4.8771      0.2588     -4.9425      0.0000
  -1   8   1      4.2939      0.2440     -4.1950      0.0000
   0   8   1     15.4115      0.3432    -15.1461      0.0000
   1   8   1     17.7262      0.3868    -17.5229      0.0000
   2   8   1      1.7434      0.1910     -1.4609      0.0000
   3   8   1      4.0257      0.2116      4.2559      0.0000
   4   8   1      6.1570      0.2062      6.4949      0.0000
   5   8   1      8.7840      0.2597      9.3225      0.0000
   6   8   1      5.8778      0.2843      5.8103      0.0000
   7   8   1      2.0877      0.3784      1.9627      0.0000
   8   8   1      1.6331      0.4383      2.0644      0.0000
   9   8   1     12.0014      0.4470     11.2059      0.0000
  10   8   1      5.5893      0.4467      5.2857      0.0000
  -4   9   1      0.5312      0.7633      0.8331      0.0000
  -3   9   1      3.6787      0.3405     -3.8419      0.0000
  -2   9   1      6.2245      0.3297      6.2046      0.0000
  -1   9   1      2.6326      0.3467      2.4633      0.0000
   0   9   1     15.4309      0.4098    -14.9068      0.0000
   1   9   1     17.8556      0.4418     17.8247      0.0000
   2   9   1     15.0001      0.3207     14.6251      0.0000
   3   9   1      3.2762      0.1905     -3.3585      0.0000
   4   9   1      3.5044      0.2414      3.7261      0.0000
   5   9   1      4.3410      0.3062     -4.6810      0.0000
   6   9   1      1.4743      0.3981     -2.1918      0.0000
   7   9   1      0.0000      0.7381      0.3016      0.0000
   8   9   1      3.5903      0.4133      3.1638      0.0000
   9   9   1      2.7932      0.5612     -2.5837      0.0000
  -3  10   1      1.3977      0.7001      1.2140      0.0000
  -2  10   1      0.0000      0.7804      0.4050      0.0000
  -1  10   1      5.7526      0.6317     -5.6996      0.0000
   0  10   1      7.2876      0.3131     -7.3069      0.0000
   1  10   1      2.7814      0.2738      2.6437      0.0000
   2  10   1      3.8099      0.2399     -3.7130      0.0000
   3  10   1      7.5577      0.2534     -7.4672      0.0000
   4  10   1      2.6798      0.2996      2.4429      0.0000
   5  10   1      1.4954      0.4434     -1.6372      0.0000
   6  10   1      5.0001      0.3207     -4.7571      0.0000
   7  10   1      4.0316      0.4291     -3.9127      0.0000
   8  10   1      3.5925      0.6496      3.0869      0.0000
  -1  11   1      5.5107      0.3408     -5.4370      0.0000
   0  11   1     12.4449      0.4038    -12.1794      0.0000
   1  11   1     10.0064      0.3194    -10.0797      0.0000
   2  11   1      0.0000      0.6374     -0.3121      0.0000
   3  11   1      1.6146      0.4248     -1.3352      0.0000
   4  11   1     10.5901      3.7244    -11.6260      0.0000
   5  11   1      2.9992      0.3433      2.9806      0.0000
   6  11   1      5.5589      0.3405      5.9306      0.0000
   7  11   1      5.1087      0.4315     -5.6910      0.0000
   2  12   1      4.7240      0.5708     -4.6212      0.0000
   3  12   1      5.0486      0.5862      5.3450      0.0000
   4  12   1     16.0357      0.9365     16.2182      0.0000
   5  12   1      3.8262      0.3662     -3.8029      0.0000
  -4 -11   2      7.7469      2.3720     -8.6818      0.0000
  -3 -11   2      1.1929      0.5394     -0.4455      0.0000
  -2 -11   2      0.0000      0.7262      0.4087      0.0000
  -7 -10   2      3.1154      1.5383      3.4264      0.0000
  -6 -10   2      0.0000      0.7252     -0.6839      0.0000
  -5 -10   2      5.0511      0.3680     -5.0258      0.0000
  -4 -10   2      7.9960      0.4268      8.1283      0.0000
  -3 -10   2      2.6328      0.4207      2.8870      0.0000
  -2 -10   2      2.4416      0.2900      2.5085      0.0000
  -1 -10   2      7.7054      0.3071      7.7309      0.0000
   0 -10   2      0.0000      0.6728      0.3070      0.0000
   1 -10   2      1.5443      0.5448      1.4035      0.0000
  -8  -9   2      1.5574      0.5942     -1.1760      0.0000
  -7  -9   2      3.2629      0.5324     -2.8625      0.0000
  -6  -9   2      7.9614      0.4780      8.3513      0.0000
  -5  -9   2      0.1007      0.5449      0.5547      0.0000
  -4  -9   2      0.7221      0.8247     -1.1613      0.0000
  -3  -9   2      4.7022      0.2613      4.6226      0.0000
  -2  -9   2     12.3347      0.3236     12.1230      0.0000
  -1  -9   2      3.2591      0.2733     -3.3342      0.0000
   0  -9   2     13.0179      0.3426    -12.7637      0.0000
   1  -9   2     12.3362      0.3434     11.7911      0.0000
   2  -9   2      5.0567      0.3305      5.2078      0.0000
   3  -9   2      2.1461      0.6310     -1.8392      0.0000
  -9  -8   2      2.0805      1.1804     -2.1997      0.0000
  -8  -8   2      1.3511      0.4757     -1.3484      0.0000
  -7  -8   2      4.4803      0.4745     -4.7514      0.0000
  -6  -8   2     18.0271      1.2674    -19.5277      0.0000
  -5  -8   2      3.2873      0.5437     -3.4890      0.0000
  -4  -8   2      0.0000      0.7930     -0.1818      0.0000
  -3  -8   2     17.6259      0.3665    -17.5439      0.0000
  -2  -8   2     10.7714      0.3856    -10.2759      0.0000
  -1  -8   2      3.0965      0.2605      3.0396      0.0000
   0  -8   2      6.2230      0.4146      5.9662      0.0000
   1  -8   2      1.7397      0.2973     -1.8523      0.0000
   2  -8   2      0.8982      0.4658      0.5740      0.0000
   3  -8   2      6.0061      0.3912      5.7904      0.0000
   4  -8   2      1.7495      0.4813     -1.5765      0.0000
  -9  -7   2      8.7079      0.4454      7.5665      0.0000
  -8  -7   2      2.4388      0.7454      2.4459      0.0000
  -7  -7   2     10.9685      0.3438     10.6293      0.0000
  -6  -7   2      8.0417      0.3276     -8.1188      0.0000
  -5  -7   2     22.5700      0.9895    -22.5741      0.0000
  -4  -7   2      2.9223      0.2365      2.6174      0.0000
  -3  -7   2      2.3285      0.2994     -2.7474      0.0000
  -2  -7   2      4.0349      0.2582     -4.1861      0.0000
  -1  -7   2     10.8755      0.2912     10.4943      0.0000
   0  -7   2      4.8486      0.2537      4.9116      0.0000
   1  -7   2      7.0924      0.2495     -6.8609      0.0000
   2  -7   2      3.5351      0.3449     -3.4894      0.0000
   3  -7   2      6.1620      0.2606      5.9305      0.0000
   4  -7   2      1.7293      0.3245     -1.3818      0.0000
   5  -7   2      2.0555      0.5847     -2.0295      0.0000
   6  -7   2      1.0303      0.6393     -1.5354      0.0000
 -10  -6   2      5.8989      0.4552     -6.3360      0.0000
  -9  -6   2      1.7109      0.4839      1.2665      0.0000
  -8  -6   2      9.1503      0.3315     -8.6696      0.0000
  -7  -6   2      4.1482      0.2960      3.8725      0.0000
  -6  -6   2     18.5931      0.4099     18.5648      0.0000
  -5  -6   2     13.0185      0.4029    -12.7040      0.0000
  -4  -6   2      7.0694      0.2641      6.9585      0.0000
  -3  -6   2      5.7245      0.3072      5.7695      0.0000
  -2  -6   2     15.4249      0.4032    -15.1280      0.0000
  -1  -6   2     12.2541      0.2671     12.2769      0.0000
   0  -6   2      6.7359      0.2146      6.7156      0.0000
   1  -6   2      4.9290      0.2425     -4.6544      0.0000
   2  -6   2      7.3462      0.2203     -6.9922      0.0000
   3  -6   2      5.9785      0.2188      6.4571      0.0000
   4  -6   2      9.6122      0.3333      9.1223      0.0000
   5  -6   2      7.9837      0.3062     -7.4005      0.0000
   6  -6   2      0.4837      0.5785      0.1898      0.0000
   7  -6   2      0.4301      0.5758      0.1802      0.0000
 -10  -5   2     12.5084      0.4838     10.7765      0.0000
  -9  -5   2      4.2145      0.4085      3.2859      0.0000
  -8  -5   2      7.5488      0.5255      7.1743      0.0000
  -7  -5   2     13.3218      0.3503     13.0823      0.0000
  -6  -5   2     19.4094      0.4127    -19.1087      0.0000
  -5  -5   2     15.6901      0.3577    -15.6219      0.0000
  -4  -5   2      5.6242      0.2229      5.2804      0.0000
  -3  -5   2      3.3427      0.1905      3.1479      0.0000
  -2  -5   2     19.8064      0.3608     20.0764      0.0000
  -1  -5   2      8.7667      0.2223      8.7812      0.0000
   0  -5   2      6.7388      0.2286     -6.9386      0.0000
   1  -5   2     11.1620      0.2673    -10.5030      0.0000
   2  -5   2      3.2621      0.1747     -2.9694      0.0000
   3  -5   2      6.3120      0.1934      6.1350      0.0000
   4  -5   2     12.1050      0.2802    -12.3857      0.0000
   5  -5   2      0.0000      0.6375     -0.5837      0.0000
   6  -5   2      8.5567      0.2745      8.3550      0.0000
   7  -5   2     14.5641      0.3794    -14.5114      0.0000
 -10  -4   2      9.0387      0.5687      8.0754      0.0000
  -9  -4   2      0.5951      0.8933     -0.2055      0.0000
  -8  -4   2      5.8398      0.2941     -6.2019      0.0000
  -7  -4   2     12.3988      0.4739     12.2494      0.0000
  -6  -4   2      1.1370      0.3141     -1.5160      0.0000
  -5  -4   2     10.5208      0.4681    -10.7727      0.0000
  -4  -4   2      2.1655      0.1785     -1.9334      0.0000
  -3  -4   2      7.0800      0.2425      6.8130      0.0000
  -2  -4   2     29.2477      0.5090     29.0131      0.0000
  -1  -4   2      9.8848      0.2625     -9.8657      0.0000
   0  -4   2      2.1364      0.1714      1.4620      0.0000
   1  -4   2     25.0769      0.4203     24.5446      0.0000
   2  -4   2      2.0303      0.1680     -1.8937      0.0000
   3  -4   2     11.7508      0.2446     11.3247      0.0000
   4  -4   2      7.8334      0.2364      7.7576      0.0000
   5  -4   2      5.7594      0.3882     -5.4602      0.0000
   6  -4   2     14.9710      0.4839    -15.2992      0.0000
   7  -4   2     11.4655      0.3732    -11.3753      0.0000
   8  -4   2      6.1178      0.4159      5.7817      0.0000
 -10  -3   2     16.9129      0.5209    -14.7034      0.0000
  -9  -3   2      6.8275      1.1318      6.6662      0.0000
  -8  -3   2      7.1215      1.5739     -7.8185      0.0000
  -7  -3   2     31.0986      0.7920    -31.5954      0.0000
  -6  -3   2      8.7052      0.5939      9.4191      0.0000
  -5  -3   2     19.1648      0.5296     18.6985      0.0000
  -4  -3   2     11.6369      0.2978    -10.9801      0.0000
  -3  -3   2     28.1035      0.5033    -27.7072      0.0000
  -2  -3   2      9.9803      0.2078     -9.1823      0.0000
  -1  -3   2      1.0447      0.2408     -1.1462      0.0000
   0  -3   2     28.4612      0.4818    -28.5646      0.0000
   1  -3   2     30.6554      0.5313     30.4040      0.0000
   2  -3   2     33.3656      0.5721     32.4751      0.0000
   3  -3   2     17.1802      0.3214    -17.1579      0.0000
   4  -3   2      9.0766      0.2812      9.3498      0.0000
   5  -3   2     25.2205      0.4739     25.1359      0.0000
   6  -3   2      4.5403      0.2587      4.9080      0.0000
   7  -3   2      5.6688      0.3196     -5.5713      0.0000
   8  -3   2      6.7893      0.3418      6.9323      0.0000
   9  -3   2     12.7939      0.4073     12.1912      0.0000
 -10  -2   2      2.9723      0.7356     -3.2269      0.0000
  -9  -2   2      1.1286      0.5543      2.1773      0.0000
  -8  -2   2      2.7612      0.4988     -3.5730      0.0000
  -7  -2   2      7.6054      0.3593     -8.5703      0.0000
  -6  -2   2     11.6302      0.4722    -11.8795      0.0000
  -5  -2   2      1.9990      0.2224     -2.3871      0.0000
  -4  -2   2      2.6295      0.3911     -2.3689      0.0000
  -3  -2   2     18.1437      0.3929    -17.7402      0.0000
  -2  -2   2     12.8793      0.2350    -12.2379      0.0000
  -1  -2   2      6.1104      0.1498     -6.6871      0.0000
   0  -2   2     31.1396      0.5187     32.3090      0.0000
   1  -2   2      1.5937      0.1155      2.1679      0.0000
   2  -2   2     22.6847      0.3963    -22.9440      0.0000
   3  -2   2      8.2010      0.1868      7.8326      0.0000
   4  -2   2      7.7871      0.2486     -8.0898      0.0000
   5  -2   2     12.9042      0.3212    -13.1139      0.0000
   6  -2   2      6.0003      0.4065      5.9019      0.0000
   7  -2   2      5.1591      0.4232      4.9851      0.0000
   8  -2   2      3.7702      0.2849     -3.3920      0.0000
   9  -2   2      3.8388      0.3384     -3.6945      0.0000
 -10  -1   2      2.2559      0.5253     -2.2574      0.0000
  -9  -1   2      8.4162      1.3440      8.0618      0.0000
  -8  -1   2     10.5578      0.4178    -11.7526      0.0000
  -7  -1   2      7.0897      0.2779     -7.7727      0.0000
  -6  -1   2      9.3250      0.3574     10.2576      0.0000
  -5  -1   2     27.5970      0.4991     27.7227      0.0000
  -4  -1   2     15.7903      0.3100    -15.2842      0.0000
  -3  -1   2     61.7026      1.0597    -62.2206      0.0000
  -2  -1   2     27.3735      0.4950     28.5901      0.0000
  -1  -1   2     22.4614      0.3791    -22.6936      0.0000
   0  -1   2     50.2900      0.9586     51.4642      0.0000
   1  -1   2    108.6023      1.8967    115.7323      0.0000
   2  -1   2     27.6986      0.4567    -28.2671      0.0000
   3  -1   2      9.9638      0.2047     10.1256      0.0000
   4  -1   2     18.0793      0.3322    -17.2297      0.0000
   5  -1   2     41.7179      0.7175    -41.5663      0.0000
   6  -1   2      1.1525      0.3278      1.0723      0.0000
   7  -1   2      1.3504      0.3306      1.1573      0.0000
   8  -1   2      3.7143      0.2849     -3.2446      0.0000
   9  -1   2     11.6693      0.3383    -11.6396      0.0000
  10  -1   2      2.3654      0.4921     -2.3288      0.0000
 -10   0   2      4.2576      1.9314      4.1324      0.0000
  -9   0   2      2.7266      2.1132     -3.3777      0.0000
  -8   0   2      4.8383      0.6097      5.8958      0.0000
  -7   0   2     11.2202      0.4004     12.5009      0.0000
  -6   0   2      0.6679      0.5818     -0.7088      0.0000
  -5   0   2     15.2126      0.3345    -15.2754      0.0000
  -4   0   2      1.7672      0.1764     -1.5079      0.0000
  -3   0   2     16.2788      0.3343     16.4242      0.0000
  -2   0   2      5.5985      0.1442     -5.3690      0.0000
  -1   0   2     10.2237      0.1982    -10.3414      0.0000
   0   0   2     11.8071      0.2079    -12.2721      0.0000
   1   0   2     31.3847      0.5379    -31.7992      0.0000
   2   0   2     23.3558      0.4236    -23.7812      0.0000
   3   0   2      0.8385      0.1420      1.2168      0.0000
   4   0   2      8.9384      0.4031     -8.7330      0.0000
   5   0   2     12.3384      0.5657    -12.5613      0.0000
   6   0   2     11.2942      0.3019     10.7625      0.0000
   7   0   2     13.5233      0.3712     14.1652      0.0000
   8   0   2      7.4169      0.2881     -7.1205      0.0000
   9   0   2      9.6085      0.3316    -10.0268      0.0000
  10   0   2      4.2598      0.4753      3.6536      0.0000
  -9   1   2      3.0978      0.5465     -3.2477      0.0000
  -8   1   2      2.1229      0.4353     -1.9504      0.0000
  -7   1   2     10.3249      0.4286     11.3468      0.0000
  -6   1   2      0.0000      0.8354      0.0309      0.0000
  -5   1   2      7.0560      0.3088     -7.1464      0.0000
  -4   1   2      1.6426      0.2350      1.6191      0.0000
  -3   1   2      5.4434      0.1913      5.4252      0.0000
  -2   1   2      5.3454      0.1487     -5.5279      0.0000
  -1   1   2     10.2643      0.1931     10.3513      0.0000
   0   1   2     28.7729      0.4819     29.6400      0.0000
   1   1   2     20.2970      0.3582    -20.8365      0.0000
   2   1   2      3.9425      0.1132     -4.0600      0.0000
   3   1   2      9.3508      0.1797      9.6668      0.0000
   4   1   2      0.3452      0.2792     -0.0677      0.0000
   5   1   2      1.6475      0.1894      1.7076      0.0000
   6   1   2      7.2374      0.6206     -7.1750      0.0000
   7   1   2      3.3757      0.3178      3.4992      0.0000
   8   1   2      2.0376      0.3330      1.5348      0.0000
   9   1   2      3.9157      0.5830     -3.9431      0.0000
  10   1   2      3.6980      0.8173      4.0028      0.0000
  -9   2   2      8.1093      0.4792      7.8739      0.0000
  -8   2   2     13.7576      0.5298    -14.1838      0.0000
  -7   2   2      6.3761      0.3286     -8.0831      0.0000
  -6   2   2      6.8283      0.3197     -7.3074      0.0000
  -5   2   2     15.5101      0.3671    -15.2916      0.0000
  -4   2   2      6.2269      0.3786      6.4884      0.0000
  -3   2   2     12.2131      0.3760     10.9314      0.0000
  -2   2   2     32.6388      0.5813     33.5090      0.0000
  -1   2   2     19.2914      0.3454    -19.9254      0.0000
   0   2   2     39.8932      0.6533     41.2489      0.0000
   1   2   2    126.9091      4.7425    141.4378      0.0000
   2   2   2      3.7567      0.1221      3.5060      0.0000
   3   2   2      4.0542      0.1305      3.7877      0.0000
   4   2   2     29.2536      0.5524     29.2976      0.0000
   5   2   2     15.3549      0.2928     14.6110      0.0000
   6   2   2      4.0159      0.2047     -3.4934      0.0000
   7   2   2     25.2369      0.7053    -25.1941      0.0000
   8   2   2      3.7602      0.2460      3.6755      0.0000
   9   2   2      1.2805      0.5518     -2.5951      0.0000
  10   2   2      8.9561      1.2433     -9.4559      0.0000
  -9   3   2      3.5599      0.5641     -2.7342      0.0000
  -8   3   2      9.5375      0.3120     10.0597      0.0000
  -7   3   2      2.7292      0.3902     -2.8883      0.0000
  -6   3   2     25.0767      0.5069    -25.3998      0.0000
  -5   3   2      3.2565      0.2483      3.5833      0.0000
  -4   3   2     10.4324      0.2755     10.4484      0.0000
  -3   3   2     11.5567      0.2693    -11.5090      0.0000
  -2   3   2     16.1116      0.3174     15.2930      0.0000
  -1   3   2     11.5898      0.2233     11.7379      0.0000
   0   3   2     34.3616      0.6018    -34.9119      0.0000
   1   3   2     27.4482      0.4662    -27.7103      0.0000
   2   3   2     18.1090      0.3117     18.4271      0.0000
   3   3   2     17.2509      0.3391     17.9148      0.0000
   4   3   2     11.8465      0.2503    -11.9796      0.0000
   5   3   2      2.7819      0.1562     -2.7622      0.0000
   6   3   2      1.4930      0.2153      1.7428      0.0000
   7   3   2     11.7483      0.3353    -12.1736      0.0000
   8   3   2      2.7544      0.5285     -1.7890      0.0000
   9   3   2      6.5043      0.4063      6.4510      0.0000
  10   3   2      0.0000      1.7408     -0.1093      0.0000
  11   3   2      2.0594      1.6920      2.2027      0.0000
  -8   4   2      0.5629      0.5669     -0.4583      0.0000
  -7   4   2      3.3246      0.2892      3.5797      0.0000
  -6   4   2      3.8966      0.2555      4.1867      0.0000
  -5   4   2     12.6296      0.3059     13.0228      0.0000
  -4   4   2      9.7559      0.2779    -10.0257      0.0000
  -3   4   2     12.3760      0.2841    -12.2479      0.0000
  -2   4   2     11.2165      0.2628     11.1320      0.0000
  -1   4   2     17.7114      0.4285    -17.0392      0.0000
   0   4   2     18.8221      0.3206    -19.2208      0.0000
   1   4   2      9.4818      0.1871     -9.4437      0.0000
   2   4   2      5.5816      0.1462      5.6600      0.0000
   3   4   2     21.8287      0.3735    -21.3623      0.0000
   4   4   2     22.2307      0.4852    -21.4551      0.0000
   5   4   2     11.6840      0.2845     11.5467      0.0000
   6   4   2     20.1623      0.7605    -21.0767      0.0000
   7   4   2      8.0386      0.4129      8.1221      0.0000
   8   4   2     25.2937      0.6282     24.6702      0.0000
   9   4   2      5.8521      0.3769     -5.3141      0.0000
  10   4   2      3.9848      0.4241      3.1372      0.0000
  11   4   2      0.0000      1.3100     -0.6548      0.0000
  -8   5   2      2.1503      0.4146     -1.9016      0.0000
  -7   5   2      3.5685      0.2796      3.5069      0.0000
  -6   5   2     13.7631      0.3393    -13.4915      0.0000
  -5   5   2     27.2183      0.4949    -27.0540      0.0000
  -4   5   2      1.3913      0.2533     -1.2381      0.0000
  -3   5   2     11.2903      0.2764    -11.3502      0.0000
  -2   5   2      4.2694      0.1838      4.3886      0.0000
  -1   5   2     34.5492      0.5849     33.3209      0.0000
   0   5   2      8.7712      0.2156     -8.7809      0.0000
   1   5   2     28.5240      0.4799    -28.6611      0.0000
   2   5   2     10.9475      0.2334     11.0822      0.0000
   3   5   2     46.5226      0.8557     45.9468      0.0000
   4   5   2      2.9006      0.1396      2.0713      0.0000
   5   5   2      7.5206      0.2070     -6.7148      0.0000
   6   5   2      7.1937      0.3128      7.4199      0.0000
   7   5   2     15.7000      0.4241    -15.5753      0.0000
   8   5   2      7.3935      0.3630     -7.8246      0.0000
   9   5   2      1.1567      0.5320      0.7170      0.0000
  10   5   2      4.3600      0.4037      3.8328      0.0000
  11   5   2      7.1328      0.4590      6.4431      0.0000
  -7   6   2      1.2626      0.3647      0.9245      0.0000
  -6   6   2      3.6451      0.2775     -3.6714      0.0000
  -5   6   2      0.0000      0.7763      0.0540      0.0000
  -4   6   2      1.2811      0.2441     -1.4940      0.0000
  -3   6   2      7.5698      0.2816     -7.3440      0.0000
  -2   6   2      3.9529      0.1499      4.0051      0.0000
  -1   6   2     11.6045      0.2704     11.0399      0.0000
   0   6   2      8.4964      0.3191      8.4308      0.0000
   1   6   2      0.2303      0.4691      0.2593      0.0000
   2   6   2      0.6993      0.2547     -0.5490      0.0000
   3   6   2      4.7630      0.2055      3.8649      0.0000
   4   6   2      6.0472      0.1837     -6.3375      0.0000
   5   6   2      0.6975      0.2371      1.1977      0.0000
   6   6   2      4.2675      0.3635     -4.3231      0.0000
   7   6   2     31.5631      0.6274    -31.2324      0.0000
   8   6   2     12.2217      0.3978    -12.2637      0.0000
   9   6   2      6.1849      0.4739      6.1534      0.0000
  10   6   2      1.4616      0.7639     -1.6894      0.0000
  11   6   2      2.2538      0.8966      1.6063      0.0000
  -6   7   2      8.6909      0.4799     -8.8886      0.0000
  -5   7   2      6.5411      0.2397      6.8116      0.0000
  -4   7   2     19.3021      0.3848     19.1268      0.0000
  -3   7   2     16.0431      0.3335     16.1492      0.0000
  -2   7   2      5.5377      0.2203      5.4401      0.0000
  -1   7   2     13.1669      0.3267    -13.1938      0.0000
   0   7   2     18.9811      0.3706     19.0041      0.0000
   1   7   2      5.3437      0.2230      5.0647      0.0000
   2   7   2      9.3333      0.2122    -10.2586      0.0000
   3   7   2      8.3274      0.2411      8.4071      0.0000
   4   7   2     12.5070      0.2510    -11.7713      0.0000
   5   7   2      2.3292      0.1935     -1.9565      0.0000
   6   7   2      4.9921      0.2125     -4.9740      0.0000
   7   7   2      2.5114      0.2563     -2.8518      0.0000
   8   7   2      0.5389      0.8020     -0.9195      0.0000
   9   7   2     12.5796      0.4324    -12.3142      0.0000
  10   7   2      8.7304      0.4306      7.8573      0.0000
  -5   8   2      7.9759      0.3170     -7.9842      0.0000
  -4   8   2      3.7280      0.2904     -3.5357      0.0000
  -3   8   2      2.3390      0.2339     -2.4333      0.0000
  -2   8   2      4.4527      0.2248      4.0106      0.0000
  -1   8   2      0.7494      0.3935      0.9079      0.0000
   0   8   2      8.7178      0.2629     -8.6047      0.0000
   1   8   2      2.5958      0.2307      2.8044      0.0000
   2   8   2     10.6288      0.2464     10.8066      0.0000
   3   8   2      5.0842      0.1741      4.9865      0.0000
   4   8   2      5.2794      0.1960      5.4848      0.0000
   5   8   2      7.7615      0.2203      8.1925      0.0000
   6   8   2      8.9780      0.6612     -9.2756      0.0000
   7   8   2      3.7513      0.3530     -3.6432      0.0000
   8   8   2     18.2880      0.4807     17.9199      0.0000
   9   8   2      5.4375      0.5891      5.9665      0.0000
  10   8   2      1.6556      0.9196     -1.8359      0.0000
  -4   9   2     12.8952      0.4820    -12.8774      0.0000
  -3   9   2     12.1358      0.4250    -11.9182      0.0000
  -2   9   2      9.8684      0.5073     -9.6923      0.0000
  -1   9   2      1.9307      0.2950     -1.8285      0.0000
   0   9   2     10.3510      0.3024     10.3509      0.0000
   1   9   2     14.0133      0.3199     14.0890      0.0000
   2   9   2      3.8125      0.2900      3.7205      0.0000
   3   9   2      6.6184      0.2478     -6.8152      0.0000
   4   9   2      0.7353      0.3319      0.3798      0.0000
   5   9   2      1.9817      0.3937     -2.4860      0.0000
   6   9   2      7.2202      0.4932     -8.1582      0.0000
   7   9   2      3.2044      0.3719      3.5234      0.0000
   8   9   2      7.9149      0.5020      7.8384      0.0000
   9   9   2      2.3189      0.8309     -1.8669      0.0000
  -3  10   2      0.0000      0.7951     -0.5175      0.0000
  -2  10   2      9.2840      0.5389      9.3282      0.0000
  -1  10   2      2.2594      0.7991     -2.1913      0.0000
   0  10   2     10.1686      0.3443      9.9312      0.0000
   1  10   2      1.4829      0.3736     -0.9166      0.0000
   2  10   2     10.6315      0.2978    -10.6967      0.0000
   3  10   2      7.9741      0.2539      7.8250      0.0000
   4  10   2      6.1672      0.2805     -6.1985      0.0000
   5  10   2      0.0000      0.6963     -0.7285      0.0000
   6  10   2     10.0308      0.6185     10.6072      0.0000
   7  10   2      1.2380      0.4305     -1.9035      0.0000
   8  10   2      7.3138      0.4176     -7.7810      0.0000
   9  10   2      4.2560      0.4202     -4.2176      0.0000
  -1  11   2      4.0482      0.3078     -3.8124      0.0000
   0  11   2      9.3348      0.4653      9.0440      0.0000
   1  11   2      8.7370      0.3317      8.3245      0.0000
   2  11   2      9.1997      0.3005     -9.1520      0.0000
   3  11   2     10.9022      0.4926    -10.7487      0.0000
   4  11   2      9.8383      0.3309     -9.9659      0.0000
   5  11   2      1.9619      0.5718     -1.9771      0.0000
   6  11   2      6.9059      0.3969      6.9560      0.0000
   7  11   2      3.0340      0.4626      2.8351      0.0000
   8  11   2      6.2068      0.4321     -6.0761      0.0000
   1  12   2      2.3192      0.3093     -2.5166      0.0000
   2  12   2      9.4943      0.3712      9.8124      0.0000
   3  12   2      2.1544      0.3243      2.2569      0.0000
   4  12   2      9.2012      0.4158     -9.8962      0.0000
   5  12   2      6.7232      1.6986     -7.8659      0.0000
   6  12   2      0.0000      1.3182     -0.6791      0.0000
  -6 -10   3      3.0132      0.4022      2.3886      0.0000
  -5 -10   3      2.4843      0.5614      2.6471      0.0000
  -4 -10   3      0.6183      0.5405      0.6462      0.0000
  -3 -10   3      0.7836      0.6354      0.8566      0.0000
  -2 -10   3      0.0000      0.8032     -0.1837      0.0000
  -1 -10   3      0.0000      0.7343      0.2744      0.0000
   0 -10   3      5.3844      0.3401     -5.2073      0.0000
  -7  -9   3      4.3674      0.3475     -4.1238      0.0000
  -6  -9   3      2.9976      0.4506     -3.2128      0.0000
  -5  -9   3     15.7958      0.5351     15.6522      0.0000
  -4  -9   3      5.8945      0.4143      5.8903      0.0000
  -3  -9   3      4.3271      0.3474      5.0063      0.0000
  -2  -9   3     12.0318      0.3278     11.9993      0.0000
  -1  -9   3      9.2706      0.3072     -9.4527      0.0000
   0  -9   3      8.5269      0.3606     -8.2036      0.0000
   1  -9   3      8.3100      0.3163      8.5541      0.0000
   2  -9   3      8.4695      0.4627      8.7510      0.0000
   3  -9   3      1.0822      0.4815     -0.9912      0.0000
  -8  -8   3      4.4958      0.4465     -4.4725      0.0000
  -7  -8   3      4.2929      0.3920      3.8168      0.0000
  -6  -8   3      0.9219      0.5451      0.2918      0.0000
  -5  -8   3      8.0100      0.3887      8.0724      0.0000
  -4  -8   3      5.2439      0.3215     -5.2923      0.0000
  -3  -8   3      9.1048      0.3220     -9.0423      0.0000
  -2  -8   3     17.6164      0.4768     17.0077      0.0000
  -1  -8   3      8.1223      0.2853      8.1217      0.0000
   0  -8   3      0.9911      0.3429      0.9429      0.0000
   1  -8   3      3.0435      0.3278      2.5692      0.0000
   2  -8   3      5.2399      0.2984      5.1119      0.0000
   3  -8   3      3.3608      0.3926      3.4107      0.0000
   4  -8   3      5.7331      0.3614     -5.8251      0.0000
  -9  -7   3      8.6308      0.4614     -7.7780      0.0000
  -8  -7   3      3.4740      0.9008      3.4433      0.0000
  -7  -7   3      5.9382      0.5537     -6.2315      0.0000
  -6  -7   3      0.9473      0.9338      1.5671      0.0000
  -5  -7   3     12.5305      0.3600     12.5032      0.0000
  -4  -7   3      5.9542      0.2908      6.1595      0.0000
  -3  -7   3      5.7978      0.4331     -5.7416      0.0000
  -2  -7   3     28.8921      0.5311    -28.6535      0.0000
  -1  -7   3     10.1820      0.2906    -10.0684      0.0000
   0  -7   3      6.9756      0.2705      7.0091      0.0000
   1  -7   3      9.1245      0.2922     -8.9507      0.0000
   2  -7   3     10.8329      0.3150    -11.1634      0.0000
   3  -7   3      7.2040      0.2952     -7.2799      0.0000
   4  -7   3      0.7528      0.6116      1.1010      0.0000
   5  -7   3      4.3775      0.5584      4.0110      0.0000
  -9  -6   3      1.8284      1.4847      2.1416      0.0000
  -8  -6   3      3.7432      0.3485      3.4914      0.0000
  -7  -6   3      4.3918      0.3539     -4.2227      0.0000
  -6  -6   3      4.2853      0.4464     -3.9651      0.0000
  -5  -6   3     13.0604      0.3517     12.2042      0.0000
  -4  -6   3      3.8849      0.3171      3.9117      0.0000
  -3  -6   3      3.0566      0.2727      2.9260      0.0000
  -2  -6   3      5.3699      0.2554     -5.1660      0.0000
  -1  -6   3     17.9664      0.3549    -18.0243      0.0000
   0  -6   3      3.7843      0.2892     -2.4205      0.0000
   1  -6   3      1.1027      0.3560      0.9203      0.0000
   2  -6   3      4.3187      0.2598     -3.9879      0.0000
   3  -6   3      8.8373      0.2936     -8.5384      0.0000
   4  -6   3      3.0908      0.3095     -3.0584      0.0000
   5  -6   3      1.4879      0.3824      1.7053      0.0000
   6  -6   3      1.6441      0.3906      1.2547      0.0000
 -10  -5   3      7.9953      2.1589      7.7726      0.0000
  -9  -5   3      2.2620      0.4280     -2.7863      0.0000
  -8  -5   3      3.6493      0.3180     -3.4212      0.0000
  -7  -5   3     13.6273      0.3897     13.3808      0.0000
  -6  -5   3     18.4121      0.6239    -18.1793      0.0000
  -5  -5   3     15.1568      0.3632    -14.6105      0.0000
  -4  -5   3      9.4509      0.2607      9.9916      0.0000
  -3  -5   3      0.0000      0.5362      0.0448      0.0000
  -2  -5   3     11.0792      0.2698     11.0819      0.0000
  -1  -5   3      5.2180      0.2041      5.3590      0.0000
   0  -5   3     10.1117      0.2767     10.0537      0.0000
   1  -5   3      7.7457      0.2850      7.8172      0.0000
   2  -5   3      7.3249      0.2136     -6.9047      0.0000
   3  -5   3      8.5325      0.2267      8.6856      0.0000
   4  -5   3      1.5176      0.2375      1.8123      0.0000
   5  -5   3      6.2671      0.3245     -6.4605      0.0000
   6  -5   3      3.4405      0.4806     -3.1373      0.0000
   7  -5   3      0.0000      0.6910     -0.1784      0.0000
 -10  -4   3      1.8572      0.4854     -0.5593      0.0000
  -9  -4   3      5.0622      0.6244     -4.6110      0.0000
  -8  -4   3      3.7090      0.3051      3.3887      0.0000
  -7  -4   3      3.8159      0.2890      4.1005      0.0000
  -6  -4   3     15.1779      0.3626     14.8611      0.0000
  -5  -4   3     20.1069      0.4180     20.3780      0.0000
  -4  -4   3      1.1008      0.3420     -1.4305      0.0000
  -3  -4   3     15.8636      0.3096     14.8569      0.0000
  -2  -4   3     14.7403      0.3147     14.5313      0.0000
  -1  -4   3     11.6789      0.2751    -11.0546      0.0000
   0  -4   3     32.8915      0.5654    -32.0529      0.0000
   1  -4   3     15.5550      0.3337    -14.4595      0.0000
   2  -4   3     23.1557      0.4170     23.7086      0.0000
   3  -4   3      5.0548      0.1745     -5.2627      0.0000
   4  -4   3     13.6380      0.2976    -13.1626      0.0000
   5  -4   3      2.5207      0.2978     -2.4560      0.0000
   6  -4   3     14.5468      0.3630    -14.2571      0.0000
   7  -4   3      1.5385      0.3818     -1.7123      0.0000
   8  -4   3      9.0696      0.3809      8.9916      0.0000
 -10  -3   3      7.7154      0.4549      6.8921      0.0000
  -9  -3   3      3.2036      0.4195     -2.7296      0.0000
  -8  -3   3      4.0948      0.3824     -3.9351      0.0000
  -7  -3   3      9.3952      0.4873     10.3124      0.0000
  -6  -3   3     23.5720      0.5162     23.9674      0.0000
  -5  -3   3      5.0245      0.2680      5.0282      0.0000
  -4  -3   3     21.1981      0.4585    -20.9284      0.0000
  -3  -3   3     28.5103      0.5024     28.6397      0.0000
  -2  -3   3     12.2572      0.2787     12.0655      0.0000
  -1  -3   3      6.9731      0.1793     -7.4880      0.0000
   0  -3   3     22.7294      0.4029     22.7518      0.0000
   1  -3   3     33.4795      0.5601    -33.1739      0.0000
   2  -3   3     22.5649      0.4036    -22.3879      0.0000
   3  -3   3      7.4524      0.1900     -7.2763      0.0000
   4  -3   3      3.0335      0.1830      3.2308      0.0000
   5  -3   3     21.1628      0.5239     21.3976      0.0000
   6  -3   3      0.2677      0.4814     -0.3078      0.0000
   7  -3   3      3.8247      0.2925      4.0236      0.0000
   8  -3   3      6.4351      0.2970      6.3690      0.0000
 -10  -2   3      9.3238      0.4860     -9.0996      0.0000
  -9  -2   3      5.4655      0.4136      4.9088      0.0000
  -8  -2   3      1.2737      0.4677      1.4966      0.0000
  -7  -2   3     16.3273      0.4344    -16.1180      0.0000
  -6  -2   3     23.4261      0.4751    -24.0129      0.0000
  -5  -2   3      1.8310      0.2464     -2.1998      0.0000
  -4  -2   3      1.4181      0.1740      1.9327      0.0000
  -3  -2   3     32.4503      0.5746    -31.7369      0.0000
  -2  -2   3     10.4698      0.2143     -9.8487      0.0000
  -1  -2   3      8.0704      0.1687      7.8020      0.0000
   0  -2   3      2.1533      0.1464      2.3222      0.0000
   1  -2   3     25.8422      0.4369     24.8801      0.0000
   2  -2   3     17.8112      0.3096     16.5558      0.0000
   3  -2   3      1.7391      0.1583      1.4383      0.0000
   4  -2   3      6.8039      0.2272     -6.6775      0.0000
   5  -2   3     16.0121      0.3792     16.1935      0.0000
   6  -2   3     25.8823      0.5118     25.8133      0.0000
   7  -2   3      4.1740      0.3009     -3.9968      0.0000
   8  -2   3      5.2828      0.3237     -5.4391      0.0000
   9  -2   3     11.3899      0.7187     10.8956      0.0000
 -10  -1   3      3.1533      0.5205     -2.1907      0.0000
  -9  -1   3      6.5953      0.4679     -6.5448      0.0000
  -8  -1   3      4.9411      0.3883      5.1728      0.0000
  -7  -1   3     12.6422      0.3994     13.1637      0.0000
  -6  -1   3      8.8305      0.3489     -8.7830      0.0000
  -5  -1   3     16.1785      0.4226    -17.0957      0.0000
  -4  -1   3      4.5002      0.2236      3.9288      0.0000
  -3  -1   3     24.1546      0.4611     24.1183      0.0000
  -2  -1   3     15.6234      0.3136    -15.4330      0.0000
  -1  -1   3      5.8568      0.1666     -5.6750      0.0000
   0  -1   3      7.4508      0.1506      7.1570      0.0000
   1  -1   3     42.8065      0.7040    -44.2561      0.0000
   2  -1   3     15.9807      0.2840    -15.5037      0.0000
   3  -1   3     11.3289      0.2297     11.2941      0.0000
   4  -1   3      0.7552      0.2525     -0.3009      0.0000
   5  -1   3     10.1416      0.3286    -10.1148      0.0000
   6  -1   3      2.2173      0.2794     -2.1093      0.0000
   7  -1   3      4.4939      0.4061      4.6511      0.0000
   8  -1   3      6.3657      0.3223     -6.1508      0.0000
   9  -1   3      5.2193      0.3736     -4.7202      0.0000
  10  -1   3      0.0000      0.8272      0.0470      0.0000
 -10   0   3      3.0640      0.5848      3.1053      0.0000
  -9   0   3      3.6109      0.5012     -4.6027      0.0000
  -8   0   3      9.1463      0.4499      9.4806      0.0000
  -7   0   3     14.8681      0.5476     16.4177      0.0000
  -6   0   3      0.8812      0.6270     -1.1972      0.0000
  -5   0   3      1.8079      0.2606      2.2898      0.0000
  -4   0   3      9.4002      0.2631      8.6844      0.0000
  -3   0   3     42.6775      0.8381     41.9531      0.0000
  -2   0   3      0.6603      0.1643     -1.7631      0.0000
  -1   0   3     34.4972      0.5717     35.3783      0.0000
   0   0   3     34.0373      0.5620     35.1801      0.0000
   1   0   3    143.7285      2.5165   -160.0340      0.0000
   2   0   3     36.6632      0.6899    -36.7520      0.0000
   3   0   3     31.0474      0.5261     31.7669      0.0000
   4   0   3     16.4452      0.3121    -16.4602      0.0000
   5   0   3     13.1715      0.2861     13.0783      0.0000
   6   0   3      1.2374      0.2806      0.4968      0.0000
   7   0   3      1.6104      0.3748      1.8108      0.0000
   8   0   3      0.3857      0.5472     -0.0559      0.0000
   9   0   3      1.7474      0.4881     -1.5763      0.0000
  10   0   3      7.1289      0.4649      7.2981      0.0000
  -9   1   3      0.8715      1.2816     -0.6454      0.0000
  -8   1   3      2.1790      0.9908     -2.6356      0.0000
  -7   1   3      3.0357      0.3415     -3.4861      0.0000
  -6   1   3     11.2249      0.3512     11.8515      0.0000
  -5   1   3      5.4070      0.3391      4.9375      0.0000
  -4   1   3     11.9634      0.3030    -11.3585      0.0000
  -3   1   3      9.9083      0.3163     -9.1890      0.0000
  -2   1   3      6.0002      0.1542     -5.6001      0.0000
  -1   1   3     11.5470      0.2118    -11.4956      0.0000
   0   1   3     38.7036      0.6314    -40.5628      0.0000
   1   1   3     24.8789      0.4161    -24.7834      0.0000
   2   1   3     18.4306      0.3289     18.6915      0.0000
   3   1   3      3.7665      0.1209      3.8566      0.0000
   4   1   3      1.7180      0.1574      1.8807      0.0000
   5   1   3      3.1698      0.1567      3.5168      0.0000
   6   1   3     11.9329      0.4080    -12.1755      0.0000
   7   1   3      8.5809      0.3361     -8.2865      0.0000
   8   1   3     11.8607      0.3583     12.3243      0.0000
   9   1   3     12.9856      0.6975     13.9486      0.0000
  10   1   3      1.0447      0.8456     -0.8638      0.0000
  -9   2   3      4.4639      0.4777     -4.1536      0.0000
  -8   2   3      1.4840      0.5140     -1.2351      0.0000
  -7   2   3      1.5627      0.4170     -1.1458      0.0000
  -6   2   3      2.2732      0.3256      2.9198      0.0000
  -5   2   3      7.7301      0.2826      7.4097      0.0000
  -4   2   3      7.5533      0.2640      7.2256      0.0000
  -3   2   3      5.7920      0.2081      5.7880      0.0000
  -2   2   3     13.8512      0.4675    -13.9770      0.0000
  -1   2   3      2.7372      0.1253     -2.6887      0.0000
   0   2   3     30.0531      0.4974     30.3336      0.0000
   1   2   3     19.4854      0.3483     19.9329      0.0000
   2   2   3     18.5542      0.3132    -19.1693      0.0000
   3   2   3      7.9099      0.1703     -7.7182      0.0000
   4   2   3     23.8988      0.4159     22.7960      0.0000
   5   2   3      0.1922      0.3543      0.1083      0.0000
   6   2   3      4.4454      0.1813      4.4947      0.0000
   7   2   3      0.9345      0.4807      1.0365      0.0000
   8   2   3     22.9048      0.4628    -23.4401      0.0000
   9   2   3      2.2356      0.6541     -2.8089      0.0000
  10   2   3      4.3340      0.6663      4.7115      0.0000
  -9   3   3      6.1130      0.3766     -5.2431      0.0000
  -8   3   3      3.2341      0.2589     -3.6061      0.0000
  -7   3   3     10.2889      0.3199    -11.1019      0.0000
  -6   3   3      5.3941      0.3206      4.4164      0.0000
  -5   3   3     31.0071      0.5529     31.6406      0.0000
  -4   3   3      1.8570      0.2060     -2.1383      0.0000
  -3   3   3     18.9026      0.3539     18.0050      0.0000
  -2   3   3     30.0071      0.5171     29.0838      0.0000
  -1   3   3     57.5485      0.9976    -56.0881      0.0000
   0   3   3     13.4882      0.2379    -14.1462      0.0000
   1   3   3     90.9022      1.4800     94.9579      0.0000
   2   3   3     56.5997      0.9263     58.0866      0.0000
   3   3   3     51.7473      1.0365    -53.3089      0.0000
   4   3   3     19.9040      0.3821    -18.9551      0.0000
   5   3   3     38.3514      0.6668     37.4646      0.0000
   6   3   3      1.7300      0.2071     -2.1269      0.0000
   7   3   3     14.4086      0.3236     14.7003      0.0000
   8   3   3     23.8240      0.9842     23.7250      0.0000
   9   3   3      6.0728      1.2385     -6.8408      0.0000
  10   3   3      6.1119      0.4838     -6.4465      0.0000
  11   3   3      3.3950      2.0960     -3.8464      0.0000
  -8   4   3      4.7463      0.2682      4.4500      0.0000
  -7   4   3      5.9183      0.3286     -5.5941      0.0000
  -6   4   3      7.7359      0.2574      7.7685      0.0000
  -5   4   3      9.8457      0.2914      9.0704      0.0000
  -4   4   3     11.0727      0.3489    -11.1146      0.0000
  -3   4   3      5.0876      0.2218     -5.3627      0.0000
  -2   4   3     11.7390      0.3567    -11.2215      0.0000
  -1   4   3      4.4105      0.1859     -4.0775      0.0000
   0   4   3      3.8678      0.1547     -3.9705      0.0000
   1   4   3     22.5398      0.3764    -22.3163      0.0000
   2   4   3      0.2984      0.2576     -0.0546      0.0000
   3   4   3      9.4972      0.1949     -8.8506      0.0000
   4   4   3     13.9452      0.3193    -13.6288      0.0000
   5   4   3      9.7033      0.2486     -9.4515      0.0000
   6   4   3      1.4915      0.2749     -1.4981      0.0000
   7   4   3     21.7217      0.5253     21.8609      0.0000
   8   4   3     14.2218      0.5843     13.8377      0.0000
   9   4   3      0.7919      0.7038      0.2469      0.0000
  10   4   3      0.6589      0.8291      1.0913      0.0000
  11   4   3      6.2303      1.0820     -5.6861      0.0000
  -8   5   3      3.3974      0.3669      3.3420      0.0000
  -7   5   3      5.7723      0.2883     -5.5383      0.0000
  -6   5   3     12.9072      0.4387     13.0171      0.0000
  -5   5   3      0.0000      0.8542      0.4353      0.0000
  -4   5   3     16.1742      0.3435    -16.1274      0.0000
  -3   5   3      1.3948      0.2505      1.3588      0.0000
  -2   5   3     14.8829      0.3334    -14.3915      0.0000
  -1   5   3      8.4702      0.1973      8.4145      0.0000
   0   5   3     14.4350      0.2871     13.8538      0.0000
   1   5   3     16.4692      0.2879    -16.3105      0.0000
   2   5   3     19.4831      0.3504    -19.4037      0.0000
   3   5   3     16.3233      0.2961    -15.6785      0.0000
   4   5   3     23.2439      0.4137     21.3304      0.0000
   5   5   3      7.4104      0.2064     -8.0032      0.0000
   6   5   3      2.6655      0.3005     -2.2111      0.0000
   7   5   3     12.4958      0.3061     12.8012      0.0000
   8   5   3     20.3094      0.4731    -19.9926      0.0000
   9   5   3      1.4087      1.0067     -1.5144      0.0000
  10   5   3      2.9064      1.2408      3.4488      0.0000
  11   5   3      5.7703      0.6529     -5.2487      0.0000
  -7   6   3      0.0000      0.9428      0.2518      0.0000
  -6   6   3      1.5526      0.2660     -1.6781      0.0000
  -5   6   3     16.9420      0.3551     16.4259      0.0000
  -4   6   3      3.6704      0.2403      3.6855      0.0000
  -3   6   3      9.8367      0.2722     -9.7385      0.0000
  -2   6   3      2.5844      0.2270     -2.6178      0.0000
  -1   6   3     12.7881      0.3973    -11.7525      0.0000
   0   6   3      3.9937      0.3543     -3.1541      0.0000
   1   6   3      4.8337      0.1694     -5.1492      0.0000
   2   6   3      7.3545      0.1837     -7.7280      0.0000
   3   6   3      0.3714      0.3348      0.3888      0.0000
   4   6   3      1.0805      0.2263     -0.4983      0.0000
   5   6   3      2.6699      0.1717     -3.5523      0.0000
   6   6   3      3.5910      0.3008      3.8128      0.0000
   7   6   3     19.1832      0.3857     19.2477      0.0000
   8   6   3      5.5378      0.3518      5.5835      0.0000
   9   6   3      1.5473      0.7640     -1.4395      0.0000
  10   6   3      3.8516      0.5070      3.9164      0.0000
  11   6   3      2.7386      0.4333     -2.4193      0.0000
  -6   7   3      6.5875      0.3064     -6.9082      0.0000
  -5   7   3      2.9535      0.2462     -2.6903      0.0000
  -4   7   3     13.8206      0.3407     13.8801      0.0000
  -3   7   3      9.0772      0.2586      9.1673      0.0000
  -2   7   3      2.4026      0.3258     -1.7769      0.0000
  -1   7   3      1.9305      0.1772      1.9326      0.0000
   0   7   3      3.7117      0.3128     -4.1720      0.0000
   1   7   3     12.7559      0.2759    -13.7471      0.0000
   2   7   3      5.0161      0.1656     -5.3074      0.0000
   3   7   3      4.9173      0.2278     -4.4827      0.0000
   4   7   3      9.4111      0.2667     -9.2409      0.0000
   5   7   3      0.6633      0.2215      1.0367      0.0000
   6   7   3      7.2313      0.2212      7.9714      0.0000
   7   7   3      3.5564      0.3398      3.7269      0.0000
   8   7   3     11.6518      0.5281    -11.1081      0.0000
   9   7   3      8.1809      1.0025     -7.8081      0.0000
  10   7   3      9.2724      0.9359      8.8125      0.0000
  -5   8   3      8.6727      0.2884     -8.7188      0.0000
  -4   8   3      1.5930      0.2809      1.6836      0.0000
  -3   8   3     23.8547      0.4503     23.9175      0.0000
  -2   8   3      2.8741      0.2267     -3.2874      0.0000
  -1   8   3      2.7823      0.2451     -2.9397      0.0000
   0   8   3      2.6664      0.3032      2.5721      0.0000
   1   8   3      7.9137      0.3457      7.7072      0.0000
   2   8   3     23.4120      0.4695     23.4580      0.0000
   3   8   3      1.9835      0.2281     -1.9456      0.0000
   4   8   3      3.4565      0.2124      4.1103      0.0000
   5   8   3      5.7931      0.2683     -5.4510      0.0000
   6   8   3     17.6050      0.4900    -19.1654      0.0000
   7   8   3      8.0931      0.3622      7.4162      0.0000
   8   8   3      4.8457      1.2971      5.1247      0.0000
   9   8   3      6.7924      0.4069     -6.9841      0.0000
  10   8   3     11.8470      0.7836    -11.2516      0.0000
  -4   9   3      6.6648      0.6971     -6.5125      0.0000
  -3   9   3      8.2177      0.3041     -8.2277      0.0000
  -2   9   3      7.0627      0.2790      7.1667      0.0000
  -1   9   3      4.1524      0.2578      4.2642      0.0000
   0   9   3     11.8439      0.5992    -11.6822      0.0000
   1   9   3     10.5736      0.2831     -9.9993      0.0000
   2   9   3      0.3459      0.4344      0.2765      0.0000
   3   9   3      3.4856      0.4044     -3.7663      0.0000
   4   9   3      7.7700      0.2196      8.2152      0.0000
   5   9   3     14.9157      0.4103     15.2298      0.0000
   6   9   3      2.4199      0.3940     -2.6177      0.0000
   7   9   3      5.9214      0.3696     -5.2791      0.0000
   8   9   3     12.3501      0.4200     12.4284      0.0000
   9   9   3     19.1495      0.5608     18.6639      0.0000
  10   9   3      2.1605      0.4388     -1.8723      0.0000
  -3  10   3      0.3300      0.5939     -0.0896      0.0000
  -2  10   3      3.6889      0.4035     -3.5438      0.0000
  -1  10   3      0.0000      0.9725     -0.4458      0.0000
   0  10   3      3.5125      0.3130     -3.3868      0.0000
   1  10   3     10.7995      0.3530    -10.6114      0.0000
   2  10   3     19.3189      0.3913    -19.3758      0.0000
   3  10   3      4.9568      0.2502     -4.9640      0.0000
   4  10   3      8.2636      0.2685      8.3672      0.0000
   5  10   3      5.8374      0.2959      6.1828      0.0000
   6  10   3      9.2775      1.5508     10.1131      0.0000
   7  10   3      0.8708      0.7463      1.1199      0.0000
   8  10   3      1.0219      0.5621     -2.1965      0.0000
   9  10   3      7.4185      0.4472      7.0987      0.0000
  -1  11   3      7.4192      0.4602      7.0930      0.0000
   0  11   3      2.7342      0.4235     -2.9755      0.0000
   1  11   3      4.5863      0.3275     -4.9112      0.0000
   2  11   3     18.1684      0.6163     18.0515      0.0000
   3  11   3      0.0000      0.6746      0.6291      0.0000
   4  11   3      3.2232      0.2934     -3.5328      0.0000
   5  11   3      6.6661      0.6934      6.7451      0.0000
   6  11   3      2.6818      0.6890     -3.3715      0.0000
   7  11   3      1.6561      0.4494     -1.7907      0.0000
   8  11   3      1.1691      0.4531     -0.6714      0.0000
   1  12   3     11.0908      0.3896    -11.3711      0.0000
   2  12   3      1.2657      0.6003      0.8171      0.0000
   3  12   3      2.1547      0.7863      2.2599      0.0000
   4  12   3      2.1047      0.5932     -2.4890      0.0000
   5  12   3      2.0931      0.7046      2.2647      0.0000
   6  12   3      0.0000      0.6718     -0.1694      0.0000
  -4 -10   4      3.9993      0.3820      4.1351      0.0000
  -3 -10   4      2.7860      0.4548      3.3528      0.0000
  -2 -10   4      2.0156      0.4962     -2.0266      0.0000
  -1 -10   4      3.4489      0.3087     -3.3609      0.0000
  -6  -9   4      0.5519      0.5758     -0.5655      0.0000
  -5  -9   4      6.6057      0.3659     -7.1190      0.0000
  -4  -9   4      9.0965      0.3717     -8.7876      0.0000
  -3  -9   4      8.0177      0.5499     -7.7548      0.0000
  -2  -9   4      3.0370      0.2804      3.1096      0.0000
  -1  -9   4      3.5892      0.2916      3.6267      0.0000
   0  -9   4      1.5119      0.3405     -1.2817      0.0000
   1  -9   4      6.8390      0.3156      6.5525      0.0000
   2  -9   4      7.0896      0.3278      6.9186      0.0000
  -7  -8   4      5.6835      0.3559      6.1661      0.0000
  -6  -8   4     17.0785      0.4376     17.1452      0.0000
  -5  -8   4      7.7593      0.4074     -7.4302      0.0000
  -4  -8   4     15.0866      0.5385    -14.3419      0.0000
  -3  -8   4      8.4377      0.3261      8.5518      0.0000
  -2  -8   4      3.8466      0.5594      3.6484      0.0000
  -1  -8   4      8.5839      0.4815      8.3467      0.0000
   0  -8   4     13.5835      0.3483     13.2839      0.0000
   1  -8   4      1.3276      0.3772      1.3333      0.0000
   2  -8   4      1.9492      0.3093     -1.6560      0.0000
   3  -8   4      3.5992      0.3172      3.7388      0.0000
  -8  -7   4      5.5012      0.3461      5.1833      0.0000
  -7  -7   4      8.1579      0.3532     -7.8771      0.0000
  -6  -7   4      3.5264      1.1008      3.7821      0.0000
  -5  -7   4     13.0180      0.4689     13.1208      0.0000
  -4  -7   4      5.8490      0.5010     -5.9730      0.0000
  -3  -7   4      1.5030      0.3030     -1.8454      0.0000
  -2  -7   4      3.3252      0.2510      3.3647      0.0000
  -1  -7   4     10.6708      0.3015     10.6702      0.0000
   0  -7   4      1.2367      0.3172      1.1416      0.0000
   1  -7   4     12.2865      0.4212    -12.0152      0.0000
   2  -7   4      2.9499      0.3782      3.4681      0.0000
   3  -7   4      2.9417      0.2824      3.2682      0.0000
   4  -7   4      1.0229      0.4537      1.2322      0.0000
   5  -7   4      7.5067      0.3763      7.1185      0.0000
  -9  -6   4      7.7541      0.4542      6.6007      0.0000
  -8  -6   4      0.0000      0.6466      0.1491      0.0000
  -7  -6   4      8.7693      0.3374      8.6405      0.0000
  -6  -6   4     11.1915      0.3492    -11.2919      0.0000
  -5  -6   4     36.8790      0.9324    -36.3238      0.0000
  -4  -6   4      1.5063      0.2768      1.4562      0.0000
  -3  -6   4      2.0237      0.2896      1.9329      0.0000
  -2  -6   4     26.5603      0.5184    -26.0532      0.0000
  -1  -6   4      5.1877      0.2313     -5.7846      0.0000
   0  -6   4     14.5255      0.3143     14.3219      0.0000
   1  -6   4      6.0251      0.3406      5.6971      0.0000
   2  -6   4     17.7737      0.3840    -18.2721      0.0000
   3  -6   4      3.2925      0.4059     -3.2575      0.0000
   4  -6   4      9.7378      0.3918      9.5571      0.0000
   5  -6   4      4.1068      0.3413     -4.3921      0.0000
   6  -6   4      7.6026      0.3753      7.3876      0.0000
  -9  -5   4      4.7320      0.4306      4.2070      0.0000
  -8  -5   4      7.4716      0.5463      6.9584      0.0000
  -7  -5   4      1.2308      0.8144     -1.3813      0.0000
  -6  -5   4      7.2320      0.3560     -7.1540      0.0000
  -5  -5   4     11.6757      0.4098    -11.6075      0.0000
  -4  -5   4      1.9292      0.2624      1.5803      0.0000
  -3  -5   4      0.4658      0.4339      1.0076      0.0000
  -2  -5   4      0.9218      0.2407     -0.5668      0.0000
  -1  -5   4      6.2366      0.2441      5.6661      0.0000
   0  -5   4     14.6947      0.4191    -14.2043      0.0000
   1  -5   4      1.8220      0.2129      1.9563      0.0000
   2  -5   4     16.1141      0.3266     15.7850      0.0000
   3  -5   4      3.4663      0.2580      3.8210      0.0000
   4  -5   4      4.6600      0.2718      4.2378      0.0000
   5  -5   4      3.4303      0.2857     -3.7280      0.0000
   6  -5   4      9.3416      0.4463     -9.0495      0.0000
   7  -5   4      9.7082      0.4606    -10.0594      0.0000
  -9  -4   4      9.4585      2.9352     -9.2466      0.0000
  -8  -4   4      3.2814      0.3531     -3.3046      0.0000
  -7  -4   4     10.1944      0.3318    -10.5729      0.0000
  -6  -4   4      5.0341      0.3647      4.5907      0.0000
  -5  -4   4     19.6531      0.4124     19.9766      0.0000
  -4  -4   4      2.8092      0.2682     -2.3873      0.0000
  -3  -4   4      7.5325      0.2874      7.5121      0.0000
  -2  -4   4      2.7599      0.1805      2.8691      0.0000
  -1  -4   4      8.6996      0.2825     -7.8734      0.0000
   0  -4   4      6.5265      0.2140      6.6464      0.0000
   1  -4   4      3.0117      0.2036     -3.2883      0.0000
   2  -4   4      1.3409      0.1656      1.4231      0.0000
   3  -4   4      0.0201      0.4120      0.5178      0.0000
   4  -4   4      2.4416      0.1935      2.5394      0.0000
   5  -4   4      5.1750      0.2373      5.4125      0.0000
   6  -4   4     10.3163      0.3581    -10.1448      0.0000
   7  -4   4      3.0804      0.3585     -3.2879      0.0000
   8  -4   4      6.1855      0.3708      5.8722      0.0000
  -9  -3   4      6.3399      0.5430      6.0385      0.0000
  -8  -3   4      1.8621      0.3898      1.5139      0.0000
  -7  -3   4      3.9772      0.3744     -4.9674      0.0000
  -6  -3   4     13.1594      0.5592     13.2488      0.0000
  -5  -3   4      7.1738      0.4138      7.3302      0.0000
  -4  -3   4      8.4493      0.2649     -8.5260      0.0000
  -3  -3   4     15.1943      0.3417    -15.4860      0.0000
  -2  -3   4      7.9959      0.2061      7.5342      0.0000
  -1  -3   4     11.6902      0.2980     12.1564      0.0000
   0  -3   4      4.8017      0.2426     -5.0055      0.0000
   1  -3   4     20.3589      0.3625     21.3250      0.0000
   2  -3   4      0.2007      0.3434      0.4483      0.0000
   3  -3   4     14.1410      0.3594    -14.0523      0.0000
   4  -3   4      4.0468      0.1940     -4.2998      0.0000
   5  -3   4     13.4029      0.3186    -13.5692      0.0000
   6  -3   4      1.5344      0.2736     -1.3044      0.0000
   7  -3   4      5.2700      0.2809      5.1055      0.0000
   8  -3   4      4.5006      0.3500     -4.4616      0.0000
  -9  -2   4      6.4033      0.4224      6.6379      0.0000
  -8  -2   4      3.2922      0.3929     -3.1224      0.0000
  -7  -2   4     16.6954      0.4468    -17.9727      0.0000
  -6  -2   4      7.9532      0.2682      7.7595      0.0000
  -5  -2   4     13.7423      0.7445     14.1353      0.0000
  -4  -2   4      4.2371      0.1895      4.2136      0.0000
  -3  -2   4     27.3629      0.4785    -26.1758      0.0000
  -2  -2   4      5.6000      0.1591     -5.6460      0.0000
  -1  -2   4     12.8703      0.2442     12.4817      0.0000
   0  -2   4     37.7365      0.6535    -38.6035      0.0000
   1  -2   4     59.7289      0.9798     60.1689      0.0000
   2  -2   4     50.1135      0.8470     50.0465      0.0000
   3  -2   4     25.1097      0.4341    -25.0897      0.0000
   4  -2   4     11.3405      0.2487     11.3267      0.0000
   5  -2   4      2.5613      0.2260      2.5945      0.0000
   6  -2   4      8.5069      0.2762     -8.3861      0.0000
   7  -2   4      4.8402      0.2661     -5.2573      0.0000
   8  -2   4      3.6442      0.2784     -3.7278      0.0000
   9  -2   4      2.6523      0.2957      2.1532      0.0000
  -9  -1   4      5.3290      1.1661     -5.7552      0.0000
  -8  -1   4      7.0242      0.3949      6.6014      0.0000
  -7  -1   4      0.1783      0.6350      0.4885      0.0000
  -6  -1   4     25.7351      0.5423    -25.9409      0.0000
  -5  -1   4     14.0433      0.4359    -14.3557      0.0000
  -4  -1   4      6.4076      0.2014      6.1378      0.0000
  -3  -1   4      2.1023      0.1699     -1.4377      0.0000
  -2  -1   4     20.3771      0.3571    -19.7708      0.0000
  -1  -1   4      2.5133      0.1360     -2.4810      0.0000
   0  -1   4     13.1044      0.2445     13.7039      0.0000
   1  -1   4      6.6770      0.1626     -6.5660      0.0000
   2  -1   4     12.1410      0.2552     11.2258      0.0000
   3  -1   4     11.6943      0.2436     11.1381      0.0000
   4  -1   4     12.5976      0.2886    -12.3087      0.0000
   5  -1   4      1.7830      0.1995      1.5297      0.0000
   6  -1   4     24.7433      0.4804     24.7711      0.0000
   7  -1   4     17.7802      0.3770     17.6558      0.0000
   8  -1   4      3.0926      0.6011     -2.9671      0.0000
   9  -1   4      5.7452      0.2928     -5.5567      0.0000
  -9   0   4      0.0000      1.0350     -0.9815      0.0000
  -8   0   4      0.0000      1.5668     -0.0527      0.0000
  -7   0   4      0.0000      0.7511      0.0471      0.0000
  -6   0   4      0.8920      0.3884     -0.8807      0.0000
  -5   0   4     14.9793      0.3495    -15.2087      0.0000
  -4   0   4      2.1149      0.2648     -2.3857      0.0000
  -3   0   4      7.2165      0.2204      6.6819      0.0000
  -2   0   4      7.4743      0.2649     -7.4562      0.0000
  -1   0   4      8.9956      0.1922     -8.5498      0.0000
   0   0   4      9.2452      0.1829     -9.4979      0.0000
   1   0   4     14.0916      0.2583    -15.1399      0.0000
   2   0   4      7.0072      0.1694     -6.4198      0.0000
   3   0   4     12.8964      0.2741     13.2972      0.0000
   4   0   4      5.9345      0.1655      5.7646      0.0000
   5   0   4     10.2518      0.2190    -10.6322      0.0000
   6   0   4     15.9391      0.4033    -15.7276      0.0000
   7   0   4      8.6554      0.3366     -8.3322      0.0000
   8   0   4     11.3713      0.5493     11.0877      0.0000
   9   0   4      4.6017      0.3071      4.8455      0.0000
  10   0   4      7.4761      1.1530     -6.1162      0.0000
  -9   1   4      3.2803      1.4356      3.3548      0.0000
  -8   1   4      6.4466      1.1474      6.7464      0.0000
  -7   1   4      6.7561      0.3295     -7.6718      0.0000
  -6   1   4      2.4051      0.5472     -2.7490      0.0000
  -5   1   4      2.7411      0.2280     -3.0030      0.0000
  -4   1   4     14.1965      0.3233     14.9556      0.0000
  -3   1   4      7.6100      0.2139     -7.7863      0.0000
  -2   1   4     31.8951      0.5539    -31.5276      0.0000
  -1   1   4     38.7918      0.8983     39.9624      0.0000
   0   1   4     11.2314      0.2062     11.9411      0.0000
   1   1   4     10.9114      0.2058     10.1646      0.0000
   2   1   4     13.9355      0.2515     12.8525      0.0000
   3   1   4      1.4459      0.1576     -0.9529      0.0000
   4   1   4     25.6228      0.4892     25.6366      0.0000
   5   1   4     18.7045      0.3447    -18.8141      0.0000
   6   1   4     17.6382      0.3601    -17.4232      0.0000
   7   1   4      4.9654      0.2551     -4.9038      0.0000
   8   1   4     14.6603      0.3666    -14.7916      0.0000
   9   1   4      1.4958      0.3115     -0.0931      0.0000
  10   1   4      3.9998      0.4626     -4.1270      0.0000
  -9   2   4      7.6404      0.4085      6.6677      0.0000
  -8   2   4      6.3817      0.6660     -5.8391      0.0000
  -7   2   4     10.4427      0.7223     11.5527      0.0000
  -6   2   4      8.1148      0.6165      8.3743      0.0000
  -5   2   4     13.4632      0.3084    -13.4772      0.0000
  -4   2   4      7.0959      0.2382     -6.6851      0.0000
  -3   2   4      1.8846      0.2875     -1.8160      0.0000
  -2   2   4      8.8779      0.2686      9.0446      0.0000
  -1   2   4      0.5933      0.1872     -0.2239      0.0000
   0   2   4     17.5261      0.2957    -17.6360      0.0000
   1   2   4      0.9203      0.1245      0.9687      0.0000
   2   2   4     16.2461      0.2821    -15.8611      0.0000
   3   2   4     14.1073      0.2590    -13.9305      0.0000
   4   2   4      4.8429      0.1595      5.1318      0.0000
   5   2   4      0.6922      0.2889     -0.8087      0.0000
   6   2   4      3.4704      0.2277     -3.1894      0.0000
   7   2   4      2.7641      0.4492      2.9961      0.0000
   8   2   4      2.3007      0.4305      2.8671      0.0000
   9   2   4      4.6208      0.4351     -5.6286      0.0000
  10   2   4      3.3850      0.6008     -3.8119      0.0000
  -8   3   4      6.1105      0.3643     -6.2442      0.0000
  -7   3   4      5.2292      0.2840      4.7911      0.0000
  -6   3   4      8.4647      0.2784      8.6745      0.0000
  -5   3   4      7.9000      0.2616     -7.4574      0.0000
  -4   3   4      7.8441      0.2882      7.5445      0.0000
  -3   3   4      3.3462      0.1978      2.8863      0.0000
  -2   3   4      0.0000      0.5506      0.6598      0.0000
  -1   3   4      2.3048      0.1535      2.2932      0.0000
   0   3   4      3.4522      0.1388     -3.0439      0.0000
   1   3   4     16.9383      0.3103     16.4745      0.0000
   2   3   4      1.1384      0.1359      1.5987      0.0000
   3   3   4     10.3837      0.2069      9.9805      0.0000
   4   3   4      8.4888      0.2281     -8.3641      0.0000
   5   3   4      1.4389      0.2337     -1.5285      0.0000
   6   3   4      7.9565      0.3416      8.1665      0.0000
   7   3   4     13.8958      0.3371    -13.4116      0.0000
   8   3   4      7.8575      0.3037      7.6166      0.0000
   9   3   4      3.1336      1.0522      3.1071      0.0000
  10   3   4      3.7142      0.4967     -4.2585      0.0000
  11   3   4      5.7382      0.8943      5.7774      0.0000
  -8   4   4      6.1193      0.3060      6.1892      0.0000
  -7   4   4      6.6121      0.3465     -6.9515      0.0000
  -6   4   4      3.9735      0.2591      3.4986      0.0000
  -5   4   4     26.6802      0.4856    -26.3936      0.0000
  -4   4   4     33.4316      0.6013    -33.7453      0.0000
  -3   4   4     15.6390      0.3488     15.7415      0.0000
  -2   4   4     18.3713      0.3544     18.8130      0.0000
  -1   4   4     30.2937      0.5287     29.1018      0.0000
   0   4   4     17.2052      0.2994     15.6906      0.0000
   1   4   4     19.0885      0.3603     19.1612      0.0000
   2   4   4     38.7271      0.6439     39.5802      0.0000
   3   4   4      8.9943      0.1983      8.3690      0.0000
   4   4   4     20.1664      0.3832     18.8017      0.0000
   5   4   4     18.7572      0.4089     19.1697      0.0000
   6   4   4     18.0671      0.3529     17.7159      0.0000
   7   4   4      8.6475      0.2758     -8.7555      0.0000
   8   4   4     22.8031      0.5403    -23.5078      0.0000
   9   4   4      0.7253      0.5678      0.8010      0.0000
  10   4   4      4.1713      1.9380     -4.5657      0.0000
  11   4   4      2.0554      1.4570     -3.0002      0.0000
  -7   5   4      5.8981      0.2942      6.2025      0.0000
  -6   5   4      5.3604      0.2766     -5.5885      0.0000
  -5   5   4     11.5938      0.3062    -11.5629      0.0000
  -4   5   4      6.5123      0.2828      6.5451      0.0000
  -3   5   4     10.0633      0.2747     -9.1971      0.0000
  -2   5   4     11.9001      0.2794    -11.5435      0.0000
  -1   5   4     17.6837      0.3300     16.4030      0.0000
   0   5   4      6.2380      0.1669      6.0445      0.0000
   1   5   4     24.5505      0.4859    -24.8768      0.0000
   2   5   4     20.2101      0.3567    -19.8138      0.0000
   3   5   4     23.4812      0.3964     22.8284      0.0000
   4   5   4     12.4527      0.2593     12.0478      0.0000
   5   5   4     15.5622      0.4481    -15.0657      0.0000
   6   5   4      1.3013      0.2287     -0.9783      0.0000
   7   5   4     14.3906      0.4123    -14.8782      0.0000
   8   5   4     18.9654      0.4483    -18.5606      0.0000
   9   5   4     15.2661      0.5350     14.9433      0.0000
  10   5   4     10.9443      0.5496     10.9998      0.0000
  11   5   4      3.5799      0.8370     -3.8093      0.0000
  -7   6   4      0.0000      0.8721     -0.3980      0.0000
  -6   6   4      4.5805      0.3338     -4.3053      0.0000
  -5   6   4      2.1284      0.2724      2.1165      0.0000
  -4   6   4     22.5861      0.4516     22.8661      0.0000
  -3   6   4      9.7138      0.3845     -9.6907      0.0000
  -2   6   4      4.2445      0.2391     -4.4531      0.0000
  -1   6   4      8.8916      0.2920      8.5457      0.0000
   0   6   4     18.8572      0.3500    -17.3993      0.0000
   1   6   4      6.0614      0.2166     -5.9143      0.0000
   2   6   4     17.7034      0.3147    -17.7378      0.0000
   3   6   4      0.4930      0.3368     -0.7008      0.0000
   4   6   4      8.1662      0.2612     -7.9427      0.0000
   5   6   4     11.9549      0.3108    -11.1560      0.0000
   6   6   4     11.0553      0.2885     11.3347      0.0000
   7   6   4     15.0350      0.3639    -14.5543      0.0000
   8   6   4      1.2319      0.4851     -1.7858      0.0000
   9   6   4      9.9558      0.4650      9.8217      0.0000
  10   6   4      1.7211      0.4190      2.5979      0.0000
  11   6   4     10.1470      0.9345      9.3393      0.0000
  -6   7   4      1.7240      0.3760     -1.9529      0.0000
  -5   7   4     10.3214      0.3319    -10.2006      0.0000
  -4   7   4     10.1466      0.2963    -10.3459      0.0000
  -3   7   4      0.5683      0.5360     -0.4154      0.0000
  -2   7   4      9.2240      0.2649     -9.7848      0.0000
  -1   7   4      0.2943      0.3512     -0.6448      0.0000
   0   7   4      8.2940      0.2842      8.2496      0.0000
   1   7   4      0.0000      0.5223     -0.2406      0.0000
   2   7   4      3.7442      0.1781      3.8426      0.0000
   3   7   4     12.7593      0.2938     13.1379      0.0000
   4   7   4      9.5289      0.2714      9.3671      0.0000
   5   7   4      5.3375      0.2180     -5.5405      0.0000
   6   7   4      3.1601      0.2075     -3.7670      0.0000
   7   7   4      3.0157      0.2484      3.0372      0.0000
   8   7   4      5.1477      0.3504      4.5240      0.0000
   9   7   4      3.5394      0.3810     -3.5905      0.0000
  10   7   4      6.7754      0.4423     -6.1755      0.0000
  -5   8   4     11.8482      0.3495     11.8599      0.0000
  -4   8   4      2.7172      0.3320      2.7707      0.0000
  -3   8   4      9.4436      0.2897    -10.0467      0.0000
  -2   8   4      4.8041      0.2493     -4.9927      0.0000
  -1   8   4      5.1076      0.2745     -4.4098      0.0000
   0   8   4      3.0710      0.3418      2.9397      0.0000
   1   8   4     18.2688      0.7424     18.4320      0.0000
   2   8   4     18.7559      0.4447     18.9627      0.0000
   3   8   4      2.4528      0.2761      2.4229      0.0000
   4   8   4     13.6687      0.4959    -13.8599      0.0000
   5   8   4      9.1762      0.2329     -9.5818      0.0000
   6   8   4      3.9803      0.2783     -4.9165      0.0000
   7   8   4      7.5398      0.3481     -7.8140      0.0000
   8   8   4      5.5428      0.4863     -5.9376      0.0000
   9   8   4      4.8486      0.3776     -4.7520      0.0000
  10   8   4      7.6390      0.4161     -6.5635      0.0000
  -4   9   4      0.0000      0.9172     -0.3188      0.0000
  -3   9   4      9.2266      0.3109      9.0603      0.0000
  -2   9   4     19.3635      0.5732     19.9525      0.0000
  -1   9   4      2.3753      0.3619     -2.3409      0.0000
   0   9   4      2.1339      0.4317     -2.1740      0.0000
   1   9   4     32.3510      0.6826     32.9631      0.0000
   2   9   4     12.8344      0.4213    -13.2513      0.0000
   3   9   4     21.4727      0.5755    -21.8500      0.0000
   4   9   4     13.1607      0.2805     13.3223      0.0000
   5   9   4      7.3778      0.2270     -8.2856      0.0000
   6   9   4      3.6057      0.6231     -3.1686      0.0000
   7   9   4     10.6095      0.6214     11.1618      0.0000
   8   9   4      3.5788      0.3698      2.7804      0.0000
   9   9   4     13.8940      0.5133    -13.7534      0.0000
  10   9   4      9.8155      2.0609    -10.2948      0.0000
  -3  10   4     13.0126      0.8458    -12.5531      0.0000
  -2  10   4      3.6763      0.3315     -3.7795      0.0000
  -1  10   4      0.9570      0.3936      0.4813      0.0000
   0  10   4      1.2897      0.2828     -1.4893      0.0000
   1  10   4      7.3010      0.2683      7.4580      0.0000
   2  10   4      3.9817      0.2465      3.6875      0.0000
   3  10   4      4.7910      0.2439     -4.8640      0.0000
   4  10   4      0.9194      0.3362     -1.0549      0.0000
   5  10   4      4.1390      0.2402      3.9368      0.0000
   6  10   4      4.3665      0.2877      4.5310      0.0000
   7  10   4      1.4610      0.3236      1.5888      0.0000
   8  10   4      6.1308      0.5613      6.2179      0.0000
   9  10   4      8.6784      0.5084      9.1670      0.0000
  -1  11   4      8.0625      0.4556     -8.3542      0.0000
   0  11   4      4.2394      0.4282      4.0461      0.0000
   1  11   4      2.3256      0.5007      2.9206      0.0000
   2  11   4      1.5452      1.0230      1.3466      0.0000
   3  11   4      8.0487      0.3930      7.8976      0.0000
   4  11   4      0.7919      0.4714     -1.0439      0.0000
   5  11   4      0.9787      0.3221      0.6042      0.0000
   6  11   4      0.8943      0.7017     -0.1925      0.0000
   7  11   4      2.5506      0.5965     -1.9493      0.0000
   8  11   4      0.0000      0.8929     -1.2986      0.0000
   1  12   4      0.0000      0.8256     -0.2273      0.0000
   2  12   4      5.4533      0.6672     -5.4107      0.0000
   3  12   4      6.0617      0.6937      5.7700      0.0000
   4  12   4      6.3603      0.9698      7.2234      0.0000
   5  12   4      9.6042      0.6223     -8.9936      0.0000
   6  12   4      0.0000      0.7962      0.1247      0.0000
   7  12   4      0.0000      0.7600      0.5811      0.0000
  -5  -9   5      1.5001      0.4237     -1.1689      0.0000
  -4  -9   5      2.4470      0.3624      2.1805      0.0000
  -3  -9   5      0.0000      0.7854     -0.5620      0.0000
  -2  -9   5      1.2831      0.4555     -1.7277      0.0000
  -1  -9   5      0.4583      0.4845     -0.2585      0.0000
   0  -9   5      0.6583      0.5964      0.8418      0.0000
   1  -9   5      6.5959      0.5466      6.3732      0.0000
  -7  -8   5      3.7516      0.3611     -3.9556      0.0000
  -6  -8   5      5.1724      0.3536     -5.2905      0.0000
  -5  -8   5     13.7794      0.4795     13.9380      0.0000
  -4  -8   5      6.4107      0.7231      6.1633      0.0000
  -3  -8   5      4.9562      0.4328     -4.5243      0.0000
  -2  -8   5      1.9965      0.3256      2.4043      0.0000
  -1  -8   5      0.0000      0.6767     -0.6856      0.0000
   0  -8   5      1.3048      0.4327     -1.9467      0.0000
   1  -8   5      6.7698      0.3081     -6.5462      0.0000
   2  -8   5      1.9849      0.3177     -1.8691      0.0000
   3  -8   5      2.4304      0.3275      1.6893      0.0000
  -8  -7   5      2.6169      0.3709     -1.9596      0.0000
  -7  -7   5      1.9119      0.9827      2.5556      0.0000
  -6  -7   5      3.7561      0.3408     -3.0269      0.0000
  -5  -7   5      0.5429      0.5862      0.4582      0.0000
  -4  -7   5     13.4103      0.7003     13.0780      0.0000
  -3  -7   5      5.1852      0.3088      5.2286      0.0000
  -2  -7   5      8.9735      0.3289      9.2589      0.0000
  -1  -7   5      5.5467      0.2897      5.8090      0.0000
   0  -7   5      4.9781      0.2783     -5.0467      0.0000
   1  -7   5      1.0092      0.3596     -0.5056      0.0000
   2  -7   5      1.6163      0.3732      1.8687      0.0000
   3  -7   5      3.3415      0.3508      3.3985      0.0000
   4  -7   5      1.8089      0.3336     -2.1903      0.0000
  -8  -6   5      4.8618      0.3440     -4.4587      0.0000
  -7  -6   5      3.1321      0.3356      2.9669      0.0000
  -6  -6   5      0.9021      0.5531      1.1263      0.0000
  -5  -6   5     11.0503      0.4262    -10.2714      0.0000
  -4  -6   5      7.0810      0.3209      6.8663      0.0000
  -3  -6   5      5.8603      0.2986     -5.6689      0.0000
  -2  -6   5      6.8651      0.3031     -6.9780      0.0000
  -1  -6   5     19.3666      0.5635     19.4028      0.0000
   0  -6   5      1.3014      0.5403      1.4986      0.0000
   1  -6   5      2.8698      0.2702     -2.7393      0.0000
   2  -6   5      7.6040      0.2899      7.5145      0.0000
   3  -6   5      5.7985      0.3830      5.9363      0.0000
   4  -6   5      0.5714      0.6397      1.1054      0.0000
   5  -6   5      3.0760      0.3050     -3.4491      0.0000
  -9  -5   5      4.6812      0.4584     -4.4460      0.0000
  -8  -5   5      5.6895      0.3405     -5.6805      0.0000
  -7  -5   5      5.5987      0.3231      5.9669      0.0000
  -6  -5   5      8.6697      0.3296     -9.1044      0.0000
  -5  -5   5      2.7531      0.3089     -3.7322      0.0000
  -4  -5   5     11.2443      0.3493     11.1754      0.0000
  -3  -5   5     11.6755      0.2686     11.6303      0.0000
  -2  -5   5      5.1853      0.3975     -5.5101      0.0000
  -1  -5   5     30.6780      0.6522    -30.8045      0.0000
   0  -5   5      8.5404      0.2623     -8.4093      0.0000
   1  -5   5      7.4415      0.3190     -7.2770      0.0000
   2  -5   5     11.4746      0.2847    -11.7175      0.0000
   3  -5   5      1.7225      0.3145      0.8087      0.0000
   4  -5   5      4.6244      0.2750     -4.7086      0.0000
   5  -5   5      2.9285      0.3911      3.2975      0.0000
   6  -5   5      0.5622      0.6288      1.0037      0.0000
  -9  -4   5      2.2852      0.4714      2.0018      0.0000
  -8  -4   5      2.6311      0.3729      1.8948      0.0000
  -7  -4   5      4.2512      0.3114      4.3816      0.0000
  -6  -4   5      9.1657      0.3890      9.4115      0.0000
  -5  -4   5      9.1326      0.4223      8.9499      0.0000
  -4  -4   5      9.2266      0.3272     -9.3982      0.0000
  -3  -4   5      5.0366      0.2060     -5.2886      0.0000
  -2  -4   5     17.6012      0.3445     17.9725      0.0000
  -1  -4   5     11.5158      0.3181    -10.8117      0.0000
   0  -4   5      1.4470      0.2227      1.3486      0.0000
   1  -4   5      9.5487      0.2482      9.4160      0.0000
   2  -4   5     23.6800      0.4308    -23.2172      0.0000
   3  -4   5     10.2612      0.3322    -10.1007      0.0000
   4  -4   5      4.1626      0.2223     -4.4955      0.0000
   5  -4   5      1.1624      0.2644     -0.7946      0.0000
   6  -4   5      2.4213      0.3445      2.8329      0.0000
   7  -4   5      2.3327      0.3760      2.4420      0.0000
  -9  -3   5      6.1083      0.4678      5.1433      0.0000
  -8  -3   5      3.2065      0.3272     -3.5307      0.0000
  -7  -3   5      6.0141      0.4683     -6.0198      0.0000
  -6  -3   5      8.1455      0.3079      8.3694      0.0000
  -5  -3   5      4.9706      0.2859     -4.4679      0.0000
  -4  -3   5     11.1935      0.3634    -10.4330      0.0000
  -3  -3   5      1.2567      0.1856      1.2741      0.0000
  -2  -3   5      4.9466      0.1867      5.1184      0.0000
  -1  -3   5      7.6520      0.2026      8.2188      0.0000
   0  -3   5      4.4866      0.2218      4.6996      0.0000
   1  -3   5     16.4992      0.3237     16.0650      0.0000
   2  -3   5      2.0195      0.1682      1.8203      0.0000
   3  -3   5     10.2283      0.2390     -9.8258      0.0000
   4  -3   5      9.7641      0.2392      9.9211      0.0000
   5  -3   5      3.3058      0.2023      3.3199      0.0000
   6  -3   5      3.9857      0.4440     -3.8641      0.0000
   7  -3   5      2.0435      0.2986     -1.9108      0.0000
   8  -3   5      5.2344      0.6242     -5.0732      0.0000
  -9  -2   5      6.2621      0.4405      5.2772      0.0000
  -8  -2   5      3.7430      0.3957     -3.6868      0.0000
  -7  -2   5     11.0674      0.7573     11.7646      0.0000
  -6  -2   5     13.8539      0.4127     14.1431      0.0000
  -5  -2   5      4.5722      0.2674      4.6894      0.0000
  -4  -2   5      1.9525      0.1922     -1.6299      0.0000
  -3  -2   5      7.5898      0.1976      6.6155      0.0000
  -2  -2   5     26.0165      0.4732     25.9150      0.0000
  -1  -2   5      8.6206      0.2216      7.9748      0.0000
   0  -2   5      2.2142      0.2244      2.1857      0.0000
   1  -2   5     26.4130      0.4424    -25.8420      0.0000
   2  -2   5     25.7098      0.4455    -25.2425      0.0000
   3  -2   5      9.3879      0.2825      9.6152      0.0000
   4  -2   5      4.7620      0.1930     -4.9081      0.0000
   5  -2   5      8.8963      0.3356     -8.8303      0.0000
   6  -2   5      1.1062      0.2768      1.0915      0.0000
   7  -2   5      1.3676      0.3203      1.2861      0.0000
   8  -2   5      4.4996      0.2894     -4.1247      0.0000
   9  -2   5      7.0929      0.5189     -7.1982      0.0000
  -9  -1   5      8.1954      0.4649      7.1275      0.0000
  -8  -1   5      6.0154      0.4015     -6.0299      0.0000
  -7  -1   5      2.7137      0.3624      3.2270      0.0000
  -6  -1   5     13.0140      0.3679     14.1907      0.0000
  -5  -1   5     10.5323      0.3210     10.4430      0.0000
  -4  -1   5      9.6715      0.3908     -9.9775      0.0000
  -3  -1   5      2.9792      0.2444     -3.0784      0.0000
  -2  -1   5     40.4085      0.6893     40.8946      0.0000
  -1  -1   5      0.6357      0.2100     -0.3076      0.0000
   0  -1   5      7.6751      0.1888      7.2030      0.0000
   1  -1   5      5.4516      0.1634     -5.3193      0.0000
   2  -1   5     49.2235      0.8329    -49.1695      0.0000
   3  -1   5      1.0053      0.2566      1.4159      0.0000
   4  -1   5      5.2138      0.2405     -5.0896      0.0000
   5  -1   5      9.6635      0.2354      9.9598      0.0000
   6  -1   5     25.4602      0.4639     25.3497      0.0000
   7  -1   5      5.5740      0.2665     -5.7136      0.0000
   8  -1   5      2.1458      0.2993      2.2643      0.0000
   9  -1   5      8.2881      0.5230      7.9552      0.0000
  -9   0   5     15.8424      1.6457    -15.3745      0.0000
  -8   0   5      4.4590      0.5155      5.5288      0.0000
  -7   0   5      1.4082      0.6099     -1.7640      0.0000
  -6   0   5     33.1073      0.9163    -33.8295      0.0000
  -5   0   5     15.4524      0.3238    -15.3099      0.0000
  -4   0   5     19.0836      0.3535     18.7423      0.0000
  -3   0   5      3.2759      0.1785      3.7370      0.0000
  -2   0   5     44.8480      0.7682    -43.9976      0.0000
  -1   0   5     16.3668      0.3096    -16.0193      0.0000
   0   0   5      7.4042      0.1778      7.8678      0.0000
   1   0   5     32.6854      0.5481    -32.6279      0.0000
   2   0   5     18.6118      0.4170     17.3984      0.0000
   3   0   5     45.6072      0.7758     45.0202      0.0000
   4   0   5      1.4928      0.2433      1.2011      0.0000
   5   0   5      2.8518      0.1806     -2.6011      0.0000
   6   0   5     19.9712      0.3866     19.1799      0.0000
   7   0   5      7.6388      0.2488      8.2165      0.0000
   8   0   5     12.7432      0.3848    -12.3598      0.0000
   9   0   5      7.1253      0.3733      6.9904      0.0000
  10   0   5     16.8006      0.6715     17.4030      0.0000
  -9   1   5      3.5667      1.0600     -2.4942      0.0000
  -8   1   5      5.8985      0.7132     -5.2252      0.0000
  -7   1   5      3.4469      0.3311      3.7569      0.0000
  -6   1   5      0.0000      1.2107     -0.3387      0.0000
  -5   1   5      2.9587      0.2451      3.2099      0.0000
  -4   1   5      0.0000      0.5650      0.3930      0.0000
  -3   1   5      4.8392      0.2037     -4.7175      0.0000
  -2   1   5      4.5334      0.1785      4.4028      0.0000
  -1   1   5     15.8995      0.3142    -15.8450      0.0000
   0   1   5      5.4120      0.1547     -5.3569      0.0000
   1   1   5     23.0636      0.4300     22.9068      0.0000
   2   1   5      5.4250      0.2099     -5.4347      0.0000
   3   1   5     27.5991      0.4801    -27.5308      0.0000
   4   1   5      0.6625      0.2507      0.8221      0.0000
   5   1   5      6.0503      0.1732      5.8344      0.0000
   6   1   5     20.3538      0.3744    -20.5971      0.0000
   7   1   5      1.7767      0.2736      1.6375      0.0000
   8   1   5      8.0666      0.4483      8.0160      0.0000
   9   1   5     11.7558      0.4370    -11.2567      0.0000
  10   1   5      6.0234      0.3665     -5.1317      0.0000
  -9   2   5      3.4555      0.4124     -3.0984      0.0000
  -8   2   5      5.4606      0.4459     -5.4380      0.0000
  -7   2   5      4.5608      0.2863      4.3970      0.0000
  -6   2   5      1.7400      0.2828     -1.5668      0.0000
  -5   2   5     18.6932      0.4667     18.7060      0.0000
  -4   2   5     39.4809      0.7022     40.4444      0.0000
  -3   2   5      0.1313      0.4004     -0.3053      0.0000
  -2   2   5      1.4679      0.2008      1.0949      0.0000
  -1   2   5      7.9526      0.1820     -8.4305      0.0000
   0   2   5     16.0548      0.2920    -14.8989      0.0000
   1   2   5      8.6461      0.2115      8.8791      0.0000
   2   2   5     15.7547      0.3164    -15.7468      0.0000
   3   2   5      6.1661      0.1568     -5.6545      0.0000
   4   2   5     18.5561      0.4094    -17.0994      0.0000
   5   2   5     12.9885      0.3745    -12.6961      0.0000
   6   2   5      3.0621      0.2836     -3.7454      0.0000
   7   2   5      4.9240      0.3414     -5.0298      0.0000
   8   2   5     20.5669      0.7435     21.2512      0.0000
   9   2   5      5.0703      0.3976      4.9006      0.0000
  10   2   5      7.2726      0.4753     -6.9398      0.0000
  -8   3   5      1.7452      0.4796      1.7486      0.0000
  -7   3   5      3.9078      0.2600     -3.6349      0.0000
  -6   3   5      3.5672      0.2910      3.6270      0.0000
  -5   3   5     21.1955      0.4514     21.3278      0.0000
  -4   3   5     12.6438      0.2969    -12.8658      0.0000
  -3   3   5     14.8896      0.4153    -14.7948      0.0000
  -2   3   5     11.9792      0.2625     11.6478      0.0000
  -1   3   5     14.3814      0.3144    -13.7246      0.0000
   0   3   5     12.9423      0.2491    -13.0785      0.0000
   1   3   5      5.7519      0.2160     -5.3697      0.0000
   2   3   5      0.8821      0.1563     -0.7905      0.0000
   3   3   5     12.3514      0.2925    -12.1800      0.0000
   4   3   5     13.0545      0.3188    -12.8552      0.0000
   5   3   5      3.4869      0.1963      3.6479      0.0000
   6   3   5      7.0075      0.2911     -6.5575      0.0000
   7   3   5      3.9458      0.3038      3.7392      0.0000
   8   3   5     17.5504      0.4711     18.0481      0.0000
   9   3   5      3.7012      0.5740      3.3862      0.0000
  10   3   5      3.9305      0.4862     -3.9451      0.0000
  -8   4   5      0.0000      0.6882     -0.5796      0.0000
  -7   4   5      1.5874      0.2616     -1.7964      0.0000
  -6   4   5      3.0800      0.2451      3.1647      0.0000
  -5   4   5     11.8094      0.2884     11.9938      0.0000
  -4   4   5     13.8680      0.3269    -14.2124      0.0000
  -3   4   5      1.6169      0.2046     -2.1158      0.0000
  -2   4   5     15.1369      0.3006     14.6787      0.0000
  -1   4   5     22.0375      0.4040    -20.5758      0.0000
   0   4   5     16.8848      0.6562     16.7629      0.0000
   1   4   5     34.7909      0.6122     33.9557      0.0000
   2   4   5      3.1574      0.1806      3.3207      0.0000
   3   4   5     17.4047      0.3092    -16.8679      0.0000
   4   4   5      2.9864      0.1376      2.9938      0.0000
   5   4   5     26.1631      0.4566     24.6196      0.0000
   6   4   5      6.4686      0.2330     -6.1256      0.0000
   7   4   5      8.7631      0.2654      8.5763      0.0000
   8   4   5      0.9743      0.4267      1.0075      0.0000
   9   4   5     21.9738      1.1949    -21.5817      0.0000
  10   4   5      0.0000      0.8522     -0.0907      0.0000
  11   4   5      0.0000      1.5025     -0.8877      0.0000
  -7   5   5      1.1536      0.3239     -1.7466      0.0000
  -6   5   5     13.0931      0.4731    -13.7394      0.0000
  -5   5   5      2.5087      0.2970      2.1669      0.0000
  -4   5   5     29.3541      0.5394     29.7345      0.0000
  -3   5   5      2.7745      0.3358      2.5633      0.0000
  -2   5   5     15.2216      0.3447     14.4095      0.0000
  -1   5   5     17.0492      0.3854     17.5327      0.0000
   0   5   5     36.4711      0.6228    -35.4317      0.0000
   1   5   5      6.4663      0.2776     -6.7917      0.0000
   2   5   5     45.2391      0.7590     45.9867      0.0000
   3   5   5     19.9394      0.4060     20.2637      0.0000
   4   5   5     26.9144      0.4559    -26.3463      0.0000
   5   5   5      2.0656      0.1711     -1.2954      0.0000
   6   5   5     21.7248      0.4037     21.4761      0.0000
   7   5   5      2.2032      0.2483      1.9333      0.0000
   8   5   5      4.6007      0.3278      4.1737      0.0000
   9   5   5     11.0320      0.4016     10.9256      0.0000
  10   5   5      4.4808      0.4223      4.2232      0.0000
  11   5   5      4.0643      0.9890     -4.7991      0.0000
  -7   6   5      7.9068      0.3556      8.2680      0.0000
  -6   6   5      0.4630      0.4159      0.4166      0.0000
  -5   6   5      8.3733      0.2912     -8.1111      0.0000
  -4   6   5      2.0520      0.2652     -2.5203      0.0000
  -3   6   5      4.9202      0.3207      5.4348      0.0000
  -2   6   5      4.7506      0.2880     -4.0573      0.0000
  -1   6   5      4.6173      0.1774     -4.7460      0.0000
   0   6   5      7.2137      0.2854      7.2942      0.0000
   1   6   5     18.3035      0.3233    -18.1913      0.0000
   2   6   5     28.7386      0.6628    -28.9112      0.0000
   3   6   5      4.8526      0.1963     -4.9771      0.0000
   4   6   5      3.0701      0.1806     -2.6783      0.0000
   5   6   5      4.1875      0.1723     -4.3192      0.0000
   6   6   5      5.6811      0.3180     -6.1454      0.0000
   7   6   5      5.2383      0.4185      5.5697      0.0000
   8   6   5     16.1467      0.3608     16.1123      0.0000
   9   6   5      1.3754      0.4017      1.6898      0.0000
  10   6   5      1.1173      0.5627      1.1675      0.0000
  11   6   5      5.4344      0.4515      5.1833      0.0000
  -6   7   5      4.4026      0.3047     -3.9319      0.0000
  -5   7   5      9.8734      0.3837      9.7961      0.0000
  -4   7   5      1.5297      0.2744     -1.6430      0.0000
  -3   7   5      6.3870      0.2787     -6.0216      0.0000
  -2   7   5      3.7052      0.2084     -4.1346      0.0000
  -1   7   5     11.0281      0.2750    -11.2176      0.0000
   0   7   5      8.1727      0.2336      8.0289      0.0000
   1   7   5     14.6374      0.8256    -15.5395      0.0000
   2   7   5      4.9920      0.2276     -4.9751      0.0000
   3   7   5     14.8230      0.3932     15.6339      0.0000
   4   7   5     11.0381      0.2780    -10.9160      0.0000
   5   7   5      3.4084      0.2560      3.6931      0.0000
   6   7   5      5.1805      0.2110     -5.4576      0.0000
   7   7   5      9.3286      0.2795     -9.9575      0.0000
   8   7   5      4.5963      0.3352      4.7872      0.0000
   9   7   5      1.4272      0.3975      1.4733      0.0000
  10   7   5      3.1590      0.8583      2.8814      0.0000
  -5   8   5      0.0000      1.0662     -0.4159      0.0000
  -4   8   5      0.2271      0.5294      0.8955      0.0000
  -3   8   5      2.0442      0.3152     -2.0408      0.0000
  -2   8   5      1.7700      0.3669     -1.5442      0.0000
  -1   8   5      3.1811      0.2383      3.5534      0.0000
   0   8   5      3.3861      0.2184      4.2176      0.0000
   1   8   5      5.5790      0.2183     -5.8029      0.0000
   2   8   5     16.4732      0.3112    -16.8536      0.0000
   3   8   5      5.5600      0.2054     -5.9419      0.0000
   4   8   5     10.2926      0.2687     10.1949      0.0000
   5   8   5      6.4772      0.2129      6.9667      0.0000
   6   8   5      0.2443      0.4012      1.0788      0.0000
   7   8   5      4.4354      0.4842      4.9986      0.0000
   8   8   5      3.1921      0.3425      2.6988      0.0000
   9   8   5      0.0000      0.6521     -0.2623      0.0000
  10   8   5      1.9486      0.3692      1.7167      0.0000
  -4   9   5      1.5996      0.3726     -1.5195      0.0000
  -3   9   5     11.3236      0.5545     11.5722      0.0000
  -2   9   5      6.0633      0.2678      6.6381      0.0000
  -1   9   5      2.7979      0.3288      2.9017      0.0000
   0   9   5      4.9925      0.4103      4.6635      0.0000
   1   9   5      3.3720      0.2630     -3.1677      0.0000
   2   9   5     12.0714      0.3156    -12.4946      0.0000
   3   9   5     14.7646      0.4450    -15.0542      0.0000
   4   9   5      2.8139      0.2025     -2.9623      0.0000
   5   9   5      1.0137      0.2759      1.4346      0.0000
   6   9   5      4.3258      0.3293      4.8752      0.0000
   7   9   5      8.1706      0.3035      8.6142      0.0000
   8   9   5      9.4424      0.3800     -9.0089      0.0000
   9   9   5      9.7387      1.4817    -11.0561      0.0000
  10   9   5      3.7010      2.7402      3.6126      0.0000
  -3  10   5     10.5049      0.5410     10.6215      0.0000
  -2  10   5     12.7374      0.6152     12.5881      0.0000
  -1  10   5      5.8707      0.4193     -5.9750      0.0000
   0  10   5      0.0000      0.7762      0.5784      0.0000
   1  10   5      6.2909      0.3636     -6.2940      0.0000
   2  10   5      8.5567      0.3696      8.4334      0.0000
   3  10   5     21.9610      0.8258     22.4729      0.0000
   4  10   5      4.3471      0.2843     -4.5055      0.0000
   5  10   5      5.0510      0.2404      5.1227      0.0000
   6  10   5      0.0000      0.6506     -0.0738      0.0000
   7  10   5     13.1598      0.4972    -14.4264      0.0000
   8  10   5      0.9780      0.3759      1.2350      0.0000
   9  10   5      3.0377      0.3858      2.9357      0.0000
  -1  11   5      1.3415      1.0170      1.7830      0.0000
   0  11   5      2.3738      0.4393      2.3787      0.0000
   1  11   5     13.8310      0.4139    -13.5632      0.0000
   2  11   5     12.4926      0.3706    -12.5417      0.0000
   3  11   5      4.1995      0.3804      3.8595      0.0000
   4  11   5      3.1570      0.2603      3.4204      0.0000
   5  11   5      9.6160      0.3211      9.8996      0.0000
   6  11   5     10.9817      0.5623     11.0692      0.0000
   7  11   5      3.4268      0.5749     -3.7398      0.0000
   8  11   5      2.7524      0.6006     -3.1350      0.0000
   1  12   5      3.9425      0.4353     -3.7749      0.0000
   2  12   5      0.0000      0.6725      0.7411      0.0000
   3  12   5      7.4571      0.8262     -7.4239      0.0000
   4  12   5      4.9973      0.3941     -4.6343      0.0000
   5  12   5      2.0481      0.6729     -1.7814      0.0000
   6  12   5      2.5074      0.4065     -1.5042      0.0000
   7  12   5      4.9866      0.5960      5.5391      0.0000
  -3  -9   6      7.9090      0.5837     -7.6705      0.0000
  -2  -9   6      3.7494      0.4698      3.5519      0.0000
  -6  -8   6      5.0484      0.3718     -5.0989      0.0000
  -5  -8   6      1.1541      0.4768     -1.0107      0.0000
  -4  -8   6      2.3324      0.3829      2.2195      0.0000
  -3  -8   6      3.0668      0.4570      3.0248      0.0000
  -2  -8   6      4.5831      0.3295      4.9441      0.0000
  -1  -8   6      2.3669      0.6057     -2.1923      0.0000
   0  -8   6      0.7682      0.5609      0.8544      0.0000
   1  -8   6      3.3792      0.4280     -3.5875      0.0000
   2  -8   6      6.4453      0.3695     -6.9934      0.0000
  -7  -7   6      6.1382      0.3701     -5.8118      0.0000
  -6  -7   6      0.9303      0.6299     -1.2370      0.0000
  -5  -7   6      5.2305      1.0907     -5.2075      0.0000
  -4  -7   6     13.1915      0.5000    -12.9676      0.0000
  -3  -7   6      7.3593      0.4176     -6.6073      0.0000
  -2  -7   6      7.2465      0.3276     -7.3845      0.0000
  -1  -7   6      5.7956      0.3280      5.6743      0.0000
   0  -7   6      6.2262      0.3372      6.1798      0.0000
   1  -7   6      1.7354      0.3155      1.8420      0.0000
   2  -7   6      8.8234      0.3205      8.3056      0.0000
   3  -7   6      2.0057      0.3227      1.6405      0.0000
   4  -7   6      4.4738      0.3228      4.3672      0.0000
  -7  -6   6      2.9561      0.3598      3.0480      0.0000
  -6  -6   6      0.0000      1.1687      0.2002      0.0000
  -5  -6   6      0.0000      1.1614      0.0375      0.0000
  -4  -6   6      0.9536      0.7235     -0.9387      0.0000
  -3  -6   6      3.8536      0.2679      3.8147      0.0000
  -2  -6   6      4.3232      0.3043      4.3987      0.0000
  -1  -6   6      8.8659      0.3786      9.0952      0.0000
   0  -6   6      7.8925      0.2868      7.5332      0.0000
   1  -6   6      7.2278      0.2876     -6.9224      0.0000
   2  -6   6      5.8090      0.3062      6.1706      0.0000
   3  -6   6     14.0469      0.3986     14.4907      0.0000
   4  -6   6      5.0072      0.3051      5.1822      0.0000
   5  -6   6      0.0000      0.7963      0.1118      0.0000
  -8  -5   6      9.1751      0.3705     -7.9458      0.0000
  -7  -5   6      1.4701      0.6456      1.0326      0.0000
  -6  -5   6     10.2538      0.3548    -10.6447      0.0000
  -5  -5   6      8.5710      0.5266      9.2120      0.0000
  -4  -5   6     16.8319      0.4651     17.1067      0.0000
  -3  -5   6      5.9392      0.2596     -5.9643      0.0000
  -2  -5   6      5.3913      0.2952     -5.0322      0.0000
  -1  -5   6      1.0956      0.5701      0.9934      0.0000
   0  -5   6      7.9757      0.2556      7.9569      0.0000
   1  -5   6      1.5461      0.2622     -1.4837      0.0000
   2  -5   6      8.3490      0.5882     -9.3691      0.0000
   3  -5   6      5.9272      0.2814      5.5900      0.0000
   4  -5   6      0.1874      0.4739     -0.2114      0.0000
   5  -5   6      0.7635      0.4917     -1.2400      0.0000
   6  -5   6      7.1038      0.3231      6.6720      0.0000
  -8  -4   6      5.2563      0.3407      4.6776      0.0000
  -7  -4   6      2.4968      0.3251     -2.6274      0.0000
  -6  -4   6      0.8580      0.6902     -0.9988      0.0000
  -5  -4   6      5.6363      0.2606     -6.2717      0.0000
  -4  -4   6     17.6548      0.4418    -17.9731      0.0000
  -3  -4   6      0.0000      0.6167      0.4262      0.0000
  -2  -4   6     13.2801      0.3559    -13.7328      0.0000
  -1  -4   6     29.9286      0.5676    -29.8617      0.0000
   0  -4   6     10.3472      0.3763    -10.7524      0.0000
   1  -4   6     20.5759      0.4023     20.6262      0.0000
   2  -4   6     16.8454      0.3564     16.8131      0.0000
   3  -4   6     21.6456      0.4918    -22.7262      0.0000
   4  -4   6      6.5482      0.2435     -7.0960      0.0000
   5  -4   6      6.7812      0.3846      6.8397      0.0000
   6  -4   6      5.5434      0.2971     -5.6296      0.0000
   7  -4   6      7.0198      0.3961      6.6177      0.0000
  -9  -3   6      1.6139      0.3893      0.3970      0.0000
  -8  -3   6      7.4753      0.3463      7.3821      0.0000
  -7  -3   6      3.3445      0.3162      3.2971      0.0000
  -6  -3   6      9.4949      0.4934    -10.1984      0.0000
  -5  -3   6      9.1902      0.3737     -9.0138      0.0000
  -4  -3   6      2.3992      0.2051      1.8155      0.0000
  -3  -3   6     10.9396      0.3796     10.4659      0.0000
  -2  -3   6     12.4073      0.2700    -12.2380      0.0000
  -1  -3   6      0.6969      0.3416      0.3375      0.0000
   0  -3   6      1.7904      0.2177     -0.6485      0.0000
   1  -3   6     18.3203      0.3912    -18.7046      0.0000
   2  -3   6     24.3020      0.5791     25.3721      0.0000
   3  -3   6     15.1472      0.3613     15.4817      0.0000
   4  -3   6      2.3469      0.2386     -2.6316      0.0000
   5  -3   6      4.8502      0.2114      4.4901      0.0000
   6  -3   6      9.6987      0.2678     -9.5619      0.0000
   7  -3   6      6.8860      0.3512     -6.9228      0.0000
   8  -3   6      4.9027      0.3665     -5.0286      0.0000
  -9  -2   6      3.4657      0.5844      3.1969      0.0000
  -8  -2   6      3.9305      1.9718     -4.8412      0.0000
  -7  -2   6      5.6534      0.6802     -5.2706      0.0000
  -6  -2   6      5.3695      0.3721      6.0305      0.0000
  -5  -2   6      5.9419      0.2360      5.8694      0.0000
  -4  -2   6      3.0032      0.1949     -2.5570      0.0000
  -3  -2   6      4.3477      0.1796     -3.9454      0.0000
  -2  -2   6     15.8283      0.3069     15.4240      0.0000
  -1  -2   6      7.7369      0.2265      7.9786      0.0000
   0  -2   6      3.4682      0.1876     -2.9238      0.0000
   1  -2   6     10.8363      0.2233     10.6699      0.0000
   2  -2   6      2.5463      0.1773      3.5831      0.0000
   3  -2   6      5.3060      0.1980     -4.5447      0.0000
   4  -2   6      2.8465      0.1895     -2.4842      0.0000
   5  -2   6      0.9222      0.2742      1.4918      0.0000
   6  -2   6      1.6694      0.2538     -2.0387      0.0000
   7  -2   6      6.9635      0.2612     -6.6436      0.0000
   8  -2   6      5.9647      0.5479      6.0300      0.0000
  -9  -1   6      1.4989      0.4481      1.5205      0.0000
  -8  -1   6      6.3164      0.4119      5.8430      0.0000
  -7  -1   6      0.0000      0.9432     -0.2711      0.0000
  -6  -1   6      1.5331      0.5009     -2.2198      0.0000
  -5  -1   6      9.4818      0.2938      9.8598      0.0000
  -4  -1   6      4.6685      0.2597      4.5154      0.0000
  -3  -1   6      1.1017      0.2122      0.6189      0.0000
  -2  -1   6      5.1742      0.1982     -5.3816      0.0000
  -1  -1   6     12.5076      0.2605     12.0357      0.0000
   0  -1   6      6.8278      0.1885      6.4028      0.0000
   1  -1   6     27.9804      0.4726    -28.0737      0.0000
   2  -1   6      3.5470      0.1983     -2.7115      0.0000
   3  -1   6     17.9472      0.3334     18.2930      0.0000
   4  -1   6      2.9681      0.1870      2.8340      0.0000
   5  -1   6     10.5848      0.2413    -10.2887      0.0000
   6  -1   6      7.2511      0.2229     -7.2075      0.0000
   7  -1   6      5.8796      0.2463     -5.8441      0.0000
   8  -1   6      7.3365      0.2978     -7.4424      0.0000
   9  -1   6      4.9536      0.3035      4.8869      0.0000
  -9   0   6      2.9321      0.6392      2.2765      0.0000
  -8   0   6      8.3695      0.3650      8.0492      0.0000
  -7   0   6      6.3695      0.3230     -6.3302      0.0000
  -6   0   6     12.3213      0.3855    -13.1997      0.0000
  -5   0   6      8.1119      0.2402      8.6983      0.0000
  -4   0   6      0.3402      0.3746     -0.7896      0.0000
  -3   0   6      7.7339      0.2137     -7.5347      0.0000
  -2   0   6     21.8156      0.3857    -20.8083      0.0000
  -1   0   6      4.2490      0.2190      3.8058      0.0000
   0   0   6     11.1202      0.2330     10.5670      0.0000
   1   0   6      6.2894      0.1754     -6.5447      0.0000
   2   0   6     49.7981      0.8416     48.5877      0.0000
   3   0   6     11.8629      0.2709     11.0473      0.0000
   4   0   6     11.5529      0.2770    -11.7520      0.0000
   5   0   6     19.2188      0.4168     18.7314      0.0000
   6   0   6      1.5845      0.2095      1.6305      0.0000
   7   0   6      1.9741      0.2483     -2.1069      0.0000
   8   0   6      8.4526      0.2941     -8.3937      0.0000
   9   0   6      5.7401      0.2957     -5.6175      0.0000
  -8   1   6      0.0000      0.8811     -1.5298      0.0000
  -7   1   6      5.6581      0.3409      5.6501      0.0000
  -6   1   6      0.0000      0.7558      1.7823      0.0000
  -5   1   6     29.2883      0.5331    -29.3400      0.0000
  -4   1   6     12.4573      0.2771    -12.6554      0.0000
  -3   1   6      9.1223      0.2450      9.1040      0.0000
  -2   1   6     17.7218      0.4327    -17.2842      0.0000
  -1   1   6     14.2934      0.2889    -14.1448      0.0000
   0   1   6      2.4948      0.1443      2.7470      0.0000
   1   1   6     11.0192      0.2455     11.1609      0.0000
   2   1   6      7.1592      0.1914      6.1148      0.0000
   3   1   6      3.3917      0.1835      2.9672      0.0000
   4   1   6      3.8983      0.2586      4.0252      0.0000
   5   1   6      9.1997      0.2442     -9.0845      0.0000
   6   1   6      5.3354      0.1869      5.4376      0.0000
   7   1   6     23.0442      0.4135     22.9009      0.0000
   8   1   6      9.9475      0.2766      9.8098      0.0000
   9   1   6      6.8572      0.2662     -6.3766      0.0000
  10   1   6      3.2718      0.4528     -3.3352      0.0000
  -8   2   6      1.4089      0.5044      1.5222      0.0000
  -7   2   6      1.6079      0.3812     -1.6939      0.0000
  -6   2   6     12.5207      0.3554     12.3936      0.0000
  -5   2   6      3.8103      0.2675     -4.1396      0.0000
  -4   2   6     22.1105      0.4280    -22.4874      0.0000
  -3   2   6      8.3428      0.2495      8.6739      0.0000
  -2   2   6      7.3295      0.2312      7.2986      0.0000
  -1   2   6      2.7823      0.1564      1.8960      0.0000
   0   2   6      4.3182      0.1916      3.8260      0.0000
   1   2   6     11.0134      0.2431    -10.1784      0.0000
   2   2   6     21.8703      0.3755    -22.1204      0.0000
   3   2   6     10.2614      0.2133    -10.4032      0.0000
   4   2   6     16.3835      0.3160     16.0024      0.0000
   5   2   6      5.9485      0.1959     -5.5693      0.0000
   6   2   6     11.5508      0.2570    -11.8375      0.0000
   7   2   6     10.6406      0.2604    -10.8361      0.0000
   8   2   6      8.1579      0.3813     -7.7640      0.0000
   9   2   6     10.2346      0.7147     10.2225      0.0000
  10   2   6      1.8046      0.4265     -1.1667      0.0000
  -8   3   6     11.3596      0.4112      9.9946      0.0000
  -7   3   6      5.1340      0.3642      4.4789      0.0000
  -6   3   6      7.6637      0.2700      7.8609      0.0000
  -5   3   6      5.9824      0.2453      6.0627      0.0000
  -4   3   6     31.8636      0.5709    -32.4368      0.0000
  -3   3   6      7.3959      0.3168     -7.7005      0.0000
  -2   3   6      7.0894      0.3085      8.0665      0.0000
  -1   3   6      9.0406      0.2098     -9.4198      0.0000
   0   3   6     46.6962      0.7941     45.5697      0.0000
   1   3   6     30.6730      0.5148     30.6117      0.0000
   2   3   6     23.8978      0.5500    -24.4354      0.0000
   3   3   6     21.4825      0.3764    -21.5458      0.0000
   4   3   6     19.1766      0.3497     19.3916      0.0000
   5   3   6     21.1495      0.4763     20.6463      0.0000
   6   3   6     12.3116      0.3003    -12.3950      0.0000
   7   3   6      2.8100      0.2361     -2.8170      0.0000
   8   3   6     10.6668      0.4218    -10.4476      0.0000
   9   3   6     15.8333      0.6335    -16.3377      0.0000
  10   3   6      1.3821      0.4077     -1.6111      0.0000
  -7   4   6      7.5928      0.2803     -7.0800      0.0000
  -6   4   6      7.9015      0.2703      7.4290      0.0000
  -5   4   6      2.4580      0.2434     -2.6527      0.0000
  -4   4   6      4.2300      0.2481     -4.2227      0.0000
  -3   4   6      3.2920      0.2184      3.4118      0.0000
  -2   4   6      8.7575      0.2567     -8.1291      0.0000
  -1   4   6      9.1311      0.2643      8.5341      0.0000
   0   4   6      0.5900      0.2831     -0.6906      0.0000
   1   4   6     17.4266      0.3446    -17.2670      0.0000
   2   4   6      9.0093      0.2920     -8.7906      0.0000
   3   4   6      2.1793      0.1486     -1.8800      0.0000
   4   4   6     15.3037      0.3456     14.6447      0.0000
   5   4   6      2.1325      0.3058      2.0862      0.0000
   6   4   6      1.2869      0.2962     -1.3766      0.0000
   7   4   6      1.4492      0.2640     -1.0299      0.0000
   8   4   6     20.6677      0.4218    -20.1076      0.0000
   9   4   6      3.8427      0.3684     -3.7723      0.0000
  10   4   6     12.6490      2.5658     13.3698      0.0000
  -7   5   6      8.8293      0.3235     -8.5530      0.0000
  -6   5   6      2.5491      0.3444      2.4935      0.0000
  -5   5   6      7.3635      0.2757     -7.1557      0.0000
  -4   5   6      3.7084      0.2714      3.4338      0.0000
  -3   5   6     23.1271      0.4431     23.0963      0.0000
  -2   5   6      3.3908      0.2280     -3.7108      0.0000
  -1   5   6      7.6135      0.2812      6.9589      0.0000
   0   5   6      4.5874      0.2121     -4.1349      0.0000
   1   5   6      1.5218      0.2147     -0.9839      0.0000
   2   5   6     22.5390      0.4191     21.7776      0.0000
   3   5   6      6.1700      0.1933     -6.1548      0.0000
   4   5   6      3.4406      0.2154      2.7260      0.0000
   5   5   6      6.1488      0.2034     -6.0385      0.0000
   6   5   6      5.1408      0.2091      5.1991      0.0000
   7   5   6      8.4317      0.2461      8.5732      0.0000
   8   5   6     12.3611      0.3120    -11.8486      0.0000
   9   5   6      1.9395      0.3254      2.2320      0.0000
  10   5   6      0.5870      0.7369     -0.5402      0.0000
  11   5   6      1.5932      0.5278      1.5479      0.0000
  -6   6   6     12.9128      0.4901    -12.6741      0.0000
  -5   6   6      0.0000      1.0556     -0.3455      0.0000
  -4   6   6      9.7175      0.2918     -9.4078      0.0000
  -3   6   6     15.7245      0.3434    -16.0551      0.0000
  -2   6   6      7.0719      0.2245      6.4021      0.0000
  -1   6   6     10.7909      0.2528     10.6142      0.0000
   0   6   6      3.2197      0.2056      2.7607      0.0000
   1   6   6      2.4914      0.2446     -3.1205      0.0000
   2   6   6     32.5001      0.5757     33.0003      0.0000
   3   6   6     41.2245      0.7068     41.9708      0.0000
   4   6   6      5.3639      0.1856     -5.9598      0.0000
   5   6   6      5.5270      0.2083     -5.9580      0.0000
   6   6   6     13.4909      0.2953     12.9813      0.0000
   7   6   6      4.5383      0.2182      3.7737      0.0000
   8   6   6      3.1188      0.2771     -3.0116      0.0000
   9   6   6      3.7682      0.5453      3.4176      0.0000
  10   6   6      3.2363      0.4005     -2.9723      0.0000
  -6   7   6      1.8866      0.7084     -1.6898      0.0000
  -5   7   6      1.7000      0.4116      1.6765      0.0000
  -4   7   6      9.0950      0.5067      8.6763      0.0000
  -3   7   6      3.5417      0.2190     -3.5860      0.0000
  -2   7   6     16.8903      0.3699    -17.4775      0.0000
  -1   7   6      8.4523      0.2333     -8.3133      0.0000
   0   7   6      0.6034      0.2939      0.5210      0.0000
   1   7   6      3.2625      0.1845      3.2064      0.0000
   2   7   6      6.9367      0.2681     -6.1548      0.0000
   3   7   6      2.7821      0.1674     -2.5983      0.0000
   4   7   6     11.3174      0.2780     11.5527      0.0000
   5   7   6      4.8029      0.2257     -4.7204      0.0000
   6   7   6     14.7110      0.3034    -14.7607      0.0000
   7   7   6      7.4189      0.3235     -7.8004      0.0000
   8   7   6      4.5091      0.2433     -4.8892      0.0000
   9   7   6      2.6816      0.3652      2.1081      0.0000
  10   7   6      6.1233      0.3920      6.1010      0.0000
  -5   8   6      7.1011      0.3640      7.1946      0.0000
  -4   8   6      5.6739      0.3373      5.7431      0.0000
  -3   8   6      1.8457      0.4798     -2.0744      0.0000
  -2   8   6      9.8076      0.3865     -9.7527      0.0000
  -1   8   6      6.6756      0.2254      7.6828      0.0000
   0   8   6      3.5523      0.3060     -3.3439      0.0000
   1   8   6      7.7080      0.3361      7.5971      0.0000
   2   8   6     11.5150      0.3164     11.7813      0.0000
   3   8   6     39.2579      0.8694    -40.0945      0.0000
   4   8   6     12.5066      0.3381    -12.5349      0.0000
   5   8   6      6.1552      0.2609      5.8146      0.0000
   6   8   6      8.0332      0.2581     -8.8278      0.0000
   7   8   6      9.5025      0.3967     10.4788      0.0000
   8   8   6      6.0277      0.2997      6.3433      0.0000
   9   8   6      4.4515      0.4120     -4.6290      0.0000
  10   8   6      7.7528      0.9109     -7.3976      0.0000
  -4   9   6      3.0990      0.4304     -2.8114      0.0000
  -3   9   6      3.1572      0.3367     -3.1614      0.0000
  -2   9   6      5.0561      0.3180     -5.2685      0.0000
  -1   9   6      7.1371      0.3807     -7.5363      0.0000
   0   9   6      5.1098      0.3603     -4.8000      0.0000
   1   9   6      6.3189      0.6489      6.6125      0.0000
   2   9   6     10.1651      0.3683     10.1844      0.0000
   3   9   6      4.6484      0.2314      4.6104      0.0000
   4   9   6      5.2313      0.2406      5.5689      0.0000
   5   9   6      1.6122      0.2401      1.0699      0.0000
   6   9   6      6.2197      0.2238     -6.3865      0.0000
   7   9   6      0.0000      0.6367      0.4976      0.0000
   8   9   6      6.8345      0.5676      7.0687      0.0000
   9   9   6      0.4944      0.4893     -0.6461      0.0000
  10   9   6      5.6054      0.4032     -5.3344      0.0000
  -3  10   6      3.6329      0.3567      3.8018      0.0000
  -2  10   6      3.8595      0.4107      3.1479      0.0000
  -1  10   6      2.4677      0.6991     -3.1215      0.0000
   0  10   6      3.7175      0.3756     -3.6275      0.0000
   1  10   6      7.8217      0.7343      7.5814      0.0000
   2  10   6      7.5118      0.5446      7.1309      0.0000
   3  10   6     11.6074      0.7808     11.6236      0.0000
   4  10   6      6.0918      0.3308      6.3289      0.0000
   5  10   6     10.4223      0.2893    -10.7465      0.0000
   6  10   6      3.4753      0.2767     -4.1113      0.0000
   7  10   6      2.6285      0.4566     -2.8781      0.0000
   8  10   6      4.0705      0.4105     -4.0546      0.0000
   9  10   6      9.7125      0.4250     -9.3128      0.0000
  -1  11   6     16.1585      0.7729     16.1708      0.0000
   0  11   6      3.2798      0.3976     -3.3190      0.0000
   1  11   6      1.3078      0.4737     -1.4217      0.0000
   2  11   6     13.4861      0.8462     13.1479      0.0000
   3  11   6      7.2172      0.3826     -7.4202      0.0000
   4  11   6      0.0000      0.9685     -0.1606      0.0000
   5  11   6      5.3407      0.3075      5.3665      0.0000
   6  11   6      9.5909      0.5455     -9.9771      0.0000
   7  11   6      4.2521      0.5377     -3.9941      0.0000
   8  11   6      1.3517      1.1402      2.3647      0.0000
   1  12   6      4.5932      0.4454     -4.4310      0.0000
   2  12   6      0.0000      0.7220     -0.7232      0.0000
   3  12   6      3.4280      0.3343      3.0868      0.0000
   4  12   6      0.0000      0.7764     -0.2345      0.0000
   5  12   6      0.3985      1.0065     -0.6405      0.0000
   6  12   6      4.1483      0.6098      4.2263      0.0000
   7  12   6      1.8106      0.5299      1.2119      0.0000
  -4  -8   7      6.2775      0.3812      5.9775      0.0000
  -3  -8   7      8.7180      0.3876      8.6543      0.0000
  -2  -8   7      0.0000      0.7742     -0.5620      0.0000
  -1  -8   7      0.0000      0.9189      0.7214      0.0000
   0  -8   7      9.2252      0.4277     -8.7679      0.0000
  -6  -7   7      4.9056      0.4134      4.6047      0.0000
  -5  -7   7      1.0220      0.4691     -1.6339      0.0000
  -4  -7   7      3.5694      0.3743     -3.6578      0.0000
  -3  -7   7      7.0003      0.3580      6.6246      0.0000
  -2  -7   7      1.1793      0.6802     -1.4996      0.0000
  -1  -7   7      0.5509      0.5001     -0.2377      0.0000
   0  -7   7      1.8546      0.3606      1.2158      0.0000
   1  -7   7      5.0142      0.3055     -4.8864      0.0000
   2  -7   7      5.1543      0.3908      5.5642      0.0000
   3  -7   7      6.1918      0.4708      6.1200      0.0000
  -7  -6   7      2.2651      1.3238     -1.9254      0.0000
  -6  -6   7      5.4575      0.3555     -5.0436      0.0000
  -5  -6   7      3.8640      0.3570     -3.6594      0.0000
  -4  -6   7     15.2782      0.4129     14.4921      0.0000
  -3  -6   7      2.0154      0.6152      2.0701      0.0000
  -2  -6   7      0.7842      0.5638     -1.3018      0.0000
  -1  -6   7      7.5202      0.3300      7.3826      0.0000
   0  -6   7      0.0000      0.7457      0.2659      0.0000
   1  -6   7      5.4040      0.2895     -5.7836      0.0000
   2  -6   7     12.4368      0.4111    -12.8221      0.0000
   3  -6   7      4.0628      0.3063      3.9252      0.0000
   4  -6   7      7.3283      0.3232      6.7661      0.0000
  -7  -5   7      2.7960      0.3649     -3.2432      0.0000
  -6  -5   7      6.0407      0.7322      6.3679      0.0000
  -5  -5   7     15.8735      0.4115     16.1315      0.0000
  -4  -5   7      5.7020      0.5826      5.9940      0.0000
  -3  -5   7      9.7225      0.2959     -9.1992      0.0000
  -2  -5   7      5.1784      0.3051      5.0408      0.0000
  -1  -5   7     13.9422      0.3546     14.2615      0.0000
   0  -5   7      0.9967      0.6287     -0.8222      0.0000
   1  -5   7     10.7605      0.3976     10.6401      0.0000
   2  -5   7      3.5958      0.2778      3.8231      0.0000
   3  -5   7     11.8273      0.3319    -11.7306      0.0000
   4  -5   7      0.8635      0.4865     -0.9302      0.0000
   5  -5   7      2.3202      0.3069     -1.8694      0.0000
  -8  -4   7      0.5960      0.5436     -1.3829      0.0000
  -7  -4   7      1.3227      0.3182     -0.7184      0.0000
  -6  -4   7      2.3853      0.2765      1.9889      0.0000
  -5  -4   7      3.4508      0.2912     -3.4144      0.0000
  -4  -4   7      8.9852      0.2824     -8.2501      0.0000
  -3  -4   7      3.8820      0.3241      3.6793      0.0000
  -2  -4   7      7.9148      0.3159     -7.8435      0.0000
  -1  -4   7      6.2774      0.3570     -6.1515      0.0000
   0  -4   7     16.7833      0.5160     16.3340      0.0000
   1  -4   7      3.9789      0.2840      3.9999      0.0000
   2  -4   7      4.3059      0.3760     -4.6405      0.0000
   3  -4   7      1.3224      0.3387     -1.4893      0.0000
   4  -4   7      4.0691      0.2428      4.2408      0.0000
   5  -4   7      4.1488      0.2854      4.4405      0.0000
   6  -4   7      1.5037      0.3488      0.9320      0.0000
  -8  -3   7      1.4524      0.3521      0.5356      0.0000
  -7  -3   7      3.4766      0.2887     -3.1186      0.0000
  -6  -3   7     14.8820      0.3509     15.6213      0.0000
  -5  -3   7      7.3775      0.2897     -7.8834      0.0000
  -4  -3   7     18.3848      0.5223    -19.3201      0.0000
  -3  -3   7      4.3457      0.2743      4.2216      0.0000
  -2  -3   7     21.1217      0.4197     21.1711      0.0000
  -1  -3   7     10.6072      0.2840    -10.9183      0.0000
   0  -3   7     28.3303      0.5942    -29.4657      0.0000
   1  -3   7      5.5600      0.2498      5.9264      0.0000
   2  -3   7      9.3888      0.2386     -9.6556      0.0000
   3  -3   7     20.5160      0.3871    -21.4433      0.0000
   4  -3   7      2.2387      0.2422     -2.7364      0.0000
   5  -3   7      0.0000      0.6914      0.3885      0.0000
   6  -3   7      3.2701      0.3314      3.4855      0.0000
   7  -3   7      2.3451      0.3515      2.2811      0.0000
  -8  -2   7      1.8179      0.3750      1.6643      0.0000
  -7  -2   7      2.3501      0.3220      1.5041      0.0000
  -6  -2   7      9.0811      0.3257      9.5628      0.0000
  -5  -2   7      5.6615      0.2928      6.2652      0.0000
  -4  -2   7      2.0404      0.2326      1.9838      0.0000
  -3  -2   7      7.0981      0.2893     -7.1592      0.0000
  -2  -2   7      8.5849      0.2236      8.0884      0.0000
  -1  -2   7     18.6335      0.3902     19.2251      0.0000
   0  -2   7      5.5163      0.2044     -5.3294      0.0000
   1  -2   7      2.3949      0.1814      2.3670      0.0000
   2  -2   7     17.7138      0.3396    -17.5410      0.0000
   3  -2   7     17.6916      0.3367    -17.0989      0.0000
   4  -2   7      7.0235      0.2095      7.1305      0.0000
   5  -2   7      7.2936      0.3336     -7.3410      0.0000
   6  -2   7      2.3438      0.2366      2.3841      0.0000
   7  -2   7      1.2096      0.3126      1.6823      0.0000
   8  -2   7      4.5615      0.3611     -4.7045      0.0000
  -8  -1   7      4.8218      0.4166     -3.8606      0.0000
  -7  -1   7      4.1360      0.3263     -3.5425      0.0000
  -6  -1   7     11.5256      0.3456    -12.3194      0.0000
  -5  -1   7      0.1370      0.4418     -0.4543      0.0000
  -4  -1   7      9.5015      0.2417      9.8535      0.0000
  -3  -1   7      2.0510      0.2016      2.3180      0.0000
  -2  -1   7      0.4010      0.3608      0.7142      0.0000
  -1  -1   7      0.9264      0.2171     -0.6782      0.0000
   0  -1   7      5.9252      0.2040      6.1190      0.0000
   1  -1   7      1.6642      0.2146     -1.8039      0.0000
   2  -1   7      2.7587      0.1806     -2.6163      0.0000
   3  -1   7      8.9292      0.2397      9.5160      0.0000
   4  -1   7      5.4874      0.2030      5.6080      0.0000
   5  -1   7      7.0928      0.2295      7.0319      0.0000
   6  -1   7      3.2607      0.2079      3.3175      0.0000
   7  -1   7      5.2203      0.2485     -5.2680      0.0000
   8  -1   7      9.6849      0.3337     -9.4901      0.0000
   9  -1   7      4.1367      0.3092     -4.7411      0.0000
  -8   0   7      0.0000      0.7892     -0.0689      0.0000
  -7   0   7      1.2701      0.7222     -1.2244      0.0000
  -6   0   7      4.0729      0.3729      4.4062      0.0000
  -5   0   7     10.4217      0.3897     10.4670      0.0000
  -4   0   7     23.8085      0.4590     24.1796      0.0000
  -3   0   7      3.0778      0.1890     -3.0936      0.0000
  -2   0   7     14.7781      0.2906    -15.0593      0.0000
  -1   0   7     15.6042      0.2977     15.4604      0.0000
   0   0   7      0.8587      0.2736      0.6677      0.0000
   1   0   7      2.3345      0.1758     -2.5667      0.0000
   2   0   7     10.0341      0.2306     10.7272      0.0000
   3   0   7      2.7407      0.2093     -1.9528      0.0000
   4   0   7     15.2361      0.3296    -15.1899      0.0000
   5   0   7      8.6279      0.2682     -8.5551      0.0000
   6   0   7      3.9613      0.2035     -4.0834      0.0000
   7   0   7      3.4085      0.2420     -3.4174      0.0000
   8   0   7      9.3950      0.2867      9.4384      0.0000
   9   0   7      0.2926      0.4995     -1.0512      0.0000
  -8   1   7      0.2972      0.7472     -0.0624      0.0000
  -7   1   7      5.6837      0.7898     -5.9887      0.0000
  -6   1   7      4.1335      0.2466     -3.8159      0.0000
  -5   1   7      0.5686      0.4513     -0.1727      0.0000
  -4   1   7     24.7749      0.4775     25.0119      0.0000
  -3   1   7     13.8252      0.2850     13.5678      0.0000
  -2   1   7      8.8421      0.2970     -8.7402      0.0000
  -1   1   7     15.6756      0.3097     15.8836      0.0000
   0   1   7     12.1153      0.2452    -12.2394      0.0000
   1   1   7     17.1899      0.3271    -16.7881      0.0000
   2   1   7      8.0412      0.1999      8.2019      0.0000
   3   1   7      0.8474      0.3546      0.2063      0.0000
   4   1   7      7.2177      0.2208     -7.2854      0.0000
   5   1   7     15.8713      0.3190    -15.4975      0.0000
   6   1   7     12.5854      0.3424     13.0077      0.0000
   7   1   7     13.4233      0.3113     13.4570      0.0000
   8   1   7      0.0000      0.8079     -0.5739      0.0000
   9   1   7     11.4827      0.3820     11.7311      0.0000
  -8   2   7     13.5808      0.4789    -12.8299      0.0000
  -7   2   7     11.2316      0.3721     10.5274      0.0000
  -6   2   7      4.7981      0.4107     -5.0961      0.0000
  -5   2   7     23.7171      0.4450    -23.7399      0.0000
  -4   2   7      8.5564      0.2441     -8.8422      0.0000
  -3   2   7      2.1569      0.2142     -2.2841      0.0000
  -2   2   7      3.2359      0.1865      3.5073      0.0000
  -1   2   7     25.0332      0.4462    -24.3827      0.0000
   0   2   7     13.7176      0.2835    -13.3844      0.0000
   1   2   7     12.6574      0.2573     13.2241      0.0000
   2   2   7     11.5285      0.2297    -11.6343      0.0000
   3   2   7     11.7142      0.2414     10.8532      0.0000
   4   2   7     15.3466      0.3035     14.5228      0.0000
   5   2   7      4.9324      0.2075     -4.7086      0.0000
   6   2   7      2.0609      0.2020     -1.9810      0.0000
   7   2   7     11.8711      0.3867     11.6472      0.0000
   8   2   7     18.2420      0.4661     17.9686      0.0000
   9   2   7      1.6284      0.4536      1.8090      0.0000
  10   2   7      2.3704      0.5873     -1.8882      0.0000
  -7   3   7      0.2869      0.5919     -0.5031      0.0000
  -6   3   7      0.9943      0.3868      1.2034      0.0000
  -5   3   7      5.9136      0.3544      6.3798      0.0000
  -4   3   7      9.2459      0.4214      9.4702      0.0000
  -3   3   7     16.2825      0.3625    -16.2411      0.0000
  -2   3   7      2.4405      0.3852      2.3829      0.0000
  -1   3   7      8.3711      0.2727      8.4799      0.0000
   0   3   7     18.2373      0.5210    -18.2731      0.0000
   1   3   7      9.8822      0.2328      9.4832      0.0000
   2   3   7      3.1970      0.1890      3.1557      0.0000
   3   3   7     13.9526      0.3489    -14.5904      0.0000
   4   3   7     12.6942      0.3368    -12.0574      0.0000
   5   3   7      9.6635      0.2276      9.8071      0.0000
   6   3   7      1.7405      0.2885      1.8462      0.0000
   7   3   7     22.4506      0.4499    -22.4560      0.0000
   8   3   7      2.3496      0.3813      2.2836      0.0000
   9   3   7      2.9006      0.3730      3.1540      0.0000
  10   3   7      7.5361      0.3741     -7.4133      0.0000
  -7   4   7      6.4770      0.3513     -5.7047      0.0000
  -6   4   7      4.2019      0.2543      3.9949      0.0000
  -5   4   7      9.2720      0.2970     -8.9877      0.0000
  -4   4   7     19.7985      0.3843     19.4893      0.0000
  -3   4   7     43.2548      0.7805     44.0534      0.0000
  -2   4   7      1.2611      0.2491      1.0422      0.0000
  -1   4   7      0.9617      0.2153     -0.1617      0.0000
   0   4   7      2.7771      0.1696     -2.5462      0.0000
   1   4   7     14.1475      0.3146    -12.7968      0.0000
   2   4   7      4.1717      0.2155     -4.0246      0.0000
   3   4   7     10.2901      0.2561    -11.0757      0.0000
   4   4   7      2.7868      0.1801     -2.3753      0.0000
   5   4   7      7.9804      0.3409     -7.3847      0.0000
   6   4   7      7.2319      0.2409     -7.2231      0.0000
   7   4   7      4.3710      0.2600     -4.3721      0.0000
   8   4   7      1.3745      0.4045     -1.2145      0.0000
   9   4   7      8.4322      0.3124      8.5773      0.0000
  10   4   7      3.4686      0.3983      3.5924      0.0000
  -7   5   7      3.2014      0.3133      3.0612      0.0000
  -6   5   7      2.6397      0.3817      2.4595      0.0000
  -5   5   7      8.8094      0.2799      8.4320      0.0000
  -4   5   7      3.9323      0.2270      4.0678      0.0000
  -3   5   7     17.1590      0.4205    -17.0191      0.0000
  -2   5   7      1.8393      0.2584     -1.4149      0.0000
  -1   5   7      5.7996      0.2287      5.8692      0.0000
   0   5   7      9.9070      0.2453     -9.6110      0.0000
   1   5   7      8.2389      0.2267     -8.1629      0.0000
   2   5   7      3.8643      0.2293     -3.8666      0.0000
   3   5   7      2.5186      0.2219      2.3886      0.0000
   4   5   7     16.9994      0.3511    -16.5636      0.0000
   5   5   7     11.5202      0.3285    -11.4755      0.0000
   6   5   7      9.0648      0.2438      8.5263      0.0000
   7   5   7      2.4609      0.2275     -2.1715      0.0000
   8   5   7     11.9230      0.3012     11.8586      0.0000
   9   5   7     18.0824      0.5126     17.9477      0.0000
  10   5   7      4.6521      0.3808     -4.6126      0.0000
  -6   6   7      0.2182      0.7244      1.0500      0.0000
  -5   6   7      2.3851      0.4100      2.5219      0.0000
  -4   6   7      3.3391      0.3185      3.2688      0.0000
  -3   6   7     11.7931      0.3034    -11.8384      0.0000
  -2   6   7      9.0744      0.2470      9.1128      0.0000
  -1   6   7      2.2884      0.2501      2.4643      0.0000
   0   6   7     10.0224      0.3438     -9.6693      0.0000
   1   6   7     13.9199      0.3077     13.3440      0.0000
   2   6   7      2.4787      0.2665      0.9998      0.0000
   3   6   7     15.1320      0.3051     15.1535      0.0000
   4   6   7      8.7085      0.2333      9.2502      0.0000
   5   6   7      1.3606      0.2096     -1.4872      0.0000
   6   6   7     13.6819      0.3229     13.5637      0.0000
   7   6   7      3.8192      0.2184     -3.8381      0.0000
   8   6   7      1.5464      0.2785     -1.9141      0.0000
   9   6   7      1.8011      0.4156     -1.6393      0.0000
  10   6   7      6.2739      0.3630     -6.6462      0.0000
  -5   7   7      2.5565      0.3573     -3.0207      0.0000
  -4   7   7      2.5479      0.3417     -2.4199      0.0000
  -3   7   7      1.3901      0.4298      1.6563      0.0000
  -2   7   7      2.6484      0.3226      3.0430      0.0000
  -1   7   7     16.6862      0.3564     17.5810      0.0000
   0   7   7     15.3891      0.3595     15.3910      0.0000
   1   7   7      8.2184      0.2753     -8.2423      0.0000
   2   7   7      7.2076      0.2476     -7.5264      0.0000
   3   7   7      7.2188      0.2418      6.9311      0.0000
   4   7   7      4.0631      0.2370      4.1824      0.0000
   5   7   7      1.7220      0.4243     -1.7404      0.0000
   6   7   7      7.9173      0.2336      8.3420      0.0000
   7   7   7     15.7491      0.4251     16.2653      0.0000
   8   7   7      0.9853      0.3072      1.2538      0.0000
   9   7   7      5.0939      0.3483     -5.0169      0.0000
  10   7   7      6.9741      0.3587      6.4396      0.0000
  -5   8   7      1.9670      0.6225      1.7110      0.0000
  -4   8   7      9.0778      0.6324     -8.8156      0.0000
  -3   8   7      0.2837      0.5402     -0.5935      0.0000
  -2   8   7      4.2961      0.3319      5.1832      0.0000
  -1   8   7      6.6938      0.2767     -6.0921      0.0000
   0   8   7      4.6627      0.2780      4.5777      0.0000
   1   8   7      7.1565      0.2854      6.8227      0.0000
   2   8   7     24.3047      0.4845    -24.6875      0.0000
   3   8   7     30.8009      0.6663    -30.7988      0.0000
   4   8   7      7.6282      0.2303     -8.0201      0.0000
   5   8   7      7.2709      0.2302      7.3310      0.0000
   6   8   7      0.5914      0.3491     -0.2060      0.0000
   7   8   7      2.3481      0.2259     -2.3004      0.0000
   8   8   7      2.4561      0.2365      2.8075      0.0000
   9   8   7      2.4561      0.4814     -2.4953      0.0000
  10   8   7      5.7333      0.4695      5.4167      0.0000
  -4   9   7      1.7203      0.3653      1.3277      0.0000
  -3   9   7      7.4028      0.4568      7.1558      0.0000
  -2   9   7      4.6866      0.3267      5.3296      0.0000
  -1   9   7     12.7175      0.4239    -13.0807      0.0000
   0   9   7      6.7428      0.9256     -7.2409      0.0000
   1   9   7      2.7659      0.2788      3.1232      0.0000
   2   9   7     24.7648      0.5743    -25.0996      0.0000
   3   9   7      7.2228      0.2676      7.2934      0.0000
   4   9   7     21.0263      0.3940     20.9862      0.0000
   5   9   7      9.8575      0.2734     -9.9535      0.0000
   6   9   7      5.3775      0.2526      5.9871      0.0000
   7   9   7      1.2394      0.2952     -1.1354      0.0000
   8   9   7     11.6394      0.4034    -12.5161      0.0000
   9   9   7      3.6793      0.3899     -3.2174      0.0000
  10   9   7      3.0711      0.7106      2.8218      0.0000
  -3  10   7      3.5427      0.3811     -3.7562      0.0000
  -2  10   7      3.3115      0.4116      3.0435      0.0000
  -1  10   7      0.8335      0.6206      0.9104      0.0000
   0  10   7      0.0000      0.9924      1.3674      0.0000
   1  10   7      0.7978      0.6096      0.8026      0.0000
   2  10   7      7.9234      0.3838     -8.3189      0.0000
   3  10   7      4.6585      0.3618     -4.3721      0.0000
   4  10   7      1.9866      0.2949      2.1733      0.0000
   5  10   7      3.9233      0.2246      3.8864      0.0000
   6  10   7      4.6440      0.2530      5.1425      0.0000
   7  10   7      1.5525      0.5736      1.4430      0.0000
   8  10   7      2.1177      0.5734      1.7357      0.0000
   9  10   7      4.7818      0.6343      4.7600      0.0000
  -1  11   7      1.9291      0.4814     -1.3283      0.0000
   0  11   7      0.9723      0.7396      1.1355      0.0000
   1  11   7      2.2778      0.9559     -1.9168      0.0000
   2  11   7      0.9391      0.9476      1.4311      0.0000
   3  11   7      4.1955      0.4113      3.7879      0.0000
   4  11   7      8.2819      0.6354     -8.3545      0.0000
   5  11   7      6.3715      0.3129     -6.1937      0.0000
   6  11   7      6.9146      0.6711     -6.5088      0.0000
   7  11   7      0.7481      0.6310     -0.8004      0.0000
   8  11   7      3.5082      0.6115      3.3138      0.0000
   1  12   7      0.5247      0.8192      0.7811      0.0000
   2  12   7     10.4501      0.4958      9.5854      0.0000
   3  12   7      6.9073      0.4073      7.1297      0.0000
   4  12   7      5.4313      0.3274     -5.0759      0.0000
   5  12   7      1.9794      0.4313     -1.6268      0.0000
   6  12   7      8.6977      0.6271      8.5108      0.0000
  -4  -7   8      7.1870      0.3816      6.4964      0.0000
  -3  -7   8      0.6912      0.6379      0.1649      0.0000
  -2  -7   8      0.0000      0.7721     -0.1923      0.0000
  -1  -7   8      0.0000      0.7376     -0.8176      0.0000
   0  -7   8      4.8131      0.3535     -4.4838      0.0000
   1  -7   8      5.0956      0.5375     -4.7747      0.0000
  -6  -6   8      2.2765      0.5101      1.9617      0.0000
  -5  -6   8      2.6198      0.9031     -2.5261      0.0000
  -4  -6   8      8.4339      0.5281      8.3378      0.0000
  -3  -6   8      2.1528      0.5175      2.0805      0.0000
  -2  -6   8      0.7523      0.8752     -0.6118      0.0000
  -1  -6   8      3.0216      0.3287      3.7711      0.0000
   0  -6   8      2.9400      0.3366     -3.1589      0.0000
   1  -6   8      1.6858      0.3523      1.7990      0.0000
   2  -6   8      0.5530      0.5581     -0.0415      0.0000
   3  -6   8      3.5276      0.3154     -4.1310      0.0000
  -6  -5   8     11.1850      0.5711    -11.2286      0.0000
  -5  -5   8      2.7234      0.5726     -2.5528      0.0000
  -4  -5   8      2.8276      0.4633      3.0204      0.0000
  -3  -5   8      7.4224      0.3966     -7.4467      0.0000
  -2  -5   8     13.2571      0.3399    -12.6708      0.0000
  -1  -5   8     10.0799      0.3378    -10.5101      0.0000
   0  -5   8      7.6318      0.2913      7.6702      0.0000
   1  -5   8      4.0938      0.3188      3.8379      0.0000
   2  -5   8      6.9688      0.3634      6.9962      0.0000
   3  -5   8     11.3116      0.3365     11.4746      0.0000
   4  -5   8      0.9353      0.4787     -1.6807      0.0000
   5  -5   8      3.1573      0.3229      3.1009      0.0000
  -7  -4   8      0.8711      0.6331      0.0354      0.0000
  -6  -4   8      2.8461      0.4201      3.1731      0.0000
  -5  -4   8      5.8754      0.5395     -5.4977      0.0000
  -4  -4   8      9.1936      0.4465     -8.4249      0.0000
  -3  -4   8      7.1554      0.5325      7.1382      0.0000
  -2  -4   8     11.3395      0.3142     10.8964      0.0000
  -1  -4   8      0.9470      0.4054     -1.4278      0.0000
   0  -4   8     11.0279      0.8121     10.3742      0.0000
   1  -4   8      1.5300      0.2575      1.6607      0.0000
   2  -4   8      6.3200      0.4394     -6.2038      0.0000
   3  -4   8     14.1257      0.4313     14.9491      0.0000
   4  -4   8     10.4938      0.3237     10.7655      0.0000
   5  -4   8      3.8227      0.3050      3.9520      0.0000
   6  -4   8      0.7758      0.6147     -0.9332      0.0000
  -7  -3   8      5.2954      0.4534     -5.1970      0.0000
  -6  -3   8      2.4164      0.3595      2.3116      0.0000
  -5  -3   8      2.6516      0.2924     -3.0245      0.0000
  -4  -3   8      1.8605      0.3173      2.1220      0.0000
  -3  -3   8      8.9599      0.2906      9.1751      0.0000
  -2  -3   8      3.7313      0.1921     -3.9492      0.0000
  -1  -3   8      6.3097      0.2251     -6.5995      0.0000
   0  -3   8      1.5944      0.3643      1.5627      0.0000
   1  -3   8      3.7132      0.2507      3.5682      0.0000
   2  -3   8      2.5450      0.3451     -2.3875      0.0000
   3  -3   8      0.6938      0.4141     -0.9571      0.0000
   4  -3   8      3.9703      0.2514      4.0536      0.0000
   5  -3   8      4.7054      0.2819     -4.4605      0.0000
   6  -3   8      1.1156      0.3493     -1.7657      0.0000
   7  -3   8      4.4808      0.5752      4.0940      0.0000
  -8  -2   8      1.6311      0.3808      2.1478      0.0000
  -7  -2   8      5.1375      0.3361      4.8015      0.0000
  -6  -2   8      2.6603      0.3230     -3.0419      0.0000
  -5  -2   8      4.9588      0.2646     -5.3842      0.0000
  -4  -2   8     12.1390      0.3306    -13.3045      0.0000
  -3  -2   8      8.4587      0.2234     -9.0506      0.0000
  -2  -2   8     10.6644      0.2412     10.6941      0.0000
  -1  -2   8     14.1356      0.2854    -14.1267      0.0000
   0  -2   8     25.4649      0.4616    -25.6292      0.0000
   1  -2   8      9.5789      0.2777     -9.6771      0.0000
   2  -2   8      3.5733      0.1915      3.3860      0.0000
   3  -2   8      4.9660      0.2534      4.6807      0.0000
   4  -2   8      6.3507      0.2216     -6.8846      0.0000
   5  -2   8      0.8635      0.3074      0.8598      0.0000
   6  -2   8      1.2937      0.2567      1.6748      0.0000
   7  -2   8      3.6525      0.2614     -4.1750      0.0000
  -8  -1   8      0.0000      1.0784     -0.0669      0.0000
  -7  -1   8      9.9573      0.4717      9.4441      0.0000
  -6  -1   8      2.2719      0.3195     -2.8814      0.0000
  -5  -1   8      3.8171      0.2560     -4.1076      0.0000
  -4  -1   8      2.2535      0.2226      2.3520      0.0000
  -3  -1   8      5.1574      0.2195     -5.4649      0.0000
  -2  -1   8      7.0410      0.2035     -7.1893      0.0000
  -1  -1   8      8.5451      0.2068     -8.1609      0.0000
   0  -1   8      9.2786      0.2398      9.6168      0.0000
   1  -1   8      0.9609      0.2674      0.6085      0.0000
   2  -1   8      3.2782      0.1884      3.1810      0.0000
   3  -1   8     23.9274      0.4306     23.9792      0.0000
   4  -1   8      1.8781      0.3612     -1.5206      0.0000
   5  -1   8      1.8054      0.3141      1.7441      0.0000
   6  -1   8      4.6500      0.2449      4.5217      0.0000
   7  -1   8     12.5000      0.3320    -12.4409      0.0000
   8  -1   8      4.1612      0.3604     -3.9338      0.0000
  -8   0   8      7.6020      0.4678      6.6257      0.0000
  -7   0   8      5.2052      0.4328     -5.6876      0.0000
  -6   0   8      4.9729      0.2742     -4.7307      0.0000
  -5   0   8     14.2657      0.3509     14.8135      0.0000
  -4   0   8      2.3197      0.2180      2.4869      0.0000
  -3   0   8      6.9541      0.2176     -6.2961      0.0000
  -2   0   8      5.8547      0.2182     -5.5028      0.0000
  -1   0   8     12.7248      0.2657     12.4919      0.0000
   0   0   8     12.7914      0.2838     12.6867      0.0000
   1   0   8      2.5533      0.2038     -2.2641      0.0000
   2   0   8     17.9884      0.3356     17.6168      0.0000
   3   0   8      2.2891      0.2165      2.0052      0.0000
   4   0   8     14.3823      0.3046    -14.1376      0.0000
   5   0   8      1.4408      0.2355     -1.2880      0.0000
   6   0   8      0.5615      0.5067      0.6836      0.0000
   7   0   8      0.8442      0.3290     -0.8947      0.0000
   8   0   8      0.8716      0.4737     -0.8347      0.0000
   9   0   8      2.7298      0.3150      3.1080      0.0000
  -8   1   8      6.3417      0.4111      5.9276      0.0000
  -7   1   8      5.8597      0.3958      5.4228      0.0000
  -6   1   8      2.2325      0.5656      3.1789      0.0000
  -5   1   8     11.4812      0.3897     11.5583      0.0000
  -4   1   8      7.7173      0.2342     -7.7672      0.0000
  -3   1   8     10.2139      0.2481    -10.2923      0.0000
  -2   1   8     13.5555      0.3120     12.8230      0.0000
  -1   1   8      4.2595      0.1860      4.1045      0.0000
   0   1   8     16.1489      0.3520     15.7464      0.0000
   1   1   8      8.7627      0.2127      8.4962      0.0000
   2   1   8     27.1346      0.4693    -26.5825      0.0000
   3   1   8     17.5396      0.3379    -16.6265      0.0000
   4   1   8     13.6719      0.2925     13.5675      0.0000
   5   1   8      6.4741      0.2270      6.5606      0.0000
   6   1   8     13.1123      0.3395    -12.9854      0.0000
   7   1   8      0.0000      0.7527      0.6915      0.0000
   8   1   8      1.3863      0.3600     -1.4208      0.0000
   9   1   8      9.2788      0.3316     -9.0556      0.0000
  -7   2   8     10.8925      0.3796      9.8155      0.0000
  -6   2   8      5.1763      0.2635     -5.4612      0.0000
  -5   2   8      3.2336      0.3368      3.3155      0.0000
  -4   2   8      0.7776      0.4178      0.4974      0.0000
  -3   2   8     30.9726      0.5430    -31.5758      0.0000
  -2   2   8     10.3483      0.2649    -10.2039      0.0000
  -1   2   8      3.3875      0.2117     -2.6683      0.0000
   0   2   8      4.8819      0.1856      4.8486      0.0000
   1   2   8     23.2739      0.4030     21.9161      0.0000
   2   2   8      5.4212      0.1647      5.1258      0.0000
   3   2   8      8.2110      0.2236      8.5481      0.0000
   4   2   8      1.3981      0.1818      1.2228      0.0000
   5   2   8      7.0761      0.2255      6.7187      0.0000
   6   2   8     16.0129      0.4863     15.5846      0.0000
   7   2   8      8.0107      0.2857      8.1521      0.0000
   8   2   8      0.0000      1.0098     -0.3841      0.0000
   9   2   8     13.8623      0.5198    -13.9950      0.0000
  -7   3   8      6.6427      0.3930     -5.9760      0.0000
  -6   3   8      4.5748      0.2640      4.6682      0.0000
  -5   3   8     11.9389      0.3133    -12.0045      0.0000
  -4   3   8     35.8432      0.6715    -35.8518      0.0000
  -3   3   8     11.0568      0.7365     11.2317      0.0000
  -2   3   8     16.5881      0.3402     16.5440      0.0000
  -1   3   8     23.4883      0.9477    -23.9244      0.0000
   0   3   8      5.4419      0.1686     -5.6065      0.0000
   1   3   8      2.7106      0.1973      2.8677      0.0000
   2   3   8      8.9176      0.2343     -8.4635      0.0000
   3   3   8      6.6848      0.2392     -6.8409      0.0000
   4   3   8     20.2782      0.3721     19.5977      0.0000
   5   3   8     17.5977      0.3668     17.4479      0.0000
   6   3   8     11.2333      0.3066    -10.9101      0.0000
   7   3   8      8.6185      0.2641      8.0345      0.0000
   8   3   8      9.9354      0.2837      9.8374      0.0000
   9   3   8     14.5126      0.4179    -14.1139      0.0000
  10   3   8      1.5907      0.5184     -1.3162      0.0000
  -7   4   8      3.8918      0.6547     -2.9099      0.0000
  -6   4   8      4.0431      0.3513     -3.7022      0.0000
  -5   4   8      6.8888      0.2878      6.8513      0.0000
  -4   4   8      5.1803      0.3031     -5.4430      0.0000
  -3   4   8      4.1610      0.2262      4.1318      0.0000
  -2   4   8      8.6117      0.2641      8.7273      0.0000
  -1   4   8      3.1509      0.2731     -3.2406      0.0000
   0   4   8      9.1531      0.3270      8.4937      0.0000
   1   4   8      9.9614      0.2863     -9.6314      0.0000
   2   4   8      1.6781      0.2232     -0.4885      0.0000
   3   4   8      1.7533      0.1818     -2.0144      0.0000
   4   4   8     14.8695      0.3206    -15.1413      0.0000
   5   4   8      1.7769      0.1682      2.0695      0.0000
   6   4   8      6.8113      0.2371     -6.7883      0.0000
   7   4   8      9.5546      0.2806     -9.5510      0.0000
   8   4   8      9.4263      0.2838     -9.6013      0.0000
   9   4   8      0.0000      0.7332     -0.1173      0.0000
  10   4   8      8.3469      0.4521      8.1905      0.0000
  -6   5   8      0.4511      0.6075     -0.5600      0.0000
  -5   5   8      1.2810      0.3967      1.0961      0.0000
  -4   5   8     11.8670      0.6347     11.4842      0.0000
  -3   5   8     10.5897      0.3778    -10.7874      0.0000
  -2   5   8      7.3587      0.2809     -7.6012      0.0000
  -1   5   8      1.0260      0.2171     -1.7605      0.0000
   0   5   8      6.6587      0.3143     -7.0736      0.0000
   1   5   8     14.5361      0.4398     14.7898      0.0000
   2   5   8     14.6581      0.3265     14.6745      0.0000
   3   5   8      5.2847      0.2098      5.7422      0.0000
   4   5   8      0.4372      0.3942     -0.2712      0.0000
   5   5   8      0.9626      0.2745     -0.9626      0.0000
   6   5   8      2.4808      0.2746      2.2417      0.0000
   7   5   8      7.2576      0.2638     -7.6926      0.0000
   8   5   8      6.1510      0.3405     -6.1375      0.0000
   9   5   8      1.6465      0.2804      1.6724      0.0000
  10   5   8      3.4935      0.5940     -3.5931      0.0000
  -6   6   8      8.0418      0.4422     -7.8806      0.0000
  -5   6   8      2.7837      0.4213      2.8384      0.0000
  -4   6   8      7.6269      0.4174      7.4361      0.0000
  -3   6   8      0.0000      0.8422      0.1199      0.0000
  -2   6   8      8.8770      0.4240     -9.5180      0.0000
  -1   6   8      2.7432      0.2775     -3.0860      0.0000
   0   6   8      2.4773      0.2837      2.3378      0.0000
   1   6   8      9.2958      0.2684     -9.5312      0.0000
   2   6   8      0.7179      0.2800     -0.4866      0.0000
   3   6   8      2.9342      0.2670      2.7942      0.0000
   4   6   8      1.9952      0.2072      1.9818      0.0000
   5   6   8      7.9313      0.2241      7.9783      0.0000
   6   6   8      3.3523      0.2162     -3.2503      0.0000
   7   6   8      2.4482      0.2245     -1.9769      0.0000
   8   6   8      1.3554      0.4343     -1.5722      0.0000
   9   6   8      7.0365      0.3003     -7.3242      0.0000
  10   6   8      0.5649      0.6982      0.6924      0.0000
  -5   7   8      4.4630      0.3652      4.4658      0.0000
  -4   7   8      4.5532      0.3411      4.4658      0.0000
  -3   7   8      0.5917      0.6325      0.5543      0.0000
  -2   7   8      0.0000      0.7157     -1.1250      0.0000
  -1   7   8      2.9804      0.3402      2.9950      0.0000
   0   7   8      7.6589      0.3471      8.7403      0.0000
   1   7   8      7.4078      0.2937     -7.0162      0.0000
   2   7   8     28.2944      0.5186     28.1113      0.0000
   3   7   8     17.0803      0.3669     17.1283      0.0000
   4   7   8     31.7282      0.5647    -32.1192      0.0000
   5   7   8      0.4325      0.4024     -0.4270      0.0000
   6   7   8      4.8135      0.2125      4.5689      0.0000
   7   7   8      1.9031      0.2326      1.8076      0.0000
   8   7   8     11.5043      0.3746     12.0007      0.0000
   9   7   8      0.0863      0.6578     -0.1340      0.0000
  10   7   8      5.4971      0.4264     -5.6257      0.0000
  -4   8   8      7.4630      0.3664     -6.8241      0.0000
  -3   8   8      2.9190      0.3445      3.0795      0.0000
  -2   8   8      2.5678      0.3634     -2.4852      0.0000
  -1   8   8      0.7731      0.4155     -0.0153      0.0000
   0   8   8      3.3217      0.3286      2.9327      0.0000
   1   8   8      6.1998      0.5087     -6.1059      0.0000
   2   8   8      0.0000      0.5416     -0.0954      0.0000
   3   8   8     27.5304      0.5095     27.3367      0.0000
   4   8   8     26.7126      0.4982     26.5769      0.0000
   5   8   8      4.2953      0.2363     -3.9555      0.0000
   6   8   8      6.8181      0.3049     -6.5899      0.0000
   7   8   8      5.1263      0.2592      4.6561      0.0000
   8   8   8      1.9498      0.4325      1.6156      0.0000
   9   8   8      1.8568      0.3535     -1.2550      0.0000
  10   8   8      0.8077      0.7165      0.2008      0.0000
  -3   9   8      0.5272      0.5785      0.3357      0.0000
  -2   9   8      1.1214      0.4148     -1.5879      0.0000
  -1   9   8      9.6679      0.4137     -9.7186      0.0000
   0   9   8      7.9888      0.6207     -8.3773      0.0000
   1   9   8      1.1876      0.4183      1.1648      0.0000
   2   9   8      2.8500      0.2541      2.7375      0.0000
   3   9   8      9.0326      0.2799     -9.1828      0.0000
   4   9   8      3.3112      0.2546      2.9145      0.0000
   5   9   8      6.9940      0.2709      6.9007      0.0000
   6   9   8      8.0666      0.3155     -8.4266      0.0000
   7   9   8      9.9353      0.4179    -10.4585      0.0000
   8   9   8      6.0701      0.4242     -6.4615      0.0000
   9   9   8      3.9177      0.6524      3.6642      0.0000
  -2  10   8      3.4046      0.4236     -3.9590      0.0000
  -1  10   8      2.2821      0.4019     -2.4634      0.0000
   0  10   8      9.3745      0.4162      9.2481      0.0000
   1  10   8      4.3094      0.5393     -4.1813      0.0000
   2  10   8      3.0523      0.5165      3.0398      0.0000
   3  10   8      2.4635      0.7542      2.4190      0.0000
   4  10   8     19.0063      0.3989    -19.4031      0.0000
   5  10   8      1.3089      0.3173     -1.3496      0.0000
   6  10   8      3.8938      0.5891     -3.3233      0.0000
   7  10   8      7.3545      0.3281     -7.6235      0.0000
   8  10   8      3.7590      0.4913      4.0983      0.0000
   9  10   8      1.6254      0.7131      2.4433      0.0000
  -1  11   8      6.0363      0.5650     -5.7232      0.0000
   0  11   8      0.8013      0.6234      0.8442      0.0000
   1  11   8      1.5172      0.4497      1.4234      0.0000
   2  11   8      2.6473      0.3956      2.8113      0.0000
   3  11   8      1.6215      1.1253      1.7133      0.0000
   4  11   8      2.5660      0.6034      2.8472      0.0000
   5  11   8      6.9175      0.6119      6.9148      0.0000
   6  11   8      0.9599      0.6665      0.7436      0.0000
   7  11   8      1.6397      0.4434     -1.7201      0.0000
   8  11   8      0.8112      0.6497      0.3718      0.0000
   1  12   8      1.5833      0.4440      1.4610      0.0000
   2  12   8      8.7931      0.6000      8.2783      0.0000
   3  12   8      1.7674      0.9206      1.4383      0.0000
   4  12   8      0.0000      0.5835     -0.0930      0.0000
   5  12   8      0.2264      1.1773     -1.1336      0.0000
   6  12   8      2.3660      0.6410      0.5929      0.0000
   7  12   8      6.4217      0.6689      5.3182      0.0000
  -4  -6   9     14.4387      0.5845     13.6113      0.0000
  -3  -6   9      5.0019      0.3593      4.0918      0.0000
  -2  -6   9      6.5935      0.5029     -6.6763      0.0000
  -1  -6   9      2.1287      0.3653      2.2234      0.0000
   0  -6   9      0.0000      0.9411     -0.5440      0.0000
   1  -6   9     10.3051      0.3821     -9.8525      0.0000
   2  -6   9      3.4116      0.3630      4.1730      0.0000
  -5  -5   9      4.3302      0.3616      4.1838      0.0000
  -4  -5   9      7.9225      0.4611     -7.6605      0.0000
  -3  -5   9      7.0670      0.3532     -6.8944      0.0000
  -2  -5   9      6.0638      0.2594      6.3510      0.0000
  -1  -5   9      0.6194      0.4801     -0.0817      0.0000
   0  -5   9      1.5892      0.4464      1.4589      0.0000
   1  -5   9      5.7426      0.3381      5.7334      0.0000
   2  -5   9      1.3312      0.4194     -2.0615      0.0000
   3  -5   9      1.4167      0.4363     -1.5876      0.0000
   4  -5   9      2.2294      0.3571      1.6874      0.0000
  -6  -4   9      1.3213      0.5019     -1.1858      0.0000
  -5  -4   9      0.5642      0.5601      0.7303      0.0000
  -4  -4   9      4.5409      0.3301     -4.5160      0.0000
  -3  -4   9      5.0878      0.3274      5.1826      0.0000
  -2  -4   9      0.3962      0.4302      0.0792      0.0000
  -1  -4   9      4.2216      0.2666      4.5433      0.0000
   0  -4   9      7.4297      0.3680      7.7178      0.0000
   1  -4   9      1.7505      0.2877      1.5546      0.0000
   2  -4   9      3.8038      0.2681     -4.3059      0.0000
   3  -4   9     10.9218      0.6229    -11.5895      0.0000
   4  -4   9      4.3595      0.4925      4.2016      0.0000
   5  -4   9      4.9871      0.3134      4.5487      0.0000
  -7  -3   9      5.5113      0.3105     -5.5429      0.0000
  -6  -3   9      0.1724      0.5826     -0.2231      0.0000
  -5  -3   9      9.5193      0.4081      9.7658      0.0000
  -4  -3   9      9.3270      0.4025      9.9423      0.0000
  -3  -3   9      3.1249      0.5192      3.2207      0.0000
  -2  -3   9      2.3098      0.2422     -2.0326      0.0000
  -1  -3   9     11.8800      0.2905     11.7703      0.0000
   0  -3   9     10.8518      0.3018     10.7229      0.0000
   1  -3   9      0.0000      0.6680      0.6505      0.0000
   2  -3   9      2.6926      0.2870      3.1901      0.0000
   3  -3   9      9.2261      0.3109     -9.2117      0.0000
   4  -3   9      1.7349      0.2430     -1.6739      0.0000
   5  -3   9      3.7651      0.3372      3.9983      0.0000
   6  -3   9      6.0612      0.5272     -5.7411      0.0000
  -7  -2   9      7.0540      0.3121     -6.0018      0.0000
  -6  -2   9      1.3809      0.4252      1.8946      0.0000
  -5  -2   9      8.0499      0.2886     -8.8532      0.0000
  -4  -2   9      5.1047      0.2834     -5.4315      0.0000
  -3  -2   9      4.5637      0.2000      4.8235      0.0000
  -2  -2   9      3.9028      0.1937      3.7656      0.0000
  -1  -2   9     11.7039      0.2843    -11.8150      0.0000
   0  -2   9      8.9351      0.2530     -8.7868      0.0000
   1  -2   9     12.4268      0.3103     12.1968      0.0000
   2  -2   9      0.0000      0.6653     -0.3482      0.0000
   3  -2   9      7.7750      0.2478     -8.1449      0.0000
   4  -2   9      2.6595      0.2268      2.3561      0.0000
   5  -2   9      4.6862      0.2412      5.2535      0.0000
   6  -2   9      3.5542      0.2492      3.7285      0.0000
   7  -2   9      3.7520      0.3267      3.2836      0.0000
  -7  -1   9      1.6712      0.3741     -1.9581      0.0000
  -6  -1   9      1.0327      0.3744     -1.2776      0.0000
  -5  -1   9      5.6035      0.2941      6.0853      0.0000
  -4  -1   9      0.0000      0.7037     -0.8613      0.0000
  -3  -1   9      0.6120      0.3592     -0.2722      0.0000
  -2  -1   9      5.0099      0.2353     -5.0399      0.0000
  -1  -1   9      2.2631      0.1891      1.8839      0.0000
   0  -1   9     16.1777      0.3126    -16.0428      0.0000
   1  -1   9     30.0106      0.5598    -29.2039      0.0000
   2  -1   9     14.9164      0.2995     14.6813      0.0000
   3  -1   9     12.6216      0.2736     12.8552      0.0000
   4  -1   9     20.9642      0.4171    -21.3576      0.0000
   5  -1   9     15.5312      0.3404    -16.4002      0.0000
   6  -1   9      3.2278      0.2410      3.0788      0.0000
   7  -1   9      0.7739      0.5131      0.7133      0.0000
   8  -1   9      0.7583      0.5828      0.5353      0.0000
  -7   0   9      1.2296      0.4339     -0.8846      0.0000
  -6   0   9      1.5058      0.2709      1.8660      0.0000
  -5   0   9      2.1340      0.2635      2.3487      0.0000
  -4   0   9      1.0703      0.2405     -1.2112      0.0000
  -3   0   9     14.3259      0.3135     14.3070      0.0000
  -2   0   9      7.3356      0.2215      7.1802      0.0000
  -1   0   9      7.5535      0.2093      7.7362      0.0000
   0   0   9     14.0909      0.2821     14.4247      0.0000
   1   0   9      7.6784      0.2571     -7.2752      0.0000
   2   0   9      8.3113      0.2248     -8.4503      0.0000
   3   0   9     12.0894      0.2666    -11.0468      0.0000
   4   0   9      2.5677      0.2332     -2.3338      0.0000
   5   0   9      1.4616      0.2494      1.4638      0.0000
   6   0   9      8.9847      0.3369     -8.9602      0.0000
   7   0   9      1.9154      0.2997      2.3045      0.0000
   8   0   9      1.0798      0.4185     -0.7287      0.0000
  -7   1   9      1.8555      0.4071     -2.3732      0.0000
  -6   1   9      1.9759      0.3361     -2.1200      0.0000
  -5   1   9      9.3393      0.3088     -9.4145      0.0000
  -4   1   9      9.3032      0.2531      9.2656      0.0000
  -3   1   9      2.5125      0.2082      2.8037      0.0000
  -2   1   9      9.4030      0.2644     -9.2782      0.0000
  -1   1   9     10.2387      0.2351     10.3823      0.0000
   0   1   9      0.6459      0.3024      0.8332      0.0000
   1   1   9      2.7189      0.1847      2.6937      0.0000
   2   1   9      2.4616      0.2074      2.3281      0.0000
   3   1   9      0.4177      0.3961      0.2726      0.0000
   4   1   9      7.4687      0.2365      7.6722      0.0000
   5   1   9      1.1304      0.2436     -0.8474      0.0000
   6   1   9      3.7635      0.2639      3.5987      0.0000
   7   1   9      0.0000      0.8038      0.3633      0.0000
   8   1   9      5.7636      0.3003     -5.6326      0.0000
   9   1   9      1.0280      0.6408      1.3572      0.0000
  -7   2   9      2.5679      0.7089     -2.8099      0.0000
  -6   2   9      2.7028      0.4807      2.9206      0.0000
  -5   2   9      0.8777      0.4156     -1.2143      0.0000
  -4   2   9     12.1022      0.2915     12.4969      0.0000
  -3   2   9     22.7856      0.4183     23.0618      0.0000
  -2   2   9      9.8763      0.2655     -9.9851      0.0000
  -1   2   9      3.4053      0.2155     -3.6062      0.0000
   0   2   9      7.5607      0.2129      7.6906      0.0000
   1   2   9      4.9919      0.1818     -4.8777      0.0000
   2   2   9      3.5390      0.1592     -3.5812      0.0000
   3   2   9      1.3294      0.1951     -1.8570      0.0000
   4   2   9      3.7419      0.2205      3.9419      0.0000
   5   2   9      5.2816      0.2229     -5.1301      0.0000
   6   2   9      3.7165      0.2569     -3.9097      0.0000
   7   2   9      3.5278      0.5217     -3.2591      0.0000
   8   2   9      3.9531      0.2936     -3.9374      0.0000
   9   2   9      3.8932      0.4868      4.1585      0.0000
  -7   3   9      5.4848      0.4034     -5.3057      0.0000
  -6   3   9      5.9520      0.3460     -5.4023      0.0000
  -5   3   9      7.1999      0.7092     -7.7979      0.0000
  -4   3   9      8.4995      0.4832     -8.7952      0.0000
  -3   3   9     28.2200      0.5183     28.1881      0.0000
  -2   3   9     19.9974      0.4796     20.0733      0.0000
  -1   3   9     10.6280      0.3626     -9.8417      0.0000
   0   3   9      6.5961      0.2906      6.6808      0.0000
   1   3   9     12.2851      0.2712    -11.9241      0.0000
   2   3   9     15.0035      0.3073    -14.2957      0.0000
   3   3   9     10.1816      0.2764      9.7602      0.0000
   4   3   9      3.4533      0.2061      3.4089      0.0000
   5   3   9      8.9204      0.2714     -9.2579      0.0000
   6   3   9      5.3672      0.2624     -5.2817      0.0000
   7   3   9     12.9361      0.3331     12.7375      0.0000
   8   3   9      7.7624      0.3033      7.7639      0.0000
   9   3   9      0.0000      1.1037      0.9942      0.0000
  -6   4   9     13.6280      0.3708     12.9415      0.0000
  -5   4   9      2.4782      0.2856     -2.4718      0.0000
  -4   4   9     13.0897      0.4460    -13.3278      0.0000
  -3   4   9     10.5589      0.3796    -10.7287      0.0000
  -2   4   9      7.1178      0.3694     -7.0281      0.0000
  -1   4   9      0.3239      0.4087     -0.1241      0.0000
   0   4   9     21.6771      0.4385    -20.6635      0.0000
   1   4   9      7.9064      0.4034     -7.6887      0.0000
   2   4   9      7.7940      0.2689      8.1464      0.0000
   3   4   9      1.1368      0.2729      1.0980      0.0000
   4   4   9      8.7785      0.2648      8.6544      0.0000
   5   4   9      7.0457      0.3354     -6.8636      0.0000
   6   4   9      6.4651      0.2655     -6.2689      0.0000
   7   4   9      2.1414      0.2809      2.2246      0.0000
   8   4   9      8.9469      0.3086      8.6683      0.0000
   9   4   9     22.8714      0.5882     22.9272      0.0000
  10   4   9      4.8994      0.3228      5.2592      0.0000
  -6   5   9      4.2645      0.4540      4.0131      0.0000
  -5   5   9      6.9583      0.3472      6.4573      0.0000
  -4   5   9      8.9314      0.2993      8.7622      0.0000
  -3   5   9      6.8122      0.3211     -6.9668      0.0000
  -2   5   9     13.8472      0.4523    -13.2537      0.0000
  -1   5   9     14.3512      0.4012     14.8644      0.0000
   0   5   9      0.8219      0.3954      0.0581      0.0000
   1   5   9      0.5284      0.4294     -0.9112      0.0000
   2   5   9      5.2471      0.2511      5.0241      0.0000
   3   5   9     19.1278      0.4074    -18.7831      0.0000
   4   5   9      2.5580      0.2466     -2.4779      0.0000
   5   5   9      5.7961      0.2615      5.7032      0.0000
   6   5   9      7.0134      0.2671      7.3295      0.0000
   7   5   9      3.8891      0.3207     -3.6094      0.0000
   8   5   9     19.4191      0.4396    -19.1825      0.0000
   9   5   9      1.9383      0.4145     -2.0846      0.0000
  10   5   9      0.0000      0.9898     -0.5687      0.0000
  -5   6   9     11.0999      0.4727     10.1959      0.0000
  -4   6   9      3.1237      0.8621      3.1333      0.0000
  -3   6   9      2.5085      0.4864      2.1008      0.0000
  -2   6   9     13.2378      0.3327     13.1230      0.0000
  -1   6   9      5.1258      0.2623      6.2873      0.0000
   0   6   9      6.1423      0.3186      6.0689      0.0000
   1   6   9     10.5342      0.2883     10.1475      0.0000
   2   6   9      2.2978      0.3499      2.3998      0.0000
   3   6   9     17.2903      0.3678    -17.3858      0.0000
   4   6   9     24.5891      0.4667    -24.1510      0.0000
   5   6   9      1.3934      0.2542      1.6722      0.0000
   6   6   9      6.2483      0.2788      6.2438      0.0000
   7   6   9      1.8642      0.2822     -1.7834      0.0000
   8   6   9      2.1418      0.3243      2.6972      0.0000
   9   6   9      2.0432      0.3191     -2.5874      0.0000
  10   6   9      2.2189      0.4074     -2.3845      0.0000
  -5   7   9      4.6880      0.9003      4.6561      0.0000
  -4   7   9      1.7503      0.4968      2.0051      0.0000
  -3   7   9      4.5369      0.4399     -4.7624      0.0000
  -2   7   9      4.9955      0.3085     -4.4852      0.0000
  -1   7   9      2.4736      0.2701      3.0587      0.0000
   0   7   9      1.7450      0.4768      1.6198      0.0000
   1   7   9      2.0967      0.3541      2.2861      0.0000
   2   7   9      9.9508      0.2855     -9.6542      0.0000
   3   7   9     14.0409      0.4403    -14.0518      0.0000
   4   7   9      2.8089      0.2660     -2.5285      0.0000
   5   7   9      7.1904      0.3424     -7.1345      0.0000
   6   7   9      0.9721      0.5649      0.9839      0.0000
   7   7   9      7.7190      0.2780      7.6950      0.0000
   8   7   9      2.6442      0.2744      2.7120      0.0000
   9   7   9      0.0000      0.7758      0.5984      0.0000
  10   7   9      0.0000      1.0509      0.8686      0.0000
  -4   8   9      9.0297      0.3863     -8.2990      0.0000
  -3   8   9      1.3651      0.3418     -2.0094      0.0000
  -2   8   9     10.1330      0.3651     10.1910      0.0000
  -1   8   9     12.2082      0.4000     12.3909      0.0000
   0   8   9     10.4679      0.3682    -11.7143      0.0000
   1   8   9      2.5396      0.3442     -2.6884      0.0000
   2   8   9      1.2362      0.2940      1.9687      0.0000
   3   8   9      8.2323      0.2766     -8.1222      0.0000
   4   8   9     27.3430      0.5164     27.0323      0.0000
   5   8   9     12.1542      0.3458     11.9500      0.0000
   6   8   9      3.9298      0.4720     -4.0459      0.0000
   7   8   9     14.3182      0.3870     14.3753      0.0000
   8   8   9      2.7048      0.4992     -2.8192      0.0000
   9   8   9      8.6922      0.4693     -9.0767      0.0000
  -3   9   9      1.6467      0.3952      0.5215      0.0000
  -2   9   9      3.7049      0.3505     -3.2873      0.0000
  -1   9   9      2.5730      0.5812      2.6339      0.0000
   0   9   9     11.6076      0.3925     12.1337      0.0000
   1   9   9      7.2503      0.3155      7.5387      0.0000
   2   9   9     10.0123      0.2916    -10.0432      0.0000
   3   9   9      2.4322      0.3009     -0.2993      0.0000
   4   9   9     12.6877      0.4365     12.8723      0.0000
   5   9   9      3.7506      0.2667     -3.1131      0.0000
   6   9   9      6.4640      0.3144     -6.3544      0.0000
   7   9   9      7.2580      0.3300      7.0379      0.0000
   8   9   9      7.1022      0.3446      6.9396      0.0000
   9   9   9      1.6464      0.8734      1.3532      0.0000
  -2  10   9      2.2616      0.6121      2.0681      0.0000
  -1  10   9      4.9368      0.4335     -4.9585      0.0000
   0  10   9      8.7833      0.5845     -8.0582      0.0000
   1  10   9      2.3668      0.4354      2.7467      0.0000
   2  10   9      1.4600      0.4875     -1.4675      0.0000
   3  10   9     14.7634      0.4770    -14.7622      0.0000
   4  10   9     16.8316      0.4437    -17.3567      0.0000
   5  10   9      4.3060      0.2790     -4.4479      0.0000
   6  10   9      3.7666      0.2793      4.2410      0.0000
   7  10   9      9.5509      0.4426     -8.7787      0.0000
   8  10   9      3.4718      0.4284     -3.5581      0.0000
   9  10   9      1.5996      0.4700      2.3221      0.0000
   0  11   9      6.6314      0.6045     -7.2662      0.0000
   1  11   9      5.5268      0.4270     -5.6093      0.0000
   2  11   9      7.2088      0.4194      6.5444      0.0000
   3  11   9      1.1907      0.5197      0.9854      0.0000
   4  11   9      3.5939      0.3954     -3.2378      0.0000
   5  11   9      6.8256      0.3313     -6.8098      0.0000
   6  11   9      0.7145      0.4228      0.2285      0.0000
   7  11   9      6.9924      0.4211      7.2465      0.0000
   8  11   9      0.1595      0.9586      0.6042      0.0000
   2  12   9      2.4983      0.6495      2.4234      0.0000
   3  12   9      3.2253      0.4325      2.9029      0.0000
   4  12   9      1.7598      0.4698     -0.4503      0.0000
   5  12   9      3.1555      0.4229     -2.4251      0.0000
   6  12   9      2.4088      0.7804      2.4805      0.0000
  -4  -5  10      8.1019      0.3786     -8.4018      0.0000
  -3  -5  10      2.1895      0.3188      1.5683      0.0000
  -2  -5  10      9.0261      0.5317      8.9731      0.0000
  -1  -5  10      1.3803      0.3335      1.6610      0.0000
   0  -5  10      3.4087      0.3978     -3.3994      0.0000
   1  -5  10      2.8886      0.4046     -2.1783      0.0000
   2  -5  10      8.5294      0.3677     -8.3122      0.0000
  -5  -4  10      1.5644      0.4090      1.0164      0.0000
  -4  -4  10      0.9816      0.5415     -0.7650      0.0000
  -3  -4  10      7.0373      0.3058      7.0138      0.0000
  -2  -4  10      4.3730      0.2923      4.2559      0.0000
  -1  -4  10      0.9542      0.4687     -1.0351      0.0000
   0  -4  10      2.6793      0.3350      2.7338      0.0000
   1  -4  10      1.6743      0.4526     -1.6044      0.0000
   2  -4  10      3.0988      0.3316     -3.4078      0.0000
   3  -4  10      0.0000      0.7034      1.0403      0.0000
   4  -4  10      5.5113      0.6319      5.4230      0.0000
  -6  -3  10      2.7833      0.4234      3.2651      0.0000
  -5  -3  10     13.0326      0.5372    -12.7222      0.0000
  -4  -3  10      3.2760      0.3965     -3.3037      0.0000
  -3  -3  10      0.4362      0.4791      1.0928      0.0000
  -2  -3  10      4.7333      0.2452     -4.6079      0.0000
  -1  -3  10      8.3517      0.2849     -8.1179      0.0000
   0  -3  10      5.1036      0.2722     -5.0220      0.0000
   1  -3  10     10.6590      0.3305     10.2545      0.0000
   2  -3  10      0.0000      0.7107     -0.2486      0.0000
   3  -3  10      1.1649      0.5872     -1.1982      0.0000
   4  -3  10      9.4025      0.4497      9.7857      0.0000
   5  -3  10      5.7580      0.3461      5.8430      0.0000
  -6  -2  10      0.2534      0.6927      0.9285      0.0000
  -5  -2  10      0.0000      0.6683      0.3848      0.0000
  -4  -2  10      3.7259      0.3112      4.1696      0.0000
  -3  -2  10      1.1561      0.3226     -1.0339      0.0000
  -2  -2  10      4.5059      0.2113     -4.2112      0.0000
  -1  -2  10      0.6183      0.5356     -0.6789      0.0000
   0  -2  10      1.6319      0.2543      1.7637      0.0000
   1  -2  10      8.0480      0.2824      8.0586      0.0000
   2  -2  10      4.0166      0.2624      4.1277      0.0000
   3  -2  10      9.9500      0.2756     10.4727      0.0000
   4  -2  10      9.0342      0.3930     10.0876      0.0000
   5  -2  10      1.3160      0.3029     -1.0846      0.0000
   6  -2  10      5.0992      0.3437      5.5771      0.0000
  -6  -1  10      4.5202      0.3313     -4.6804      0.0000
  -5  -1  10      5.5055      0.4901      5.7140      0.0000
  -4  -1  10      0.8623      0.3836      0.3604      0.0000
  -3  -1  10      5.8936      0.3323     -5.7002      0.0000
  -2  -1  10      4.8704      0.2028      5.3515      0.0000
  -1  -1  10      5.0463      0.2052     -5.2530      0.0000
   0  -1  10      5.3531      0.2052     -5.0423      0.0000
   1  -1  10      3.4938      0.2181      3.2759      0.0000
   2  -1  10      4.4860      0.2211      4.5820      0.0000
   3  -1  10      2.0345      0.3088      1.6100      0.0000
   4  -1  10      7.9786      0.2575     -8.5606      0.0000
   5  -1  10      2.6589      0.2401     -2.9901      0.0000
   6  -1  10      1.7006      0.4070     -1.7058      0.0000
   7  -1  10      0.0000      0.7409     -0.1119      0.0000
  -6   0  10      3.6274      0.2882      3.3232      0.0000
  -5   0  10      4.5457      0.2725      5.1526      0.0000
  -4   0  10      0.6236      0.4827     -1.2714      0.0000
  -3   0  10     33.3951      0.6000    -33.9995      0.0000
  -2   0  10      9.0902      0.2428     -9.2534      0.0000
  -1   0  10     24.3690      0.4398     24.2518      0.0000
   0   0  10     10.3579      0.2430    -10.6208      0.0000
   1   0  10     17.1397      0.3260    -17.1977      0.0000
   2   0  10      1.1855      0.2833     -1.5083      0.0000
   3   0  10      7.6103      0.2412     -7.8739      0.0000
   4   0  10     10.3914      0.3254    -10.3156      0.0000
   5   0  10      0.7349      0.5919      0.3826      0.0000
   6   0  10      4.9790      0.2801      4.8651      0.0000
   7   0  10      0.5297      0.5463     -0.8082      0.0000
   8   0  10      0.0000      0.8416      0.1991      0.0000
  -6   1  10      9.0873      0.4097      8.5108      0.0000
  -5   1  10      0.8367      0.6221     -1.3533      0.0000
  -4   1  10      6.8705      0.2419      7.1605      0.0000
  -3   1  10      3.4629      0.2388     -3.4528      0.0000
  -2   1  10     19.6658      0.3710    -19.6812      0.0000
  -1   1  10      4.2020      0.1925     -4.4804      0.0000
   0   1  10      1.3704      0.2357      1.2027      0.0000
   1   1  10     13.1663      0.2713     13.0978      0.0000
   2   1  10      8.6803      0.2516      8.0351      0.0000
   3   1  10      1.9311      0.2835     -1.8968      0.0000
   4   1  10      9.3933      0.2434      9.4987      0.0000
   5   1  10      6.3559      0.3343      6.6655      0.0000
   6   1  10      6.1611      0.3712      6.2814      0.0000
   7   1  10      0.8905      0.6713      0.5157      0.0000
   8   1  10      8.2703      0.3033     -8.1173      0.0000
  -6   2  10     12.4235      0.7563    -11.8358      0.0000
  -5   2  10      3.0150      0.3262     -3.2668      0.0000
  -4   2  10      2.2953      0.2433      2.2247      0.0000
  -3   2  10      1.2904      0.2145     -1.3082      0.0000
  -2   2  10     13.3564      0.4546     12.9587      0.0000
  -1   2  10      0.7446      0.3091     -0.9688      0.0000
   0   2  10      5.0649      0.2022      4.8319      0.0000
   1   2  10     13.1629      0.3049     12.6993      0.0000
   2   2  10      3.2131      0.1961     -3.3703      0.0000
   3   2  10      2.2462      0.2073      2.2111      0.0000
   4   2  10      2.7833      0.3492     -2.4902      0.0000
   5   2  10      3.3849      0.2987      3.4108      0.0000
   6   2  10      6.1496      0.2751      6.0038      0.0000
   7   2  10      1.7138      0.2856     -2.3680      0.0000
   8   2  10      1.7768      0.3139      1.6575      0.0000
   9   2  10      8.2528      0.3037     -8.2137      0.0000
  -6   3  10      1.2920      0.4807      0.9142      0.0000
  -5   3  10      0.4277      0.5609      0.7298      0.0000
  -4   3  10      6.4214      0.4317      6.3745      0.0000
  -3   3  10      0.7377      0.5007      0.8342      0.0000
  -2   3  10      6.2492      0.3068      6.2022      0.0000
  -1   3  10      2.5624      0.1995     -2.8625      0.0000
   0   3  10      1.4489      0.2538     -1.3604      0.0000
   1   3  10     11.5302      0.2843     11.8647      0.0000
   2   3  10      6.2005      0.2942     -6.1493      0.0000
   3   3  10      3.3263      0.2247     -2.9616      0.0000
   4   3  10      1.2453      0.2420      1.0676      0.0000
   5   3  10      3.5668      0.2267     -3.3312      0.0000
   6   3  10      6.2429      0.2734     -6.1024      0.0000
   7   3  10      8.2724      0.2986     -8.3102      0.0000
   8   3  10      2.1934      0.3152      2.4060      0.0000
   9   3  10      1.1908      0.3746      1.0055      0.0000
  -6   4  10      9.5021      0.4646      8.8425      0.0000
  -5   4  10     10.3133      0.4321    -10.1288      0.0000
  -4   4  10      0.5311      0.5986     -0.0016      0.0000
  -3   4  10      4.8142      0.2695      4.5571      0.0000
  -2   4  10     20.0906      0.3910    -20.3923      0.0000
  -1   4  10     10.6827      0.3006    -10.8128      0.0000
   0   4  10      4.6862      0.2851     -4.4789      0.0000
   1   4  10      2.0512      0.2151     -2.2448      0.0000
   2   4  10      8.2316      0.2882      7.7853      0.0000
   3   4  10     12.3717      0.3426     12.0944      0.0000
   4   4  10     18.3562      0.3895     17.8514      0.0000
   5   4  10      1.1982      0.2756      1.0958      0.0000
   6   4  10      2.6145      0.2656     -2.4955      0.0000
   7   4  10     11.1724      0.3201     11.3112      0.0000
   8   4  10      6.5887      0.3021      6.4549      0.0000
   9   4  10      1.2739      0.5007     -1.5658      0.0000
  -5   5  10      0.0000      0.7343     -0.0568      0.0000
  -4   5  10     12.5130      0.3843    -12.3230      0.0000
  -3   5  10     21.8288      0.4801    -21.4588      0.0000
  -2   5  10      6.1940      0.2771      5.9350      0.0000
  -1   5  10      6.5752      0.2730      6.2658      0.0000
   0   5  10     12.6743      0.3474    -12.1472      0.0000
   1   5  10      6.4801      0.3010     -6.5081      0.0000
   2   5  10      2.5726      0.2550      2.5856      0.0000
   3   5  10      0.0000      0.6322     -0.1654      0.0000
   4   5  10      7.4116      0.2768     -7.3144      0.0000
   5   5  10     16.0443      0.3474     15.5361      0.0000
   6   5  10     13.1181      0.4217     13.0828      0.0000
   7   5  10     11.7333      0.3225    -11.4836      0.0000
   8   5  10      4.7136      0.2889      4.7990      0.0000
   9   5  10      6.6134      0.3163      6.4970      0.0000
  -5   6  10      5.2040      0.3680     -4.9276      0.0000
  -4   6  10     11.7138      0.3887     11.1015      0.0000
  -3   6  10      9.1041      0.3123      8.5952      0.0000
  -2   6  10      0.8915      0.4836      0.7404      0.0000
  -1   6  10      7.2990      0.2815     -7.8866      0.0000
   0   6  10      5.9363      0.3634      6.0331      0.0000
   1   6  10      6.1274      0.4100      6.4583      0.0000
   2   6  10      6.9930      0.2703     -6.8301      0.0000
   3   6  10     18.1734      0.3866     17.8825      0.0000
   4   6  10      9.7205      0.2978     -9.4114      0.0000
   5   6  10     26.8657      0.5409    -26.1301      0.0000
   6   6  10      4.8041      0.3170      4.6050      0.0000
   7   6  10      6.5414      0.2814     -6.5255      0.0000
   8   6  10     12.0542      0.5875    -11.8880      0.0000
   9   6  10      1.9976      0.5161     -2.2871      0.0000
  -4   7  10      7.6251      0.3241     -6.7706      0.0000
  -3   7  10      4.0834      0.2929      4.4153      0.0000
  -2   7  10     10.3165      0.4443      9.8168      0.0000
  -1   7  10      0.1821      0.5524     -0.6225      0.0000
   0   7  10      7.7078      0.3185     -8.2772      0.0000
   1   7  10      6.1717      0.5025     -6.3734      0.0000
   2   7  10      3.1289      0.2829      3.3597      0.0000
   3   7  10      7.8497      0.2818      7.8596      0.0000
   4   7  10     10.5306      0.3062     10.3912      0.0000
   5   7  10      6.5197      0.3440      6.2640      0.0000
   6   7  10      1.9576      0.3329     -2.4163      0.0000
   7   7  10      2.4553      0.3364     -3.0052      0.0000
   8   7  10      5.9099      0.5576     -6.0331      0.0000
   9   7  10      3.6298      0.3662     -3.5153      0.0000
  -3   8  10      0.0000      1.2355      1.6215      0.0000
  -2   8  10      5.3959      0.3056     -4.8315      0.0000
  -1   8  10      8.3799      0.5407     -8.4489      0.0000
   0   8  10      0.4778      0.5549      0.1028      0.0000
   1   8  10      3.4314      0.4102     -3.7154      0.0000
   2   8  10      8.1653      0.3153     -8.0702      0.0000
   3   8  10      7.8541      0.2835      7.6678      0.0000
   4   8  10      9.8227      0.3028      9.2223      0.0000
   5   8  10      3.2907      0.2789      3.1434      0.0000
   6   8  10      4.2124      0.3116     -3.8252      0.0000
   7   8  10      3.2268      0.3234     -3.9410      0.0000
   8   8  10      0.0000      0.8318     -0.2551      0.0000
   9   8  10      0.0000      0.8867      0.5094      0.0000
  -2   9  10      2.0393      0.6989     -2.3417      0.0000
  -1   9  10      1.3737      0.4240     -2.1795      0.0000
   0   9  10      9.1734      0.3410      9.2125      0.0000
   1   9  10      7.8885      0.5826      8.2415      0.0000
   2   9  10      3.8329      0.3100     -3.7819      0.0000
   3   9  10     20.6090      0.4523     20.5733      0.0000
   4   9  10      5.9410      0.2784      5.8696      0.0000
   5   9  10     16.2071      0.4022    -16.4812      0.0000
   6   9  10      2.7578      0.3251      2.9175      0.0000
   7   9  10      1.1439      0.5916     -1.4766      0.0000
   8   9  10      1.4879      0.4044      0.8789      0.0000
   9   9  10      4.9806      0.7486      5.5650      0.0000
  -1  10  10      4.0920      0.6241     -3.7481      0.0000
   0  10  10      3.7890      0.4275      3.8678      0.0000
   1  10  10      7.0827      0.7513      6.7493      0.0000
   2  10  10      0.7874      0.4078     -1.0897      0.0000
   3  10  10      1.1780      0.4386     -1.6947      0.0000
   4  10  10      5.1693      0.2763      5.4938      0.0000
   5  10  10     12.4785      0.3914     12.9466      0.0000
   6  10  10      3.9016      0.2874      4.2385      0.0000
   7  10  10      1.3719      0.4498     -1.7538      0.0000
   8  10  10      4.1613      0.3499      4.2640      0.0000
   0  11  10      4.5226      0.4479     -4.7522      0.0000
   1  11  10      0.7592      0.4547     -0.3508      0.0000
   2  11  10      5.7864      0.4260      5.6585      0.0000
   3  11  10      1.9690      0.4473     -2.4688      0.0000
   4  11  10     13.9378      0.4701    -14.5806      0.0000
   5  11  10      1.7456      0.3743     -2.2153      0.0000
   6  11  10      3.5801      0.4101      3.3586      0.0000
   7  11  10      2.2706      0.3840      1.8911      0.0000
   3  12  10     10.9973      0.4667    -10.3092      0.0000
   4  12  10      0.9156      1.2674     -1.2064      0.0000
   5  12  10      7.1486      0.4413      6.3638      0.0000
  -3  -4  11     14.2905      0.5427     13.6495      0.0000
  -2  -4  11      5.5547      0.3040      5.0772      0.0000
  -1  -4  11      3.5180      0.2954     -3.4510      0.0000
   0  -4  11      4.1146      0.3514      4.1663      0.0000
   1  -4  11      2.5870      0.3587     -2.3468      0.0000
   2  -4  11      8.7616      0.3647     -8.0618      0.0000
  -4  -3  11      1.4695      0.4258     -1.8168      0.0000
  -3  -3  11      1.8216      0.5127     -1.8161      0.0000
  -2  -3  11      3.0794      0.2948     -3.2339      0.0000
  -1  -3  11      1.0846      0.3570      0.8948      0.0000
   0  -3  11      0.0000      0.7044     -0.3150      0.0000
   1  -3  11      1.3231      0.4132      1.5461      0.0000
   2  -3  11      6.3565      0.2928      6.7132      0.0000
   3  -3  11      0.8733      0.4590     -0.7381      0.0000
   4  -3  11      2.3290      0.8248     -2.6734      0.0000
  -5  -2  11      3.9948      0.4591     -3.3369      0.0000
  -4  -2  11      2.7305      0.3420     -2.1526      0.0000
  -3  -2  11      8.0257      0.3820      8.0615      0.0000
  -2  -2  11     10.1264      0.3787     10.2722      0.0000
  -1  -2  11     11.8010      0.2983    -11.3916      0.0000
   0  -2  11      0.0000      0.6504     -0.5419      0.0000
   1  -2  11      5.5439      0.2804      5.5463      0.0000
   2  -2  11      1.7395      0.2828     -1.9328      0.0000
   3  -2  11      4.4827      0.2789      4.5472      0.0000
   4  -2  11      1.5236      0.2884      1.3343      0.0000
   5  -2  11      0.7189      0.4618     -1.5203      0.0000
  -5  -1  11      3.4088      0.2852      4.1665      0.0000
  -4  -1  11      4.5640      0.3385      4.8841      0.0000
  -3  -1  11      1.9349      0.2336     -1.8184      0.0000
  -2  -1  11      7.8793      0.2354      8.2277      0.0000
  -1  -1  11     11.4589      0.2685     11.6689      0.0000
   0  -1  11     12.4876      0.4538     12.3152      0.0000
   1  -1  11      5.4005      0.3485      5.6583      0.0000
   2  -1  11      1.1444      0.3344     -1.3090      0.0000
   3  -1  11      4.1141      0.2427     -4.2544      0.0000
   4  -1  11      9.3039      0.4089     -9.5362      0.0000
   5  -1  11      1.2428      0.3442      2.1637      0.0000
   6  -1  11      0.6367      0.5113      1.1254      0.0000
  -5   0  11      1.9977      0.4176      2.3970      0.0000
  -4   0  11     10.1802      0.3326    -10.7721      0.0000
  -3   0  11      0.3868      0.4436      0.1361      0.0000
  -2   0  11      1.5049      0.2717      1.7745      0.0000
  -1   0  11      0.4821      0.4655     -0.1779      0.0000
   0   0  11      9.4612      0.2638     -9.3433      0.0000
   1   0  11     11.9396      0.2960    -11.6281      0.0000
   2   0  11      7.2915      0.2432      7.0480      0.0000
   3   0  11      3.7147      0.2099     -3.8177      0.0000
   4   0  11      2.6944      0.2459     -2.7298      0.0000
   5   0  11      6.0426      0.3131      6.1874      0.0000
   6   0  11      0.9808      0.3957     -0.5628      0.0000
   7   0  11      1.9858      0.3129      2.3837      0.0000
  -6   1  11      2.6815      0.4660     -2.7189      0.0000
  -5   1  11      0.6758      0.6305      0.4349      0.0000
  -4   1  11      3.2321      0.3270     -3.0379      0.0000
  -3   1  11      4.2282      0.2956      4.1003      0.0000
  -2   1  11      5.7703      0.2387      5.5358      0.0000
  -1   1  11      5.3222      0.2541     -5.1669      0.0000
   0   1  11      0.0000      0.7098      1.2312      0.0000
   1   1  11     19.5715      0.3789    -19.3636      0.0000
   2   1  11     22.5054      0.5172    -22.0615      0.0000
   3   1  11      9.9272      0.2518      9.7860      0.0000
   4   1  11      6.8746      0.2305      7.0096      0.0000
   5   1  11     11.0733      0.2724    -11.6935      0.0000
   6   1  11      7.9369      0.3027     -8.4620      0.0000
   7   1  11      3.5203      0.3365      3.5158      0.0000
  -5   2  11      1.2425      0.5515      0.8944      0.0000
  -4   2  11      2.4070      0.3295     -2.3307      0.0000
  -3   2  11      1.6549      0.3311      1.8234      0.0000
  -2   2  11     22.1239      0.5353     22.0542      0.0000
  -1   2  11      5.1899      0.2282      5.4044      0.0000
   0   2  11      2.9480      0.3170      2.8176      0.0000
   1   2  11     13.0702      0.3108     12.9015      0.0000
   2   2  11      7.4555      0.2269     -7.2010      0.0000
   3   2  11      6.2748      0.2184     -6.3856      0.0000
   4   2  11      0.9712      0.2834     -0.8884      0.0000
   5   2  11      3.1747      0.2956     -2.7046      0.0000
   6   2  11      2.7916      0.2776     -2.9857      0.0000
   7   2  11      3.4509      0.4012     -3.6128      0.0000
   8   2  11      0.5661      0.7093     -0.6583      0.0000
  -5   3  11      0.0000      0.7071     -0.3669      0.0000
  -4   3  11      0.6875      0.5466     -0.0778      0.0000
  -3   3  11     15.8217      0.4674     15.9550      0.0000
  -2   3  11      5.6446      0.3184     -5.4010      0.0000
  -1   3  11     13.3976      0.3034    -13.0947      0.0000
   0   3  11      7.5963      0.2603      7.3908      0.0000
   1   3  11      0.0000      0.6059     -0.3452      0.0000
   2   3  11      2.0881      0.2277      2.0552      0.0000
   3   3  11      5.9885      0.2718      5.6496      0.0000
   4   3  11      9.4403      0.2467      9.2931      0.0000
   5   3  11      0.3862      0.4477      0.2588      0.0000
   6   3  11     12.3618      0.3802    -12.6482      0.0000
   7   3  11      3.0666      0.2825      3.2677      0.0000
   8   3  11      0.0000      0.8157      0.1606      0.0000
  -5   4  11      7.8685      0.3672      7.6578      0.0000
  -4   4  11      6.5682      0.3437      6.4099      0.0000
  -3   4  11      2.3891      0.3346      2.9641      0.0000
  -2   4  11      6.3493      0.2841     -6.3245      0.0000
  -1   4  11      0.8772      0.4952     -1.0578      0.0000
   0   4  11     10.2441      0.3313      9.8537      0.0000
   1   4  11      0.6106      0.5200      0.8445      0.0000
   2   4  11      6.5717      0.2720      6.3753      0.0000
   3   4  11     10.0337      0.3019     -9.7944      0.0000
   4   4  11     18.1661      0.5149    -17.3436      0.0000
   5   4  11      9.7901      0.2944      9.7378      0.0000
   6   4  11      6.3050      0.2966      6.2557      0.0000
   7   4  11      0.6888      0.6364     -0.8675      0.0000
   8   4  11      0.5905      0.5150     -0.8934      0.0000
   9   4  11      1.1026      0.3812     -1.5184      0.0000
  -5   5  11      1.1335      0.6344     -1.9145      0.0000
  -4   5  11      1.4029      0.4416      0.4754      0.0000
  -3   5  11      5.3126      0.2948     -5.1527      0.0000
  -2   5  11      5.0044      0.3172      4.8858      0.0000
  -1   5  11      6.6724      0.2819      6.9955      0.0000
   0   5  11      0.8003      0.4097     -0.1892      0.0000
   1   5  11      6.8208      0.3453      7.2897      0.0000
   2   5  11      0.9014      0.4038      0.7868      0.0000
   3   5  11      5.1273      0.2735     -5.2195      0.0000
   4   5  11      6.3434      0.2853     -5.9197      0.0000
   5   5  11      7.9120      0.2971     -7.6645      0.0000
   6   5  11      0.0000      0.7620      0.5556      0.0000
   7   5  11      4.8717      0.3382      4.5519      0.0000
   8   5  11     12.2728      0.4011     11.7421      0.0000
   9   5  11      6.8333      0.3821      7.2582      0.0000
  -4   6  11      3.9566      0.4695     -4.3568      0.0000
  -3   6  11     20.2162      0.4433    -19.6987      0.0000
  -2   6  11      4.4362      0.2852     -4.7681      0.0000
  -1   6  11      7.6933      0.2935      7.9558      0.0000
   0   6  11      5.0588      0.3121     -4.8049      0.0000
   1   6  11     13.9936      0.3733    -13.6240      0.0000
   2   6  11      3.4618      0.2688      3.5785      0.0000
   3   6  11      6.1175      0.2786     -5.9565      0.0000
   4   6  11      8.4356      0.2977     -8.1351      0.0000
   5   6  11      7.6763      0.3592      7.6122      0.0000
   6   6  11      0.0578      0.8120     -0.0805      0.0000
   7   6  11      1.7988      0.4106     -1.4636      0.0000
   8   6  11      1.9104      0.3937      2.0934      0.0000
   9   6  11      6.7138      0.5047      6.5466      0.0000
  -3   7  11      0.4377      0.6393      0.4409      0.0000
  -2   7  11      1.7061      0.3155     -1.7817      0.0000
  -1   7  11      6.0100      0.3259      6.1852      0.0000
   0   7  11      7.7916      0.3300      8.1348      0.0000
   1   7  11      6.9851      0.4057     -7.1640      0.0000
   2   7  11      3.7562      0.3653      3.3336      0.0000
   3   7  11      8.7130      0.2959     -8.3844      0.0000
   4   7  11     14.8270      0.5297    -14.6625      0.0000
   5   7  11     12.4933      0.3391     12.0618      0.0000
   6   7  11      2.5562      0.3317      2.4771      0.0000
   7   7  11      2.2308      0.3432      2.1953      0.0000
   8   7  11      1.7990      0.5574     -1.7217      0.0000
   9   7  11     16.8999      0.4653    -16.7003      0.0000
  -3   8  11     13.2633      0.4274     12.2405      0.0000
  -2   8  11      4.3515      0.3268      3.8813      0.0000
  -1   8  11      0.7045      0.5700      0.7673      0.0000
   0   8  11      0.8241      0.5205      1.7311      0.0000
   1   8  11      5.4338      0.3215      5.8766      0.0000
   2   8  11      5.0503      0.2970      5.2861      0.0000
   3   8  11      1.9219      0.2778     -1.6459      0.0000
   4   8  11      2.9856      0.2884     -2.6087      0.0000
   5   8  11      9.4380      0.3135     -8.9525      0.0000
   6   8  11      8.1403      0.3117     -8.2154      0.0000
   7   8  11      0.0000      0.6455     -0.4946      0.0000
   8   8  11      0.7155      0.6169      1.2723      0.0000
   9   8  11      1.5643      0.3973      0.9887      0.0000
  -2   9  11      0.8307      1.5094     -0.0573      0.0000
  -1   9  11      4.7010      0.4302     -4.3608      0.0000
   0   9  11      1.8238      0.3523      1.5173      0.0000
   1   9  11      0.0000      0.7397      0.1143      0.0000
   2   9  11      1.6789      0.4505     -1.7804      0.0000
   3   9  11      7.5503      0.2925     -7.1762      0.0000
   4   9  11      7.5781      0.2989     -7.6334      0.0000
   5   9  11      5.7494      0.3213     -5.6679      0.0000
   6   9  11      1.0766      0.3823     -0.1841      0.0000
   7   9  11      3.6033      0.3459      3.9086      0.0000
   8   9  11      1.1029      0.6703      0.9425      0.0000
   0  10  11      3.7294      0.4409      3.7624      0.0000
   1  10  11      7.8750      0.9178     -7.8987      0.0000
   2  10  11      2.2476      0.3434     -2.0942      0.0000
   3  10  11     12.2756      0.3363     12.2983      0.0000
   4  10  11      8.1929      0.3060      8.1312      0.0000
   5  10  11      3.1061      0.2962      3.4353      0.0000
   6  10  11      3.8078      0.2974     -3.5253      0.0000
   7  10  11      6.6054      0.3198      6.4124      0.0000
   1  11  11      1.0536      1.0152      1.6088      0.0000
   2  11  11      0.8791      0.5962      0.1526      0.0000
   3  11  11      6.0132      0.4315     -5.6989      0.0000
   4  11  11      5.6944      0.4319      5.7045      0.0000
   5  11  11      9.2199      0.3243      9.7848      0.0000
   6  11  11      4.3661      0.4616     -3.9836      0.0000
  -2  -3  12      5.6830      0.5756      4.6180      0.0000
  -1  -3  12      1.7537      0.3628     -1.9694      0.0000
   0  -3  12      3.5393      0.2993     -3.6219      0.0000
   1  -3  12      0.4756      0.6555     -0.7210      0.0000
   2  -3  12      3.5696      0.4101     -3.1945      0.0000
  -3  -2  12      2.8755      0.3675     -2.6867      0.0000
  -2  -2  12      1.8870      0.3611     -1.8394      0.0000
  -1  -2  12      4.9554      0.4078      4.9030      0.0000
   0  -2  12      0.0000      0.6668      0.9423      0.0000
   1  -2  12      4.7728      0.4123      4.9860      0.0000
   2  -2  12      2.0035      0.3234      2.0968      0.0000
   3  -2  12      0.8869      0.3648     -0.6407      0.0000
   4  -2  12      0.8078      0.5918     -0.6928      0.0000
  -4  -1  12      4.1351      0.4236     -3.3119      0.0000
  -3  -1  12      5.4046      0.3504     -5.5961      0.0000
  -2  -1  12     15.7558      0.3778    -15.3728      0.0000
  -1  -1  12      0.0000      1.1720     -0.1120      0.0000
   0  -1  12      2.9612      0.2818      3.3500      0.0000
   1  -1  12      0.7266      0.6974     -1.2040      0.0000
   2  -1  12     12.4426      0.3346     12.2864      0.0000
   3  -1  12      1.9538      0.3123     -2.2695      0.0000
   4  -1  12      8.9477      0.3073     -9.8640      0.0000
   5  -1  12      6.1778      0.2726      6.6953      0.0000
  -4   0  12      2.5231      0.3818      2.6839      0.0000
  -3   0  12      7.6376      0.2751      8.1059      0.0000
  -2   0  12      4.8668      0.2482     -4.7218      0.0000
  -1   0  12      8.4838      0.2660     -8.5281      0.0000
   0   0  12      0.8689      0.3803     -0.3372      0.0000
   1   0  12      2.0243      0.2777      1.7195      0.0000
   2   0  12      7.6763      0.2860      7.6936      0.0000
   3   0  12      3.6585      0.3152      4.1166      0.0000
   4   0  12      5.8150      0.2900      5.7808      0.0000
   5   0  12      8.2589      0.3993      8.9770      0.0000
   6   0  12      3.1350      0.3030      3.7113      0.0000
  -5   1  12      6.6268      0.4413     -5.8820      0.0000
  -4   1  12      3.3815      0.4085      3.1108      0.0000
  -3   1  12      8.4480      0.2738     -8.6039      0.0000
  -2   1  12      2.0406      0.2476     -1.7058      0.0000
  -1   1  12     12.4833      0.3899     12.2886      0.0000
   0   1  12      9.3108      0.3180     -9.4814      0.0000
   1   1  12      5.4560      0.2352     -5.4854      0.0000
   2   1  12      4.1129      0.2322      4.3422      0.0000
   3   1  12      2.5303      0.2175      2.5061      0.0000
   4   1  12      3.1954      0.2318     -3.3395      0.0000
   5   1  12     10.5355      0.4273    -10.6884      0.0000
   6   1  12      2.5509      0.3103      2.5730      0.0000
   7   1  12      1.4310      0.4468      1.8142      0.0000
  -5   2  12      0.0000      1.1415     -0.4325      0.0000
  -4   2  12      1.2935      0.6076      2.2731      0.0000
  -3   2  12      0.7617      0.6221     -0.9763      0.0000
  -2   2  12     16.1007      0.3726    -16.8367      0.0000
  -1   2  12      2.0552      0.2814     -1.8237      0.0000
   0   2  12      5.6786      0.2595      5.7589      0.0000
   1   2  12      9.9781      0.2695     -9.8070      0.0000
   2   2  12     15.0090      0.3682    -14.9574      0.0000
   3   2  12      0.9382      0.3180     -1.0876      0.0000
   4   2  12      9.4741      0.2565      9.3297      0.0000
   5   2  12      8.2745      0.2720     -7.8831      0.0000
   6   2  12     11.4712      0.3879    -11.2021      0.0000
   7   2  12      0.4442      0.5731      0.0378      0.0000
  -4   3  12      3.8306      0.3331     -3.7802      0.0000
  -3   3  12      6.7953      0.3022      6.9888      0.0000
  -2   3  12      2.2760      0.3658     -2.3957      0.0000
  -1   3  12     15.4477      0.4896    -15.1643      0.0000
   0   3  12      1.1228      0.4791     -1.4596      0.0000
   1   3  12      4.4058      0.3049      4.3857      0.0000
   2   3  12      9.7726      0.3038      9.4379      0.0000
   3   3  12      4.7173      0.2449      4.6443      0.0000
   4   3  12      1.0769      0.3227      1.0462      0.0000
   5   3  12     12.0517      0.3390     11.5183      0.0000
   6   3  12      6.5646      0.3528      6.7567      0.0000
   7   3  12      1.3792      0.3733      1.1398      0.0000
   8   3  12      0.3471      0.5916     -0.7815      0.0000
  -4   4  12      3.0412      0.3507     -3.1082      0.0000
  -3   4  12      2.2901      0.3087      2.4470      0.0000
  -2   4  12      1.6284      0.4307     -2.0019      0.0000
  -1   4  12      5.9960      0.3210      5.9329      0.0000
   0   4  12      3.5465      0.5351      3.0628      0.0000
   1   4  12      8.3827      0.3286      8.0556      0.0000
   2   4  12      6.0003      0.3022      5.8057      0.0000
   3   4  12      0.6609      0.6042      0.4077      0.0000
   4   4  12      0.7252      0.4706      0.1248      0.0000
   5   4  12      5.6467      0.5303     -5.7873      0.0000
   6   4  12      8.9205      0.3625      8.9640      0.0000
   7   4  12      5.2820      0.3618      5.1141      0.0000
   8   4  12      4.6368      0.3792     -4.7025      0.0000
  -4   5  12      2.5246      0.3229     -2.0316      0.0000
  -3   5  12      6.5587      0.3100      6.5501      0.0000
  -2   5  12     14.4443      0.3680     14.1527      0.0000
  -1   5  12      3.5846      0.6010      3.2981      0.0000
   0   5  12     13.2776      0.3743    -13.5265      0.0000
   1   5  12      4.6258      0.3144      4.7475      0.0000
   2   5  12      2.4770      0.2802      2.7710      0.0000
   3   5  12      6.3987      0.2848     -6.5015      0.0000
   4   5  12     11.6376      0.3319     11.2733      0.0000
   5   5  12      2.4571      0.2948     -2.6666      0.0000
   6   5  12     10.1524      0.3700    -10.0469      0.0000
   7   5  12      4.6596      0.3547     -4.7157      0.0000
   8   5  12      7.5629      0.4423     -7.2641      0.0000
  -3   6  12     11.4287      0.3536    -11.0113      0.0000
  -2   6  12      4.3789      0.3014      4.8228      0.0000
  -1   6  12      1.1683      0.6427      0.1636      0.0000
   0   6  12      8.6033      0.6134     -8.7205      0.0000
   1   6  12      9.1879      0.3425     -9.4919      0.0000
   2   6  12      6.8273      0.2884     -6.8825      0.0000
   3   6  12      2.7984      0.2780      2.8329      0.0000
   4   6  12     14.4815      0.3628     13.9211      0.0000
   5   6  12     17.5480      0.4028     16.8042      0.0000
   6   6  12      1.2509      0.4038      1.1024      0.0000
   7   6  12      1.7141      0.3671     -1.8225      0.0000
   8   6  12      8.4671      0.5437      8.4406      0.0000
  -3   7  12      8.3823      0.3365     -8.5880      0.0000
  -2   7  12     12.3880      0.3597    -12.0868      0.0000
  -1   7  12      0.0000      0.9791     -0.1513      0.0000
   0   7  12      1.4154      0.4398     -1.6209      0.0000
   1   7  12      7.5878      0.3640     -7.3924      0.0000
   2   7  12      8.4791      0.3025     -8.6475      0.0000
   3   7  12      2.7494      0.2833      2.6416      0.0000
   4   7  12      9.7247      0.3188      9.6059      0.0000
   5   7  12      2.3852      0.3011      2.4354      0.0000
   6   7  12      5.6958      0.4993      5.6436      0.0000
   7   7  12      2.2844      0.3693     -2.0603      0.0000
   8   7  12      8.5627      0.3922     -8.7819      0.0000
  -2   8  12      3.9910      0.3556      4.1177      0.0000
  -1   8  12      7.0627      0.4361     -6.9295      0.0000
   0   8  12      2.7844      0.3293     -3.0465      0.0000
   1   8  12     14.1318      0.3973     14.4512      0.0000
   2   8  12      5.9898      0.3340      6.1978      0.0000
   3   8  12      2.3017      0.2890     -2.0945      0.0000
   4   8  12      7.9701      0.3085      7.7817      0.0000
   5   8  12     16.0979      0.4914    -15.8291      0.0000
   6   8  12     11.7290      0.3522    -11.6278      0.0000
   7   8  12      5.4245      0.3563      5.5281      0.0000
   8   8  12     10.2355      0.3972    -10.0607      0.0000
  -1   9  12      2.6261      0.4274      3.1653      0.0000
   0   9  12      1.1971      0.4415      1.0245      0.0000
   1   9  12      0.3153      0.5422      0.4678      0.0000
   2   9  12      0.3310      0.4749      0.3127      0.0000
   3   9  12      5.7726      0.2952      5.7112      0.0000
   4   9  12      1.8724      0.3036     -2.0075      0.0000
   5   9  12      6.3849      0.3094     -6.2680      0.0000
   6   9  12      7.0883      0.3190      6.9128      0.0000
   7   9  12      6.1729      0.3247      5.8983      0.0000
   1  10  12      0.7537      0.7010      0.6403      0.0000
   2  10  12      1.1526      0.4331      0.9572      0.0000
   3  10  12      3.0292      0.2936     -2.7327      0.0000
   4  10  12      1.1915      0.3656      0.8327      0.0000
   5  10  12      5.8476      0.3098      5.7347      0.0000
   6  10  12      2.2564      0.3978      2.3649      0.0000
   7  10  12      3.4479      0.4773     -3.1533      0.0000
   3  11  12      4.1730      0.4518     -3.3916      0.0000
   4  11  12      0.8501      0.4858     -0.0370      0.0000
   5  11  12      7.6112      0.3271      7.8976      0.0000
  -1  -2  13     10.4278      0.3925     10.2958      0.0000
   0  -2  13      4.7129      0.3873      5.4346      0.0000
   1  -2  13      3.3078      0.3368      3.5776      0.0000
  -2  -1  13      3.5594      0.3627      3.8521      0.0000
  -1  -1  13      2.1900      0.3171     -2.2815      0.0000
   0  -1  13      0.9735      0.6057     -0.3244      0.0000
   1  -1  13      0.8876      0.4013     -1.3981      0.0000
   2  -1  13      0.0000      0.6798     -0.0718      0.0000
   3  -1  13      2.4354      0.3672      2.4216      0.0000
  -3   0  13      4.8083      1.1677     -4.7120      0.0000
  -2   0  13     14.6475      0.3729     15.2459      0.0000
  -1   0  13      8.2413      0.3084      8.3625      0.0000
   0   0  13     13.1746      0.3476    -13.1435      0.0000
   1   0  13      0.0764      0.5560      0.8081      0.0000
   2   0  13      2.7760      0.3073      2.8661      0.0000
   3   0  13      2.4051      0.2992     -2.5037      0.0000
   4   0  13      3.2600      0.2671      3.7220      0.0000
   5   0  13      3.2739      0.3893      3.6481      0.0000
  -3   1  13      2.4550      0.3529      2.9643      0.0000
  -2   1  13      1.5936      0.5771      2.1902      0.0000
  -1   1  13      9.9410      0.3174     10.2243      0.0000
   0   1  13      6.2950      0.2875      6.5435      0.0000
   1   1  13      8.4044      0.2985      8.5963      0.0000
   2   1  13      2.7998      0.3326      2.9412      0.0000
   3   1  13      2.9381      0.2963     -3.0207      0.0000
   4   1  13      1.3915      0.3402      1.3968      0.0000
   5   1  13      5.3526      0.3607     -5.3391      0.0000
  -3   2  13      4.4741      0.3167     -4.6744      0.0000
  -2   2  13      2.0158      0.3586      2.3859      0.0000
  -1   2  13      4.7197      0.3255     -4.5367      0.0000
   0   2  13      3.5474      0.3204     -3.6983      0.0000
   1   2  13      9.8481      0.3108     -9.7153      0.0000
   2   2  13     10.1621      0.3125    -10.0062      0.0000
   3   2  13      5.3642      0.2576      5.3386      0.0000
   4   2  13      0.0000      0.7260     -0.3994      0.0000
   5   2  13      2.0196      0.3227      1.7709      0.0000
   6   2  13      1.6148      0.4350     -1.6424      0.0000
  -3   3  13      1.8542      0.3110      2.1232      0.0000
  -2   3  13     12.4773      0.3492    -12.5311      0.0000
  -1   3  13     11.8101      0.4056    -11.6768      0.0000
   0   3  13     11.7895      0.3665     11.5357      0.0000
   1   3  13      6.4208      0.3779      6.1832      0.0000
   2   3  13     17.5301      0.6297    -17.0271      0.0000
   3   3  13      6.0565      0.2613     -5.7895      0.0000
   4   3  13      3.4364      0.2544     -3.3251      0.0000
   5   3  13      9.2487      0.3273     -8.7771      0.0000
   6   3  13      0.6862      0.5730     -0.3853      0.0000
   7   3  13      2.7440      0.4687      2.9466      0.0000
  -3   4  13      3.5496      0.4032      3.3017      0.0000
  -2   4  13      3.1225      0.3009      2.8212      0.0000
  -1   4  13      9.5634      0.3615      9.7877      0.0000
   0   4  13      2.0834      0.3994      2.3902      0.0000
   1   4  13      7.5937      0.3371      7.2666      0.0000
   2   4  13     16.1686      0.4136     16.1359      0.0000
   3   4  13      0.8826      0.4036     -0.8514      0.0000
   4   4  13      9.0435      0.4125     -9.2726      0.0000
   5   4  13      6.4267      0.3099     -6.3748      0.0000
   6   4  13      0.4871      0.5368     -0.1483      0.0000
   7   4  13      2.2926      0.3885      2.4281      0.0000
  -3   5  13      1.9263      0.3276     -2.0150      0.0000
  -2   5  13      6.6067      0.3140      6.6674      0.0000
  -1   5  13      3.1140      0.3767      2.8778      0.0000
   0   5  13      1.7168      0.3920     -2.4052      0.0000
   1   5  13      0.9935      0.4013     -0.2661      0.0000
   2   5  13      1.6855      0.3839      2.2665      0.0000
   3   5  13      3.3500      0.2893      3.6468      0.0000
   4   5  13      4.8802      0.4483     -4.6204      0.0000
   5   5  13      4.2016      0.3073      4.1731      0.0000
   6   5  13      2.0065      0.4173      1.6712      0.0000
   7   5  13      5.6399      0.3736     -6.3665      0.0000
  -2   6  13      2.2873      0.3045     -1.9897      0.0000
  -1   6  13      1.9391      0.3382     -2.2180      0.0000
   0   6  13      6.0748      0.3421      6.3655      0.0000
   1   6  13      0.7001      0.5916      1.6921      0.0000
   2   6  13      3.9240      0.3347     -3.9595      0.0000
   3   6  13      3.8863      0.2923      3.6965      0.0000
   4   6  13     13.1990      0.3583    -12.6367      0.0000
   5   6  13      5.0584      0.3046     -5.2117      0.0000
   6   6  13     11.5491      0.4069     11.0175      0.0000
   7   6  13      2.3759      0.3746     -1.8451      0.0000
  -2   7  13      6.5944      0.3656      5.2880      0.0000
  -1   7  13      0.0000      0.6906     -0.3298      0.0000
   0   7  13      2.5454      0.4738     -1.9766      0.0000
   1   7  13      1.4102      0.4170     -1.0511      0.0000
   2   7  13      3.8369      0.3393      4.0968      0.0000
   3   7  13      0.0000      1.0421     -0.3801      0.0000
   4   7  13      1.4304      0.3675     -0.7781      0.0000
   5   7  13      3.4454      0.3046      3.2073      0.0000
   6   7  13      5.6361      0.3183     -5.4681      0.0000
   7   7  13      5.6748      0.5269     -5.4006      0.0000
  -1   8  13      4.0195      0.3545     -4.3600      0.0000
   0   8  13      7.0633      0.3620      7.3909      0.0000
   1   8  13      0.1140      0.5379     -1.0383      0.0000
   2   8  13      8.9187      0.5064     -8.5778      0.0000
   3   8  13      3.0037      0.3872      2.4877      0.0000
   4   8  13      6.2284      0.3140     -6.3678      0.0000
   5   8  13     13.2659      0.3703    -12.7881      0.0000
   6   8  13      1.7719      0.3448      1.6086      0.0000
   7   8  13      8.2946      0.3954      8.4418      0.0000
   0   9  13      3.8501      0.4352     -3.0895      0.0000
   1   9  13      0.8459      0.8838      1.4304      0.0000
   2   9  13      4.6128      0.3512     -4.3647      0.0000
   3   9  13      2.2758      0.4586      2.3709      0.0000
   4   9  13      2.0590      0.3135      1.5842      0.0000
   5   9  13      3.4111      0.3147     -3.4065      0.0000
   6   9  13      2.0298      0.3998     -2.1714      0.0000
   2  10  13      3.1183      0.3643     -2.6124      0.0000
   3  10  13      1.0574      0.5720      0.6982      0.0000
   4  10  13      0.0000      0.7792     -0.5521      0.0000
   5  10  13      5.4695      0.3206      5.6030      0.0000
  -1   0  14      0.8315      0.7081     -1.0881      0.0000
   0   0  14      2.8533      0.4504      3.1389      0.0000
   1   0  14      0.4869      0.8043     -0.3284      0.0000
   2   0  14      7.5632      0.3671      7.6267      0.0000
  -1   1  14      5.3483      0.4377     -5.8218      0.0000
   0   1  14      2.4356      0.3845     -2.0280      0.0000
   1   1  14      3.4281      0.4878     -3.1070      0.0000
   2   1  14      2.1293      0.3738      2.0427      0.0000
   3   1  14      6.4564      0.3897      6.4747      0.0000
   4   1  14      0.5392      0.5792      0.0282      0.0000
  -2   2  14      2.1615      0.3686      2.2811      0.0000
  -1   2  14      8.1172      0.3561     -8.1944      0.0000
   0   2  14      2.3093      0.2999     -2.5831      0.0000
   1   2  14      3.6675      0.2944      3.6684      0.0000
   2   2  14      0.8947      0.6311     -0.2576      0.0000
   3   2  14      4.7435      0.3443      4.9041      0.0000
   4   2  14      2.2466      0.3081      2.7268      0.0000
   5   2  14      2.6416      0.3847      2.4648      0.0000
  -2   3  14      8.4874      0.4492     -8.7682      0.0000
  -1   3  14      0.9513      0.4333     -0.6833      0.0000
   0   3  14      8.5777      0.3574      8.4324      0.0000
   1   3  14      6.2453      0.3547     -5.8644      0.0000
   2   3  14      3.7424      0.3222     -3.9589      0.0000
   3   3  14      0.9777      0.4275      0.7447      0.0000
   4   3  14      2.0479      0.2767      1.9354      0.0000
   5   3  14      5.7957      0.3174     -6.2023      0.0000
  -2   4  14      2.6971      0.4123      2.5602      0.0000
  -1   4  14      4.2532      0.5965      4.3789      0.0000
   0   4  14      3.0870      0.4081     -3.0019      0.0000
   1   4  14      5.6289      0.3403     -5.5205      0.0000
   2   4  14      5.0759      0.3423     -5.0456      0.0000
   3   4  14     15.5939      0.5083    -15.6543      0.0000
   4   4  14      0.9785      0.5029      1.2447      0.0000
   5   4  14     15.8824      0.4034     15.4507      0.0000
   6   4  14      7.6920      0.3379     -7.9710      0.0000
  -1   5  14      4.4025      0.3512      4.2190      0.0000
   0   5  14      6.5200      0.3538     -6.5008      0.0000
   1   5  14      2.6844      0.5458     -2.8442      0.0000
   2   5  14      4.2069      0.3712      3.3874      0.0000
   3   5  14      4.3046      0.3058      4.2090      0.0000
   4   5  14      3.5702      0.3093      3.9754      0.0000
   5   5  14      6.8942      0.3254      6.6378      0.0000
   6   5  14      9.7208      0.3530      9.8911      0.0000
  -1   6  14      0.8384      0.5406     -0.6794      0.0000
   0   6  14      2.8431      0.4426     -3.0335      0.0000
   1   6  14      0.0000      0.7882      0.5250      0.0000
   2   6  14      5.8102      0.3523      5.8853      0.0000
   3   6  14      0.4953      0.5390     -0.8188      0.0000
   4   6  14      4.9006      0.3135      4.7774      0.0000
   5   6  14      9.7006      0.3475      9.2872      0.0000
   6   6  14      1.4254      0.5421     -1.0879      0.0000
   0   7  14      2.9537      0.3592     -2.9753      0.0000
   1   7  14      1.1392      0.6812     -1.6689      0.0000
   2   7  14      9.1772      0.3753      8.9504      0.0000
   3   7  14      0.0000      0.7309      0.7096      0.0000
   4   7  14      2.4253      0.3233     -2.1058      0.0000
   5   7  14      0.6670      0.4995      0.6756      0.0000
   6   7  14      8.7945      0.4704     -8.5921      0.0000
   1   8  14      2.1673      0.3452     -2.3631      0.0000
   2   8  14      2.4948      0.4616     -2.8373      0.0000
   3   8  14      1.4270      0.8848     -1.5251      0.0000
   4   8  14      4.8884      0.3189      4.7778      0.0000
   5   8  14      1.0962      0.4214      0.9802      0.0000
   6   8  14      2.5040      0.5496      2.7206      0.0000
   2   9  14      5.6213      0.3743     -5.9316      0.0000
   3   9  14      0.0000      0.9782     -0.6304      0.0000
   4   9  14      0.4682      0.6195     -0.7202      0.0000
   1   3  15      3.5626      0.5268      3.6214      0.0000
   2   3  15      6.1282      0.4589      6.5435      0.0000
   3   3  15      3.4702      0.3514      3.9534      0.0000
   0   4  15      2.0480      0.5970      1.6678      0.0000
   1   4  15      4.3168      0.3559     -4.7522      0.0000
   2   4  15     12.1660      0.5284    -12.6152      0.0000
   3   4  15      4.0347      0.3054     -4.3094      0.0000
   4   4  15      3.8986      0.4104      3.7114      0.0000
   1   5  15     11.6786      0.4052     11.8492      0.0000
   2   5  15      0.5851      0.6082     -0.4922      0.0000
   3   5  15     13.1167      0.4162    -12.6830      0.0000
   4   5  15      1.6296      0.3641     -1.9716      0.0000
   1   6  15      0.0000      0.8754      0.7024      0.0000
   2   6  15      7.7822      0.3947      7.8408      0.0000
   3   6  15     13.6430      0.4263     13.3512      0.0000
   4   6  15      0.8091      0.5456     -1.2921      0.0000
   2   7  15      3.3125      0.6145      2.8424      0.0000
   3   7  15      0.7062      0.5997      1.0919      0.0000
                                                    
