# Supplementary material for: Crystal landscape in the orcinol:4,4′-bipyridine system: synthon modularity, polymorphism and transferability of multipole charge density parameters
Source: IUCrJ. 2013 Oct 1;1(Pt 1):8–18. doi: 10.1107/S2052252513024421 (PMC4104971; doi:10.1107/S2052252513024421)
Supplement: Supplementary file 3 [file m-01-00008-III_120Ksup3.fcf]

#
# Unique observed reflections after correcting
# for dispersion and merging Friedel opposites
#
data_III_120K
_shelx_title ' face in P 21/n'
_shelx_refln_list_code          3
_shelx_F_calc_maximum      665.11
_exptl_crystal_F_000      2268.00
_reflns_d_resolution_high  0.7691

loop_
 _space_group_symop_operation_xyz
 'x, y, z'
 '-x+1/2, y+1/2, -z+1/2'
 '-x, -y, -z'
 'x-1/2, -y-1/2, z-1/2'

_cell_length_a     9.2233
_cell_length_b    36.2938
_cell_length_c    16.5853
_cell_angle_alpha  90.000
_cell_angle_beta   97.827
_cell_angle_gamma  90.000

loop_
 _refln_index_h
 _refln_index_k
 _refln_index_l
 _refln_F_meas
 _refln_F_sigma
 _refln_A_calc
 _refln_B_calc
   2   0   0    136.9896      0.7117   -143.9821      0.0000
   4   0   0     58.2533      0.8396     59.4703      0.0000
   6   0   0     24.3743      1.7265    -23.7523      0.0000
   8   0   0     62.8962      2.0760    -62.1106      0.0000
  10   0   0     40.9617      2.3979     37.5942      0.0000
   2   1   0     50.5066      0.4996    -52.1795      0.0000
   3   1   0      5.6932      0.4978      6.4747      0.0000
   4   1   0     43.2118      0.5985     44.1371      0.0000
   5   1   0     14.2298      0.9219     14.6035      0.0000
   6   1   0     25.2858      1.2557    -24.4000      0.0000
   7   1   0     15.0044      1.3720     13.3225      0.0000
   8   1   0     19.9042      2.4848     -9.1350      0.0000
   9   1   0     30.3359      1.5817    -28.7318      0.0000
  10   1   0     20.1895      3.0167    -17.0214      0.0000
  11   1   0      4.2201      2.6415      9.2788      0.0000
   1   2   0     11.4311      0.6494     12.6750      0.0000
   2   2   0     11.0165      0.3888    -11.9381      0.0000
   3   2   0     29.7884      0.5423     31.1096      0.0000
   4   2   0     26.0751      0.6252     26.2206      0.0000
   5   2   0     13.6015      0.7797    -13.4806      0.0000
   6   2   0      7.8198      1.1294     -8.6560      0.0000
   7   2   0     48.1936      1.3467    -47.9220      0.0000
   8   2   0    139.7929      1.9210   -136.8649      0.0000
   9   2   0     35.9561      1.5937     35.3558      0.0000
  10   2   0      2.2205      2.9621      2.2376      0.0000
  11   2   0      4.1436      3.1118     -2.1094      0.0000
   1   3   0     73.3192      0.7245    -77.7528      0.0000
   2   3   0      3.9894      0.3893     -4.1641      0.0000
   3   3   0     43.9649      0.5006    -44.2197      0.0000
   4   3   0     24.4155      0.6575    -24.7912      0.0000
   5   3   0     13.4377      0.8283     13.8334      0.0000
   6   3   0      2.7790      2.2422      1.1901      0.0000
   7   3   0     10.0843      1.5586     -4.5555      0.0000
   8   3   0     47.4422      4.3174    -40.1308      0.0000
   9   3   0     16.0344      1.8588     13.8899      0.0000
  10   3   0      0.0000      2.8000     -5.4474      0.0000
  11   3   0     12.5488      3.8700    -11.1176      0.0000
   1   4   0      1.4394      0.9977     -1.8555      0.0000
   2   4   0      4.5835      0.4035      5.5539      0.0000
   3   4   0     34.4716      0.4820    -34.3843      0.0000
   4   4   0     36.7041      0.6855    -37.7965      0.0000
   5   4   0      6.8333      0.7280      8.1154      0.0000
   6   4   0      0.0000      2.0435      0.9694      0.0000
   7   4   0     56.2588      1.3441     57.7322      0.0000
   8   4   0     51.5676      1.4708     50.3676      0.0000
   9   4   0     15.4151      2.0680    -12.8149      0.0000
  10   4   0      0.0000      2.7069      2.9572      0.0000
  11   4   0     11.2468      3.3313      7.8201      0.0000
   1   5   0      7.8787      0.9930     -7.7354      0.0000
   2   5   0      2.0671      0.4884      1.9247      0.0000
   3   5   0     18.0685      0.5073     17.0316      0.0000
   4   5   0     15.8422      0.6697    -15.3258      0.0000
   5   5   0      0.0000      1.5086      0.6213      0.0000
   6   5   0     14.8311      0.9997     14.2335      0.0000
   7   5   0     17.2616      1.3891     16.4240      0.0000
   8   5   0     36.0894      1.6874     35.0377      0.0000
   9   5   0     47.4990      1.8092    -46.2006      0.0000
  10   5   0      3.0345      2.9494      1.0313      0.0000
  11   5   0      8.9044      4.0859     10.6728      0.0000
   0   6   0     39.4672      0.8084    -42.8919      0.0000
   1   6   0    108.6504      0.9022    114.7463      0.0000
   2   6   0     30.8102      0.6331    -32.7463      0.0000
   3   6   0     39.2974      0.5881    -38.7154      0.0000
   4   6   0     11.5485      0.7064     10.5408      0.0000
   5   6   0     10.4176      0.8921     10.5320      0.0000
   6   6   0     26.2829      1.0817    -26.5630      0.0000
   7   6   0     22.1872      1.5432     22.2116      0.0000
   8   6   0     37.6805      1.6768     36.8203      0.0000
   9   6   0     35.3271      2.3176    -32.8756      0.0000
  10   6   0     21.1482      3.6104    -21.7042      0.0000
  11   6   0     14.4001      3.9491     11.8869      0.0000
   1   7   0     34.9255      0.8364     35.7122      0.0000
   2   7   0     32.4937      0.6546    -33.9915      0.0000
   3   7   0     16.8672      0.6416    -16.9636      0.0000
   4   7   0     40.3064      0.7527     40.7495      0.0000
   5   7   0     26.8899      0.9677     26.6499      0.0000
   6   7   0     17.8353      1.0945     19.1388      0.0000
   7   7   0     35.0735      1.2778     35.5474      0.0000
   8   7   0     33.0563      2.1248    -29.1447      0.0000
   9   7   0     22.8779      2.3549     22.3318      0.0000
  10   7   0     18.6218      3.6671     17.1317      0.0000
  11   7   0      7.8969      4.5851      2.3472      0.0000
   0   8   0     35.7108      0.9437     38.6966      0.0000
   1   8   0     18.8543      1.0768    -19.9407      0.0000
   2   8   0      2.2857      1.4092      2.4133      0.0000
   3   8   0      5.6274      1.0056      7.8625      0.0000
   4   8   0     60.4014      0.8084    -61.9809      0.0000
   5   8   0      8.1407      0.7030     -8.4502      0.0000
   6   8   0     38.7430      0.8931    -39.7719      0.0000
   7   8   0     53.9073      1.3613    -55.1945      0.0000
   8   8   0     48.5791      2.1072     49.0000      0.0000
   9   8   0      8.8722      2.5171      5.5850      0.0000
  10   8   0      3.7142      3.4159      6.1307      0.0000
  11   8   0      4.1368      3.7194      6.4776      0.0000
   1   9   0    283.1583      0.7795   -292.2431      0.0000
   2   9   0     62.8535      0.9241     63.2951      0.0000
   3   9   0     18.3073      0.9187     17.5119      0.0000
   4   9   0     79.8337      0.7401     81.0044      0.0000
   5   9   0     11.3950      0.8183     10.7410      0.0000
   6   9   0      2.7184      1.4516      4.0453      0.0000
   7   9   0     23.3890      1.7207     22.1858      0.0000
   8   9   0      8.5177      4.3841     -4.3604      0.0000
   9   9   0     13.4236      2.2249     13.8697      0.0000
  10   9   0      4.2068      2.8371      1.9295      0.0000
  11   9   0      6.9771      4.5945      6.3990      0.0000
   0  10   0    160.9088      1.0508   -170.2998      0.0000
   1  10   0     25.8025      1.1502    -25.7598      0.0000
   2  10   0      8.4128      1.3015      8.0914      0.0000
   3  10   0     26.6198      0.9285     25.8047      0.0000
   4  10   0     61.0737      0.8667     62.2453      0.0000
   5  10   0     28.2644      0.8194     29.5988      0.0000
   6  10   0      0.0000      2.0167      2.8102      0.0000
   7  10   0     28.0643      1.6547     27.9173      0.0000
   8  10   0     18.0886      3.1862    -17.7249      0.0000
   9  10   0      7.8097      2.7923      6.7116      0.0000
  10  10   0      0.0000      4.0967      4.1996      0.0000
  11  10   0      0.0000      4.5355     -0.2915      0.0000
   1  11   0     60.5829      0.9905    -63.1419      0.0000
   2  11   0     17.4936      1.9223     17.6499      0.0000
   3  11   0     29.1251      0.9468    -28.1701      0.0000
   4  11   0     47.8500      0.8714     48.9785      0.0000
   5  11   0     40.7569      0.9478    -41.7427      0.0000
   6  11   0     50.6160      1.2118     54.0948      0.0000
   7  11   0     58.6584      5.4714     62.5576      0.0000
   8  11   0     19.7025      3.4087    -14.9080      0.0000
   9  11   0      5.9452      4.0607      7.8819      0.0000
  10  11   0      4.0940      3.5911      0.5809      0.0000
  11  11   0      0.0000      4.3601     -0.3450      0.0000
   0  12   0    100.7575      1.1538    106.4801      0.0000
   1  12   0    128.7842      1.0850   -134.5972      0.0000
   2  12   0     40.6666      1.3441    -40.1857      0.0000
   3  12   0     35.2773      0.9685     35.6856      0.0000
   4  12   0     17.9268      0.9445    -18.4827      0.0000
   5  12   0     23.3273      0.9623     23.2927      0.0000
   6  12   0     10.8625      1.3956      7.5040      0.0000
   7  12   0     41.2744      2.6138     42.2097      0.0000
   8  12   0     35.4507      3.2641     35.1450      0.0000
   9  12   0      2.3712      2.2529      0.7746      0.0000
  10  12   0      0.0000      4.0652      1.0256      0.0000
  11  12   0      0.0000      4.2086      4.5252      0.0000
   1  13   0     36.7248      1.6139    -36.6981      0.0000
   2  13   0     11.1425      1.6531     -8.8026      0.0000
   3  13   0     31.6567      1.0836     30.7735      0.0000
   4  13   0     55.3784      0.8822    -55.8665      0.0000
   5  13   0     37.8820      0.9466     38.7765      0.0000
   6  13   0     37.4873      1.1370    -38.4704      0.0000
   7  13   0      6.8646      2.1304      1.1750      0.0000
   8  13   0     53.5817      3.2755    -49.8300      0.0000
   9  13   0     26.6674      2.4998    -26.0741      0.0000
  10  13   0      6.7756      3.1776      9.3574      0.0000
  11  13   0      5.5732      4.5850     -8.8531      0.0000
   0  14   0     32.6158      1.2561    -34.7040      0.0000
   1  14   0     33.8861      1.6108    -33.5381      0.0000
   2  14   0      3.6981      3.6350     -1.8505      0.0000
   3  14   0     41.7751      1.4712    -38.8323      0.0000
   4  14   0     34.1010      1.3612     34.5968      0.0000
   5  14   0      6.9062      1.0726     -8.5257      0.0000
   6  14   0      5.4558      2.1667     -0.1686      0.0000
   7  14   0      1.0406      3.6053     -2.4636      0.0000
   8  14   0     41.1233      3.3246     38.9325      0.0000
   9  14   0      9.5487      2.7385      7.3507      0.0000
  10  14   0      3.9195      3.8164      6.7388      0.0000
  11  14   0      5.6873      3.1547      1.9584      0.0000
   1  15   0     69.0922      1.3905     70.3090      0.0000
   2  15   0     34.8805      2.1088     35.3433      0.0000
   3  15   0     96.0276      2.5707     93.3063      0.0000
   4  15   0     43.9721      1.1622    -42.4219      0.0000
   5  15   0      9.9968      0.9779     11.3416      0.0000
   6  15   0     22.4495      1.9034    -22.5259      0.0000
   7  15   0      6.2017      1.7084      4.3249      0.0000
   8  15   0     34.2678      3.2984    -33.5479      0.0000
   9  15   0     17.9130      3.4596    -18.3833      0.0000
  10  15   0     12.9129      3.7184     -8.9823      0.0000
  11  15   0      0.0000      3.7439      6.4713      0.0000
   0  16   0     20.5335      1.3591    -21.3266      0.0000
   1  16   0     10.7322      2.4653     -3.6177      0.0000
   2  16   0      9.2959      2.8945      5.2174      0.0000
   3  16   0     71.0346      1.5096     69.4138      0.0000
   4  16   0     25.0741      1.2400    -25.5623      0.0000
   5  16   0     29.8679      0.9662     31.6787      0.0000
   6  16   0     58.6629      1.3192    -61.3498      0.0000
   7  16   0     38.8528      1.5427    -41.0151      0.0000
   8  16   0     22.1204      3.4873     17.3910      0.0000
   9  16   0     20.3715      3.6552     20.2252      0.0000
  10  16   0      0.0000      3.7067      1.4893      0.0000
  11  16   0      0.0000      4.8637      3.7462      0.0000
   1  17   0     38.5236      2.3850    -19.1847      0.0000
   2  17   0     16.2823      2.4913     12.8801      0.0000
   3  17   0      5.5313      6.3797     -0.5768      0.0000
   4  17   0     13.8889      1.1145    -14.0161      0.0000
   5  17   0      7.5366      1.0517      6.6198      0.0000
   6  17   0     41.5118      1.2778     43.6906      0.0000
   7  17   0     22.3967      2.0097    -24.1949      0.0000
   8  17   0     34.1408      3.4260    -31.9369      0.0000
   9  17   0     32.0310      3.5808    -33.4020      0.0000
  10  17   0     10.2927      3.6879    -10.5075      0.0000
  11  17   0     10.3633      4.1215    -12.3145      0.0000
   0  18   0     94.4490      1.4384    -97.4651      0.0000
   1  18   0    190.4539      1.1638   -190.1669      0.0000
   2  18   0     47.9296      2.2657     49.4067      0.0000
   3  18   0     15.2453      2.3291     14.6161      0.0000
   4  18   0      6.5724      1.3278     -5.6485      0.0000
   5  18   0      8.7565      0.9949      9.3627      0.0000
   6  18   0     44.0993      1.1857    -44.1008      0.0000
   7  18   0     11.3466      3.8117    -11.2923      0.0000
   8  18   0     24.1773      3.4800    -24.1939      0.0000
   9  18   0      8.4253      4.6615     -1.6033      0.0000
  10  18   0     17.2689      3.8949    -17.8571      0.0000
   1  19   0     36.9155      4.2053     15.1645      0.0000
   2  19   0     12.1334      2.8792     11.0203      0.0000
   3  19   0     18.0611      2.6066     17.0364      0.0000
   4  19   0     24.9351      1.1626    -24.4808      0.0000
   5  19   0      0.0000      2.3720      4.3273      0.0000
   6  19   0     24.6056      2.2771    -25.1768      0.0000
   7  19   0     48.5059      3.2115     50.5374      0.0000
   8  19   0     15.9194      3.7345     16.0710      0.0000
   9  19   0     22.3359      3.7014     19.3553      0.0000
  10  19   0      8.2224      4.4019      9.8951      0.0000
   0  20   0    147.8910      1.5227    149.8193      0.0000
   1  20   0     18.4535      2.3317    -14.7818      0.0000
   2  20   0     25.6580      1.7577     25.7301      0.0000
   3  20   0     21.8522      2.5974    -21.7864      0.0000
   4  20   0     12.9138      1.2029    -11.3602      0.0000
   5  20   0      3.4397      2.2498     -4.5963      0.0000
   6  20   0     79.5456      2.7154    -84.5176      0.0000
   7  20   0     35.5574      3.2299    -38.5767      0.0000
   8  20   0     34.9591      3.4913     34.3063      0.0000
   9  20   0     22.6353      3.7533     23.6741      0.0000
  10  20   0      0.0000      4.0550      0.9544      0.0000
   1  21   0    124.5525      1.2410   -125.0869      0.0000
   2  21   0     14.8414      1.3410    -12.2574      0.0000
   3  21   0     32.9499      2.5762     28.9213      0.0000
   4  21   0      1.1818      0.9725     -2.5066      0.0000
   5  21   0      4.1067      1.5697      5.5824      0.0000
   6  21   0     17.2472      1.4283    -16.2655      0.0000
   7  21   0     16.7992      3.2790    -15.7886      0.0000
   8  21   0     18.8533      3.5652     19.2166      0.0000
   9  21   0      6.5596      5.3738     -4.3166      0.0000
  10  21   0      0.0000      3.7059      0.0378      0.0000
   0  22   0     50.9936      1.6087     48.9980      0.0000
   1  22   0     29.0127      1.5220    -16.3552      0.0000
   2  22   0     25.2970      1.3032    -24.3658      0.0000
   3  22   0     22.2886      2.5805     22.1609      0.0000
   4  22   0      2.7748      1.6464      2.3881      0.0000
   5  22   0      5.8769      1.4973     -8.5135      0.0000
   6  22   0     33.3880      1.2393     34.7846      0.0000
   7  22   0     33.0727      3.3394     31.0829      0.0000
   8  22   0     40.2703      3.5395    -42.4532      0.0000
   9  22   0     10.1742      3.9618     11.4952      0.0000
  10  22   0      5.5063      2.6657     10.9795      0.0000
   1  23   0     27.7829      1.1667     27.3463      0.0000
   2  23   0      0.0000      3.5118      2.0517      0.0000
   3  23   0     14.4376      2.7513    -13.1719      0.0000
   4  23   0      7.0995      1.6727      6.9191      0.0000
   5  23   0      0.5481      2.1564      2.7756      0.0000
   6  23   0     15.6814      3.2174     15.1096      0.0000
   7  23   0     13.9707      3.6981     11.1452      0.0000
   8  23   0     15.7471      3.6614    -11.6555      0.0000
   9  23   0      0.0000      4.3746     -0.9797      0.0000
  10  23   0     10.4326      3.5495      7.9507      0.0000
   0  24   0      8.1527      2.2707      5.8882      0.0000
   1  24   0     12.8560      1.2650    -11.5580      0.0000
   2  24   0      2.3807      1.7602     -3.3776      0.0000
   3  24   0     17.5598      1.5542     16.5854      0.0000
   4  24   0      9.0729      1.1784      7.8278      0.0000
   5  24   0      4.1435      2.4240      1.9377      0.0000
   6  24   0     15.4386      3.1913     12.8453      0.0000
   7  24   0     30.0492      3.4732     31.4148      0.0000
   8  24   0     17.3145      3.5585    -16.2651      0.0000
   9  24   0      6.5257      3.6716      4.5354      0.0000
  10  24   0      5.6251      4.0366      4.6750      0.0000
   1  25   0      7.1923      1.4616     -1.2623      0.0000
   2  25   0      2.9680      2.6613      1.7415      0.0000
   3  25   0     12.6367      1.4960     11.4611      0.0000
   4  25   0      5.8277      2.3074      3.1741      0.0000
   5  25   0      7.1222      2.7618      7.3727      0.0000
   6  25   0      8.6254      3.2763      7.0014      0.0000
   7  25   0     14.7452      3.7052    -16.2411      0.0000
   8  25   0      9.7702      4.0806      6.0646      0.0000
   9  25   0      0.0000      5.0263      0.4215      0.0000
  10  25   0      3.4813      3.7631      4.6407      0.0000
   0  26   0      4.3610      2.2919      2.9522      0.0000
   1  26   0     32.6783      1.2593     32.2768      0.0000
   2  26   0     12.3438      1.6910     -6.7821      0.0000
   3  26   0     20.7000      1.4543    -19.4113      0.0000
   4  26   0      7.1006      1.8120     -7.9899      0.0000
   5  26   0      4.2639      1.9696      5.3629      0.0000
   6  26   0      2.4966      3.3113      4.6414      0.0000
   7  26   0     21.3260      3.6483     17.9679      0.0000
   8  26   0     18.7441      3.7405     18.7091      0.0000
   9  26   0      9.7793      3.8444    -12.8816      0.0000
   1  27   0     16.0385      1.3136    -13.3240      0.0000
   2  27   0     67.1532      1.5993     67.5711      0.0000
   3  27   0     16.3190      2.0031    -11.1017      0.0000
   4  27   0      6.1490      1.7817      7.0183      0.0000
   5  27   0     16.9994      3.5993    -14.9142      0.0000
   6  27   0      5.7856      4.4272      2.2916      0.0000
   7  27   0     23.8570      3.5279     23.1533      0.0000
   8  27   0      5.6036      3.8614     -6.4875      0.0000
   9  27   0     21.4413      3.8347     18.7950      0.0000
   0  28   0     27.1178      1.8807    -24.2123      0.0000
   1  28   0     11.9979      1.3735     10.8777      0.0000
   2  28   0     11.0890      1.9041      6.6026      0.0000
   3  28   0     22.9877      1.5263    -21.5240      0.0000
   4  28   0      3.5610      2.7340      0.1299      0.0000
   5  28   0     64.1513      4.9785    -68.1643      0.0000
   6  28   0     39.3421      3.4369    -38.9425      0.0000
   7  28   0     16.2628      3.7378     14.1668      0.0000
   8  28   0      9.9659      3.4266      7.7447      0.0000
   9  28   0     12.7786      3.4733    -10.7158      0.0000
   1  29   0     26.6420      1.3904    -24.3328      0.0000
   2  29   0     16.3693      1.8727     16.1742      0.0000
   3  29   0     35.7838      1.5252     34.4774      0.0000
   4  29   0     15.8995      1.6198    -17.3160      0.0000
   5  29   0     52.4932      1.9660     54.8754      0.0000
   6  29   0     40.6742      3.4664     42.4664      0.0000
   7  29   0      8.0005      4.8773      5.3661      0.0000
   8  29   0      8.8212      3.8212    -10.9672      0.0000
   9  29   0     16.1540      4.0687     14.9813      0.0000
   0  30   0     12.9547      2.0996      9.1697      0.0000
   1  30   0     72.9048      1.3744    -73.2800      0.0000
   2  30   0     19.9805      2.0501     19.7110      0.0000
   3  30   0     34.7116      1.5434    -33.4715      0.0000
   4  30   0      5.9659      1.9128      4.3137      0.0000
   5  30   0     35.6084      2.4816    -34.9853      0.0000
   6  30   0      7.9889      4.0300     -6.8201      0.0000
   7  30   0      4.9097      3.7214      7.4974      0.0000
   8  30   0      0.0000      4.5203      2.3009      0.0000
   9  30   0     14.2611      3.9353     13.7418      0.0000
   1  31   0     13.7704      1.5356     -4.6744      0.0000
   2  31   0     18.6359      1.6105     20.0797      0.0000
   3  31   0     15.6981      2.3604    -15.5905      0.0000
   4  31   0     13.5515      1.7076     14.2871      0.0000
   5  31   0     45.3093      3.8897    -43.7900      0.0000
   6  31   0     17.7600      3.7592    -17.6099      0.0000
   7  31   0     12.8583      3.5663     14.6774      0.0000
   8  31   0      0.0000      3.9065      6.8328      0.0000
   0  32   0     33.7621      2.0374    -33.6540      0.0000
   1  32   0     15.6152      1.4787     15.7639      0.0000
   2  32   0      4.1174      2.0022     -0.5386      0.0000
   3  32   0      4.4595      3.3930     -9.1235      0.0000
   4  32   0      8.8740      2.1383     -8.7057      0.0000
   5  32   0     25.0482      2.5476    -27.0326      0.0000
   6  32   0     20.0597      2.5771    -19.0832      0.0000
   7  32   0      8.0626      4.1402      2.0083      0.0000
   8  32   0     14.5970      4.0358     12.9970      0.0000
   1  33   0      9.0468      1.2657     -9.5503      0.0000
   2  33   0      7.3097      1.6630      6.4817      0.0000
   3  33   0      1.7640      3.8150     -5.1735      0.0000
   4  33   0     15.8896      1.7014     16.6124      0.0000
   5  33   0     10.8155      2.6634     11.4089      0.0000
   6  33   0     10.6005      2.8213     -9.4573      0.0000
   7  33   0      7.3831      2.9766     -9.7562      0.0000
   8  33   0      8.1512      5.8078     -9.6977      0.0000
   0  34   0     10.3414      1.9875      6.9982      0.0000
   1  34   0      1.9995      2.1495      0.6390      0.0000
   2  34   0      1.9792      3.4703      0.0082      0.0000
   3  34   0      6.2198      1.7069     -8.9227      0.0000
   4  34   0      1.2247      2.4124      2.6233      0.0000
   5  34   0      5.2942      4.7909      9.0905      0.0000
   6  34   0      2.8298      3.6441     -5.5106      0.0000
   7  34   0      5.6355      3.4770     11.4786      0.0000
   8  34   0      9.7079      2.9292      7.0395      0.0000
   1  35   0      8.5110      1.5011     10.3241      0.0000
   2  35   0     12.5240      2.4275     10.6744      0.0000
   3  35   0     10.4389      2.5502    -12.5540      0.0000
   4  35   0     14.8252      2.5022     16.7383      0.0000
   5  35   0     20.5301      2.8529     18.7246      0.0000
   6  35   0     13.9668      2.8974     -9.9922      0.0000
   7  35   0     10.7803      2.8702    -12.6162      0.0000
   0  36   0     49.5154      2.1900     46.9880      0.0000
   1  36   0     15.0757      1.5800     16.0602      0.0000
   2  36   0     12.8307      2.4870    -11.7648      0.0000
   3  36   0      8.5444      2.7427     -5.9590      0.0000
   4  36   0     13.7992      3.1734     12.9080      0.0000
   5  36   0     21.6351      2.7901    -18.5349      0.0000
   6  36   0      5.9278      3.4073     -5.0674      0.0000
   7  36   0      5.4862      2.7538      5.8586      0.0000
   1  37   0     22.3209      1.9085     20.5483      0.0000
   2  37   0     11.1024      2.4897    -11.0945      0.0000
   3  37   0     15.6881      2.6585    -15.6533      0.0000
   4  37   0     13.0126      2.5338     13.6651      0.0000
   5  37   0     22.1440      2.7878     16.8230      0.0000
   6  37   0     10.2665      3.0179      9.9947      0.0000
   7  37   0     15.4238      3.0583    -15.1587      0.0000
   0  38   0     25.5230      2.2833     24.0104      0.0000
   1  38   0     21.3215      1.9751    -23.1044      0.0000
   2  38   0      4.4368      2.9364      1.4094      0.0000
   3  38   0      5.0437      3.7513     -1.1960      0.0000
   4  38   0      0.0000      3.2480     -4.3240      0.0000
   5  38   0      4.2783      3.7808     -7.0023      0.0000
   6  38   0      0.1349      5.3731     -6.0055      0.0000
   7  38   0      0.0000      3.7837      2.2721      0.0000
   1  39   0     31.5816      2.4235     29.7922      0.0000
   2  39   0     28.9167      2.5016     27.8693      0.0000
   3  39   0     16.8273      2.7652    -16.6962      0.0000
   4  39   0      0.0000      3.1122     -0.9879      0.0000
   5  39   0     10.5904      2.9310      9.4371      0.0000
   6  39   0      3.9409      3.8975      0.9103      0.0000
   0  40   0      5.8513      2.3368     -4.7385      0.0000
   1  40   0      4.8851      2.2745     -6.3570      0.0000
   2  40   0     21.6078      2.5529     19.3705      0.0000
   3  40   0      8.1179      2.9107      9.8114      0.0000
   4  40   0      5.0592      3.0792     -6.4561      0.0000
   5  40   0     17.5835      2.7966     18.6953      0.0000
   6  40   0      5.2203      3.1470     -4.3202      0.0000
   1  41   0     10.1874      3.2319    -12.3207      0.0000
   2  41   0      0.0000      3.5204     -2.4243      0.0000
   3  41   0      3.4670      3.4556     -1.0220      0.0000
   4  41   0      0.0000      2.9844     -0.8100      0.0000
   5  41   0      7.9821      3.5381      9.2523      0.0000
   0  42   0      9.2668      3.5875     -9.6564      0.0000
   1  42   0      8.6353      4.1060     -8.8206      0.0000
   2  42   0      5.6117      3.9869      7.0604      0.0000
   3  42   0     17.3581      4.9593     18.1525      0.0000
   4  42   0      3.3968      3.2197      4.3335      0.0000
   5  42   0      7.9444      2.9335      5.8669      0.0000
   1  43   0     10.5629      4.4419     -8.5169      0.0000
   2  43   0     13.7692      4.2421     14.4663      0.0000
   3  43   0      9.3919      3.3536      3.7357      0.0000
   4  43   0      2.7684      5.4711      4.9753      0.0000
   0  44   0      8.4051      4.2343      9.4935      0.0000
   1  44   0      5.8378      4.6518     -2.6716      0.0000
   2  44   0     15.0165      4.1108    -11.8516      0.0000
   3  44   0      0.0000      3.5487     -2.4458      0.0000
   4  44   0      6.8345      2.5753      7.0952      0.0000
   1  45   0     11.2228      3.9944     -8.4149      0.0000
   2  45   0      2.9457      4.2139      4.5659      0.0000
   3  45   0     11.0257      3.1159    -13.0065      0.0000
   0  46   0      8.5858      4.2823      0.8679      0.0000
   1  46   0      0.0000      4.4455      0.2240      0.0000
   2  46   0      9.5816      4.6231     -6.7515      0.0000
 -11   0   1      9.8507      3.4940    -10.7107      0.0000
  -9   0   1     12.3035      3.4557    -10.7650      0.0000
  -7   0   1     51.5237      1.8415    -50.5591      0.0000
  -5   0   1     55.8687      1.4423     55.2555      0.0000
  -3   0   1    160.6815      0.9226    161.5786      0.0000
  -1   0   1    174.6596      1.0937    183.6897      0.0000
   1   0   1     33.3952      0.5857     37.5279      0.0000
   3   0   1     19.7548      0.8633    -20.5051      0.0000
   5   0   1     80.6088      1.6323    -76.8446      0.0000
   7   0   1      0.0000      3.1166      0.4929      0.0000
   9   0   1     14.3082      2.3005    -14.2460      0.0000
  11   0   1     12.8499      3.8014    -11.1614      0.0000
 -11   1   1      3.7161      4.0361     -7.7513      0.0000
 -10   1   1     15.9717      2.4089    -17.9541      0.0000
  -9   1   1     35.9335      1.7811    -33.8081      0.0000
  -8   1   1      4.9257      2.0946      8.0606      0.0000
  -7   1   1     50.4657      1.3118     48.8945      0.0000
  -6   1   1      2.6424      1.2452     -2.9381      0.0000
  -5   1   1     53.0538      0.7225    -51.4260      0.0000
  -4   1   1      0.0000      1.3282     -0.6619      0.0000
  -3   1   1     59.2449      0.4847    -60.4457      0.0000
  -2   1   1      3.7299      0.3168      3.7116      0.0000
  -1   1   1     10.9835      0.6444    -11.7467      0.0000
   1   1   1      1.7611      0.6985      1.8853      0.0000
   2   1   1     17.9459      0.4758     18.8718      0.0000
   3   1   1     13.6725      0.5441    -14.8518      0.0000
   4   1   1      6.5898      0.6480      8.3553      0.0000
   5   1   1     82.5725      1.1695    -80.8227      0.0000
   6   1   1     10.7463      1.2412    -10.0346      0.0000
   7   1   1     20.3395      1.4220    -20.8388      0.0000
   8   1   1     34.9148      1.6601     33.4940      0.0000
   9   1   1      3.7969      3.0318     -1.4719      0.0000
  10   1   1      6.8164      1.5720      6.6996      0.0000
  11   1   1     10.9998      3.9011      7.6854      0.0000
 -11   2   1      6.3442      2.7512      9.7244      0.0000
 -10   2   1     13.0318      2.4549    -13.6615      0.0000
  -9   2   1     31.0203      1.7757     30.4179      0.0000
  -8   2   1     22.1311      1.6580     21.0305      0.0000
  -7   2   1     75.2908      1.3005    -73.7292      0.0000
  -6   2   1      9.4503      0.8604    -11.1604      0.0000
  -5   2   1     31.4577      0.7241     29.8031      0.0000
  -4   2   1     15.6193      0.5920     15.7647      0.0000
  -3   2   1     16.3870      0.4797     16.2821      0.0000
  -2   2   1      3.2111      0.4436      3.3479      0.0000
  -1   2   1      8.7031      0.7780     -9.1453      0.0000
   1   2   1     30.1659      0.4540     31.6246      0.0000
   2   2   1     47.6472      0.4767    -48.3116      0.0000
   3   2   1      3.8822      0.5071      4.2681      0.0000
   4   2   1     37.7179      0.6867    -37.5006      0.0000
   5   2   1    102.6845      2.8420   -104.6564      0.0000
   6   2   1     31.8431      1.2667     32.9102      0.0000
   7   2   1     34.4697      1.3941    -35.6066      0.0000
   8   2   1     35.4988      1.5326    -34.4867      0.0000
   9   2   1     26.6391      1.6338    -26.8344      0.0000
  10   2   1     12.2511      1.6697     12.3238      0.0000
  11   2   1      8.0799      3.7735    -11.1671      0.0000
 -11   3   1      0.0000      2.4377      2.5933      0.0000
 -10   3   1     15.9770      2.4365     17.1759      0.0000
  -9   3   1     26.6525      1.7616    -25.3579      0.0000
  -8   3   1     37.7030      1.6293    -39.0341      0.0000
  -7   3   1      2.7997      3.0475     -3.1630      0.0000
  -6   3   1      8.6187      0.9002      8.2927      0.0000
  -5   3   1      1.4225      1.3073      0.9184      0.0000
  -4   3   1      6.3592      0.8521     -6.4683      0.0000
  -3   3   1      8.8256      0.5033     -8.7456      0.0000
  -2   3   1     22.2239      0.4791    -21.0044      0.0000
  -1   3   1     71.6694      0.6125    -75.3428      0.0000
   1   3   1     65.2960      0.5548    -68.2615      0.0000
   2   3   1     77.4142      0.7367     80.2344      0.0000
   3   3   1      4.1482      0.4987     -3.9431      0.0000
   4   3   1     54.5361      0.7287     52.8707      0.0000
   5   3   1     10.7489      1.0373      8.7786      0.0000
   6   3   1     10.5009      1.4975     10.1894      0.0000
   7   3   1     12.5612      1.8252    -12.0359      0.0000
   8   3   1     52.5150      1.5167    -49.7368      0.0000
   9   3   1      5.8605      1.9609     -6.5346      0.0000
  10   3   1      8.4696      2.6582      7.5016      0.0000
  11   3   1      3.9803      3.0339     -4.4348      0.0000
 -11   4   1      1.4320      2.9159      5.8450      0.0000
 -10   4   1     20.8241      2.3700     22.7719      0.0000
  -9   4   1      2.1211      2.8319      4.3450      0.0000
  -8   4   1     34.6709      1.6475    -34.5788      0.0000
  -7   4   1     18.9602      1.2523     19.7207      0.0000
  -6   4   1     14.3627      1.0096    -13.1741      0.0000
  -5   4   1     10.5718      0.9170     -9.3475      0.0000
  -4   4   1      6.4217      0.6290      6.1595      0.0000
  -3   4   1      3.2768      0.5100      3.3943      0.0000
  -2   4   1     12.4914      0.5483     13.1482      0.0000
  -1   4   1      8.1513      0.9122      7.6712      0.0000
   0   4   1      7.2013      0.6805     -6.9356      0.0000
   1   4   1     17.8207      0.5222    -18.3121      0.0000
   2   4   1      0.5651      0.9756     -0.0510      0.0000
   3   4   1      9.9846      0.4575     10.6376      0.0000
   4   4   1     54.2398      0.7190     52.7571      0.0000
   5   4   1     46.7337      0.9577     47.1461      0.0000
   6   4   1     42.3840      1.4690    -42.7689      0.0000
   7   4   1      1.1213      2.0654     -3.3084      0.0000
   8   4   1     69.4587      1.5152     69.9376      0.0000
   9   4   1     24.1612      1.6264     23.2735      0.0000
  10   4   1     16.5432      2.4912     14.1268      0.0000
  11   4   1      0.0000      4.5355     -6.8624      0.0000
 -11   5   1      9.4974      3.1692     10.8096      0.0000
 -10   5   1      9.0860      2.1920     -9.7981      0.0000
  -9   5   1      3.9738      2.2152     -3.7553      0.0000
  -8   5   1     42.3367      1.6260    -43.3177      0.0000
  -7   5   1      4.0353      2.0246     -3.8206      0.0000
  -6   5   1      3.3380      1.2386     -1.9938      0.0000
  -5   5   1     13.7853      0.9375    -13.9677      0.0000
  -4   5   1     13.9214      0.7395    -14.1925      0.0000
  -3   5   1     19.1897      0.5125    -19.7892      0.0000
  -2   5   1     11.5735      0.5283    -11.2811      0.0000
  -1   5   1      3.5422      0.4925     -3.3465      0.0000
   0   5   1      5.8306      0.5322     -6.2366      0.0000
   1   5   1     13.4999      0.6791     13.9579      0.0000
   2   5   1     37.2008      0.5886     37.8964      0.0000
   3   5   1      2.0462      0.6368     -1.9249      0.0000
   4   5   1     34.1825      0.5792     34.2056      0.0000
   5   5   1     12.3499      0.8683     13.2244      0.0000
   6   5   1      0.0000      2.1990     -3.2661      0.0000
   7   5   1     34.3869      1.1437     34.9145      0.0000
   8   5   1      8.7462      2.5738     -2.9634      0.0000
   9   5   1     27.5304      2.3340     29.3185      0.0000
  10   5   1      6.3828      3.1557     -7.3285      0.0000
  11   5   1      7.4549      4.1935      7.5392      0.0000
 -11   6   1      0.0000      4.4005     -4.3233      0.0000
 -10   6   1      4.7393      2.3863     -0.1630      0.0000
  -9   6   1      8.6408      2.2199     10.5209      0.0000
  -8   6   1     18.8553      1.8441     12.9950      0.0000
  -7   6   1     10.6881      1.7151     -6.7295      0.0000
  -6   6   1     18.5170      1.0476    -18.4894      0.0000
  -5   6   1     13.4865      0.8424    -13.3843      0.0000
  -4   6   1      9.9629      0.8827    -10.0273      0.0000
  -3   6   1     24.1618      0.4744    -23.8855      0.0000
  -2   6   1     40.0560      1.1292    -40.2761      0.0000
  -1   6   1     58.8849      0.6185     63.6761      0.0000
   0   6   1     16.6231      0.5983     18.2857      0.0000
   1   6   1     45.9083      0.7082    -47.0964      0.0000
   2   6   1     16.9230      0.6537    -17.6081      0.0000
   3   6   1     13.8396      0.5461    -14.0202      0.0000
   4   6   1      7.5034      0.5839     -8.1568      0.0000
   5   6   1      5.2728      1.4701      6.0935      0.0000
   6   6   1     13.3543      1.2556    -11.8104      0.0000
   7   6   1      7.1091      1.8446      5.4254      0.0000
   8   6   1     12.0804      2.3627      2.0183      0.0000
   9   6   1     21.8800      2.5010     22.0899      0.0000
  10   6   1     23.5305      2.4911     23.0303      0.0000
  11   6   1     18.2034      3.8382     17.2603      0.0000
 -11   7   1      4.9723      2.8791      4.2507      0.0000
 -10   7   1     12.0331      3.5547    -13.3352      0.0000
  -9   7   1     28.7048      1.7273     28.7593      0.0000
  -8   7   1     73.7084      1.8435     74.9378      0.0000
  -7   7   1     86.6311      1.2289    -89.8452      0.0000
  -6   7   1      9.6724      1.0325    -10.4536      0.0000
  -5   7   1     41.2237      0.8606     41.2153      0.0000
  -4   7   1     23.4629      0.5820     24.7652      0.0000
  -3   7   1      7.6722      0.6271      8.1983      0.0000
  -2   7   1     16.9774      0.6790     16.7428      0.0000
  -1   7   1      1.4031      1.1159     -1.3927      0.0000
   0   7   1      3.2974      0.8727     -4.2623      0.0000
   1   7   1      6.4795      1.0977     -6.3032      0.0000
   2   7   1     60.7618      0.7204     63.0898      0.0000
   3   7   1     62.3705      0.6346    -63.2372      0.0000
   4   7   1     31.3388      0.6165    -31.2681      0.0000
   5   7   1     26.7223      0.8476    -28.9835      0.0000
   6   7   1     12.2229      1.1833    -13.1026      0.0000
   7   7   1     18.3381      1.3490     18.1408      0.0000
   8   7   1     69.3035      2.5002     67.2605      0.0000
   9   7   1     28.9895      2.3635    -27.9755      0.0000
  10   7   1      7.1780      3.2302     -5.0451      0.0000
  11   7   1      0.0000      4.7741      4.8965      0.0000
 -11   8   1     13.0344      3.6687     10.5365      0.0000
 -10   8   1      8.0727      4.0785     -1.8347      0.0000
  -9   8   1     15.3506      2.2985    -13.1631      0.0000
  -8   8   1     22.6496      4.0250     15.6020      0.0000
  -7   8   1     22.6037      1.8777     -8.5467      0.0000
  -6   8   1     13.8561      0.9852     14.1635      0.0000
  -5   8   1     42.8917      0.8398     44.2967      0.0000
  -4   8   1     21.6487      0.6508     22.5513      0.0000
  -3   8   1      4.5616      0.7187      5.2251      0.0000
  -2   8   1     18.6277      0.9668     18.5408      0.0000
  -1   8   1     21.1849      1.3505     12.5630      0.0000
   0   8   1     92.1983      0.8849     95.5560      0.0000
   1   8   1     77.3459      0.9142    -80.0128      0.0000
   2   8   1     32.6269      0.6819    -34.1219      0.0000
   3   8   1     46.0308      0.6750     46.3384      0.0000
   4   8   1     12.0756      0.5914     11.5421      0.0000
   5   8   1     22.5617      0.7209     24.4288      0.0000
   6   8   1     15.7631      0.9006    -16.4643      0.0000
   7   8   1      8.8392      1.4136     -8.6929      0.0000
   8   8   1     17.8736      3.3567      9.6745      0.0000
   9   8   1      9.2397      2.8455      1.6201      0.0000
  10   8   1     10.5566      2.3595    -12.0425      0.0000
  11   8   1      0.0000      4.8095      2.0663      0.0000
 -11   9   1     15.6040      3.6899    -14.9051      0.0000
 -10   9   1     14.0378      3.5002    -14.4722      0.0000
  -9   9   1     18.9729      2.2194     18.0620      0.0000
  -8   9   1     25.4247      1.7592     23.6198      0.0000
  -7   9   1     22.9660      1.0427    -25.2001      0.0000
  -6   9   1     35.7589      1.0256     37.1650      0.0000
  -5   9   1     79.0259      1.1597     78.9660      0.0000
  -4   9   1      7.9931      0.7810      6.8325      0.0000
  -3   9   1     57.5479      0.8314     61.7627      0.0000
  -2   9   1     80.0118      0.6592     85.1146      0.0000
  -1   9   1    226.4563      1.1298   -234.6066      0.0000
   0   9   1    452.6786      1.0423   -481.4460      0.0000
   1   9   1    603.1214      1.2047    625.6384      0.0000
   2   9   1     74.3607      0.8175    -76.1121      0.0000
   3   9   1     77.7187      0.7028    -79.5125      0.0000
   4   9   1     24.4180      0.7659    -24.2657      0.0000
   5   9   1     12.8101      0.6848    -14.6442      0.0000
   6   9   1      0.0000      1.9781     -2.7646      0.0000
   7   9   1      2.2112      4.0916      3.1603      0.0000
   8   9   1     66.6382      3.2151     66.4372      0.0000
   9   9   1     21.6073      2.3099    -22.5593      0.0000
  10   9   1     11.0119      3.9788      6.0637      0.0000
  11   9   1     19.1768      4.0083     21.3437      0.0000
 -11  10   1      5.9977      3.9558      2.8751      0.0000
 -10  10   1      5.4746      1.9124     -5.9848      0.0000
  -9  10   1     13.5001      3.7427     14.0550      0.0000
  -8  10   1     60.4778      1.9049    -63.1188      0.0000
  -7  10   1      8.4145      2.7270      4.8902      0.0000
  -6  10   1      9.5541      1.9008      9.9680      0.0000
  -5  10   1     68.0909      1.2615    -70.1898      0.0000
  -4  10   1      0.0000      1.6112      1.4578      0.0000
  -3  10   1     50.8963      0.8051    -52.8706      0.0000
  -2  10   1     10.3148      0.8408     10.3008      0.0000
  -1  10   1     34.1053      1.2830     21.6402      0.0000
   0  10   1     69.7167      1.1028    -74.2920      0.0000
   1  10   1     78.4382      1.5670     81.8220      0.0000
   2  10   1     13.3257      2.9845     15.0278      0.0000
   3  10   1     50.9494      1.2971    -51.2003      0.0000
   4  10   1     27.7875      0.7667    -27.6115      0.0000
   5  10   1      3.6795      1.2350      2.6435      0.0000
   6  10   1      1.5061      1.8776     -2.5515      0.0000
   7  10   1     27.0164      3.0460    -27.2998      0.0000
   8  10   1     51.8257      3.2940    -48.2662      0.0000
   9  10   1      5.6951      6.5851      0.8891      0.0000
  10  10   1     15.0472      3.8340    -13.2737      0.0000
  11  10   1     10.6179      3.3458      2.6084      0.0000
 -11  11   1      0.0000      3.7269      2.4708      0.0000
 -10  11   1      4.6167      2.6209     -8.8214      0.0000
  -9  11   1     31.1932      3.3767     34.0759      0.0000
  -8  11   1     13.7919      3.5210      3.0197      0.0000
  -7  11   1    117.9010      1.9444   -124.2271      0.0000
  -6  11   1     97.8879      1.9164    101.6397      0.0000
  -5  11   1     20.9564      0.9413     22.5395      0.0000
  -4  11   1     40.0804      0.8043     41.4515      0.0000
  -3  11   1     10.4218      0.8605     12.2999      0.0000
  -2  11   1     33.0846      1.2499     33.6893      0.0000
  -1  11   1     17.3884      0.8727     16.9676      0.0000
   0  11   1    112.9754      0.8009   -120.9158      0.0000
   1  11   1     37.6298      1.0282    -37.0727      0.0000
   2  11   1    107.1154      1.2333   -108.1508      0.0000
   3  11   1     52.8447      1.8001    -51.9156      0.0000
   4  11   1     21.0511      0.9211     21.1955      0.0000
   5  11   1     24.9626      0.9104    -27.3729      0.0000
   6  11   1     15.6837      1.2684     16.0716      0.0000
   7  11   1     41.5472      3.0225     43.8109      0.0000
   8  11   1     63.0488      3.2722     60.0685      0.0000
   9  11   1     37.7261      2.3650    -37.4793      0.0000
  10  11   1     16.1382      3.7769     15.4347      0.0000
  11  11   1      0.0000      4.8059     -5.5848      0.0000
 -11  12   1     14.0392      3.8739     12.4452      0.0000
 -10  12   1      0.0000      4.7357     -0.1328      0.0000
  -9  12   1     10.5936      3.5955      3.1202      0.0000
  -8  12   1      9.6823      2.2360      9.1680      0.0000
  -7  12   1     34.2223      3.0498     10.1458      0.0000
  -6  12   1     31.8557      1.7506     21.2108      0.0000
  -5  12   1      1.4994      1.5506      2.3262      0.0000
  -4  12   1     35.3520      0.9111     36.7472      0.0000
  -3  12   1     24.3784      0.7493    -24.5037      0.0000
  -2  12   1     53.5546      1.3012     51.4136      0.0000
  -1  12   1     62.8065      0.7225     63.3863      0.0000
   0  12   1     81.3958      0.9664     80.6479      0.0000
   1  12   1     27.5423      1.0663    -28.3252      0.0000
   2  12   1    101.7794      2.5341    101.2730      0.0000
   3  12   1     51.1458      1.3554     51.2080      0.0000
   4  12   1      1.6335      1.3670     -0.0266      0.0000
   5  12   1      1.9590      1.6110     -1.8541      0.0000
   6  12   1      3.5476      1.1491     -3.0543      0.0000
   7  12   1     16.4334      2.8509     14.7662      0.0000
   8  12   1     44.7985      3.3509     44.1029      0.0000
   9  12   1     33.1512      3.5945    -33.0081      0.0000
  10  12   1      0.0000      3.1965      1.4301      0.0000
  11  12   1      0.0000      4.8157     -5.1346      0.0000
 -11  13   1     18.5181      3.8778     17.0938      0.0000
 -10  13   1      6.1244      4.4331     -5.7448      0.0000
  -9  13   1      4.3020      3.9993     -2.8778      0.0000
  -8  13   1     62.3815      3.5009     67.9305      0.0000
  -7  13   1     92.6318      2.0990     98.2669      0.0000
  -6  13   1     62.8803      1.6469    -67.5609      0.0000
  -5  13   1     30.6167      0.8777    -32.3119      0.0000
  -4  13   1     11.6482      0.9896    -13.8583      0.0000
  -3  13   1     18.3009      0.7749    -18.2030      0.0000
  -2  13   1     11.7290      4.5153     -8.5166      0.0000
  -1  13   1     23.8909      0.8445     23.0837      0.0000
   0  13   1     13.5152      2.5883      9.3657      0.0000
   1  13   1     34.3223      1.1023    -34.4216      0.0000
   2  13   1     59.7518      2.0865     57.7158      0.0000
   3  13   1     47.2245      2.2755     49.0199      0.0000
   4  13   1     43.6013      0.8816    -41.3222      0.0000
   5  13   1     10.9006      1.0532     13.0278      0.0000
   6  13   1      3.8580      2.2833     -4.1650      0.0000
   7  13   1      3.3712      3.1727      0.6717      0.0000
   8  13   1     49.0493      3.3020    -46.0855      0.0000
   9  13   1     14.3652      3.6497     11.1988      0.0000
  10  13   1     10.9447      4.1273      6.3219      0.0000
  11  13   1      6.2759      4.5188     -5.3579      0.0000
 -11  14   1      0.0000      3.6116      3.5315      0.0000
 -10  14   1      0.0000      5.4310     -2.2279      0.0000
  -9  14   1     19.8981      3.6481     22.9856      0.0000
  -8  14   1     16.8494      1.9378      7.1782      0.0000
  -7  14   1     26.0935      1.8146    -15.3922      0.0000
  -6  14   1     28.4005      2.0163     28.0949      0.0000
  -5  14   1     20.8489      0.8889    -22.2503      0.0000
  -4  14   1     32.3303      0.8852     32.6540      0.0000
  -3  14   1     33.8834      0.7628    -33.6329      0.0000
  -2  14   1     16.6466      4.5200    -13.9779      0.0000
  -1  14   1     14.3560      0.8789    -13.6662      0.0000
   0  14   1      3.8887      1.3073      3.4195      0.0000
   1  14   1      6.7978      2.0363     -5.1522      0.0000
   2  14   1     14.0516      2.7157     -6.2203      0.0000
   3  14   1     14.1766      0.9499     15.1504      0.0000
   4  14   1     47.5785      1.2055     48.3163      0.0000
   5  14   1      7.0159      0.9486     -6.7070      0.0000
   6  14   1      4.0992      1.0910     -4.8600      0.0000
   7  14   1     17.5579      1.8340    -16.4510      0.0000
   8  14   1     29.7570      3.3294    -26.3087      0.0000
   9  14   1      8.3645      3.2050      9.7532      0.0000
  10  14   1     33.2379      3.8146    -32.7482      0.0000
  11  14   1     10.0387      3.9095      8.3082      0.0000
 -11  15   1      3.3237      3.0224     -0.3128      0.0000
 -10  15   1      5.4376      4.4376     -8.2846      0.0000
  -9  15   1     25.7873      3.5962    -23.7490      0.0000
  -8  15   1     15.7360      3.4178     14.4781      0.0000
  -7  15   1     15.9754      1.7680     15.2680      0.0000
  -6  15   1      7.6768      0.9689      6.2076      0.0000
  -5  15   1     25.2119      0.8950    -25.9476      0.0000
  -4  15   1     28.2819      1.2204     28.4514      0.0000
  -3  15   1     87.1689      0.9437    -86.0998      0.0000
  -2  15   1     68.0236      1.0245    -66.9569      0.0000
  -1  15   1     28.0600      0.8959     29.3131      0.0000
   0  15   1      7.9760      0.9605      7.8056      0.0000
   1  15   1     52.5318      1.5571    -53.7060      0.0000
   2  15   1     38.3186      2.1569     35.8480      0.0000
   3  15   1     39.9494      1.2463    -41.3264      0.0000
   4  15   1     51.7893      1.0695    -52.5469      0.0000
   5  15   1      1.5695      1.7232     -0.9684      0.0000
   6  15   1      1.9493      1.3683      1.7595      0.0000
   7  15   1     36.0789      1.7244    -37.9215      0.0000
   8  15   1     24.5156      3.4360    -17.0845      0.0000
   9  15   1     36.1252      3.5954     35.1513      0.0000
  10  15   1     16.2981      3.9241    -13.5065      0.0000
  11  15   1     13.2633      4.5116    -12.4669      0.0000
 -11  16   1      6.1097      3.4597     -7.1105      0.0000
 -10  16   1      0.0000      5.2675     -6.0492      0.0000
  -9  16   1     27.0573      3.5637    -28.9908      0.0000
  -8  16   1     33.0067      3.3039    -33.2242      0.0000
  -7  16   1     10.2242      2.0387    -10.5037      0.0000
  -6  16   1     18.8298      1.0858     19.7457      0.0000
  -5  16   1      3.0909      1.2475     -3.9240      0.0000
  -4  16   1      6.8877      1.0340     -7.7645      0.0000
  -3  16   1     21.2415      5.9526     17.3522      0.0000
  -2  16   1     25.9658      1.3332     24.6254      0.0000
  -1  16   1      5.6946      1.4590     -2.5593      0.0000
   0  16   1     11.3665      1.0018     11.3378      0.0000
   1  16   1     10.4594      1.8125      7.2555      0.0000
   2  16   1     54.7495      2.1701     53.3662      0.0000
   3  16   1     51.0814      1.4679    -50.6540      0.0000
   4  16   1     41.4928      1.4069    -42.4658      0.0000
   5  16   1     21.8939      2.1962     24.1249      0.0000
   6  16   1      5.0825      1.1609     -5.4775      0.0000
   7  16   1     20.4777      2.9889     20.0984      0.0000
   8  16   1     13.7748      3.7348    -12.2316      0.0000
   9  16   1     28.3038      3.7474    -28.0121      0.0000
  10  16   1      7.1757      5.0522     -3.1013      0.0000
  11  16   1      0.0000      4.7564      7.7158      0.0000
 -11  17   1      4.8070      4.2110      6.9630      0.0000
 -10  17   1      5.6491      2.5765     11.4253      0.0000
  -9  17   1      7.4562      4.5150     -1.0858      0.0000
  -8  17   1     15.4033      3.4054    -12.9629      0.0000
  -7  17   1     42.2682      1.7259    -43.5903      0.0000
  -6  17   1     18.1780      1.3409     20.0248      0.0000
  -5  17   1     23.7714      1.0347    -23.7602      0.0000
  -4  17   1     17.2003      0.9756     16.5977      0.0000
  -3  17   1     37.0194      4.7205    -38.7998      0.0000
  -2  17   1     22.9211      1.0755    -23.4624      0.0000
  -1  17   1     45.2805      3.4252    -34.0483      0.0000
   0  17   1     24.7410      0.9986     24.5299      0.0000
   1  17   1     39.5570      1.5032    -31.6997      0.0000
   2  17   1     42.9130      2.2768    -39.6844      0.0000
   3  17   1      7.3514      6.9078     -2.5161      0.0000
   4  17   1     11.4156      1.2951    -10.7512      0.0000
   5  17   1     20.5878      1.1675    -23.2616      0.0000
   6  17   1      5.8153      1.6440     -5.7470      0.0000
   7  17   1     23.0000      1.7418    -23.9209      0.0000
   8  17   1     46.8746      3.3819    -46.8174      0.0000
   9  17   1     28.3696      3.6894     31.5422      0.0000
  10  17   1      0.0000      5.1219      3.2903      0.0000
 -11  18   1     11.2008      3.9740      8.6223      0.0000
 -10  18   1      0.0000      3.0874      1.1081      0.0000
  -9  18   1      3.9713      3.9776     -2.7657      0.0000
  -8  18   1     23.4086      3.3505    -23.4658      0.0000
  -7  18   1     67.1289      5.8883    -69.2934      0.0000
  -6  18   1      1.2219      1.4370      2.2809      0.0000
  -5  18   1      2.7049      1.3309     -2.7527      0.0000
  -4  18   1     29.5950      1.1652     29.5424      0.0000
  -3  18   1     66.2414      2.4456    -66.4847      0.0000
  -2  18   1     26.5267      1.2219     25.2122      0.0000
  -1  18   1    171.2642      1.1332    166.1295      0.0000
   0  18   1     40.3412      1.0269     38.4072      0.0000
   1  18   1    123.6932      1.9933    125.5935      0.0000
   2  18   1     67.2199      2.2708    -63.2442      0.0000
   3  18   1     49.9031      2.0373     49.1869      0.0000
   4  18   1      5.8220      3.2828      5.4503      0.0000
   5  18   1     30.2305      1.5219     31.5713      0.0000
   6  18   1     10.7892      3.3097      7.9040      0.0000
   7  18   1     24.4291      3.5550    -19.7957      0.0000
   8  18   1     14.5949      3.4276    -10.9959      0.0000
   9  18   1     11.7564      3.4920     -7.4636      0.0000
  10  18   1      0.0000      4.8804      4.0948      0.0000
 -10  19   1      0.0000      4.5412      1.4354      0.0000
  -9  19   1     21.7290      3.5957     22.6909      0.0000
  -8  19   1     20.5249      3.4216    -17.2256      0.0000
  -7  19   1     52.6690      2.3024     54.2288      0.0000
  -6  19   1      6.1756      1.7965      5.6331      0.0000
  -5  19   1     19.8540      1.2583    -20.8817      0.0000
  -4  19   1     19.7932      1.1880    -22.2943      0.0000
  -3  19   1     33.0636      2.5117     28.3294      0.0000
  -2  19   1     37.0549      1.1386    -37.3100      0.0000
  -1  19   1     34.7305      1.9275     13.8014      0.0000
   0  19   1     73.7185      1.0528     74.8872      0.0000
   1  19   1     39.6620      2.6919    -24.0263      0.0000
   2  19   1     21.7578      2.5327     18.3831      0.0000
   3  19   1     12.8151      1.6950      9.7220      0.0000
   4  19   1     19.2807      1.6290     20.5637      0.0000
   5  19   1     31.8091      1.4949     33.2968      0.0000
   6  19   1     61.2014      1.7642     63.1441      0.0000
   7  19   1     80.2282      3.2216     81.4677      0.0000
   8  19   1     17.1149      3.6838    -15.9401      0.0000
   9  19   1     16.7377      3.7047    -15.2107      0.0000
  10  19   1      3.7323      2.8367      3.3671      0.0000
 -10  20   1      0.0000      5.3124      1.2500      0.0000
  -9  20   1     18.8895      3.6408    -19.5851      0.0000
  -8  20   1     16.6160      3.5974    -14.5274      0.0000
  -7  20   1     79.2315      3.2409    -79.4477      0.0000
  -6  20   1     49.8365      1.1692     53.8021      0.0000
  -5  20   1     24.9224      1.5251    -25.3209      0.0000
  -4  20   1     12.3189      0.9413    -13.1014      0.0000
  -3  20   1     28.0103      1.2501    -29.8658      0.0000
  -2  20   1     48.7324      1.1853    -47.2657      0.0000
  -1  20   1     33.2314      1.1004     29.9588      0.0000
   0  20   1     49.8908      1.4140     47.0119      0.0000
   1  20   1     88.2113      1.3215     87.8894      0.0000
   2  20   1     31.4731      2.3481    -34.0500      0.0000
   3  20   1      5.7339      1.9290      6.8010      0.0000
   4  20   1      0.0000      1.6396     -0.0252      0.0000
   5  20   1     34.3230      1.2428     36.9954      0.0000
   6  20   1     42.9991      1.8033    -43.4850      0.0000
   7  20   1     21.7717      3.5147     -9.6429      0.0000
   8  20   1     20.0500      3.5607     17.8500      0.0000
   9  20   1     31.5882      3.7064    -32.9109      0.0000
  10  20   1      0.0000      3.8398      0.8480      0.0000
 -10  21   1      5.2151      4.2093     -4.9935      0.0000
  -9  21   1     10.1670      3.9241      7.3594      0.0000
  -8  21   1     13.1241      3.7305     13.9799      0.0000
  -7  21   1     31.8977      3.2939     25.8038      0.0000
  -6  21   1     13.1673      1.3728    -14.1233      0.0000
  -5  21   1     15.9390      1.6431     16.0131      0.0000
  -4  21   1     31.7087      0.9814    -34.1631      0.0000
  -3  21   1      1.8407      2.9674      1.9605      0.0000
  -2  21   1     66.0645      1.2136    -61.6473      0.0000
  -1  21   1     94.9766      1.2294    -93.6948      0.0000
   0  21   1     43.8705      1.1194     44.5317      0.0000
   1  21   1     36.2752      1.3545     33.4719      0.0000
   2  21   1     19.1125      2.3911     14.1815      0.0000
   3  21   1      9.9849      1.6695      9.4890      0.0000
   4  21   1      1.4780      1.6336     -2.3235      0.0000
   5  21   1      3.7456      2.8421      2.2257      0.0000
   6  21   1      6.0387      5.1973     -2.5109      0.0000
   7  21   1     13.2714      3.5936     -9.8497      0.0000
   8  21   1      9.4563      4.0271     -4.8974      0.0000
   9  21   1     17.5577      3.7322    -15.4200      0.0000
  10  21   1      0.0000      5.4732     -3.8360      0.0000
 -10  22   1      6.5701      4.1219     -6.1690      0.0000
  -9  22   1      0.0000      4.0279      3.8841      0.0000
  -8  22   1      3.7204      3.0280     -4.5273      0.0000
  -7  22   1     23.4565      3.3627     25.6070      0.0000
  -6  22   1     15.1435      1.7170    -15.6913      0.0000
  -5  22   1      5.4847      4.3187      4.5035      0.0000
  -4  22   1     13.7026      0.8593     13.6452      0.0000
  -3  22   1     10.9610      1.1648     11.5113      0.0000
  -2  22   1     10.4848      2.4767      3.1628      0.0000
  -1  22   1     21.5757      1.3569    -10.3548      0.0000
   0  22   1     24.4675      1.2416    -24.8991      0.0000
   1  22   1     15.6450      1.2279     16.2840      0.0000
   2  22   1      5.1359      2.0549      6.1840      0.0000
   3  22   1      3.1839      2.5413     -4.6613      0.0000
   4  22   1      4.6248      1.2086      4.0101      0.0000
   5  22   1     31.2786      1.7985    -32.9332      0.0000
   6  22   1     34.8423      1.8465     36.3123      0.0000
   7  22   1      7.6677      4.5980      8.1764      0.0000
   8  22   1     13.6883      3.6177    -13.7751      0.0000
   9  22   1     14.7379      3.6144    -16.0191      0.0000
  10  22   1      0.0000      5.2145      3.6966      0.0000
 -10  23   1      0.0000      5.0779     -2.5973      0.0000
  -9  23   1      1.8345      3.8158      3.4919      0.0000
  -8  23   1      1.2759      2.7397     -3.7605      0.0000
  -7  23   1      0.0000      3.3743     -1.8238      0.0000
  -6  23   1      4.6851      2.3111      6.9635      0.0000
  -5  23   1      2.4762      2.0067     -4.5241      0.0000
  -4  23   1     14.0292      0.7594     13.8566      0.0000
  -3  23   1      4.4341      2.5044      6.0168      0.0000
  -2  23   1      3.9379      2.1684     -2.6743      0.0000
  -1  23   1      9.7731      1.4998     -4.4616      0.0000
   0  23   1     18.9479      1.1924     18.2400      0.0000
   1  23   1      6.9423      1.5682      6.5479      0.0000
   2  23   1     16.3703      2.4911    -18.0418      0.0000
   3  23   1      0.0000      3.1171      3.4292      0.0000
   4  23   1      5.0983      1.0515      6.6577      0.0000
   5  23   1      9.0297      3.1894      8.1383      0.0000
   6  23   1     34.4892      1.8696     34.0823      0.0000
   7  23   1     20.2357      3.2850     23.1596      0.0000
   8  23   1     27.5203      3.6065    -27.6610      0.0000
   9  23   1      0.0000      3.9014      1.0468      0.0000
  10  23   1      6.1871      4.4934      3.0482      0.0000
 -10  24   1      6.6301      4.4084     11.9855      0.0000
  -9  24   1     19.7778      3.7411     18.3225      0.0000
  -8  24   1      4.8372      3.3625     -4.2356      0.0000
  -7  24   1      2.1406      2.9843      2.4350      0.0000
  -6  24   1     15.1208      1.8378    -15.3110      0.0000
  -5  24   1      6.4209      1.8768      4.7937      0.0000
  -4  24   1      3.1268      1.4566      1.3687      0.0000
  -3  24   1     20.6277      1.2720     21.0889      0.0000
  -2  24   1     24.4559      1.1469     24.4584      0.0000
  -1  24   1     58.9302      1.1889    -60.3681      0.0000
   0  24   1     21.2344      1.1942    -22.2994      0.0000
   1  24   1      4.3309      1.5760     -3.2353      0.0000
   2  24   1      5.9992      3.5814      5.8780      0.0000
   3  24   1     17.6050      2.6487    -18.3015      0.0000
   4  24   1      6.4578      1.0555      7.3140      0.0000
   5  24   1     16.9581      1.8252    -17.4951      0.0000
   6  24   1      6.7843      2.2111      6.1128      0.0000
   7  24   1     19.0486      3.3788     17.8543      0.0000
   8  24   1     14.5730      3.6129     14.1100      0.0000
   9  24   1      0.0000      4.1509      2.4672      0.0000
  10  24   1      4.7639      2.7925      3.2168      0.0000
 -10  25   1      9.8611      4.1992      9.2465      0.0000
  -9  25   1     11.4317      4.2082      9.4469      0.0000
  -8  25   1     25.8382      3.6401    -30.1687      0.0000
  -7  25   1      4.7026      3.4594     -3.8183      0.0000
  -6  25   1     33.7749      3.2636     31.9335      0.0000
  -5  25   1      8.3555      1.7304     -8.2519      0.0000
  -4  25   1      2.2390      1.4700      0.3564      0.0000
  -3  25   1     14.7919      1.3244    -15.3164      0.0000
  -2  25   1      9.9234      1.4485     -7.5847      0.0000
  -1  25   1     10.8039      1.5221     -2.9588      0.0000
   0  25   1      7.4532      1.3481      6.4911      0.0000
   1  25   1      2.6435      1.7918     -2.9492      0.0000
   2  25   1     18.7796      1.4609    -18.4782      0.0000
   3  25   1     24.3021      2.7916    -24.0176      0.0000
   4  25   1     13.1145      1.7845     12.7411      0.0000
   5  25   1      1.1788      2.2053      2.6145      0.0000
   6  25   1     21.9666      3.3523     22.0522      0.0000
   7  25   1      6.3852      3.9573     -8.0274      0.0000
   8  25   1      9.8942      3.5843     -4.9667      0.0000
   9  25   1      7.1405      4.2874      3.7843      0.0000
  -9  26   1     27.5761      3.9003     29.8649      0.0000
  -8  26   1     15.3045      3.4088     17.2598      0.0000
  -7  26   1     15.6799      3.4739     18.6539      0.0000
  -6  26   1     13.2949      3.7413      4.7709      0.0000
  -5  26   1     14.4077      1.9353    -14.2052      0.0000
  -4  26   1      1.3354      1.6697     -1.6354      0.0000
  -3  26   1      8.3206      2.4540      9.8906      0.0000
  -2  26   1     24.8381      1.4060     24.9015      0.0000
  -1  26   1     23.9501      1.2943     20.9757      0.0000
   0  26   1     14.1427      1.2962    -13.7375      0.0000
   1  26   1     17.5706      1.2825    -18.0428      0.0000
   2  26   1     17.3879      1.9886     14.2398      0.0000
   3  26   1     10.1647      2.9948      9.5525      0.0000
   4  26   1      6.9175      1.8214      5.3791      0.0000
   5  26   1     23.6070      1.9423    -23.6584      0.0000
   6  26   1     19.8945      3.2977    -21.3642      0.0000
   7  26   1     23.3289      3.4471     23.2608      0.0000
   8  26   1      0.0000      4.7691     -2.1169      0.0000
   9  26   1      3.7611      3.7646      8.4898      0.0000
  -9  27   1     12.0395      4.2835     -3.7305      0.0000
  -8  27   1     16.0721      3.8656     15.2149      0.0000
  -7  27   1      0.0000      4.9807      3.3443      0.0000
  -6  27   1     38.6591      3.3895     40.9844      0.0000
  -5  27   1     30.9035      1.5993    -31.1457      0.0000
  -4  27   1     18.7735      1.4335    -18.0780      0.0000
  -3  27   1      3.4740      2.7284     -1.8237      0.0000
  -2  27   1     26.5755      1.4328    -27.0458      0.0000
  -1  27   1     63.0913      1.2796     63.3596      0.0000
   0  27   1     21.7716      1.3022     21.6111      0.0000
   1  27   1     11.5367      1.4104     -7.7979      0.0000
   2  27   1     88.3304      1.5171    -87.2718      0.0000
   3  27   1     20.8333      2.8465     20.2257      0.0000
   4  27   1     12.5595      2.0008    -10.5035      0.0000
   5  27   1      4.9033      2.7131      3.5617      0.0000
   6  27   1      8.8794      2.6117     -6.4243      0.0000
   7  27   1      0.0000      3.0355      2.1066      0.0000
   8  27   1     12.8154      3.5635     11.7463      0.0000
   9  27   1      9.6289      3.9675      7.0542      0.0000
  -9  28   1     24.0700      4.0183    -24.3994      0.0000
  -8  28   1     16.5020      3.8489     15.1380      0.0000
  -7  28   1      9.9521      3.1967     12.4530      0.0000
  -6  28   1     26.1080      3.4530     19.8401      0.0000
  -5  28   1      3.6394      2.7692     -0.5499      0.0000
  -4  28   1      0.0000      2.0205     -4.1218      0.0000
  -3  28   1     17.8444      1.4191     18.5377      0.0000
  -2  28   1     11.2845      1.5092     10.3402      0.0000
  -1  28   1     28.2421      1.3354    -25.6435      0.0000
   0  28   1     18.6931      1.4218    -17.6057      0.0000
   1  28   1     24.8791      1.5519    -24.6975      0.0000
   2  28   1     20.1659      1.9869    -13.9327      0.0000
   3  28   1      9.9571      1.7452      9.4675      0.0000
   4  28   1     22.9641      1.9170     24.7623      0.0000
   5  28   1     23.1615      2.3802    -25.4511      0.0000
   6  28   1      2.0375      4.2227     -3.3946      0.0000
   7  28   1      0.3248      4.0033     -7.5247      0.0000
   8  28   1     14.0868      3.7870     15.7502      0.0000
   9  28   1      5.1007      3.0701     -4.7347      0.0000
  -9  29   1     10.5578      4.6248     12.2786      0.0000
  -8  29   1     11.4320      4.1715      8.4538      0.0000
  -7  29   1     10.6328      3.7379      8.5436      0.0000
  -6  29   1     54.4033      2.5053     54.5505      0.0000
  -5  29   1     33.2690      2.7873    -30.9160      0.0000
  -4  29   1      8.9062      3.7268      3.8393      0.0000
  -3  29   1      2.4593      1.7166      0.9548      0.0000
  -2  29   1     12.5274      1.5103     12.8174      0.0000
  -1  29   1     50.6680      1.3468    -51.3781      0.0000
   0  29   1     62.0175      2.0403    -54.2791      0.0000
   1  29   1     12.3142      1.3454     13.1365      0.0000
   2  29   1     39.4726      1.8219    -41.3587      0.0000
   3  29   1     40.3742      1.5823     40.2397      0.0000
   4  29   1     13.3058      2.2782    -15.4504      0.0000
   5  29   1      3.8660      3.0982      7.9055      0.0000
   6  29   1      5.3975      4.3006     -4.9435      0.0000
   7  29   1     12.6312      3.4348    -12.1663      0.0000
   8  29   1     13.6130      3.6022     13.8859      0.0000
   9  29   1      0.0000      4.3348      4.9634      0.0000
  -9  30   1      1.9509      3.1151      1.4128      0.0000
  -8  30   1      8.3782      4.3721     -5.4656      0.0000
  -7  30   1      4.2395      3.4898     -2.8709      0.0000
  -6  30   1     10.8274      2.9829      2.3347      0.0000
  -5  30   1      8.8667      2.7455      8.0299      0.0000
  -4  30   1     51.5221      2.3672    -50.6529      0.0000
  -3  30   1      3.4718      3.4813     -5.3125      0.0000
  -2  30   1      1.9732      2.1791      1.5022      0.0000
  -1  30   1     47.2074      1.3682     45.9107      0.0000
   0  30   1    152.0533      1.5597   -151.7955      0.0000
   1  30   1     12.8698      1.5491    -13.8448      0.0000
   2  30   1     20.7297      1.6168    -18.8433      0.0000
   3  30   1     11.0451      1.9029      6.6875      0.0000
   4  30   1      4.0149      2.8896      1.5180      0.0000
   5  30   1      5.2342      3.9124      0.3989      0.0000
   6  30   1     19.1669      3.4337     21.7260      0.0000
   7  30   1      8.0551      4.9831      2.0708      0.0000
   8  30   1      3.7202      3.8741     -1.1768      0.0000
   9  30   1     14.3470      4.4842     10.9043      0.0000
  -9  31   1     22.1118      4.3812     20.2366      0.0000
  -8  31   1     16.8358      2.8652     16.0309      0.0000
  -7  31   1     23.0388      2.6909    -21.4329      0.0000
  -6  31   1     22.4204      2.6344    -22.9128      0.0000
  -5  31   1      6.9799      5.5703     -2.7985      0.0000
  -4  31   1     50.2055      2.3978     47.1131      0.0000
  -3  31   1     30.7524      2.2813     28.9739      0.0000
  -2  31   1     15.0801      1.6467     13.2811      0.0000
  -1  31   1     15.4851      1.4420     11.6242      0.0000
   0  31   1     50.6122      1.4472    -41.8500      0.0000
   1  31   1     30.0007      1.4078     29.7993      0.0000
   2  31   1      7.2839      1.6678     -9.2589      0.0000
   3  31   1     32.1783      1.6215    -30.8673      0.0000
   4  31   1      4.9251      2.6139     -4.7192      0.0000
   5  31   1     19.4191      3.5619    -23.8864      0.0000
   6  31   1     13.5507      3.6841     13.2119      0.0000
   7  31   1     18.8900      3.5939     20.3092      0.0000
   8  31   1     15.5152      4.0972     12.6110      0.0000
  -8  32   1      3.8737      4.5405     -3.0512      0.0000
  -7  32   1      6.0321      2.9906      1.2569      0.0000
  -6  32   1     10.7116      3.9103     10.9009      0.0000
  -5  32   1      6.4201      3.5049     -5.0523      0.0000
  -4  32   1      5.3282      4.2694      0.6687      0.0000
  -3  32   1     12.4860      2.5004    -11.1709      0.0000
  -2  32   1      7.1778      1.7842     -6.3491      0.0000
  -1  32   1     17.0341      1.5195     16.2760      0.0000
   0  32   1     34.0149      1.4583     32.5614      0.0000
   1  32   1      8.7938      1.6713     -6.5787      0.0000
   2  32   1     12.1150      1.7476    -11.0590      0.0000
   3  32   1     15.3398      2.4021     14.0751      0.0000
   4  32   1      7.2046      1.7624     -8.5788      0.0000
   5  32   1      2.2003      2.7375     -1.3179      0.0000
   6  32   1      0.0000      3.8529     -1.1829      0.0000
   7  32   1      7.0604      4.8787      4.9673      0.0000
   8  32   1      4.2088      3.6114      0.9968      0.0000
  -8  33   1      4.8360      3.5507      5.9595      0.0000
  -7  33   1      3.9705      3.4329      0.0471      0.0000
  -6  33   1      9.1057      2.7807     -8.5004      0.0000
  -5  33   1     25.2722      2.6829     21.8994      0.0000
  -4  33   1     13.0520      5.3642    -15.5598      0.0000
  -3  33   1     24.5559      4.1188     23.9987      0.0000
  -2  33   1      4.3220      2.9505     -0.0552      0.0000
  -1  33   1     39.6317      1.4575     38.0710      0.0000
   0  33   1     30.3158      1.4714     28.3827      0.0000
   1  33   1     39.7193      1.6868     38.2562      0.0000
   2  33   1     25.4127      1.6946     25.5084      0.0000
   3  33   1      0.0000      4.7314     -1.3375      0.0000
   4  33   1      8.7903      2.0491      6.2950      0.0000
   5  33   1      5.4592      3.8242     -4.9119      0.0000
   6  33   1      6.9695      4.7036    -10.6392      0.0000
   7  33   1     22.4511      3.9659    -22.4795      0.0000
   8  33   1      9.1457      4.3507      6.1719      0.0000
  -8  34   1      0.0000      3.7405     -3.6091      0.0000
  -7  34   1      5.0101      2.6079      3.9948      0.0000
  -6  34   1     17.0264      2.7872    -14.8477      0.0000
  -5  34   1     14.9190      2.6461    -13.1743      0.0000
  -4  34   1     23.2843      2.5027     22.4916      0.0000
  -3  34   1     11.1236      4.6844     -9.7532      0.0000
  -2  34   1      6.6483      2.6255      4.4263      0.0000
  -1  34   1     14.7325      1.5433     12.6110      0.0000
   0  34   1     12.3232      1.4525     10.6493      0.0000
   1  34   1     10.5144      1.8516     -7.9740      0.0000
   2  34   1      8.1026      1.7715      5.8288      0.0000
   3  34   1      3.9917      6.1039      7.2339      0.0000
   4  34   1      4.1618      2.7203      3.1670      0.0000
   5  34   1     21.5056      2.6457    -22.5318      0.0000
   6  34   1      7.8054      2.6639     -9.8600      0.0000
   7  34   1      8.8649      5.0893     -1.0188      0.0000
   8  34   1      9.0621      4.2470     -7.9837      0.0000
  -8  35   1      9.5931      4.9929     -1.1204      0.0000
  -7  35   1      0.0000      3.9361     -1.1341      0.0000
  -6  35   1     16.3111      2.7962    -16.8578      0.0000
  -5  35   1      7.6815      2.9760      1.6907      0.0000
  -4  35   1      5.9993      2.5347      1.8670      0.0000
  -3  35   1      5.5275      3.3804     -4.5148      0.0000
  -2  35   1     12.2306      2.3840     12.9469      0.0000
  -1  35   1     22.1113      1.5191     20.0593      0.0000
   0  35   1     17.3988      1.5100    -16.6188      0.0000
   1  35   1      2.7485      2.1967      0.2396      0.0000
   2  35   1     17.4675      2.8029     15.7948      0.0000
   3  35   1      8.6073      4.1993     -6.0583      0.0000
   4  35   1      8.7293      2.0811      9.6629      0.0000
   5  35   1      5.2304      3.7005      5.0276      0.0000
   6  35   1      0.0000      3.8631     -1.9504      0.0000
   7  35   1     12.3858      2.9855    -11.4297      0.0000
  -7  36   1     14.2772      2.8482    -13.9781      0.0000
  -6  36   1     14.6365      2.8049     14.7220      0.0000
  -5  36   1     13.8759      2.6103     15.5750      0.0000
  -4  36   1      9.2423      2.7083     10.1164      0.0000
  -3  36   1     14.7356      2.5615     12.9994      0.0000
  -2  36   1      6.2129      5.8377      9.8071      0.0000
  -1  36   1     15.2762      1.9715     16.9304      0.0000
   0  36   1     12.8813      1.5231    -14.0584      0.0000
   1  36   1     23.7354      2.6876    -23.3741      0.0000
   2  36   1      6.3341      2.5063     -5.5789      0.0000
   3  36   1     21.2002      3.6548     22.3497      0.0000
   4  36   1      7.1952      1.8567    -11.3490      0.0000
   5  36   1      7.8933      2.7143      5.2874      0.0000
   6  36   1      9.1444      3.0167     -7.2883      0.0000
   7  36   1      9.3794      6.4274     -6.8218      0.0000
  -7  37   1      7.0076      5.7184      9.4112      0.0000
  -6  37   1      4.5072      4.2429     -3.6469      0.0000
  -5  37   1     15.0255      3.7720    -16.7093      0.0000
  -4  37   1     18.7850      2.7361     17.4388      0.0000
  -3  37   1     21.9241      2.5597    -22.2441      0.0000
  -2  37   1      3.7699      3.6468      3.6080      0.0000
  -1  37   1      7.1712      2.0350      7.5157      0.0000
   0  37   1      0.0000      2.5757      0.6200      0.0000
   1  37   1     19.0199      1.8275    -18.9162      0.0000
   2  37   1      6.2735      2.9790      4.5612      0.0000
   3  37   1     11.1631      4.4895     14.9088      0.0000
   4  37   1      2.5347      4.6525     -1.3137      0.0000
   5  37   1     14.2462      2.6992     13.9071      0.0000
   6  37   1      7.3875      2.3557     -6.1527      0.0000
   7  37   1     18.7345      2.9520    -17.1413      0.0000
  -7  38   1     13.6963      2.9811    -13.3285      0.0000
  -6  38   1     16.5085      2.8402     15.0070      0.0000
  -5  38   1     21.1137      2.7452    -22.1028      0.0000
  -4  38   1      9.5509      2.5989     11.8153      0.0000
  -3  38   1     14.8006      2.7306    -12.4920      0.0000
  -2  38   1     31.8336      2.5188     33.0220      0.0000
  -1  38   1     15.1257      1.9278     16.2110      0.0000
   0  38   1     17.4888      1.5740     20.4938      0.0000
   1  38   1     24.3735      2.3823     25.3620      0.0000
   2  38   1     13.6048      2.5206    -13.0326      0.0000
   3  38   1      7.0518      2.8589      7.2773      0.0000
   4  38   1      0.0000      4.0628     -4.4511      0.0000
   5  38   1     12.3105      2.7719    -12.1660      0.0000
   6  38   1      3.8543      3.6429      4.9159      0.0000
  -6  39   1      4.4500      4.7340      5.5751      0.0000
  -5  39   1     14.5392      2.8578    -12.9863      0.0000
  -4  39   1      0.0000      3.3567      4.0172      0.0000
  -3  39   1      5.5418      2.9642     -6.4296      0.0000
  -2  39   1      5.6674      2.1441      0.9224      0.0000
  -1  39   1     15.5708      1.9757     13.5946      0.0000
   0  39   1     13.0965      1.9606    -12.6850      0.0000
   1  39   1      6.5594      2.7030     -5.3225      0.0000
   2  39   1     24.8979      2.5267    -24.0959      0.0000
   3  39   1      1.0341      3.2552      2.0028      0.0000
   4  39   1      3.8182      4.0468     -1.3072      0.0000
   5  39   1      9.4346      3.1828      7.9046      0.0000
   6  39   1      0.0000      4.6075     -1.5164      0.0000
  -6  40   1      4.5856      3.4557      5.5854      0.0000
  -5  40   1      0.0000      4.8840      2.2085      0.0000
  -4  40   1     11.4215      2.8201    -11.9183      0.0000
  -3  40   1      7.4666      2.7557     -4.9808      0.0000
  -2  40   1     14.1992      2.6432    -13.5445      0.0000
  -1  40   1      1.4853      2.7688     -2.1635      0.0000
   0  40   1     15.1913      2.6299     12.6643      0.0000
   1  40   1     11.4637      2.3862     12.0913      0.0000
   2  40   1     13.8739      2.5893    -13.1919      0.0000
   3  40   1     10.2398      2.7141     11.1896      0.0000
   4  40   1      9.2854      2.9771     10.2743      0.0000
   5  40   1      5.2165      3.8871      3.2319      0.0000
   6  40   1     15.9788      2.9019    -18.5384      0.0000
  -5  41   1      5.4253      2.3006     -1.0961      0.0000
  -4  41   1      3.3237      3.9481      2.5460      0.0000
  -3  41   1      4.3225      4.9683     -4.9195      0.0000
  -2  41   1      7.4245      2.2677     -8.5114      0.0000
  -1  41   1      2.9666      2.4405     -2.7789      0.0000
   0  41   1      2.4538      3.1935      4.8287      0.0000
   1  41   1      6.3463      3.6885     -9.4825      0.0000
   2  41   1      0.0000      3.7492     -2.2068      0.0000
   3  41   1     20.6989      2.7316     18.8428      0.0000
   4  41   1      5.6838      3.0997     -4.7486      0.0000
   5  41   1     15.4953      2.8937     15.6505      0.0000
  -5  42   1      3.5712      4.5265      1.6063      0.0000
  -4  42   1      0.0000      3.3677     -4.6007      0.0000
  -3  42   1      0.0000      3.7386     -3.3575      0.0000
  -2  42   1      2.7950      3.1529     -3.9094      0.0000
  -1  42   1     11.6323      2.0977    -10.7637      0.0000
   0  42   1      0.0000      3.1076     -2.1840      0.0000
   1  42   1      0.0000      4.8831      4.1117      0.0000
   2  42   1     11.9365      2.5518     13.0169      0.0000
   3  42   1      3.3346      4.1532     -1.2910      0.0000
   4  42   1     10.7928      3.1881     -5.7195      0.0000
   5  42   1      0.0000      3.4209     -0.7401      0.0000
  -4  43   1      0.0000      3.5477     -2.1982      0.0000
  -3  43   1     11.6116      5.0848    -12.3977      0.0000
  -2  43   1      1.8839      2.7634     -5.0191      0.0000
  -1  43   1      5.9632      4.3697     -0.5448      0.0000
   0  43   1      0.0000      5.5622      3.9200      0.0000
   1  43   1      0.0000      3.6360      0.1202      0.0000
   2  43   1     12.9821      4.0548     10.2135      0.0000
   3  43   1     10.0291      3.1819     -6.3617      0.0000
   4  43   1     21.4555      2.9479     19.6823      0.0000
  -4  44   1      0.0000      6.2641      2.6563      0.0000
  -3  44   1     16.8151      2.8441    -14.7195      0.0000
  -2  44   1     17.6627      2.7454    -15.2073      0.0000
  -1  44   1      4.3497      4.3243     -4.6355      0.0000
   0  44   1      7.6903      4.7821     -6.1465      0.0000
   1  44   1      1.5692      3.3687      3.8193      0.0000
   2  44   1      0.0000      5.3294      1.6386      0.0000
   3  44   1      5.9049      2.6492      7.0891      0.0000
   4  44   1     16.7534      3.0804    -17.8488      0.0000
  -3  45   1     29.6580      2.9397    -26.1687      0.0000
  -2  45   1     11.3307      4.2329      9.8505      0.0000
  -1  45   1      0.0000      4.7002     -1.4456      0.0000
   0  45   1      3.3974      4.0126     -4.7371      0.0000
   1  45   1      0.0000      3.1194      1.6945      0.0000
   2  45   1      6.7741      4.9346     -0.8497      0.0000
   3  45   1      7.6621      4.1784     -8.9112      0.0000
  -2  46   1      7.4263      4.5640     -3.6986      0.0000
  -1  46   1      0.0000      3.3720     -5.9193      0.0000
   0  46   1      2.1004      3.0856     -1.9388      0.0000
   1  46   1     14.4853      4.3799     -9.6561      0.0000
   2  46   1      5.0203      3.7306      9.2889      0.0000
   0  47   1      4.7401      4.7219     -3.3784      0.0000
 -10   0   2      7.0858      3.4754      7.6801      0.0000
  -8   0   2     13.0523      2.4651    -15.9601      0.0000
  -6   0   2     14.8253      1.1115    -12.4398      0.0000
  -4   0   2    374.8061      1.2797   -358.2716      0.0000
  -2   0   2    366.8427      0.9110   -385.6396      0.0000
   0   0   2    135.0805      1.1807    144.6261      0.0000
   2   0   2     94.0864      0.7247     93.7744      0.0000
   4   0   2     71.2276      1.8313     68.7101      0.0000
   6   0   2     34.5481      1.9650     34.0520      0.0000
   8   0   2     43.0281      2.6983    -41.7904      0.0000
  10   0   2      9.0478      2.0312     10.0885      0.0000
 -11   1   2      1.0674      5.2085     -4.4392      0.0000
 -10   1   2      0.0000      3.0167      0.4918      0.0000
  -9   1   2     15.3982      2.1284     15.8026      0.0000
  -8   1   2     12.9691      4.8535     11.6313      0.0000
  -7   1   2     12.9390      1.1348    -12.9598      0.0000
  -6   1   2      3.9222      0.9520      2.0910      0.0000
  -5   1   2      9.5553      0.7960      8.8271      0.0000
  -4   1   2    175.6564      0.8310    167.4543      0.0000
  -3   1   2      2.1083      0.7923     -2.5594      0.0000
  -2   1   2     42.8579      0.6547     44.1429      0.0000
  -1   1   2     15.1419      0.3741    -15.6900      0.0000
   0   1   2     23.5516      0.6002     24.5978      0.0000
   1   1   2      5.5518      0.4974      5.5674      0.0000
   2   1   2     31.7471      0.5449     31.5115      0.0000
   3   1   2      0.0000      1.1131     -0.7024      0.0000
   4   1   2     50.5784      0.8087     48.3408      0.0000
   5   1   2      6.5912      1.1781     -6.8579      0.0000
   6   1   2     43.6258      1.4118     42.9730      0.0000
   7   1   2     26.9017      1.4525     26.1474      0.0000
   8   1   2     16.7143      2.1807     11.8962      0.0000
   9   1   2      6.8532      1.7232      7.9988      0.0000
  10   1   2      3.3448      2.8823      2.1551      0.0000
  11   1   2      8.5911      2.8372    -10.3965      0.0000
 -11   2   2      1.3587      3.2618     -1.5840      0.0000
 -10   2   2      7.5793      3.3760      9.8981      0.0000
  -9   2   2      8.0919      1.8203      7.5927      0.0000
  -8   2   2     59.1191      1.3564    -59.3618      0.0000
  -7   2   2     27.0836      1.1235     27.6543      0.0000
  -6   2   2     22.4163      0.8973     23.6779      0.0000
  -5   2   2     21.9970      0.8084    -21.9978      0.0000
  -4   2   2     63.1244      0.8701    -61.6476      0.0000
  -3   2   2      2.7292      0.7299      1.8500      0.0000
  -2   2   2      2.1977      1.0542      2.8776      0.0000
  -1   2   2     15.7199      0.4806    -15.8997      0.0000
   0   2   2      1.5394      0.7500     -1.1638      0.0000
   1   2   2      0.0000      0.9849     -1.5236      0.0000
   2   2   2      0.0000      1.0914     -1.6314      0.0000
   3   2   2     47.8625      0.5859     46.9812      0.0000
   4   2   2     86.4189      0.7564     82.8751      0.0000
   5   2   2     19.3196      0.9886     17.6166      0.0000
   6   2   2     89.5312      1.6013     90.5770      0.0000
   7   2   2     37.8375      1.5435    -36.4785      0.0000
   8   2   2     66.7908      1.3306    -65.5505      0.0000
   9   2   2      6.8068      1.9131      6.1676      0.0000
  10   2   2      7.2073      2.7478      7.8154      0.0000
  11   2   2     10.3147      2.6494      9.8356      0.0000
 -11   3   2      0.0000      3.4265     -2.9284      0.0000
 -10   3   2      9.6555      3.3565     -9.9836      0.0000
  -9   3   2      7.4483      1.8539      9.1679      0.0000
  -8   3   2     10.4095      2.0291     10.5935      0.0000
  -7   3   2     19.0118      1.0530    -17.2232      0.0000
  -6   3   2      1.0498      1.6143      1.2890      0.0000
  -5   3   2      3.3819      0.7229     -4.6118      0.0000
  -4   3   2     43.1416      0.6144    -42.4045      0.0000
  -3   3   2     46.3590      0.4707     45.1973      0.0000
  -2   3   2     22.5687      0.6033     24.1043      0.0000
  -1   3   2    114.8602      0.7993    119.6253      0.0000
   0   3   2     10.3032      0.3742    -10.9023      0.0000
   1   3   2     34.5095      0.4598     34.7901      0.0000
   2   3   2     20.5691      0.5533     20.7636      0.0000
   3   3   2     35.9258      0.6104    -35.2776      0.0000
   4   3   2     15.2629      0.7051    -14.3413      0.0000
   5   3   2     19.5633      0.8707    -19.8895      0.0000
   6   3   2     24.9310      1.2704     23.1646      0.0000
   7   3   2      4.0498      2.2215     -0.3327      0.0000
   8   3   2     21.9359      1.4078    -19.1646      0.0000
   9   3   2     29.9243      1.9912    -28.4218      0.0000
  10   3   2      5.9004      2.0137      6.4434      0.0000
  11   3   2      5.3362      2.9306     -2.2050      0.0000
 -11   4   2      3.1860      3.7371      1.7044      0.0000
 -10   4   2     12.7327      2.2426     -9.9536      0.0000
  -9   4   2      0.0000      2.2930     -3.0646      0.0000
  -8   4   2     34.9268      1.3448     35.8961      0.0000
  -7   4   2     44.4292      1.2366    -45.9799      0.0000
  -6   4   2      2.4834      1.2630     -1.6652      0.0000
  -5   4   2     11.2041      0.7675     11.0075      0.0000
  -4   4   2     35.5509      0.5964     36.1479      0.0000
  -3   4   2     19.7821      0.5938    -19.9237      0.0000
  -2   4   2      2.3884      1.0065      2.2188      0.0000
  -1   4   2      5.8133      0.5014      5.7575      0.0000
   0   4   2     16.0032      0.3969    -15.8412      0.0000
   1   4   2     26.9648      0.4652    -27.5509      0.0000
   2   4   2     37.4777      0.5546     38.3739      0.0000
   3   4   2     64.3381      0.5949    -63.7290      0.0000
   4   4   2     45.6683      0.7627    -44.9200      0.0000
   5   4   2      4.3964      1.0976      2.2900      0.0000
   6   4   2     25.0399      1.0428    -27.6671      0.0000
   7   4   2      5.9642      1.7607     -2.8993      0.0000
   8   4   2     18.1939      1.4592    -17.1435      0.0000
   9   4   2     48.4783      1.9737     46.4753      0.0000
  10   4   2     12.2991      3.8483     10.5202      0.0000
  11   4   2      3.8925      3.4768      3.0980      0.0000
 -11   5   2      9.5771      3.3057     -9.3767      0.0000
 -10   5   2      5.7357      1.9209     -7.4407      0.0000
  -9   5   2     12.8645      1.6805     14.8719      0.0000
  -8   5   2      4.5856      3.6625     -1.4848      0.0000
  -7   5   2     31.9367      1.2395    -31.1097      0.0000
  -6   5   2      0.0000      1.4270      1.4239      0.0000
  -5   5   2      5.6928      0.6350      4.6875      0.0000
  -4   5   2     13.8054      0.6283     13.9248      0.0000
  -3   5   2      4.6039      0.5508      6.0320      0.0000
  -2   5   2     12.6372      0.6788     13.3393      0.0000
  -1   5   2     16.1364      0.4904    -17.2360      0.0000
   0   5   2     14.9238      0.4355     14.9732      0.0000
   1   5   2     68.0020      0.5209     69.7472      0.0000
   2   5   2      0.4319      0.9971     -1.6753      0.0000
   3   5   2      4.0167      0.6435     -5.0400      0.0000
   4   5   2     11.0490      0.7461     10.6328      0.0000
   5   5   2     34.7551      0.9064    -33.4595      0.0000
   6   5   2     12.2616      1.1442    -13.5811      0.0000
   7   5   2     47.5742      1.7059     48.2047      0.0000
   8   5   2     22.8673      1.8554     23.2200      0.0000
   9   5   2     26.8378      3.2384    -20.9452      0.0000
  10   5   2     40.0741      2.5889     37.4841      0.0000
  11   5   2      8.8558      4.1716    -12.8319      0.0000
 -11   6   2      5.5658      2.6007      4.2833      0.0000
 -10   6   2      2.7135      2.4502     -3.0590      0.0000
  -9   6   2      5.2473      2.1133      5.2508      0.0000
  -8   6   2     22.8590      1.3438     22.7863      0.0000
  -7   6   2     20.7884      1.2563    -20.9085      0.0000
  -6   6   2     11.1352      0.9359     11.7564      0.0000
  -5   6   2      2.7315      0.9354      1.6317      0.0000
  -4   6   2      0.0000      1.2494      0.9674      0.0000
  -3   6   2      1.0809      1.0312      2.7580      0.0000
  -2   6   2     41.7503      0.5354     41.4129      0.0000
  -1   6   2     87.5975      0.7433     92.2757      0.0000
   0   6   2    118.7289      0.5159   -123.9540      0.0000
   1   6   2    164.7197      0.8525   -166.1580      0.0000
   2   6   2      3.7031      0.6654     -2.7996      0.0000
   3   6   2     21.6769      0.7114    -20.5745      0.0000
   4   6   2     14.6967      0.7268    -14.3612      0.0000
   5   6   2     10.6339      0.8871     10.6419      0.0000
   6   6   2      0.0000      1.6415     -3.1698      0.0000
   7   6   2     18.5693      1.5370     18.9634      0.0000
   8   6   2     26.3773      1.8518     25.7057      0.0000
   9   6   2     32.6382      2.0018    -28.5715      0.0000
  10   6   2     14.8168      4.1688    -10.3014      0.0000
  11   6   2      6.8354      4.4478     -1.3797      0.0000
 -11   7   2      5.3124      2.8381     -7.3557      0.0000
 -10   7   2      3.5301      3.3410     -0.1213      0.0000
  -9   7   2      3.3999      2.2838      0.2546      0.0000
  -8   7   2     28.6461      1.3257     27.9110      0.0000
  -7   7   2     26.6565      1.2279     28.2132      0.0000
  -6   7   2     37.9937      0.8776    -36.9201      0.0000
  -5   7   2      6.8313      0.6319      7.4389      0.0000
  -4   7   2     13.4543      0.6709     14.2902      0.0000
  -3   7   2      3.3509      0.7952     -3.7024      0.0000
  -2   7   2      6.9383      0.5813     -6.9020      0.0000
  -1   7   2      7.0778      0.6998     -7.2096      0.0000
   0   7   2      4.7488      0.5290     -4.9303      0.0000
   1   7   2     55.8000      0.5643    -57.2976      0.0000
   2   7   2    124.1388      0.7570   -129.4073      0.0000
   3   7   2     18.8690      0.7116     19.7666      0.0000
   4   7   2     10.4073      0.9411      9.9451      0.0000
   5   7   2     13.0328      1.0040     12.4680      0.0000
   6   7   2     26.5625      1.1234    -26.6045      0.0000
   7   7   2     10.8500      1.4634    -10.5464      0.0000
   8   7   2     10.8455      2.2917    -12.4388      0.0000
   9   7   2     45.5399      2.5073     42.1791      0.0000
  10   7   2      9.9566      2.7902     10.2872      0.0000
  11   7   2      0.0000      3.9790     -3.0111      0.0000
 -11   8   2      5.1432      2.2690     -0.3599      0.0000
 -10   8   2     17.1299      3.4860    -14.3981      0.0000
  -9   8   2     24.4632      1.6452    -26.0431      0.0000
  -8   8   2     37.0683      1.3087     36.2112      0.0000
  -7   8   2     37.1697      1.2777     35.1012      0.0000
  -6   8   2     20.6043      1.1261     21.3252      0.0000
  -5   8   2     34.9865      1.1211     35.4058      0.0000
  -4   8   2     14.1388      0.6989    -14.9411      0.0000
  -3   8   2      6.2008      0.5922      6.3440      0.0000
  -2   8   2     23.1752      0.7199     23.5936      0.0000
  -1   8   2     16.1066      0.6140     15.7359      0.0000
   0   8   2     60.7646      0.6416     62.1424      0.0000
   1   8   2     66.5328      0.6396     67.8015      0.0000
   2   8   2     79.8964      0.8897     82.1451      0.0000
   3   8   2     52.9583      0.8337     52.5623      0.0000
   4   8   2     41.7781      0.8235    -40.4791      0.0000
   5   8   2     19.1677      0.9892     18.4580      0.0000
   6   8   2     11.1985      1.0559     10.7932      0.0000
   7   8   2     14.9400      1.3655    -14.7522      0.0000
   8   8   2     13.5440      2.7260    -10.9708      0.0000
   9   8   2     22.5012      2.5302     20.5232      0.0000
  10   8   2      7.1127      5.9707      8.3827      0.0000
  11   8   2      4.4422      4.8090      4.7206      0.0000
 -11   9   2      2.3338      3.5173      3.5586      0.0000
 -10   9   2      0.0000      4.3817     -1.8912      0.0000
  -9   9   2     11.1283      2.1176    -10.4564      0.0000
  -8   9   2      5.1480      1.9454     -0.5338      0.0000
  -7   9   2     64.9697      1.8619     66.3716      0.0000
  -6   9   2     42.4709      1.3085     44.0311      0.0000
  -5   9   2     51.0345      0.7483     51.8405      0.0000
  -4   9   2     28.7622      0.7615    -28.9645      0.0000
  -3   9   2     16.0191      1.5964     13.9888      0.0000
  -2   9   2    189.0639      2.4474    196.1340      0.0000
  -1   9   2      7.8134      0.6153      7.8034      0.0000
   0   9   2    244.4995      1.3931   -249.6370      0.0000
   1   9   2    282.8505      0.8316   -292.9600      0.0000
   2   9   2      5.7749      1.2185      1.1454      0.0000
   3   9   2     73.4541      0.7680    -73.1400      0.0000
   4   9   2     19.6406      0.8022     18.5343      0.0000
   5   9   2      9.1263      1.3432      8.4923      0.0000
   6   9   2      9.0923      0.8887    -10.0354      0.0000
   7   9   2     15.1252      2.3961     13.0472      0.0000
   8   9   2     33.5789      3.4406     33.6254      0.0000
   9   9   2      9.8122      3.0278      2.3291      0.0000
  10   9   2      6.5834      2.8228      5.8349      0.0000
  11   9   2      4.8075      2.8913     -2.6018      0.0000
 -11  10   2      2.8246      2.8720     -2.2344      0.0000
 -10  10   2      0.0000      5.0923      1.3201      0.0000
  -9  10   2      7.8903      3.6161      8.5241      0.0000
  -8  10   2     32.8823      1.5331    -32.2327      0.0000
  -7  10   2     28.9023      1.5186     21.5592      0.0000
  -6  10   2     14.4691      1.4242    -14.6000      0.0000
  -5  10   2     24.8089      1.1837    -24.6140      0.0000
  -4  10   2     29.3968      1.1692     29.1137      0.0000
  -3  10   2     12.5688      0.8102    -13.0362      0.0000
  -2  10   2     21.1940      1.1211     21.8027      0.0000
  -1  10   2     11.0316      0.5881     11.7228      0.0000
   0  10   2     77.6199      0.7678    -80.3454      0.0000
   1  10   2     92.3785      0.7307    -97.6809      0.0000
   2  10   2     37.5072      0.9317    -37.7173      0.0000
   3  10   2     41.9128      0.8271    -42.4132      0.0000
   4  10   2      7.1454      1.0114      5.2707      0.0000
   5  10   2     12.7592      0.8861    -11.9353      0.0000
   6  10   2      9.0564      1.1376     -8.7057      0.0000
   7  10   2     61.2864      1.8570    -59.1112      0.0000
   8  10   2     64.2276      3.3513    -63.2272      0.0000
   9  10   2     43.3820      2.4395     41.2423      0.0000
  10  10   2      7.1497      3.1195     -7.2898      0.0000
  11  10   2      0.0000      4.4620      1.1547      0.0000
 -11  11   2      0.0000      4.9721     -1.1519      0.0000
 -10  11   2      8.3897      3.0741    -10.1715      0.0000
  -9  11   2     10.0490      3.5491     -8.9181      0.0000
  -8  11   2     33.7854      1.5339     34.2887      0.0000
  -7  11   2    112.3544      1.8099    116.6972      0.0000
  -6  11   2      0.0000      2.8612     -4.1916      0.0000
  -5  11   2     23.6415      1.1468     22.8962      0.0000
  -4  11   2     25.4058      1.1345    -25.4521      0.0000
  -3  11   2      6.5882      0.6608      7.5965      0.0000
  -2  11   2     31.3277      0.8157     32.5670      0.0000
  -1  11   2     84.0541      0.7524     88.9437      0.0000
   0  11   2     72.0673      0.7740    -74.3030      0.0000
   1  11   2    101.8843      1.2549   -106.4439      0.0000
   2  11   2     54.2817      0.9597    -53.7716      0.0000
   3  11   2      7.1480      1.0844     -6.9759      0.0000
   4  11   2     10.4249      1.2013      9.7222      0.0000
   5  11   2      8.5101      1.6827    -10.1744      0.0000
   6  11   2     41.1833      1.7670    -41.3209      0.0000
   7  11   2     64.2882      3.2985     62.2721      0.0000
   8  11   2     35.5868      3.5373     32.7957      0.0000
   9  11   2     17.7796      3.6853     14.3936      0.0000
  10  11   2     11.9943      2.9869    -10.5885      0.0000
  11  11   2     10.3608      3.6339     10.9936      0.0000
 -11  12   2      0.0000      5.0030      5.1829      0.0000
 -10  12   2      0.0000      4.7117     -3.6635      0.0000
  -9  12   2     18.4249      3.4079     20.3975      0.0000
  -8  12   2     24.1197      1.5607    -22.7329      0.0000
  -7  12   2     32.7798      1.9537     13.2792      0.0000
  -6  12   2     13.4813      1.2621     14.2728      0.0000
  -5  12   2     21.7560      1.1284    -23.4936      0.0000
  -4  12   2      4.0028      1.2541     -4.7250      0.0000
  -3  12   2     20.2581      0.8793     20.9578      0.0000
  -2  12   2      8.2720      0.9893      5.1048      0.0000
  -1  12   2     17.7616      1.6406    -15.8230      0.0000
   0  12   2    100.8006      0.7591    100.9471      0.0000
   1  12   2     16.9690      1.1398    -15.8993      0.0000
   2  12   2     41.9976      1.4330     42.4101      0.0000
   3  12   2     32.7479      0.9642    -34.0132      0.0000
   4  12   2      8.2543      2.0499     -8.3386      0.0000
   5  12   2      2.0165      2.4655     -0.5075      0.0000
   6  12   2     23.4209      1.8375    -23.7718      0.0000
   7  12   2     26.6615      5.0547     22.7280      0.0000
   8  12   2     36.4294      3.3600     35.0079      0.0000
   9  12   2     19.8426      3.7350    -22.1637      0.0000
  10  12   2     26.7847      3.8452     25.8751      0.0000
  11  12   2     11.9607      3.6960     12.6901      0.0000
 -11  13   2      3.3673      3.3702     -2.6490      0.0000
 -10  13   2      1.8023      3.4111     -5.6547      0.0000
  -9  13   2      0.0000      4.1029      3.3598      0.0000
  -8  13   2     37.1323      1.5139    -36.6831      0.0000
  -7  13   2     84.6037      1.8124    -90.1097      0.0000
  -6  13   2      1.3200      1.5190      0.1420      0.0000
  -5  13   2      3.1817      1.9985      2.8998      0.0000
  -4  13   2      2.0071      0.6404      2.1684      0.0000
  -3  13   2      6.9836      1.0466     -4.6144      0.0000
  -2  13   2      6.3482      0.7789      6.6008      0.0000
  -1  13   2     24.7949      0.7539     24.9615      0.0000
   0  13   2     58.5662      0.9790     59.2782      0.0000
   1  13   2      1.7924      1.5138      1.0907      0.0000
   2  13   2     66.5508      1.3856     66.2524      0.0000
   3  13   2     52.0608      0.9841    -54.0814      0.0000
   4  13   2     42.1032      1.5725     41.7618      0.0000
   5  13   2     21.4627      1.6889     21.1599      0.0000
   6  13   2     38.5748      1.7784     40.1832      0.0000
   7  13   2     36.1515      3.4706    -33.7115      0.0000
   8  13   2     34.9236      3.4586    -35.3213      0.0000
   9  13   2     45.5914      3.6240     44.9444      0.0000
  10  13   2     20.2202      3.9438    -17.8459      0.0000
  11  13   2      0.0000      5.3106      6.5769      0.0000
 -11  14   2      0.0000      5.1492      4.3436      0.0000
 -10  14   2      0.0000      5.0432     -2.8158      0.0000
  -9  14   2     21.0437      3.4608     19.0748      0.0000
  -8  14   2     32.6677      1.8950    -32.0034      0.0000
  -7  14   2     37.5771      1.9977    -32.8250      0.0000
  -6  14   2     18.8227      1.2651     19.7173      0.0000
  -5  14   2     25.5360      1.1015    -26.6123      0.0000
  -4  14   2     13.3111      0.6830    -13.5978      0.0000
  -3  14   2     29.6163      1.0790    -28.1441      0.0000
  -2  14   2     12.5570      0.8005     13.4610      0.0000
  -1  14   2     15.0530      0.8825     13.5520      0.0000
   0  14   2     25.7573      2.0311    -22.3526      0.0000
   1  14   2      0.0000      2.0271      1.0202      0.0000
   2  14   2     35.5276      1.4357    -34.8178      0.0000
   3  14   2      7.4837      1.1036      5.8044      0.0000
   4  14   2     30.7745      1.6085    -31.0375      0.0000
   5  14   2      5.5175      1.7502     -4.9668      0.0000
   6  14   2     12.7465      4.1795    -10.9062      0.0000
   7  14   2     79.3985      1.8669    -81.1508      0.0000
   8  14   2     34.1934      3.3959    -32.3594      0.0000
   9  14   2     20.7707      3.7928     13.1318      0.0000
  10  14   2     20.1786      4.0245     19.9297      0.0000
  11  14   2     18.2510      4.0117    -17.8337      0.0000
 -11  15   2      4.1698      3.4893      5.2797      0.0000
 -10  15   2      4.1402      3.2558     -5.3312      0.0000
  -9  15   2     13.3096      3.5695    -11.9762      0.0000
  -8  15   2     31.6383      1.9079    -31.8015      0.0000
  -7  15   2     30.1422      2.2081    -28.2716      0.0000
  -6  15   2     22.6676      1.2208     23.0670      0.0000
  -5  15   2     22.0625      0.9450    -22.2886      0.0000
  -4  15   2      5.3122      0.9266      6.2061      0.0000
  -3  15   2    111.8303      1.4265   -109.5261      0.0000
  -2  15   2     57.5866      0.9101     55.4259      0.0000
  -1  15   2     39.8235      0.8903     38.6147      0.0000
   0  15   2     88.1145      1.8181     89.0364      0.0000
   1  15   2     38.4854      1.9486    -38.2614      0.0000
   2  15   2     50.1780      1.4379     50.7693      0.0000
   3  15   2      4.8375      1.6135      5.6281      0.0000
   4  15   2     30.9021      1.8183     32.1917      0.0000
   5  15   2      9.6318      1.8316      9.0917      0.0000
   6  15   2     25.8248      1.8057     24.3333      0.0000
   7  15   2     27.2807      7.2543    -22.2637      0.0000
   8  15   2      8.3502      4.7445      0.3675      0.0000
   9  15   2      7.4669      4.4910      1.2792      0.0000
  10  15   2     18.6499      3.9780    -15.2657      0.0000
  11  15   2      7.2317      4.7245    -10.6786      0.0000
 -11  16   2     13.1876      3.9212    -12.2339      0.0000
 -10  16   2     10.4145      3.9304     -9.1989      0.0000
  -9  16   2     33.5063      3.5550    -33.3883      0.0000
  -8  16   2     33.8393      1.9094     32.6446      0.0000
  -7  16   2     95.8983      1.8198     97.0495      0.0000
  -6  16   2     23.6403      1.7545    -24.2659      0.0000
  -5  16   2      7.5842      0.8800      7.3083      0.0000
  -4  16   2      3.0813      1.7415      4.0145      0.0000
  -3  16   2     33.6922      1.1841     33.6127      0.0000
  -2  16   2     14.2692      1.3282     13.6406      0.0000
  -1  16   2      7.0481      1.3411     -4.1113      0.0000
   0  16   2     11.4002      3.7805     10.9909      0.0000
   1  16   2     46.4592      2.0075    -47.7086      0.0000
   2  16   2     21.9433      2.4469     16.6656      0.0000
   3  16   2     76.3705      2.0154     81.7141      0.0000
   4  16   2      0.0000      1.2916      1.6202      0.0000
   5  16   2     19.0797      1.7556    -17.8099      0.0000
   6  16   2     11.1668      2.2638    -10.8386      0.0000
   7  16   2     14.0278      2.0404    -10.6667      0.0000
   8  16   2     34.2124      3.4223    -38.3271      0.0000
   9  16   2     29.1850      3.6146     29.5615      0.0000
  10  16   2     12.2806      3.4801    -15.5953      0.0000
 -11  17   2      7.6243      4.4944      4.8144      0.0000
 -10  17   2     21.2060      3.7177     21.0914      0.0000
  -9  17   2     22.2019      3.4289     20.4355      0.0000
  -8  17   2     59.6446      3.3230    -61.4983      0.0000
  -7  17   2     36.0688      2.4881    -30.8436      0.0000
  -6  17   2      1.6259      4.2348      3.1618      0.0000
  -5  17   2     16.7329      0.8671    -17.5821      0.0000
  -4  17   2     16.6827      2.2603     17.5854      0.0000
  -3  17   2     40.4182      1.1162     42.1671      0.0000
  -2  17   2     13.8162      2.8558     -8.1529      0.0000
  -1  17   2     40.5254      1.1157    -39.1521      0.0000
   0  17   2     11.9608      1.4749    -11.7635      0.0000
   1  17   2     55.4997      2.0629     52.2632      0.0000
   2  17   2     59.5754      2.4979    -48.3552      0.0000
   3  17   2     16.3620      1.5851    -17.0578      0.0000
   4  17   2      9.9019      0.7054     11.8282      0.0000
   5  17   2     20.7308      1.7401     20.7111      0.0000
   6  17   2     43.1957      1.8485     44.0747      0.0000
   7  17   2     30.8537      1.9150     30.3926      0.0000
   8  17   2     22.9589      3.4902     16.6616      0.0000
   9  17   2     25.4693      3.8105     21.1250      0.0000
  10  17   2      0.0000      4.2794     -4.8278      0.0000
 -11  18   2     18.1616      4.0545    -16.4716      0.0000
 -10  18   2      9.0479      4.2983      0.9819      0.0000
  -9  18   2      6.7592      4.2652      3.1545      0.0000
  -8  18   2     16.3663      3.8403     -8.6427      0.0000
  -7  18   2      6.9852      2.5439      4.6384      0.0000
  -6  18   2     22.5965      3.4377    -24.1322      0.0000
  -5  18   2     40.8847      1.9715    -43.5993      0.0000
  -4  18   2     83.1612      0.9179     86.0615      0.0000
  -3  18   2     25.1183      1.1910     23.7086      0.0000
  -2  18   2     79.9147      0.9932     79.4358      0.0000
  -1  18   2     69.1433      0.9932     68.7572      0.0000
   0  18   2     70.0206      2.0874    -70.7327      0.0000
   1  18   2    107.0004      2.0793   -107.0855      0.0000
   2  18   2    225.2135      2.2671    224.4895      0.0000
   3  18   2     21.6239      1.1328    -21.9304      0.0000
   4  18   2      0.0000      1.5555     -1.6681      0.0000
   5  18   2     18.2288      1.8365    -17.2313      0.0000
   6  18   2      6.0356      2.4522     -5.9199      0.0000
   7  18   2      8.7704      2.2237      9.3965      0.0000
   8  18   2     10.7852      4.5670      3.3390      0.0000
   9  18   2     17.9454      3.7778     17.5913      0.0000
  10  18   2     37.8281      3.9455    -38.6256      0.0000
 -10  19   2      7.0144      3.4381      6.9700      0.0000
  -9  19   2     14.4494      3.8715     12.4724      0.0000
  -8  19   2     28.5897      3.4177     30.9144      0.0000
  -7  19   2     46.9348      1.8527    -50.5326      0.0000
  -6  19   2     36.3598      2.1512    -35.7153      0.0000
  -5  19   2     29.0059      4.7736     30.8754      0.0000
  -4  19   2     29.4028      1.0015    -30.0970      0.0000
  -3  19   2     15.3231      0.7744    -14.9767      0.0000
  -2  19   2     67.2020      1.0492    -67.7452      0.0000
  -1  19   2     18.0930      1.1768     14.7506      0.0000
   0  19   2     34.2879      1.2100     35.7443      0.0000
   1  19   2     31.4856      2.2964    -21.0762      0.0000
   2  19   2     93.1183      2.4227     81.8022      0.0000
   3  19   2     11.2915      1.7015     11.2244      0.0000
   4  19   2      7.7497      1.1887     -8.5014      0.0000
   5  19   2     49.6333      1.7795    -49.5583      0.0000
   6  19   2     16.9377      1.8911     18.9763      0.0000
   7  19   2      9.1965      2.1651      8.9062      0.0000
   8  19   2     30.5621      3.5407    -32.5511      0.0000
   9  19   2     14.4606      3.7036     14.5836      0.0000
  10  19   2     10.7528      4.0404      0.0763      0.0000
 -10  20   2      5.8921      4.4090      4.4482      0.0000
  -9  20   2      5.3417      4.1468     -5.9387      0.0000
  -8  20   2     13.5451      3.6410     15.5798      0.0000
  -7  20   2     14.4299      1.9650    -10.5757      0.0000
  -6  20   2     72.7329      2.1191    -75.4889      0.0000
  -5  20   2     56.9754      1.3745     59.7633      0.0000
  -4  20   2     26.7216      0.9974    -26.7383      0.0000
  -3  20   2     12.1547      1.8843     11.9773      0.0000
  -2  20   2     57.3446      0.9970    -56.8164      0.0000
  -1  20   2     11.0072      1.9905    -11.6891      0.0000
   0  20   2     64.1434      1.3009     62.2774      0.0000
   1  20   2     41.1951      2.1619     38.6660      0.0000
   2  20   2     83.3686      2.3792     82.4815      0.0000
   3  20   2      4.8571      2.3147     -2.8439      0.0000
   4  20   2     29.4342      1.0785    -30.3216      0.0000
   5  20   2     10.0315      2.9876      7.4758      0.0000
   6  20   2     20.5302      1.9354    -21.4344      0.0000
   7  20   2     18.1869      3.2753    -16.3058      0.0000
   8  20   2     39.8531      3.5672    -39.4309      0.0000
   9  20   2      0.3408      3.2960     -1.2089      0.0000
  10  20   2      8.1731      3.8444    -10.9140      0.0000
 -10  21   2      4.4212      2.9671      3.9764      0.0000
  -9  21   2      3.8191      3.8243      0.6965      0.0000
  -8  21   2      7.6432      4.3268     -3.6348      0.0000
  -7  21   2      8.9731      1.8880     -9.8127      0.0000
  -6  21   2     13.1280      2.2153     -8.2266      0.0000
  -5  21   2     14.8787      3.0165     14.8002      0.0000
  -4  21   2      0.0000      1.2470      1.7527      0.0000
  -3  21   2     59.0273      0.9168     63.8004      0.0000
  -2  21   2     19.4260      1.0816    -15.6937      0.0000
  -1  21   2      6.4356      1.3105      3.6062      0.0000
   0  21   2     12.0637      1.2721      9.3658      0.0000
   1  21   2     31.5420      2.2501     30.6264      0.0000
   2  21   2     22.0680      2.6288    -10.5028      0.0000
   3  21   2     32.1070      1.6995    -32.2231      0.0000
   4  21   2      2.7229      1.8869      1.9390      0.0000
   5  21   2      7.4271      1.9036      3.7902      0.0000
   6  21   2      5.9183      2.4286     -5.1627      0.0000
   7  21   2     21.1780      3.3817    -20.2341      0.0000
   8  21   2     28.4952      3.6154    -28.8930      0.0000
   9  21   2      0.0000      3.9860      5.9977      0.0000
  10  21   2      8.4730      4.0304    -10.0846      0.0000
 -10  22   2     24.6781      3.9466     22.9935      0.0000
  -9  22   2     10.4200      4.1238     11.7712      0.0000
  -8  22   2     30.2474      3.4668    -30.5694      0.0000
  -7  22   2      9.5915      3.0244      4.3762      0.0000
  -6  22   2     44.6067      1.8643     44.7613      0.0000
  -5  22   2     21.8397      1.7498    -23.7103      0.0000
  -4  22   2      8.9140      1.5378    -10.1832      0.0000
  -3  22   2     31.4300      1.0643    -31.5985      0.0000
  -2  22   2     21.8744      1.1980    -21.0709      0.0000
  -1  22   2     20.6898      1.1291    -19.5135      0.0000
   0  22   2      5.1189      1.6026      3.8326      0.0000
   1  22   2     20.3706      2.3478     20.5656      0.0000
   2  22   2     35.1959      2.4633    -33.2802      0.0000
   3  22   2     38.0457      1.7138    -36.4978      0.0000
   4  22   2     48.5882      1.8604     51.8811      0.0000
   5  22   2      3.2697      1.0015     -1.9357      0.0000
   6  22   2      8.4996      2.0105     10.4999      0.0000
   7  22   2     15.2178      3.5103    -14.1361      0.0000
   8  22   2      6.6088      4.8236     -7.9745      0.0000
   9  22   2      3.6144      3.6385      7.7118      0.0000
  10  22   2      7.2085      3.9843     -6.4121      0.0000
 -10  23   2      7.5840      4.2717      3.8897      0.0000
  -9  23   2     10.2516      4.0297      8.6289      0.0000
  -8  23   2      8.5166      3.9725      6.1244      0.0000
  -7  23   2      9.8936      3.1574     -6.1895      0.0000
  -6  23   2      7.5605      4.7944      4.3425      0.0000
  -5  23   2      7.9677      1.7853     -9.4681      0.0000
  -4  23   2     12.6098      1.3121    -12.4879      0.0000
  -3  23   2      4.6752      0.9925     -5.0873      0.0000
  -2  23   2      3.1903      1.8327      0.1393      0.0000
  -1  23   2     10.3515      1.4450     -6.6820      0.0000
   0  23   2     35.5498      1.1800    -35.5435      0.0000
   1  23   2      3.4259      2.8567      1.4644      0.0000
   2  23   2     18.0512      2.6601     16.1744      0.0000
   3  23   2      6.3329      2.4848      7.1577      0.0000
   4  23   2      3.1185      1.6109     -1.5508      0.0000
   5  23   2      7.0987      3.3289     -7.5969      0.0000
   6  23   2     17.2566      3.7320     17.6476      0.0000
   7  23   2      5.6656      3.6853      1.3913      0.0000
   8  23   2      0.0000      3.3171      6.1111      0.0000
   9  23   2      6.2735      2.5541      5.4155      0.0000
  10  23   2      7.6928      5.1496      6.6414      0.0000
 -10  24   2     22.2607      4.0344     19.7149      0.0000
  -9  24   2      8.0354      4.0650      9.3222      0.0000
  -8  24   2      9.4067      3.3706    -11.8745      0.0000
  -7  24   2      4.2970      3.1673     -5.2022      0.0000
  -6  24   2     12.2549      3.2565     11.4936      0.0000
  -5  24   2     11.4504      1.4507    -13.2926      0.0000
  -4  24   2     25.4132      1.3356    -25.8345      0.0000
  -3  24   2      3.5293      2.3326     -3.2825      0.0000
  -2  24   2     20.2442      1.1221    -18.5139      0.0000
  -1  24   2     48.9064      1.1790    -50.9256      0.0000
   0  24   2      5.2225      1.7689      3.1309      0.0000
   1  24   2      8.4231      2.0217     -5.5176      0.0000
   2  24   2     33.8058      2.5402    -33.1787      0.0000
   3  24   2     14.7296      1.8774    -14.0918      0.0000
   4  24   2     12.8447      2.0838     12.1626      0.0000
   5  24   2      8.5358      1.9264     -7.9751      0.0000
   6  24   2      5.1483      2.7874     -3.6046      0.0000
   7  24   2     13.0493      3.2632     13.4440      0.0000
   8  24   2     10.1980      3.9298      5.5401      0.0000
   9  24   2     13.0239      3.6775     10.5731      0.0000
 -10  25   2     26.6901      4.1253     24.9299      0.0000
  -9  25   2      8.8457      4.4548      7.0434      0.0000
  -8  25   2      5.6276      2.8962     -4.4292      0.0000
  -7  25   2     14.0658      3.3988    -10.5095      0.0000
  -6  25   2     16.2072      3.2944    -13.1934      0.0000
  -5  25   2     21.8226      1.4685     22.1813      0.0000
  -4  25   2     14.0134      1.4268     13.0230      0.0000
  -3  25   2      2.6606      1.1750     -2.6721      0.0000
  -2  25   2      4.3100      1.6208      3.5340      0.0000
  -1  25   2     13.0707      1.3870     -9.7591      0.0000
   0  25   2     10.1061      1.4505    -10.2208      0.0000
   1  25   2      8.1955      1.5489     -8.7825      0.0000
   2  25   2     14.7601      2.6391    -14.1119      0.0000
   3  25   2     28.4449      1.8377     27.9024      0.0000
   4  25   2     32.7667      1.8749    -31.4124      0.0000
   5  25   2     16.6836      1.9233     17.9967      0.0000
   6  25   2     23.1797      2.0864     24.0890      0.0000
   7  25   2     20.6612      3.4808     21.1507      0.0000
   8  25   2      3.1069      4.1245      1.9586      0.0000
   9  25   2      6.8804      4.0336      6.1666      0.0000
  -9  26   2     19.2103      3.8688     19.6924      0.0000
  -8  26   2      5.5428      2.7813      1.1982      0.0000
  -7  26   2      9.0520      3.5759     -6.8132      0.0000
  -6  26   2     13.4284      2.4637     13.8367      0.0000
  -5  26   2     13.5635      1.5121     13.6971      0.0000
  -4  26   2      7.1116      2.3028      7.1069      0.0000
  -3  26   2      3.2720      1.8698      1.6014      0.0000
  -2  26   2      4.8274      2.1104     -0.9069      0.0000
  -1  26   2      4.9811      2.2520     -0.2832      0.0000
   0  26   2     10.8126      1.2266     -9.3894      0.0000
   1  26   2     16.7193      1.5187     16.2274      0.0000
   2  26   2      0.0000      2.6365      3.0448      0.0000
   3  26   2     29.9906      1.8801    -32.4768      0.0000
   4  26   2     18.5535      1.9462     19.0807      0.0000
   5  26   2     11.4391      1.9238     -9.7961      0.0000
   6  26   2     21.2831      3.3248    -22.4063      0.0000
   7  26   2      0.0000      2.9162      0.4854      0.0000
   8  26   2     13.2793      3.6893     10.2546      0.0000
   9  26   2      7.4618      3.9761     -7.7797      0.0000
  -9  27   2     16.7778      3.9381     -2.1868      0.0000
  -8  27   2     18.8091      3.8301     17.2453      0.0000
  -7  27   2     16.1224      3.3256     16.3106      0.0000
  -6  27   2      4.8035      3.1977     -4.8358      0.0000
  -5  27   2      4.3942      3.3392      2.9565      0.0000
  -4  27   2     13.2419      1.8251     14.9048      0.0000
  -3  27   2     19.5275      1.2799    -20.9986      0.0000
  -2  27   2     41.6982      1.2339    -41.0402      0.0000
  -1  27   2     30.8030      1.2741    -30.7874      0.0000
   0  27   2     12.2289      1.3658    -14.1544      0.0000
   1  27   2      6.1141      2.1000      3.7562      0.0000
   2  27   2     27.4070      3.8215     27.9721      0.0000
   3  27   2     30.6291      1.8741    -30.7844      0.0000
   4  27   2      9.6697      3.3007      7.8137      0.0000
   5  27   2      5.3576      3.2554     -8.4011      0.0000
   6  27   2      5.7232      2.2799     -3.5593      0.0000
   7  27   2     20.3542      3.6437     21.2009      0.0000
   8  27   2      9.0092      4.5400      3.8166      0.0000
   9  27   2     10.9989      3.8779      9.9326      0.0000
  -9  28   2     14.1629      3.8884    -19.2826      0.0000
  -8  28   2     30.1917      2.6815     26.6426      0.0000
  -7  28   2     28.2877      2.6312    -24.7619      0.0000
  -6  28   2      5.6278      2.4137      7.4826      0.0000
  -5  28   2      0.0000      3.1333     -2.1797      0.0000
  -4  28   2     26.2980      1.5187    -27.8092      0.0000
  -3  28   2      7.7334      3.2364      5.7484      0.0000
  -2  28   2     30.4350      1.2763     31.2668      0.0000
  -1  28   2     15.0594      1.4162    -13.3719      0.0000
   0  28   2     18.9312      1.3383    -16.8465      0.0000
   1  28   2     53.5016      1.5701     53.7430      0.0000
   2  28   2      5.2491      3.1894      3.6718      0.0000
   3  28   2     11.1799      2.2647     10.4373      0.0000
   4  28   2     26.6880      1.9719    -29.8457      0.0000
   5  28   2     17.2175      2.0423     16.1424      0.0000
   6  28   2      0.0000      4.3691      2.3423      0.0000
   7  28   2     16.1879      3.6174    -16.5310      0.0000
   8  28   2      2.6177      2.8260      3.7907      0.0000
   9  28   2     12.6297      4.1297     -6.9751      0.0000
  -9  29   2      0.0000      3.5030     -3.7712      0.0000
  -8  29   2     13.2460      2.8568     -6.4044      0.0000
  -7  29   2      7.5042      2.5994      0.5014      0.0000
  -6  29   2     27.6312      2.5435    -24.2900      0.0000
  -5  29   2     22.7906      2.4338     18.8279      0.0000
  -4  29   2     28.1774      2.3048    -27.1086      0.0000
  -3  29   2     29.6824      2.2469     29.4928      0.0000
  -2  29   2     21.8715      1.3052     21.9234      0.0000
  -1  29   2     49.8900      1.3270    -49.9391      0.0000
   0  29   2     19.4794      1.4430    -15.9111      0.0000
   1  29   2     84.9525      1.5955    -81.0404      0.0000
   2  29   2      4.8741      1.9730     -4.9871      0.0000
   3  29   2     22.6189      2.9921    -22.9701      0.0000
   4  29   2      6.9715      2.2997      1.5997      0.0000
   5  29   2      2.4617      3.2219      1.9408      0.0000
   6  29   2     21.2971      3.3746     20.2305      0.0000
   7  29   2      0.0000      4.3068     -0.9938      0.0000
   8  29   2      0.0000      3.5778     -3.3437      0.0000
   9  29   2      8.5685      4.5744     12.3108      0.0000
  -9  30   2      3.2675      2.9748      0.5909      0.0000
  -8  30   2      5.6413      2.9210      5.1510      0.0000
  -7  30   2      4.7200      3.3131     -6.6189      0.0000
  -6  30   2      5.2308      3.7680     -2.7570      0.0000
  -5  30   2     28.9503      2.6107    -30.7171      0.0000
  -4  30   2     13.5402      2.4524     11.0640      0.0000
  -3  30   2     11.8579      2.5028    -12.5491      0.0000
  -2  30   2     11.5122      1.2638     11.4472      0.0000
  -1  30   2     11.1593      1.3798      9.5279      0.0000
   0  30   2     47.3151      1.3911    -46.6240      0.0000
   1  30   2    122.2868      1.9703    119.5435      0.0000
   2  30   2     40.2967      1.6502     42.1305      0.0000
   3  30   2     14.6231      2.2718     13.4207      0.0000
   4  30   2      4.1922      3.1517      4.3422      0.0000
   5  30   2      1.2168      3.6146      3.3137      0.0000
   6  30   2      0.0000      3.1462      2.8221      0.0000
   7  30   2      0.0000      3.9626     -4.3699      0.0000
   8  30   2     11.4850      4.0865    -10.4178      0.0000
  -9  31   2      7.8512      2.9049      9.8839      0.0000
  -8  31   2      0.0000      4.5126      1.0770      0.0000
  -7  31   2     21.8646      2.6883     20.3705      0.0000
  -6  31   2     20.2989      3.1902     21.7318      0.0000
  -5  31   2      5.9115      3.0841      5.5300      0.0000
  -4  31   2     13.4627      2.4187     14.6809      0.0000
  -3  31   2      0.0000      3.2266     -1.0781      0.0000
  -2  31   2     22.0029      1.8557     21.2929      0.0000
  -1  31   2     15.3109      1.3895     14.1525      0.0000
   0  31   2     28.4972      1.4265    -28.1120      0.0000
   1  31   2     32.5797      1.6915     23.7141      0.0000
   2  31   2     11.1838      1.6477      9.6916      0.0000
   3  31   2      6.5542      1.7668      7.1685      0.0000
   4  31   2      8.1822      2.0234     -8.4745      0.0000
   5  31   2      7.6277      2.3582     -7.6007      0.0000
   6  31   2     10.0072      3.9835     -7.9976      0.0000
   7  31   2     23.8847      3.8346     21.6121      0.0000
   8  31   2     18.2845      4.2322     16.6094      0.0000
  -8  32   2      7.5597      3.1039     -2.5941      0.0000
  -7  32   2      4.8412      2.3782     -5.7655      0.0000
  -6  32   2      7.5443      2.8645     -4.3637      0.0000
  -5  32   2      0.0000      3.8790     -1.2147      0.0000
  -4  32   2      6.5088      3.0112      5.9205      0.0000
  -3  32   2     12.4324      2.3272     12.6998      0.0000
  -2  32   2     14.7136      1.7990     14.9425      0.0000
  -1  32   2      9.7876      1.5619      7.8917      0.0000
   0  32   2     18.5388      1.4956     16.7247      0.0000
   1  32   2      8.8863      1.7977      3.5667      0.0000
   2  32   2     17.0717      1.6669     16.2111      0.0000
   3  32   2      5.2981      2.1383      4.2203      0.0000
   4  32   2      0.0000      2.5349      1.0628      0.0000
   5  32   2     13.9010      3.7059     13.4215      0.0000
   6  32   2     14.4142      3.6524    -13.4696      0.0000
   7  32   2      0.0000      4.5575      0.1471      0.0000
   8  32   2     16.9657      4.1766     13.8013      0.0000
  -8  33   2      7.8060      2.9829      6.6907      0.0000
  -7  33   2     10.6551      2.9519      7.2043      0.0000
  -6  33   2     10.1551      2.5471     11.1710      0.0000
  -5  33   2      5.9083      2.8845     -6.7926      0.0000
  -4  33   2     11.3190      2.6647     14.4357      0.0000
  -3  33   2     14.1831      2.3889     14.4199      0.0000
  -2  33   2     16.1697      1.8297     20.0114      0.0000
  -1  33   2     36.3685      1.6556     36.8128      0.0000
   0  33   2     33.1667      1.4747    -31.8293      0.0000
   1  33   2     10.3285      2.1368    -11.5729      0.0000
   2  33   2     22.8469      1.7297    -21.1466      0.0000
   3  33   2     14.2995      3.5640    -15.8254      0.0000
   4  33   2     13.8634      1.9688    -14.8803      0.0000
   5  33   2     11.0016      3.3073      7.7655      0.0000
   6  33   2     15.5014      3.6107    -14.3465      0.0000
   7  33   2     14.9194      3.7958    -14.5882      0.0000
   8  33   2      4.0342      3.7913     -0.4978      0.0000
  -8  34   2      2.6110      3.6025      6.4949      0.0000
  -7  34   2      8.3107      5.1073     -1.8178      0.0000
  -6  34   2     10.0084      2.9860      6.8112      0.0000
  -5  34   2      7.2183      2.4750      8.5975      0.0000
  -4  34   2      5.3477      3.0611     -7.0800      0.0000
  -3  34   2      5.2962      2.7804     -5.0693      0.0000
  -2  34   2      4.0310      2.6995     -3.7808      0.0000
  -1  34   2      9.6126      1.4814      9.0971      0.0000
   0  34   2     14.0667      1.5565    -12.5822      0.0000
   1  34   2      5.1735      2.8548      5.6262      0.0000
   2  34   2      6.8919      1.8937      7.1980      0.0000
   3  34   2      5.7513      2.3110     -6.6106      0.0000
   4  34   2     36.4535      1.8783    -37.9908      0.0000
   5  34   2     22.0850      3.4528    -20.9978      0.0000
   6  34   2      0.0000      4.8632      5.4308      0.0000
   7  34   2      0.0000      3.7084      8.1390      0.0000
  -8  35   2      2.5899      3.3090     -2.3835      0.0000
  -7  35   2      0.0000      3.0944     -0.9078      0.0000
  -6  35   2     17.9032      2.7465     18.6113      0.0000
  -5  35   2      5.3496      3.1655      4.3437      0.0000
  -4  35   2      1.6451      3.5818     -1.0272      0.0000
  -3  35   2     17.4071      2.5224    -17.3312      0.0000
  -2  35   2      3.5625      3.3515     -6.6904      0.0000
  -1  35   2      7.7757      1.9041      9.0122      0.0000
   0  35   2     11.9241      1.6464     11.9045      0.0000
   1  35   2      4.7600      2.4084     -3.9420      0.0000
   2  35   2     19.1847      1.7815    -19.2039      0.0000
   3  35   2      0.0000      4.5621     -3.1519      0.0000
   4  35   2      7.5009      1.7050      5.5852      0.0000
   5  35   2      8.9673      2.6520     10.0727      0.0000
   6  35   2      5.4421      4.4696     -4.4252      0.0000
   7  35   2      9.2710      3.4296    -10.4519      0.0000
  -7  36   2      2.7812      3.6512     -1.8783      0.0000
  -6  36   2      6.5539      3.2088     -3.3160      0.0000
  -5  36   2     27.5921      2.7073     25.4403      0.0000
  -4  36   2      8.4929      2.6052      7.1705      0.0000
  -3  36   2      5.6377      3.2396      6.1010      0.0000
  -2  36   2     10.5364      2.3535     11.2298      0.0000
  -1  36   2     21.7019      1.9016    -20.9861      0.0000
   0  36   2      6.3996      1.3998     -8.1087      0.0000
   1  36   2      5.8454      2.3217      4.5701      0.0000
   2  36   2     21.9542      2.3458     19.8262      0.0000
   3  36   2     16.0983      2.5580    -17.8257      0.0000
   4  36   2      4.4509      3.3280      7.4202      0.0000
   5  36   2      3.5330      3.1239     -4.7883      0.0000
   6  36   2     11.4122      3.8515     11.9135      0.0000
   7  36   2     12.1785      4.3070     -8.9163      0.0000
  -7  37   2      6.0624      6.6524      7.2478      0.0000
  -6  37   2      7.8868      2.7683      6.9610      0.0000
  -5  37   2      0.0000      3.6130      1.1796      0.0000
  -4  37   2     12.3469      2.8062    -11.7626      0.0000
  -3  37   2     11.5853      2.8838    -11.7306      0.0000
  -2  37   2     11.9651      2.7573      7.3242      0.0000
  -1  37   2      6.2200      2.1420      4.3099      0.0000
   0  37   2     11.9229      2.4845    -12.4439      0.0000
   1  37   2     10.0312      1.8469     11.1302      0.0000
   2  37   2      6.8152      2.2714      1.6754      0.0000
   3  37   2      8.0256      3.5220      5.8277      0.0000
   4  37   2      0.0000      3.3023     -2.5248      0.0000
   5  37   2     28.2886      3.3075     30.3092      0.0000
   6  37   2     20.0751      3.2523     20.2597      0.0000
   7  37   2      3.3666      4.0716     -0.2630      0.0000
  -7  38   2     13.6965      3.0514      9.1704      0.0000
  -6  38   2      0.0000      3.6828      0.5637      0.0000
  -5  38   2     20.5201      2.8042     18.0516      0.0000
  -4  38   2     28.8411      2.6953    -29.6838      0.0000
  -3  38   2      5.6117      3.0047     -4.0594      0.0000
  -2  38   2      3.7902      2.9586     -5.2210      0.0000
  -1  38   2     26.0282      1.9845     27.3685      0.0000
   0  38   2     18.1942      1.8687     18.6626      0.0000
   1  38   2      6.2791      2.4361      0.1187      0.0000
   2  38   2      4.6000      3.3376      6.9017      0.0000
   3  38   2     35.3374      5.0279    -33.2618      0.0000
   4  38   2      8.5496      3.3343      6.6195      0.0000
   5  38   2      5.9166      3.8191     -5.5177      0.0000
   6  38   2     15.0059      4.9856     10.1166      0.0000
  -6  39   2      0.9496      2.6864      4.8660      0.0000
  -5  39   2     14.7183      2.9068    -13.1796      0.0000
  -4  39   2      0.0000      4.4323      0.2825      0.0000
  -3  39   2     29.2045      2.5869    -27.6880      0.0000
  -2  39   2     27.3117      2.5317    -29.1087      0.0000
  -1  39   2     16.6513      2.0100    -14.8970      0.0000
   0  39   2      9.6761      1.9956      9.8047      0.0000
   1  39   2     21.7168      2.3597    -20.1880      0.0000
   2  39   2      0.0000      3.5198     -0.2305      0.0000
   3  39   2      5.9331      6.1007     -6.8494      0.0000
   4  39   2      6.9698      2.7655      7.0301      0.0000
   5  39   2      5.0720      4.9294     -0.2058      0.0000
   6  39   2      0.0000      2.8530      1.9480      0.0000
  -6  40   2     16.3967      3.0988    -12.6751      0.0000
  -5  40   2      3.5936      3.6596      6.0720      0.0000
  -4  40   2     14.4648      2.8688    -12.4952      0.0000
  -3  40   2      7.7538      3.6387      6.6424      0.0000
  -2  40   2      2.7870      3.3937      0.3336      0.0000
  -1  40   2      4.7412      3.5189     -3.0329      0.0000
   0  40   2      5.6594      4.4693      6.9807      0.0000
   1  40   2     22.4032      3.7790    -19.8749      0.0000
   2  40   2      5.8027      3.0106     10.2913      0.0000
   3  40   2      3.4611      3.4776      2.1858      0.0000
   4  40   2     12.6688      5.3901     13.8183      0.0000
   5  40   2      6.6402      3.4789      5.3159      0.0000
   6  40   2      0.0000      4.1627     -6.6956      0.0000
  -5  41   2      5.2611      3.0273      3.8498      0.0000
  -4  41   2     11.9435      2.9120     -9.7367      0.0000
  -3  41   2     15.4633      2.8227     14.4412      0.0000
  -2  41   2      0.0000      3.6944     -5.9617      0.0000
  -1  41   2      8.4771      2.1077     -9.9764      0.0000
   0  41   2      0.0000      4.4047      1.7296      0.0000
   1  41   2      0.0000      3.2552      8.1645      0.0000
   2  41   2      5.7546      2.9713     -0.9437      0.0000
   3  41   2      3.9293      2.7978      6.4197      0.0000
   4  41   2      0.0000      2.8557      0.0734      0.0000
   5  41   2      4.3330      3.0979      7.2739      0.0000
  -5  42   2      9.2947      3.0293    -10.0625      0.0000
  -4  42   2      0.0000      3.8752     -0.6064      0.0000
  -3  42   2      6.0688      3.0714     -5.7474      0.0000
  -2  42   2     12.2561      2.8541    -11.1065      0.0000
  -1  42   2     15.3347      2.0467    -15.8935      0.0000
   0  42   2      0.0000      2.8601      1.6100      0.0000
   1  42   2      5.0929      4.3989      7.2648      0.0000
   2  42   2     10.2339      2.6134     -7.8662      0.0000
   3  42   2      0.0000      3.4373      0.4454      0.0000
   4  42   2      3.5932      5.1947     -2.1155      0.0000
   5  42   2      0.5020      3.6824      2.6520      0.0000
  -4  43   2      8.7891      3.2080     -7.2957      0.0000
  -3  43   2     12.4660      2.8860     14.2836      0.0000
  -2  43   2      8.5196      2.8782     -3.8262      0.0000
  -1  43   2      0.0000      3.0385     -2.4962      0.0000
   0  43   2      8.1253      4.4879     -4.8614      0.0000
   1  43   2     11.9665      3.8115     11.4269      0.0000
   2  43   2     14.1282      4.2550    -15.2486      0.0000
   3  43   2      8.9790      4.3862     -8.3293      0.0000
   4  43   2     23.9287      3.7627     21.8929      0.0000
  -4  44   2      4.4988      3.4622     -5.6110      0.0000
  -3  44   2     10.7066      2.8535      9.2416      0.0000
  -2  44   2      9.0936      2.7520      7.8550      0.0000
  -1  44   2     11.9365      2.7774      9.3397      0.0000
   0  44   2      5.7964      3.3482      5.3532      0.0000
   1  44   2      5.7528      4.8261     -3.1635      0.0000
   2  44   2      3.6418      3.7180     -5.1019      0.0000
   3  44   2      5.9781      3.3557      8.1562      0.0000
  -3  45   2     11.1750      2.8855      8.8326      0.0000
  -2  45   2     34.7749      2.7856     32.2603      0.0000
  -1  45   2      5.0428      3.3421      1.1713      0.0000
   0  45   2      3.0382      3.3823      0.6580      0.0000
   1  45   2      5.7749      4.3537     -5.7452      0.0000
   2  45   2      2.2375      3.3186      1.7492      0.0000
   3  45   2      7.5989      2.6827      7.7564      0.0000
  -2  46   2     10.9782      4.7278     -7.6589      0.0000
  -1  46   2     11.9744      4.4787     -4.3953      0.0000
   0  46   2      4.0020      3.1337      0.1022      0.0000
   1  46   2      5.7835      4.1224      7.1443      0.0000
   2  46   2      8.8898      4.2972    -13.0657      0.0000
 -11   0   3      0.0000      4.3051      2.4671      0.0000
  -9   0   3     15.5122      2.8950     14.7751      0.0000
  -7   0   3     55.3704      1.8363    -54.2141      0.0000
  -5   0   3    206.8527      1.5444   -196.2016      0.0000
  -3   0   3    122.1176      0.9106    128.1122      0.0000
  -1   0   3    166.6739      1.0615   -173.5107      0.0000
   1   0   3    665.7281      0.9255    665.1105      0.0000
   3   0   3    126.0671      1.4983    122.0471      0.0000
   5   0   3     12.9439      1.3331     12.4742      0.0000
   7   0   3     12.5179      1.5526    -13.6023      0.0000
   9   0   3     49.2446      3.9977    -50.3130      0.0000
  11   0   3     10.7936      4.2201     -2.8635      0.0000
 -11   1   3      1.7953      2.8146      7.7422      0.0000
 -10   1   3      8.0948      2.8253     10.6602      0.0000
  -9   1   3      3.5188      3.3492     -4.2125      0.0000
  -8   1   3      2.6749      2.2430      2.6651      0.0000
  -7   1   3     61.3627      1.3004     62.0660      0.0000
  -6   1   3     17.6676      1.0136    -17.6222      0.0000
  -5   1   3     90.3278      1.0972     87.1231      0.0000
  -4   1   3      7.2941      0.7914      6.3605      0.0000
  -3   1   3     25.3755      0.6198    -26.3545      0.0000
  -2   1   3      9.1033      0.5313      9.5136      0.0000
  -1   1   3     36.2998      0.4684    -37.6624      0.0000
   0   1   3      8.6262      0.5064      8.3508      0.0000
   1   1   3    310.3037      0.6480    310.2905      0.0000
   2   1   3     23.0300      0.6024    -23.3770      0.0000
   3   1   3    101.1731      0.7403     98.3078      0.0000
   4   1   3     16.4022      0.8310    -15.0478      0.0000
   5   1   3     12.1256      0.9355     -9.4978      0.0000
   6   1   3      2.7628      2.2175     -3.9131      0.0000
   7   1   3      0.0000      2.6875      0.8817      0.0000
   8   1   3     41.5777      1.2456     40.6186      0.0000
   9   1   3     13.0289      2.3966     10.2911      0.0000
  10   1   3     11.5662      2.7699     -8.5926      0.0000
  11   1   3      9.8438      4.2766      9.0113      0.0000
 -11   2   3      6.9390      3.2950     -9.0629      0.0000
 -10   2   3      5.9445      1.5792      9.6977      0.0000
  -9   2   3     18.9163      1.6931     21.7930      0.0000
  -8   2   3      1.6779      2.0156     -2.9381      0.0000
  -7   2   3     56.5859      1.2994    -54.6922      0.0000
  -6   2   3     24.5760      0.9921    -23.6350      0.0000
  -5   2   3     23.2414      0.9212    -21.5519      0.0000
  -4   2   3     29.9260      0.9878     29.4165      0.0000
  -3   2   3      7.1843      0.6907     -6.8984      0.0000
  -2   2   3      6.0108      0.5395      5.6376      0.0000
  -1   2   3     30.0507      0.5033    -31.2763      0.0000
   0   2   3     71.8950      0.5172     71.3520      0.0000
   1   2   3    188.0691      0.5425    189.2514      0.0000
   2   2   3      7.2773      0.5581     -6.0791      0.0000
   3   2   3    130.7222      1.0044    128.2832      0.0000
   4   2   3     38.0219      0.8868     36.1728      0.0000
   5   2   3     22.3186      0.9175     22.9955      0.0000
   6   2   3      2.3767      1.9504     -1.3498      0.0000
   7   2   3     21.1524      1.2541    -22.2439      0.0000
   8   2   3     32.1587      1.5346    -31.6254      0.0000
   9   2   3      9.5694      1.6949    -10.5639      0.0000
  10   2   3      8.7691      2.3924      6.8553      0.0000
  11   2   3     14.7776      3.3922    -12.9137      0.0000
 -11   3   3      9.9569      3.0778     10.9546      0.0000
 -10   3   3      1.6859      3.7070      4.8277      0.0000
  -9   3   3      8.0370      1.8721      5.6731      0.0000
  -8   3   3     13.3136      1.8910    -12.5930      0.0000
  -7   3   3      5.8532      2.6466     -0.7421      0.0000
  -6   3   3      4.9714      0.8562     -4.7196      0.0000
  -5   3   3      1.3531      1.6484     -2.6501      0.0000
  -4   3   3     45.9556      0.7022     45.3801      0.0000
  -3   3   3      5.0117      0.6975      5.1536      0.0000
  -2   3   3     12.8676      0.6608    -13.6983      0.0000
  -1   3   3     67.7240      0.5199     68.5453      0.0000
   0   3   3    226.1535      0.5031   -229.0319      0.0000
   1   3   3    188.1047      0.5339   -189.8924      0.0000
   2   3   3     34.7443      0.6278    -35.9435      0.0000
   3   3   3     52.4132      0.8700    -52.0267      0.0000
   4   3   3     11.8557      0.8473     10.5842      0.0000
   5   3   3      9.1034      1.0258     -8.9132      0.0000
   6   3   3      5.0595      1.2834     -5.5396      0.0000
   7   3   3     11.5895      1.5736    -12.1829      0.0000
   8   3   3     34.1692      1.5114    -34.6731      0.0000
   9   3   3      8.6568      2.2662     -9.4856      0.0000
  10   3   3      9.7725      3.5748      7.4110      0.0000
  11   3   3     27.5765      2.8350    -24.8336      0.0000
 -11   4   3      0.0000      3.8890      2.9652      0.0000
 -10   4   3     19.0006      2.2518    -20.6475      0.0000
  -9   4   3     11.4285      1.5841    -12.7093      0.0000
  -8   4   3     41.1081      1.5894     42.5396      0.0000
  -7   4   3     24.4443      1.1976     25.1641      0.0000
  -6   4   3     13.2997      0.8521    -13.4794      0.0000
  -5   4   3      1.0174      1.1905     -0.9024      0.0000
  -4   4   3      3.0002      0.7121      2.6911      0.0000
  -3   4   3     13.9570      0.5910    -14.5520      0.0000
  -2   4   3      0.5473      0.9097      1.1007      0.0000
  -1   4   3      4.2409      0.3969      4.4562      0.0000
   0   4   3     76.3635      0.4607    -76.4003      0.0000
   1   4   3     98.3345      0.5262    -99.5168      0.0000
   2   4   3      2.2278      0.8900     -4.6629      0.0000
   3   4   3     67.4543      0.6615    -67.8030      0.0000
   4   4   3     77.2862      1.2005    -74.7332      0.0000
   5   4   3     15.9537      1.1240    -16.7212      0.0000
   6   4   3      4.4511      0.9318      3.3350      0.0000
   7   4   3     15.2675      1.4798    -14.7872      0.0000
   8   4   3     15.6223      2.3210     14.7950      0.0000
   9   4   3      8.0533      2.4885      1.4933      0.0000
  10   4   3     27.9441      2.1601     25.6199      0.0000
  11   4   3     25.1288      2.8038    -18.7143      0.0000
 -11   5   3      5.6206      1.6972      0.0949      0.0000
 -10   5   3     11.2113      2.2963     11.8292      0.0000
  -9   5   3      0.0000      3.0241      4.6620      0.0000
  -8   5   3      6.4282      1.7010     -3.8519      0.0000
  -7   5   3     30.3052      1.1054     31.7952      0.0000
  -6   5   3      9.1205      0.8461     11.2502      0.0000
  -5   5   3      1.6471      1.1177     -0.8771      0.0000
  -4   5   3      1.7897      1.3323      1.9165      0.0000
  -3   5   3      6.5801      0.9250     -6.8687      0.0000
  -2   5   3      3.6809      0.7823      3.5047      0.0000
  -1   5   3      1.5684      1.1566     -3.1711      0.0000
   0   5   3     17.0200      0.4626     17.1454      0.0000
   1   5   3     44.4277      0.5076    -44.0557      0.0000
   2   5   3     26.6707      0.5970    -27.0856      0.0000
   3   5   3     24.6017      0.6675    -24.7050      0.0000
   4   5   3     51.6407      1.0625     51.4917      0.0000
   5   5   3     44.2127      1.0133    -43.9256      0.0000
   6   5   3      4.6312      1.2719     -3.6762      0.0000
   7   5   3     11.9261      1.4957     12.6601      0.0000
   8   5   3     52.5654      1.9979     51.4945      0.0000
   9   5   3     16.4431      2.0324     15.4609      0.0000
  10   5   3     32.6205      2.1819    -30.6564      0.0000
  11   5   3     12.7700      3.0310     11.9210      0.0000
 -11   6   3      4.8727      3.6235      5.4720      0.0000
 -10   6   3     11.5768      2.3714    -13.0997      0.0000
  -9   6   3      3.7503      2.7445      0.2478      0.0000
  -8   6   3     21.5022      1.3116     22.2143      0.0000
  -7   6   3     22.3876      1.2117     22.2734      0.0000
  -6   6   3      7.3514      0.8047      7.3819      0.0000
  -5   6   3     17.4852      0.7278    -16.9270      0.0000
  -4   6   3     15.6531      0.5990    -15.9190      0.0000
  -3   6   3     17.3146      0.8047    -17.6762      0.0000
  -2   6   3     31.5925      0.7231     30.2292      0.0000
  -1   6   3     46.9409      0.4752    -48.5104      0.0000
   0   6   3    125.9865      0.8478   -129.0896      0.0000
   1   6   3     88.3503      0.6233     88.6357      0.0000
   2   6   3     30.5115      0.6291     29.7282      0.0000
   3   6   3     18.4157      0.8733    -18.6808      0.0000
   4   6   3     35.3750      0.8088    -34.9673      0.0000
   5   6   3      9.6072      0.9880     -9.4481      0.0000
   6   6   3      0.6230      1.8835     -0.4626      0.0000
   7   6   3      4.7870      2.3608     -6.6245      0.0000
   8   6   3     13.2638      3.6400     -4.1590      0.0000
   9   6   3     21.5361      2.0606     22.9903      0.0000
  10   6   3     25.1134      2.4263    -22.8417      0.0000
  11   6   3     22.8965      4.0260     22.2622      0.0000
 -11   7   3     12.0308      3.4778     14.9482      0.0000
 -10   7   3     11.6471      3.3231      9.3447      0.0000
  -9   7   3     25.5316      1.6801     26.0145      0.0000
  -8   7   3     17.1250      1.2999     16.3500      0.0000
  -7   7   3     35.5883      1.1870    -36.1889      0.0000
  -6   7   3     33.8544      1.4357    -34.5255      0.0000
  -5   7   3     10.9509      0.6974     10.4067      0.0000
  -4   7   3     18.7315      0.7122     17.7613      0.0000
  -3   7   3      0.0000      1.1263     -0.0669      0.0000
  -2   7   3      3.1113      0.6647     -3.0197      0.0000
  -1   7   3     17.3960      0.4780    -17.4957      0.0000
   0   7   3     82.8989      0.6093    -85.8972      0.0000
   1   7   3    103.3700      0.5563    105.9100      0.0000
   2   7   3     69.8352      0.7064     71.3189      0.0000
   3   7   3     76.4256      0.7545    -74.5716      0.0000
   4   7   3     78.2948      1.0233    -76.0181      0.0000
   5   7   3     62.3519      1.2091     59.6787      0.0000
   6   7   3      8.4200      0.9297      8.1984      0.0000
   7   7   3     20.4677      1.2910     19.7666      0.0000
   8   7   3     45.8969      2.5143     43.9517      0.0000
   9   7   3     33.3361      2.0687    -30.1103      0.0000
  10   7   3     10.1834      2.9763      5.8617      0.0000
  11   7   3     13.4186      4.0507     12.4248      0.0000
 -11   8   3     15.0285      3.8952      9.9547      0.0000
 -10   8   3     11.5278      3.6185    -11.3187      0.0000
  -9   8   3     30.3415      1.6458    -30.5980      0.0000
  -8   8   3      6.2909      1.6059      7.2856      0.0000
  -7   8   3     29.4754      1.1818     29.9993      0.0000
  -6   8   3     14.9921      0.8716     14.8515      0.0000
  -5   8   3      1.7441      1.5554     -1.3516      0.0000
  -4   8   3     60.0959      0.9930     58.1391      0.0000
  -3   8   3     41.0537      0.9554    -43.4194      0.0000
  -2   8   3     25.6080      0.5918    -26.4331      0.0000
  -1   8   3     12.5486      0.6041     12.4607      0.0000
   0   8   3     73.8300      0.5523     75.9967      0.0000
   1   8   3     56.2026      0.5059    -57.1549      0.0000
   2   8   3     51.4085      0.8145     51.8466      0.0000
   3   8   3     15.2521      0.7618    -15.9860      0.0000
   4   8   3      4.2459      1.5147      1.6054      0.0000
   5   8   3      8.8245      1.6904      9.1964      0.0000
   6   8   3      3.4220      2.0390     -4.5197      0.0000
   7   8   3     30.6073      1.2640    -29.7340      0.0000
   8   8   3     12.4301      3.3898     10.8542      0.0000
   9   8   3     14.5915      2.3500     -6.6629      0.0000
  10   8   3      8.2821      3.4192     -6.6875      0.0000
  11   8   3      0.0000      4.1502     -0.1169      0.0000
 -11   9   3      8.8091      3.7610      5.7782      0.0000
 -10   9   3      5.6417      3.7273      5.7578      0.0000
  -9   9   3      5.3830      4.0151     -5.3429      0.0000
  -8   9   3     10.0989      1.2342     -9.0784      0.0000
  -7   9   3      4.5195      2.4814      3.2121      0.0000
  -6   9   3     38.8133      0.8085     38.7582      0.0000
  -5   9   3     46.9689      0.7602     47.6255      0.0000
  -4   9   3    121.5089      1.0720    119.2718      0.0000
  -3   9   3    213.8324      0.8871   -210.6117      0.0000
  -2   9   3     12.7395      0.5658    -12.4843      0.0000
  -1   9   3    236.4298      1.3892   -248.5023      0.0000
   0   9   3     19.6992      0.9082     19.5677      0.0000
   1   9   3    165.8354      1.1556    165.4514      0.0000
   2   9   3    112.4912      1.1732   -111.2432      0.0000
   3   9   3     22.5289      0.7539     22.3207      0.0000
   4   9   3     46.4056      1.0015    -43.9625      0.0000
   5   9   3     28.5716      1.0701     28.0716      0.0000
   6   9   3      1.2883      2.4287     -2.7552      0.0000
   7   9   3     16.4514      1.7777     16.7548      0.0000
   8   9   3     20.6883      2.3830    -19.6921      0.0000
   9   9   3     37.0596      2.5074    -37.6305      0.0000
  10   9   3     23.4913      2.6979     20.6085      0.0000
  11   9   3     32.0396      4.1030     30.0247      0.0000
 -11  10   3      9.6519      4.1702      7.7060      0.0000
 -10  10   3      0.0000      3.7216      6.3654      0.0000
  -9  10   3      1.9263      4.2776     -2.0885      0.0000
  -8  10   3     13.7660      1.2371    -14.0451      0.0000
  -7  10   3     35.6788      1.1643     35.7219      0.0000
  -6  10   3     25.4753      0.9759    -26.7985      0.0000
  -5  10   3      3.2649      0.7233      2.3926      0.0000
  -4  10   3     35.7669      0.8516    -35.8182      0.0000
  -3  10   3     44.4664      0.7420     44.4814      0.0000
  -2  10   3     27.5944      0.6399     28.1545      0.0000
  -1  10   3     19.7180      0.6003     19.7866      0.0000
   0  10   3     35.0971      0.7294    -36.5432      0.0000
   1  10   3     39.1291      0.7013     40.4291      0.0000
   2  10   3     27.1584      0.9417    -27.0560      0.0000
   3  10   3      0.0000      1.4464     -1.7328      0.0000
   4  10   3      2.2111      1.5601     -0.9468      0.0000
   5  10   3      6.0206      2.0189     -4.5605      0.0000
   6  10   3     30.7327      1.1182     30.0930      0.0000
   7  10   3     25.4889      2.7285    -24.6604      0.0000
   8  10   3     24.2149      3.4522     23.3866      0.0000
   9  10   3      6.3603      4.6052      0.6885      0.0000
  10  10   3     18.0721      2.7229    -13.2432      0.0000
  11  10   3     11.9136      4.5490     -2.1932      0.0000
 -11  11   3     33.3795      3.8499     29.9685      0.0000
 -10  11   3      7.0280      2.9987     -5.2230      0.0000
  -9  11   3     13.5398      2.3621     14.8798      0.0000
  -8  11   3      9.9458      1.7021    -10.8411      0.0000
  -7  11   3     20.5869      1.6470    -19.3998      0.0000
  -6  11   3      4.0229      1.5025      2.5281      0.0000
  -5  11   3     16.5523      0.8362    -16.2966      0.0000
  -4  11   3     17.5779      0.9133     18.4780      0.0000
  -3  11   3      8.9773      0.6689     -9.0877      0.0000
  -2  11   3     21.0311      1.1477     19.8112      0.0000
  -1  11   3     94.2128      0.6599     99.2127      0.0000
   0  11   3     13.5797      0.8114     15.8653      0.0000
   1  11   3     16.0484      0.7746    -15.3298      0.0000
   2  11   3     89.3265      1.6688    -88.4336      0.0000
   3  11   3     30.2614      0.9881    -28.7937      0.0000
   4  11   3     37.7483      1.3669    -37.1452      0.0000
   5  11   3     63.0590      1.1300     61.6054      0.0000
   6  11   3      4.8662      1.4179     -5.5991      0.0000
   7  11   3     48.0089      1.9949     47.2231      0.0000
   8  11   3      4.5140      3.9434      0.8025      0.0000
   9  11   3     13.7153      3.5899    -13.7398      0.0000
  10  11   3      1.3953      3.8493     -4.7783      0.0000
  11  11   3     15.8713      4.2233    -12.2045      0.0000
 -11  12   3     28.5681      3.8651    -27.1407      0.0000
 -10  12   3      9.8735      3.8317     -7.5656      0.0000
  -9  12   3      8.8319      2.2502     -9.3524      0.0000
  -8  12   3     12.3105      1.9808     12.0766      0.0000
  -7  12   3     24.3232      1.4305     22.5596      0.0000
  -6  12   3     49.0343      1.2647    -52.9479      0.0000
  -5  12   3      3.3924      1.4253     -5.6108      0.0000
  -4  12   3     28.4687      1.2825    -28.7455      0.0000
  -3  12   3     11.1696      0.7262    -11.2429      0.0000
  -2  12   3     80.1786      0.8683    -80.0368      0.0000
  -1  12   3      8.6846      0.7494     -7.5844      0.0000
   0  12   3     64.8971      0.9516     65.0056      0.0000
   1  12   3     53.1152      1.1370    -54.2425      0.0000
   2  12   3     15.9730      0.7562     16.1585      0.0000
   3  12   3      4.2179      1.7365     -0.3492      0.0000
   4  12   3     10.1079      1.8371      9.4945      0.0000
   5  12   3     17.0569      2.1437     10.5246      0.0000
   6  12   3     13.1152      1.8847    -13.2972      0.0000
   7  12   3     38.0475      2.0064     35.4690      0.0000
   8  12   3      8.8808      2.6394      7.4172      0.0000
   9  12   3     19.3927      3.7231     16.7579      0.0000
  10  12   3     17.0894      2.7078     15.4588      0.0000
  11  12   3     10.9984      4.4971    -10.0573      0.0000
 -11  13   3     15.1036      3.8191    -14.2276      0.0000
 -10  13   3      9.1992      3.4538    -11.9627      0.0000
  -9  13   3     35.1124      3.4047    -36.3542      0.0000
  -8  13   3     25.0252      2.0017    -26.4833      0.0000
  -7  13   3     43.3335      2.7636     42.9632      0.0000
  -6  13   3     30.5649      1.2375     31.7202      0.0000
  -5  13   3     10.5662      1.3143     11.9475      0.0000
  -4  13   3      1.3400      1.7453     -1.0648      0.0000
  -3  13   3     19.9440      0.9013     19.4066      0.0000
  -2  13   3     11.7033      1.9976     -4.2370      0.0000
  -1  13   3      7.1738      0.7218      7.4254      0.0000
   0  13   3     24.0818      0.8763     22.7182      0.0000
   1  13   3     34.4634      1.0083    -36.1945      0.0000
   2  13   3     11.8021      0.7854     12.5482      0.0000
   3  13   3     63.7537      1.1136     61.7229      0.0000
   4  13   3     28.2118      1.0895     26.9118      0.0000
   5  13   3     77.6476      1.7593    -74.6371      0.0000
   6  13   3     18.8042      1.8696     19.4789      0.0000
   7  13   3     17.0002      2.1204    -15.8403      0.0000
   8  13   3     30.5453      2.0802     28.5833      0.0000
   9  13   3     24.4680      3.6643    -24.1952      0.0000
  10  13   3     10.3315      3.6892      6.3249      0.0000
  11  13   3     16.1286      4.4629    -15.1297      0.0000
 -11  14   3     16.7376      3.7990     16.3556      0.0000
 -10  14   3      9.6843      3.7133     -7.7761      0.0000
  -9  14   3      8.6186      3.6729     -2.1540      0.0000
  -8  14   3     24.6055      2.0222    -25.5563      0.0000
  -7  14   3     50.2766      1.9245     48.8041      0.0000
  -6  14   3     18.4757      1.2135    -19.3562      0.0000
  -5  14   3     24.9250      1.4764     25.2352      0.0000
  -4  14   3      0.6558      2.7848      1.5919      0.0000
  -3  14   3     30.8724      1.0403     30.0773      0.0000
  -2  14   3     24.7414      3.3111     14.8406      0.0000
  -1  14   3     21.6958      0.7912     21.6163      0.0000
   0  14   3      0.0000      1.7224     -1.5395      0.0000
   1  14   3     23.2336      2.5204     24.0634      0.0000
   2  14   3      6.4515      1.6570     -8.2986      0.0000
   3  14   3     10.4396      1.4276    -10.5032      0.0000
   4  14   3     21.6714      1.0943    -21.9583      0.0000
   5  14   3     12.4565     10.7155     -1.6964      0.0000
   6  14   3      3.9726      3.7004     -3.3974      0.0000
   7  14   3     24.6653      1.9482    -26.0381      0.0000
   8  14   3     43.8011      3.4581     41.1574      0.0000
   9  14   3     13.9677      3.7148     10.7659      0.0000
  10  14   3     27.9005      3.9928    -24.7029      0.0000
 -11  15   3      6.5420      3.8760     -0.6659      0.0000
 -10  15   3      1.7510      3.0551     -1.1546      0.0000
  -9  15   3     10.5312      3.0853    -10.1539      0.0000
  -8  15   3     24.3676      1.9872    -24.5387      0.0000
  -7  15   3     44.5172      2.0645     44.6139      0.0000
  -6  15   3      3.8590      3.1978     -1.9930      0.0000
  -5  15   3     21.9858      3.0386     21.9610      0.0000
  -4  15   3     16.2426      0.8177     17.6708      0.0000
  -3  15   3     88.1433      1.1700     84.8225      0.0000
  -2  15   3    121.2153      1.0915    117.8863      0.0000
  -1  15   3     48.9627      0.8188    -48.7082      0.0000
   0  15   3     30.3527      0.9328     31.6866      0.0000
   1  15   3     23.9261      2.1663     23.3460      0.0000
   2  15   3      5.3642      1.0995      5.5138      0.0000
   3  15   3     48.5094      1.1510     47.1151      0.0000
   4  15   3     17.0409      2.1786     16.5038      0.0000
   5  15   3     23.8248      1.8033    -25.0211      0.0000
   6  15   3      7.5571      2.0548      8.7413      0.0000
   7  15   3     10.2326      2.7812     -0.2305      0.0000
   8  15   3     14.4881      3.9108      7.9276      0.0000
   9  15   3      8.8377      4.1341     -4.2006      0.0000
  10  15   3     36.3859      3.9889    -35.7507      0.0000
 -11  16   3     10.3876      3.7231      8.1883      0.0000
 -10  16   3      4.4521      2.6192     -9.3286      0.0000
  -9  16   3     18.0029      3.5775    -17.9619      0.0000
  -8  16   3     18.3611      3.3955     17.8637      0.0000
  -7  16   3     13.3035      2.2874     -8.2831      0.0000
  -6  16   3     15.1720      1.7832     15.2631      0.0000
  -5  16   3     14.5659      1.8094    -15.3067      0.0000
  -4  16   3     22.8358      0.7316    -22.6953      0.0000
  -3  16   3     13.2981      1.5773    -12.2476      0.0000
  -2  16   3     13.1865      2.8297      4.8269      0.0000
  -1  16   3     30.3442      0.8608    -32.5929      0.0000
   0  16   3      3.3603      1.2226      4.1987      0.0000
   1  16   3     58.7046      2.5481     60.9148      0.0000
   2  16   3     26.6100      1.0304     28.4937      0.0000
   3  16   3     71.0631      2.3661    -73.0497      0.0000
   4  16   3     51.2670      1.8140     50.5111      0.0000
   5  16   3      8.0652      3.8495      4.3570      0.0000
   6  16   3     11.7382      2.0150     10.2958      0.0000
   7  16   3     48.7278      2.0034    -47.6178      0.0000
   8  16   3      9.2728      4.2990      8.4483      0.0000
   9  16   3      2.2254      3.5496     -3.7067      0.0000
  10  16   3     14.3882      4.2065      8.0632      0.0000
 -11  17   3      0.0000      3.4877      0.8130      0.0000
 -10  17   3      0.0000      3.6915      3.6222      0.0000
  -9  17   3     14.6922      3.6999     10.9164      0.0000
  -8  17   3     39.0032      2.0044    -39.7491      0.0000
  -7  17   3     42.6530      2.1617     43.1432      0.0000
  -6  17   3      8.5256      2.6652     12.1427      0.0000
  -5  17   3     18.0141      2.2595    -18.3658      0.0000
  -4  17   3      7.5846      1.3904     -8.3866      0.0000
  -3  17   3     32.4022      1.8306    -26.6402      0.0000
  -2  17   3      3.2813      0.9896      2.6557      0.0000
  -1  17   3      0.0000      1.8824      2.3872      0.0000
   0  17   3      0.0000      1.5204      0.2232      0.0000
   1  17   3     24.9743      1.3687    -26.4555      0.0000
   2  17   3     21.4508      1.5705     22.3164      0.0000
   3  17   3     44.0570      2.2470     42.9154      0.0000
   4  17   3     52.6164      1.1799     53.3685      0.0000
   5  17   3     33.6519      2.0112    -34.6125      0.0000
   6  17   3     19.7084      1.9194     18.3299      0.0000
   7  17   3     17.2567      3.0642     13.1123      0.0000
   8  17   3     10.0430      3.1255     -4.3993      0.0000
   9  17   3     27.6258      3.7106    -29.2084      0.0000
  10  17   3      2.0989      3.3201     -5.8367      0.0000
 -11  18   3      5.4465      4.3446      1.4599      0.0000
 -10  18   3      5.4841      4.1040      9.6045      0.0000
  -9  18   3     21.7962      3.5854     23.7340      0.0000
  -8  18   3     24.4526      2.6082    -23.6846      0.0000
  -7  18   3      9.0760      2.7147      1.0208      0.0000
  -6  18   3      3.1676      2.6380     -0.5268      0.0000
  -5  18   3     57.7311      3.5859    -61.8966      0.0000
  -4  18   3     11.9895      0.7991    -12.6185      0.0000
  -3  18   3     84.9764      1.2619    -81.5234      0.0000
  -2  18   3     25.0387      1.2851     23.3415      0.0000
  -1  18   3     23.9212      1.0037     23.2300      0.0000
   0  18   3     12.3458      1.1846     12.6079      0.0000
   1  18   3     21.0726      2.8099    -22.1685      0.0000
   2  18   3    110.5270      2.3614   -109.6409      0.0000
   3  18   3     21.3832      2.1048     20.8381      0.0000
   4  18   3     21.7179      1.3958    -21.1086      0.0000
   5  18   3      5.2647      2.0806     -0.5402      0.0000
   6  18   3      8.5324      1.8952      8.7242      0.0000
   7  18   3     10.3303      2.1723     11.1043      0.0000
   8  18   3     21.5628      3.6622    -20.0958      0.0000
   9  18   3     19.1338      3.9015    -20.8441      0.0000
  10  18   3     14.6885      3.6801    -10.6360      0.0000
 -10  19   3      0.0000      4.1472      0.8567      0.0000
  -9  19   3      6.3231      2.8648      4.5440      0.0000
  -8  19   3     14.4703      3.6538     15.4840      0.0000
  -7  19   3     44.8984      1.9446    -46.1843      0.0000
  -6  19   3      7.3582      2.4723      5.1160      0.0000
  -5  19   3     26.2641      2.9516     20.4571      0.0000
  -4  19   3      8.2005      2.8046     -2.8901      0.0000
  -3  19   3     37.2316      1.5664     36.0089      0.0000
  -2  19   3     24.8751      1.1127    -25.7271      0.0000
  -1  19   3      9.5623      1.7023     10.5077      0.0000
   0  19   3      8.5602      3.8675     -6.4417      0.0000
   1  19   3      3.8193      5.0191      4.9384      0.0000
   2  19   3     78.7224      1.6301    -80.8754      0.0000
   3  19   3     50.2420      1.9802    -51.3050      0.0000
   4  19   3      8.5376      1.3923      8.6953      0.0000
   5  19   3      0.0000      4.3681     -3.3686      0.0000
   6  19   3      3.7486      2.8427      1.7703      0.0000
   7  19   3      6.7406      3.0782     -0.9416      0.0000
   8  19   3     19.9249      3.5268     21.7773      0.0000
   9  19   3      4.3175      3.6050     -0.7246      0.0000
  10  19   3     13.6338      4.3829     14.3459      0.0000
 -10  20   3      3.4637      4.0500     -5.8066      0.0000
  -9  20   3      5.8062      2.4545      7.0836      0.0000
  -8  20   3     11.0405      3.6219    -13.4658      0.0000
  -7  20   3     17.5408      2.0388     16.3458      0.0000
  -6  20   3     48.6065      1.9363     50.3234      0.0000
  -5  20   3     43.1558      3.2675    -47.4995      0.0000
  -4  20   3     38.3911      1.3952     37.9489      0.0000
  -3  20   3     30.1560      1.5576    -30.8972      0.0000
  -2  20   3     64.2346      1.4151    -65.3942      0.0000
  -1  20   3     50.2706      1.0626    -51.4699      0.0000
   0  20   3     85.4756      1.3291     83.7818      0.0000
   1  20   3     13.7628      1.4831     11.1975      0.0000
   2  20   3     45.2721      5.2439     45.3940      0.0000
   3  20   3     35.3212      0.9349     37.3556      0.0000
   4  20   3     28.3768      1.2139    -29.7054      0.0000
   5  20   3      8.4872      1.9940      7.6329      0.0000
   6  20   3     25.0861      1.9928    -24.0293      0.0000
   7  20   3     39.8966      2.0516    -37.4122      0.0000
   8  20   3     27.1995      3.5960     23.6553      0.0000
   9  20   3     18.5122      3.8123     19.0519      0.0000
  10  20   3     13.3398      4.1149     12.9625      0.0000
 -10  21   3      2.7118      3.4915      7.5011      0.0000
  -9  21   3      8.3535      3.8310     -9.1064      0.0000
  -8  21   3      0.0000      3.8689     -0.5114      0.0000
  -7  21   3     16.9202      1.9661    -17.5027      0.0000
  -6  21   3     47.7976      3.1075     45.8319      0.0000
  -5  21   3     30.1552      2.3259     30.9965      0.0000
  -4  21   3     22.2493      1.2949    -21.8350      0.0000
  -3  21   3     12.7056      1.4376    -10.8005      0.0000
  -2  21   3     33.5742      1.8697     30.1506      0.0000
  -1  21   3      9.1923      1.3189     -5.7057      0.0000
   0  21   3     38.5796      1.3455    -34.4028      0.0000
   1  21   3     21.5658      2.2837     20.2620      0.0000
   2  21   3     42.8572      4.8900    -45.8204      0.0000
   3  21   3     10.2278      1.0432    -11.1955      0.0000
   4  21   3      0.0000      2.0504     -1.9359      0.0000
   5  21   3      9.1241      3.3010      6.1187      0.0000
   6  21   3      9.6307      2.4468      9.6859      0.0000
   7  21   3     24.9564      3.4357    -22.7261      0.0000
   8  21   3      9.8027      3.7205     14.0865      0.0000
   9  21   3     28.3902      3.9013     29.4082      0.0000
  10  21   3      4.4644      3.8458      3.6674      0.0000
 -10  22   3      9.8418      3.8408     12.5880      0.0000
  -9  22   3      5.4884      4.1665      7.1600      0.0000
  -8  22   3      0.0000      4.4539      1.0511      0.0000
  -7  22   3      6.4002      2.4487     -4.2144      0.0000
  -6  22   3     59.1973      3.3566    -57.5413      0.0000
  -5  22   3      4.7683      1.8156     -1.9913      0.0000
  -4  22   3     13.2903      1.3309     12.4734      0.0000
  -3  22   3      2.6864      2.1197     -1.7751      0.0000
  -2  22   3      2.2332      1.6872      0.3835      0.0000
  -1  22   3     19.9262      1.1131    -18.5899      0.0000
   0  22   3     27.4357      1.3604    -25.4402      0.0000
   1  22   3     27.1391      2.3003     25.5036      0.0000
   2  22   3     50.4204      4.8722    -52.3909      0.0000
   3  22   3      3.8437      1.2878      3.5358      0.0000
   4  22   3      3.0196      0.9254     -4.4641      0.0000
   5  22   3     25.6517      1.9469     26.4740      0.0000
   6  22   3     25.3454      2.0532     23.7996      0.0000
   7  22   3      7.5498      4.9017     -0.2252      0.0000
   8  22   3     14.1312      3.6802    -17.5288      0.0000
   9  22   3     18.6419      3.9149    -15.9587      0.0000
  10  22   3      0.0000      5.8646      6.2508      0.0000
 -10  23   3      6.4428      1.7183     -5.9768      0.0000
  -9  23   3      0.0000      3.3351     -1.3870      0.0000
  -8  23   3      0.0000      4.7825     -3.3362      0.0000
  -7  23   3      8.6698      5.7869     -9.6594      0.0000
  -6  23   3     21.7230      2.3612    -19.9743      0.0000
  -5  23   3     29.6561      1.6929     30.5567      0.0000
  -4  23   3     10.1172      1.4407     -9.8875      0.0000
  -3  23   3      9.2752      1.5315    -11.0636      0.0000
  -2  23   3      2.9115      1.5042     -1.4917      0.0000
  -1  23   3      3.0965      1.6592      4.1347      0.0000
   0  23   3     18.8540      1.4320    -16.4104      0.0000
   1  23   3     11.2380      2.3625     -9.5429      0.0000
   2  23   3     11.1927      5.1015     -9.5172      0.0000
   3  23   3     20.7860      1.2156    -22.2925      0.0000
   4  23   3      0.0000      1.2728     -1.9541      0.0000
   5  23   3      2.6651      3.2499     -2.0359      0.0000
   6  23   3     22.2309      2.0947     21.5238      0.0000
   7  23   3     17.9688      3.4529     20.3976      0.0000
   8  23   3     15.9136      3.4841    -16.7648      0.0000
   9  23   3     18.7893      3.9260    -17.1862      0.0000
 -10  24   3      7.6759      2.6229      7.1406      0.0000
  -9  24   3      0.0000      4.1845      4.0195      0.0000
  -8  24   3      2.2915      3.5141      3.3766      0.0000
  -7  24   3      7.9361      2.0034     -9.2256      0.0000
  -6  24   3     18.9523      2.3897    -17.9131      0.0000
  -5  24   3     22.8618      1.3612     23.9674      0.0000
  -4  24   3     16.3652      1.3951    -14.7615      0.0000
  -3  24   3      9.3915      1.3015      9.8550      0.0000
  -2  24   3     23.9877      1.0990    -24.9467      0.0000
  -1  24   3     11.4728      1.2158     10.7678      0.0000
   0  24   3     34.6154      1.2313     33.7416      0.0000
   1  24   3     12.5917      2.5187      9.4796      0.0000
   2  24   3     32.5077      2.6119    -31.3321      0.0000
   3  24   3     13.8215      2.0071     15.6557      0.0000
   4  24   3     10.5503      4.2351      6.7035      0.0000
   5  24   3      4.5378      2.8624     -6.6038      0.0000
   6  24   3      5.5506      3.1846     -1.0815      0.0000
   7  24   3     13.5504      3.8868     16.5219      0.0000
   8  24   3      8.0066      4.4647      1.8009      0.0000
   9  24   3      8.8508      4.4504      5.5075      0.0000
 -10  25   3      0.0000      4.7889      4.4341      0.0000
  -9  25   3     11.0699      2.7316     -7.6789      0.0000
  -8  25   3      1.5430      2.5781     -5.1656      0.0000
  -7  25   3      6.1135      3.2362      5.9830      0.0000
  -6  25   3     21.4016      2.6749     20.1833      0.0000
  -5  25   3     14.4570      1.4183    -14.9014      0.0000
  -4  25   3      2.5097      2.5661      0.6256      0.0000
  -3  25   3      8.1621      0.9440     -8.8294      0.0000
  -2  25   3      6.8181      1.2451      4.3876      0.0000
  -1  25   3      6.3568      2.1103      6.6977      0.0000
   0  25   3     23.6725      1.3033     21.2616      0.0000
   1  25   3      4.5651      2.7192      0.6911      0.0000
   2  25   3     38.4967      2.6332    -36.0350      0.0000
   3  25   3      9.2645      1.6446    -10.4335      0.0000
   4  25   3     47.6491      1.9395     48.2428      0.0000
   5  25   3     18.4504      2.0333     21.1683      0.0000
   6  25   3      8.2501      1.8635     -9.6884      0.0000
   7  25   3     15.5369      3.7875    -15.5993      0.0000
   8  25   3      0.0000      4.0351      1.2849      0.0000
   9  25   3      9.4876      5.1857     -5.4447      0.0000
  -9  26   3      3.5575      2.9795      3.1819      0.0000
  -8  26   3     10.3214      2.5516     11.2321      0.0000
  -7  26   3      4.0707      3.1989     -3.2580      0.0000
  -6  26   3      1.8957      3.3171      2.0348      0.0000
  -5  26   3     15.8707      2.3266    -16.1510      0.0000
  -4  26   3      7.0513      1.7214     -4.8319      0.0000
  -3  26   3      8.2366      1.9002      0.5201      0.0000
  -2  26   3     32.1078      1.1673     32.9947      0.0000
  -1  26   3     11.2263      1.2868     10.1160      0.0000
   0  26   3     26.4916      1.3315    -19.7035      0.0000
   1  26   3     13.6241      3.2808    -12.5956      0.0000
   2  26   3     25.6588      2.7259     26.6491      0.0000
   3  26   3     26.7358      2.0724    -24.0391      0.0000
   4  26   3     19.9587      2.0516     21.8293      0.0000
   5  26   3     22.2184      2.0849    -24.5540      0.0000
   6  26   3      8.2057      1.9987     -8.6635      0.0000
   7  26   3      8.5347      3.8149      2.9688      0.0000
   8  26   3      0.0000      5.3492      1.9377      0.0000
   9  26   3      9.2430      4.3262     -7.9318      0.0000
  -9  27   3      0.0000      4.2503      1.2406      0.0000
  -8  27   3     12.2974      2.9114     10.0792      0.0000
  -7  27   3     15.0971      3.4068     15.1757      0.0000
  -6  27   3     36.4475      2.4278     34.9985      0.0000
  -5  27   3     19.8535      2.3283    -17.5397      0.0000
  -4  27   3     42.0692      1.5348    -40.5510      0.0000
  -3  27   3     32.0913      1.6787    -31.5196      0.0000
  -2  27   3      8.1697      1.2323      8.8098      0.0000
  -1  27   3     17.5620      1.3014    -19.0365      0.0000
   0  27   3     34.5122      1.3430     30.0993      0.0000
   1  27   3      5.1676      2.2208      0.3877      0.0000
   2  27   3     34.2336      2.7530    -32.3251      0.0000
   3  27   3     54.9422      1.9407     51.7802      0.0000
   4  27   3     11.2930      2.2008     -7.0267      0.0000
   5  27   3      5.9203      2.4934      5.2461      0.0000
   6  27   3      9.4163      5.0621     -0.1075      0.0000
   7  27   3      8.3070      3.5586     -6.4750      0.0000
   8  27   3      0.0000      4.8306     -0.3939      0.0000
   9  27   3     12.7426      4.1806     13.9284      0.0000
  -9  28   3      0.0000      4.3370     -2.4067      0.0000
  -8  28   3     11.5605      2.6455     11.2394      0.0000
  -7  28   3      9.0425      2.7191      8.2391      0.0000
  -6  28   3     29.5131      2.4897    -30.0875      0.0000
  -5  28   3      0.0000      4.4055      4.1382      0.0000
  -4  28   3     15.9808      1.6771     16.1098      0.0000
  -3  28   3     14.9045      1.7156     15.2988      0.0000
  -2  28   3     14.8049      1.3395     13.4045      0.0000
  -1  28   3     38.8359      1.3403    -40.3289      0.0000
   0  28   3     31.0791      1.4130     25.8610      0.0000
   1  28   3     36.9687      1.5929     34.6527      0.0000
   2  28   3     47.9767      2.7825    -45.9479      0.0000
   3  28   3     16.9823      2.6422      6.6067      0.0000
   4  28   3     17.2665      2.0329    -18.7816      0.0000
   5  28   3     24.2150      2.1091     26.3892      0.0000
   6  28   3     54.8207      3.4713    -57.9433      0.0000
   7  28   3     19.6826      3.6868    -22.3556      0.0000
   8  28   3     10.3613      3.8562      7.6148      0.0000
   9  28   3     15.2467      3.9812    -13.2847      0.0000
  -9  29   3      9.4639      2.6909     -7.6907      0.0000
  -8  29   3      0.0000      2.7401     -0.3264      0.0000
  -7  29   3     22.9098      2.6535     22.1226      0.0000
  -6  29   3      8.7757      1.8907      7.6700      0.0000
  -5  29   3     42.2399      2.4349    -41.5833      0.0000
  -4  29   3     54.7711      1.6107     54.0461      0.0000
  -3  29   3      0.0000      2.1841      2.3161      0.0000
  -2  29   3     53.4924      1.8278     53.6429      0.0000
  -1  29   3     18.2165      1.3547    -16.8371      0.0000
   0  29   3     23.4898      1.4850    -20.2870      0.0000
   1  29   3     56.4022      1.6279    -57.3504      0.0000
   2  29   3     20.8455      2.2065     20.2532      0.0000
   3  29   3     33.6172      1.9820     34.6485      0.0000
   4  29   3     10.0456      2.2270      9.4166      0.0000
   5  29   3     13.7856      2.4035     14.7847      0.0000
   6  29   3      0.0000      3.9154      5.5192      0.0000
   7  29   3     10.6646      3.5183    -11.7024      0.0000
   8  29   3      0.0000      5.0329      0.4837      0.0000
  -9  30   3      5.6102      3.0771     -3.1871      0.0000
  -8  30   3      8.5008      3.2857     -7.4238      0.0000
  -7  30   3      0.0000      2.9804     -3.4695      0.0000
  -6  30   3      5.4571      3.5231      4.8451      0.0000
  -5  30   3     19.5740      2.5232    -18.7721      0.0000
  -4  30   3     63.4435      2.3686     65.6555      0.0000
  -3  30   3      3.3263      2.5284     -1.4087      0.0000
  -2  30   3     83.0581      1.6874     84.8738      0.0000
  -1  30   3     19.7806      1.3569     19.7762      0.0000
   0  30   3     44.8518      1.4056     43.3775      0.0000
   1  30   3     25.6987      1.6760     24.4315      0.0000
   2  30   3     39.9620      3.2621    -40.2174      0.0000
   3  30   3     10.7483      3.2757     -9.7801      0.0000
   4  30   3     11.1218      2.2393    -10.2208      0.0000
   5  30   3      6.8579      2.2621     -5.9004      0.0000
   6  30   3      6.4590      3.1940     -5.6023      0.0000
   7  30   3      5.6805      4.1105     -5.4256      0.0000
   8  30   3      5.0992      3.4313     -9.2949      0.0000
  -9  31   3      0.0000      3.9153      1.6022      0.0000
  -8  31   3     15.8868      4.8802    -15.8059      0.0000
  -7  31   3      6.3517      4.2875     -4.7369      0.0000
  -6  31   3     15.4322      5.1710    -14.8898      0.0000
  -5  31   3     11.6260      3.2513     11.2828      0.0000
  -4  31   3     18.3003      3.2317    -15.8884      0.0000
  -3  31   3      8.9898      1.7475     -9.3960      0.0000
  -2  31   3     17.8142      1.8924      8.2016      0.0000
  -1  31   3      9.1504      1.4435      6.6314      0.0000
   0  31   3     30.6272      1.4460     29.4839      0.0000
   1  31   3     30.3837      1.6692     29.7099      0.0000
   2  31   3     15.7939      1.7960    -15.4439      0.0000
   3  31   3      4.4949      3.7292      4.3715      0.0000
   4  31   3     31.3313      2.1061    -33.3701      0.0000
   5  31   3      5.9707      2.3935      5.7200      0.0000
   6  31   3     13.1215      3.8797    -12.1883      0.0000
   7  31   3     11.1486      3.5444      9.4674      0.0000
   8  31   3      2.7404      3.3458      3.5539      0.0000
  -8  32   3      0.0000      2.9934      0.8650      0.0000
  -7  32   3      0.0000      3.1905      0.0452      0.0000
  -6  32   3      2.7174      4.3215     -0.4589      0.0000
  -5  32   3      8.5789      2.9687      7.3534      0.0000
  -4  32   3     14.4779      2.4601    -14.1809      0.0000
  -3  32   3      7.6801      1.7775     -6.7170      0.0000
  -2  32   3     18.5334      1.7776    -18.1799      0.0000
  -1  32   3      2.3704      2.5905     -0.0591      0.0000
   0  32   3     18.7529      1.5039     15.8462      0.0000
   1  32   3     24.0757      1.6939    -21.2605      0.0000
   2  32   3      3.9423      1.7654      5.1443      0.0000
   3  32   3      8.0412      1.8243     -9.0216      0.0000
   4  32   3      7.9387      2.3566     -8.1763      0.0000
   5  32   3     11.5286      2.5601     -8.7758      0.0000
   6  32   3     35.3603      3.6626    -38.8545      0.0000
   7  32   3      2.8546      3.5530      0.4062      0.0000
   8  32   3      0.0000      4.7097      2.0566      0.0000
  -8  33   3      6.4591      3.6097     -3.9902      0.0000
  -7  33   3      3.3976      5.1743     -5.6286      0.0000
  -6  33   3      7.2000      2.7891     -3.5336      0.0000
  -5  33   3     10.0334      2.8208      7.2586      0.0000
  -4  33   3      0.0000      3.0358      5.5034      0.0000
  -3  33   3     21.6557      1.8207    -23.7265      0.0000
  -2  33   3     16.5274      1.8028    -16.1425      0.0000
  -1  33   3     22.3179      1.4539    -21.9413      0.0000
   0  33   3     26.5236      1.4750    -26.9550      0.0000
   1  33   3      3.3840      2.7640     -0.7952      0.0000
   2  33   3      9.2800      2.1055      7.4916      0.0000
   3  33   3     17.9927      2.3987     19.0125      0.0000
   4  33   3     14.4971      2.2557    -14.8994      0.0000
   5  33   3     21.5690      3.5991     21.1635      0.0000
   6  33   3      4.4231      3.2892     -3.1450      0.0000
   7  33   3      0.0000      3.1983     -1.0188      0.0000
   8  33   3      4.9174      4.3386     -2.7794      0.0000
  -8  34   3     11.6176      3.1765      9.9551      0.0000
  -7  34   3     12.8574      2.8389     10.8703      0.0000
  -6  34   3     11.1809      2.8048     -8.6741      0.0000
  -5  34   3     19.3828      2.6755    -20.4097      0.0000
  -4  34   3      0.0000      4.0233     -0.5350      0.0000
  -3  34   3      9.1960      1.9691      9.7094      0.0000
  -2  34   3      1.5371      2.5248      3.0969      0.0000
  -1  34   3      2.0275      3.1006     -0.7395      0.0000
   0  34   3      5.0723      1.4920     -4.3145      0.0000
   1  34   3     10.5844      1.8109      9.5525      0.0000
   2  34   3      2.2300      2.5045     -2.3693      0.0000
   3  34   3      3.6975      2.9047      4.6018      0.0000
   4  34   3     15.4966      2.3708     15.7649      0.0000
   5  34   3      0.0000      4.4083     -6.2647      0.0000
   6  34   3     14.8540      4.0900     14.1990      0.0000
   7  34   3     11.2424      4.1403    -10.5188      0.0000
  -8  35   3      9.8472      5.1688     -5.0278      0.0000
  -7  35   3      6.5502      6.1610      3.5381      0.0000
  -6  35   3      8.1803      4.0511     -8.9359      0.0000
  -5  35   3     15.1546      2.6801    -16.6485      0.0000
  -4  35   3      2.2668      3.0304      0.2174      0.0000
  -3  35   3      6.7534      2.9183      1.1369      0.0000
  -2  35   3      8.4861      2.5052    -10.1086      0.0000
  -1  35   3      8.1349      2.3638     -7.2684      0.0000
   0  35   3      8.3799      1.8828     -5.8139      0.0000
   1  35   3     14.6236      1.8443    -14.8992      0.0000
   2  35   3     13.7021      1.8548     13.6758      0.0000
   3  35   3      5.3959      3.5378      8.0249      0.0000
   4  35   3     10.2530      1.9098    -10.5300      0.0000
   5  35   3     12.1034      3.9195     12.8063      0.0000
   6  35   3     19.7208      3.8120     24.9142      0.0000
   7  35   3      0.0000      4.7238     -0.3594      0.0000
  -7  36   3      0.0000      3.9730      2.6051      0.0000
  -6  36   3      6.7786      4.9727     -6.6938      0.0000
  -5  36   3     17.2549      2.7875    -18.3140      0.0000
  -4  36   3     19.0914      2.6896     18.7203      0.0000
  -3  36   3     36.0561      2.9689     36.9200      0.0000
  -2  36   3      0.0000      3.2383      4.1013      0.0000
  -1  36   3     36.5917      1.8923    -37.3696      0.0000
   0  36   3      5.2511      2.0780      2.5620      0.0000
   1  36   3     35.9057      1.8289     35.7106      0.0000
   2  36   3      3.4346      3.2495      2.5964      0.0000
   3  36   3     15.2789      1.9015     14.9418      0.0000
   4  36   3     17.8643      2.4045    -19.8356      0.0000
   5  36   3      0.0000      4.5329      9.3986      0.0000
   6  36   3      4.7405      4.1498      4.1835      0.0000
   7  36   3     11.2651      3.6617    -10.1068      0.0000
  -7  37   3      5.6506      3.2790      6.0770      0.0000
  -6  37   3     22.8896      2.8608    -19.7689      0.0000
  -5  37   3     17.8885      2.7300     18.0666      0.0000
  -4  37   3      7.7801      2.3459      7.4087      0.0000
  -3  37   3     12.0460      2.9169     -9.8146      0.0000
  -2  37   3      0.0000      2.9431     -0.7112      0.0000
  -1  37   3      8.9887      2.2995     -8.1716      0.0000
   0  37   3      9.3579      2.2099      8.5592      0.0000
   1  37   3      8.1701      2.0301     -5.0422      0.0000
   2  37   3      8.6194      2.7268      8.6627      0.0000
   3  37   3     19.2506      1.9317     19.0811      0.0000
   4  37   3      5.2881      3.7905      6.6825      0.0000
   5  37   3      0.0000      2.9365      2.4556      0.0000
   6  37   3      5.4571      4.3865      4.9069      0.0000
  -7  38   3      0.0000      2.7563     -5.5139      0.0000
  -6  38   3     13.0535      2.7462    -11.0120      0.0000
  -5  38   3     12.5351      2.9637    -12.6254      0.0000
  -4  38   3     21.3049      2.7289     19.3388      0.0000
  -3  38   3     33.6893      2.5878    -33.6034      0.0000
  -2  38   3     12.3456      2.0513     11.6066      0.0000
  -1  38   3     18.5740      1.9803     18.7341      0.0000
   0  38   3     13.5857      2.3820    -12.7982      0.0000
   1  38   3      5.6432      3.1940      6.4469      0.0000
   2  38   3      3.1015      3.9358     -6.1658      0.0000
   3  38   3      8.8897      4.3879    -10.6537      0.0000
   4  38   3     11.8009      2.7989    -13.7877      0.0000
   5  38   3      4.1801      3.4565     -5.3632      0.0000
   6  38   3      7.8148      3.6071      1.7294      0.0000
  -6  39   3      4.5642      5.2109     -6.0921      0.0000
  -5  39   3     23.7886      2.8427    -24.1936      0.0000
  -4  39   3      7.6494      2.6980      4.7653      0.0000
  -3  39   3      7.5321      3.2283     -1.0087      0.0000
  -2  39   3     22.2424      2.6059    -19.6721      0.0000
  -1  39   3      6.1073      2.7297     -5.9611      0.0000
   0  39   3     14.0173      3.0669     13.6172      0.0000
   1  39   3      7.7209      5.9418     -7.7873      0.0000
   2  39   3     13.2273      2.8703     11.7099      0.0000
   3  39   3      5.9542      3.7667      7.7573      0.0000
   4  39   3      0.0000      2.6917     -4.9735      0.0000
   5  39   3      5.1062      3.2394     -8.1024      0.0000
   6  39   3      4.4348      3.8833     -3.5985      0.0000
  -6  40   3     14.8609      2.9829     12.9155      0.0000
  -5  40   3     17.3778      2.9955     15.8574      0.0000
  -4  40   3     11.0805      2.6417    -12.1113      0.0000
  -3  40   3      5.4796      2.8626     -6.4232      0.0000
  -2  40   3     21.6742      2.6120    -22.0646      0.0000
  -1  40   3     12.7438      2.0479    -13.8268      0.0000
   0  40   3     12.6379      2.3323     13.2309      0.0000
   1  40   3     13.2857      3.8196     -8.1759      0.0000
   2  40   3      3.4084      4.7098     -0.9332      0.0000
   3  40   3     18.4410      2.0209     19.8542      0.0000
   4  40   3     17.9253      4.0291     18.6383      0.0000
   5  40   3     16.3058      2.9427     17.6616      0.0000
  -5  41   3      2.1600      4.3323     -1.4945      0.0000
  -4  41   3      3.2677      4.2446     -3.8927      0.0000
  -3  41   3     11.7868      2.7376     12.6154      0.0000
  -2  41   3     12.3163      2.7013     12.9475      0.0000
  -1  41   3      9.8017      1.7810     -9.8466      0.0000
   0  41   3     13.4088      2.3473    -12.6529      0.0000
   1  41   3      0.0000      3.1144     -7.2308      0.0000
   2  41   3      6.0901      4.3957      8.8145      0.0000
   3  41   3      3.0973      2.6872      3.7158      0.0000
   4  41   3      4.5388      5.3948      0.4398      0.0000
   5  41   3      0.0000      4.7380      7.3101      0.0000
  -5  42   3      5.3265      3.5945      2.3104      0.0000
  -4  42   3     10.2663      2.6845    -10.4653      0.0000
  -3  42   3      4.9080      2.7583      5.2278      0.0000
  -2  42   3     12.6717      3.5270    -12.6183      0.0000
  -1  42   3      6.5641      3.8169      2.0061      0.0000
   0  42   3      0.0000      3.0035     -4.7678      0.0000
   1  42   3     14.5428      3.9527    -11.4904      0.0000
   2  42   3     12.2553      3.7309    -10.9925      0.0000
   3  42   3      9.4666      2.0871     11.6527      0.0000
   4  42   3      4.6998      3.8515     -3.6325      0.0000
  -4  43   3      8.7030      3.1326      1.9752      0.0000
  -3  43   3      1.8791      4.1755      5.6376      0.0000
  -2  43   3      3.2963      3.6915     -4.1684      0.0000
  -1  43   3     13.2760      2.1661    -12.4320      0.0000
   0  43   3     12.6119      4.1748    -10.3354      0.0000
   1  43   3      0.0000      4.6634     -3.0965      0.0000
   2  43   3     13.2385      4.0172    -14.6894      0.0000
   3  43   3     12.8320      2.1449     12.3387      0.0000
   4  43   3      0.8976      3.7304      3.0637      0.0000
  -4  44   3     14.4634      3.3210     14.0421      0.0000
  -3  44   3      8.3353      5.7060      9.6639      0.0000
  -2  44   3      4.6362      3.3866     -3.9782      0.0000
  -1  44   3      8.1321      4.0011      2.1513      0.0000
   0  44   3     10.8993      4.5307     10.0234      0.0000
   1  44   3      8.2457      4.4402     -0.3774      0.0000
   2  44   3      3.8836      3.1778     -2.3401      0.0000
   3  44   3     12.0858      4.4286      0.2615      0.0000
  -3  45   3     21.9291      3.0215     19.1749      0.0000
  -2  45   3     16.4020      2.8074    -13.9837      0.0000
  -1  45   3     19.9531      3.7695    -20.3578      0.0000
   0  45   3     12.9650      3.9736     -8.6925      0.0000
   1  45   3     13.2600      4.5621     13.6472      0.0000
   2  45   3     10.8869      4.2466    -11.1150      0.0000
  -2  46   3     14.1472      4.4415     -4.0244      0.0000
  -1  46   3      5.8626      4.9085      3.6376      0.0000
   0  46   3     13.3059      4.1502     12.7817      0.0000
   1  46   3      7.7763      4.6726     -0.1425      0.0000
 -10   0   4      0.0000      3.1875     -0.2705      0.0000
  -8   0   4     27.8415      2.0159     29.1350      0.0000
  -6   0   4     52.8889      1.7751     50.6186      0.0000
  -4   0   4    118.3658      1.4207   -114.7054      0.0000
  -2   0   4    189.2802      0.9703    189.1269      0.0000
   0   0   4    117.6962      0.8283    117.6809      0.0000
   2   0   4    205.7026      2.0142   -202.9523      0.0000
   4   0   4     33.8342      1.5748     32.3253      0.0000
   6   0   4     44.1830      2.6597    -41.6390      0.0000
   8   0   4     12.1049      2.2157    -14.0381      0.0000
  10   0   4     29.6376      3.8449     29.2416      0.0000
 -11   1   4     10.7267      2.3300     -8.8660      0.0000
 -10   1   4      0.0000      2.6998     -1.0528      0.0000
  -9   1   4      0.0000      2.1673      2.2946      0.0000
  -8   1   4     34.4177      1.4153    -34.0604      0.0000
  -7   1   4      4.0604      2.6079     -3.5140      0.0000
  -6   1   4     47.2154      1.2298    -45.0700      0.0000
  -5   1   4     11.6037      1.0632     12.6035      0.0000
  -4   1   4     26.9979      1.0105     27.1595      0.0000
  -3   1   4     19.9995      0.5205    -20.3168      0.0000
  -2   1   4     21.1259      1.1308     21.0728      0.0000
  -1   1   4      7.6363      0.5680     -7.6342      0.0000
   0   1   4     56.7497      0.5890     57.7547      0.0000
   1   1   4     10.6253      0.6915     -9.9908      0.0000
   2   1   4    147.0206      0.6566   -147.3175      0.0000
   3   1   4     10.6383      1.0400    -10.5669      0.0000
   4   1   4     10.0106      1.0926     -8.6291      0.0000
   5   1   4     35.2167      1.0100     33.8102      0.0000
   6   1   4     16.3357      1.2668     13.4594      0.0000
   7   1   4     11.5273      1.2063    -11.0831      0.0000
   8   1   4      3.3979      2.1655      5.1442      0.0000
   9   1   4     11.2400      2.2563     12.3363      0.0000
  10   1   4      6.9388      3.6104      1.8446      0.0000
  11   1   4     26.9454      2.9076     23.1798      0.0000
 -11   2   4     18.1566      3.4888    -18.4745      0.0000
 -10   2   4      0.0000      3.1528      7.4394      0.0000
  -9   2   4      4.7722      1.7717     -8.8599      0.0000
  -8   2   4     18.9871      1.4229    -17.5171      0.0000
  -7   2   4     15.5761      1.2898     15.4611      0.0000
  -6   2   4     21.6423      1.0100     20.5456      0.0000
  -5   2   4      8.0593      0.9733     -7.9788      0.0000
  -4   2   4      7.1148      0.8570     -6.4920      0.0000
  -3   2   4      1.4725      0.9676      0.1189      0.0000
  -2   2   4      8.2510      0.6395      8.3403      0.0000
  -1   2   4      2.8495      0.7465      2.7023      0.0000
   0   2   4     36.8760      0.5963     36.9488      0.0000
   1   2   4     85.4105      0.6026    -86.8222      0.0000
   2   2   4    154.9880      0.7301   -154.1883      0.0000
   3   2   4     39.6092      0.9277     38.9925      0.0000
   4   2   4     83.8880      0.9982     76.8053      0.0000
   5   2   4     53.5378      0.9440    -53.0245      0.0000
   6   2   4     72.8841      1.1751    -70.5627      0.0000
   7   2   4      5.3844      1.5279      6.2712      0.0000
   8   2   4      8.9511      1.3190    -10.5260      0.0000
   9   2   4     10.2511      2.7875    -11.8077      0.0000
  10   2   4      6.3856      3.0448     -4.8117      0.0000
  11   2   4     21.0441      2.9465     16.2961      0.0000
 -11   3   4      9.8730      3.3575     10.1444      0.0000
 -10   3   4      0.0000      2.9204     -0.7638      0.0000
  -9   3   4      4.6995      1.5800      3.8346      0.0000
  -8   3   4     10.5018      1.5534    -11.2557      0.0000
  -7   3   4     10.3491      1.3220    -11.7082      0.0000
  -6   3   4      6.6142      1.0961      5.7029      0.0000
  -5   3   4     13.6606      0.9888    -14.9344      0.0000
  -4   3   4      0.0000      1.4833      0.1714      0.0000
  -3   3   4     41.5959      0.7431    -42.6772      0.0000
  -2   3   4     55.9457      0.5907    -56.0735      0.0000
  -1   3   4     41.7690      0.5667    -41.5664      0.0000
   0   3   4     80.3647      0.5994    -79.1163      0.0000
   1   3   4    105.1114      0.6049    105.9138      0.0000
   2   3   4     40.2347      0.7799     41.0206      0.0000
   3   3   4      6.3452      1.0768     -1.9460      0.0000
   4   3   4     21.8617      0.8597    -19.7471      0.0000
   5   3   4     11.1838      1.1261      9.3641      0.0000
   6   3   4     27.8961      1.4501    -26.7018      0.0000
   7   3   4      9.6441      1.3504      9.0793      0.0000
   8   3   4      7.7539      1.3123      7.3533      0.0000
   9   3   4     15.2398      1.7561    -16.1580      0.0000
  10   3   4     17.8623      2.6962    -17.8117      0.0000
  11   3   4      4.2010      4.1354     -4.0143      0.0000
 -11   4   4     18.8585      3.5412     16.8648      0.0000
 -10   4   4      0.0000      2.1093     -3.0401      0.0000
  -9   4   4     29.1878      1.7125     31.7711      0.0000
  -8   4   4     17.1130      1.4032     17.7560      0.0000
  -7   4   4      2.9210      2.1544      0.2864      0.0000
  -6   4   4     25.0286      0.9315    -26.4339      0.0000
  -5   4   4      7.6204      0.7592      8.1545      0.0000
  -4   4   4      8.1328      0.6439      8.7520      0.0000
  -3   4   4     16.3806      0.6248     16.1203      0.0000
  -2   4   4      1.1239      1.1059     -1.6737      0.0000
  -1   4   4      0.0000      1.0647      0.1227      0.0000
   0   4   4     36.1929      0.5622    -36.4972      0.0000
   1   4   4    115.0740      0.6408    117.7822      0.0000
   2   4   4     57.9540      0.7254     57.0586      0.0000
   3   4   4     71.2987      0.9302    -68.1473      0.0000
   4   4   4     29.4576      0.8352    -26.6159      0.0000
   5   4   4     45.5548      1.2370     44.5567      0.0000
   6   4   4     31.4029      1.2542     31.4683      0.0000
   7   4   4     24.0641      1.6089    -23.8125      0.0000
   8   4   4     32.0215      1.6591    -32.6961      0.0000
   9   4   4     11.2482      1.7964     10.9312      0.0000
  10   4   4     18.0773      3.1384    -15.3422      0.0000
  11   4   4      0.0000      2.7459      3.0407      0.0000
 -11   5   4     13.8309      3.8474    -11.5323      0.0000
 -10   5   4     11.9199      1.8031     10.1293      0.0000
  -9   5   4      6.5013      4.2512      2.1394      0.0000
  -8   5   4     18.3305      1.3435    -21.2449      0.0000
  -7   5   4     17.8808      1.3035    -19.4404      0.0000
  -6   5   4      6.3589      0.7418     -6.5672      0.0000
  -5   5   4     12.0951      0.7716    -11.5967      0.0000
  -4   5   4     13.5383      0.8681     13.7689      0.0000
  -3   5   4     20.7668      0.6048    -20.5094      0.0000
  -2   5   4      5.7647      0.5071     -5.8366      0.0000
  -1   5   4      4.2758      0.5466      4.1185      0.0000
   0   5   4     36.3641      0.5299    -37.4141      0.0000
   1   5   4      5.1965      0.5101     -6.2381      0.0000
   2   5   4      8.5328      0.6215     -8.2192      0.0000
   3   5   4     12.7778      0.8345     12.9199      0.0000
   4   5   4     41.8588      0.8613    -41.1899      0.0000
   5   5   4     70.0819      1.5891     67.7814      0.0000
   6   5   4     35.3927      1.0637     35.2893      0.0000
   7   5   4      2.1989      2.4275     -5.3665      0.0000
   8   5   4     23.9308      2.3805    -22.6072      0.0000
   9   5   4     10.4227      1.7591     11.3825      0.0000
  10   5   4     30.1032      2.2251     26.9415      0.0000
  11   5   4      7.2913      3.5472     -1.1884      0.0000
 -11   6   4      5.4458      3.2732      2.6769      0.0000
 -10   6   4      8.1340      2.0855     -7.4955      0.0000
  -9   6   4     11.2872      1.6119     11.3119      0.0000
  -8   6   4      7.5554      1.6375     -5.0075      0.0000
  -7   6   4      5.2808      1.5634     -6.4943      0.0000
  -6   6   4      0.0000      1.5984     -0.0076      0.0000
  -5   6   4     26.2939      0.9520    -23.5626      0.0000
  -4   6   4     41.1002      0.8568     39.8097      0.0000
  -3   6   4     12.9102      0.7609    -12.7818      0.0000
  -2   6   4      6.3403      0.5546      6.8772      0.0000
  -1   6   4     19.8405      0.5624    -18.3490      0.0000
   0   6   4    106.6474      0.5981    107.3402      0.0000
   1   6   4     26.0589      0.5290     25.7060      0.0000
   2   6   4     27.1655      0.7316     26.0518      0.0000
   3   6   4     47.3576      0.9055    -45.1998      0.0000
   4   6   4      9.5684      0.8098     -8.0668      0.0000
   5   6   4     23.3506      0.9391     22.8111      0.0000
   6   6   4     29.3748      1.1776     29.4843      0.0000
   7   6   4     18.1035      1.3425    -18.0259      0.0000
   8   6   4     21.3453      2.4190     21.6729      0.0000
   9   6   4      6.1587      1.8422     -2.9454      0.0000
  10   6   4     12.7373      2.3374     10.7668      0.0000
  11   6   4     26.9159      4.0535     24.6708      0.0000
 -11   7   4     11.2250      3.9805    -10.1323      0.0000
 -10   7   4      0.0000      2.5153     -3.2336      0.0000
  -9   7   4     11.3597      1.6930     11.7186      0.0000
  -8   7   4     41.8482      1.5703     43.5436      0.0000
  -7   7   4      0.0000      2.2623      2.0347      0.0000
  -6   7   4     28.6211      0.8696    -28.6139      0.0000
  -5   7   4     16.7582      0.7702     16.7840      0.0000
  -4   7   4      0.0000      1.1036     -0.7419      0.0000
  -3   7   4     10.7974      0.7491     -9.9654      0.0000
  -2   7   4      1.8662      0.8176     -1.3783      0.0000
  -1   7   4     15.7645      0.6422    -15.8706      0.0000
   0   7   4    138.8474      0.5645    140.3373      0.0000
   1   7   4     69.4354      0.5620    -69.2312      0.0000
   2   7   4      4.9115      0.7614      5.8436      0.0000
   3   7   4      5.7330      1.4296     -6.1336      0.0000
   4   7   4     16.7395      0.7643     18.3896      0.0000
   5   7   4     29.9334      1.0315    -29.6499      0.0000
   6   7   4     20.8043      1.0117    -21.3400      0.0000
   7   7   4      3.3374      2.2862     -0.1999      0.0000
   8   7   4      1.7808      6.6139     -7.5512      0.0000
   9   7   4      5.1803      3.1872      6.0529      0.0000
  10   7   4      8.5425      2.1351      7.0934      0.0000
  11   7   4     14.7000      3.1890     12.8301      0.0000
 -11   8   4      7.7811      3.8327      0.5056      0.0000
 -10   8   4      5.5997      3.2234      3.6178      0.0000
  -9   8   4      7.4351      1.5152     -6.5190      0.0000
  -8   8   4      2.6443      4.1306     -0.0324      0.0000
  -7   8   4      3.1908      1.3151      3.0436      0.0000
  -6   8   4     36.5659      0.8540    -38.7318      0.0000
  -5   8   4     10.1000      0.7929      9.5523      0.0000
  -4   8   4     17.2413      0.7071    -17.0358      0.0000
  -3   8   4     49.6678      1.1002     49.3643      0.0000
  -2   8   4     19.8163      0.4908    -20.3629      0.0000
  -1   8   4      5.8142      0.4616     -5.7163      0.0000
   0   8   4     40.5032      0.5703    -43.6513      0.0000
   1   8   4     24.3166      0.6261     25.0264      0.0000
   2   8   4     34.1592      0.8627    -35.1539      0.0000
   3   8   4     14.8482      0.8902     12.8640      0.0000
   4   8   4     28.5971      1.1042    -27.6919      0.0000
   5   8   4      9.1273      1.1851     -8.8573      0.0000
   6   8   4      8.5088      1.3871      8.9063      0.0000
   7   8   4      4.5903      1.4748     -5.2284      0.0000
   8   8   4     19.1060      2.5155    -18.5657      0.0000
   9   8   4      9.6894      3.7577     -1.0206      0.0000
  10   8   4      9.6501      3.0148     -9.3213      0.0000
  11   8   4      4.9466      6.1386      0.0377      0.0000
 -11   9   4     17.6787      3.7052    -13.7508      0.0000
 -10   9   4      6.6184      1.8628      7.3487      0.0000
  -9   9   4     23.0501      2.1556    -21.4698      0.0000
  -8   9   4      9.2407      1.4852     -9.8523      0.0000
  -7   9   4     11.9973      1.1053     13.1479      0.0000
  -6   9   4     47.8692      0.8450    -51.8786      0.0000
  -5   9   4     58.6010      0.7447     57.5202      0.0000
  -4   9   4     33.7651      0.7241     35.1100      0.0000
  -3   9   4    121.4658      0.8515    118.6924      0.0000
  -2   9   4     30.2577      0.4691     34.0844      0.0000
  -1   9   4      7.6990      0.6861      3.3109      0.0000
   0   9   4      5.4829      0.5830      7.2569      0.0000
   1   9   4     16.1549      0.5951     16.0008      0.0000
   2   9   4     86.0355      1.0071     84.0843      0.0000
   3   9   4     40.4003      0.9035    -38.4077      0.0000
   4   9   4      2.3638      2.6190      0.9839      0.0000
   5   9   4     11.4173      1.1610    -12.2240      0.0000
   6   9   4      2.9376      1.4408     -2.4339      0.0000
   7   9   4      0.0000      2.5716      1.6729      0.0000
   8   9   4     36.7243      2.4534    -34.9493      0.0000
   9   9   4     51.6076      3.4174     51.0077      0.0000
  10   9   4     13.9750      2.2977    -14.0754      0.0000
  11   9   4      4.9246      3.3222      7.6115      0.0000
 -11  10   4     27.4338      3.7847    -23.9879      0.0000
 -10  10   4      4.1953      2.6142      4.4191      0.0000
  -9  10   4     16.1232      2.1624    -16.3145      0.0000
  -8  10   4     13.9293      1.5035    -13.5131      0.0000
  -7  10   4     14.0014      1.1186    -15.6633      0.0000
  -6  10   4     37.7243      0.8819     39.1935      0.0000
  -5  10   4     16.0780      0.8952    -14.2588      0.0000
  -4  10   4     18.4871      0.7781     20.3734      0.0000
  -3  10   4     17.0804      1.0843    -16.6154      0.0000
  -2  10   4     13.9164      0.6634    -13.7087      0.0000
  -1  10   4     36.2294      0.6375     37.7341      0.0000
   0  10   4     27.4635      0.6629     29.3685      0.0000
   1  10   4     16.6115      0.6411    -16.6971      0.0000
   2  10   4     60.6293      1.0190     59.7288      0.0000
   3  10   4     33.0902      1.0879     32.4613      0.0000
   4  10   4     43.9254      1.0978     43.1519      0.0000
   5  10   4     28.8465      1.1566    -26.4942      0.0000
   6  10   4      7.6705      1.2162      7.8503      0.0000
   7  10   4     13.3624      1.6919    -14.0297      0.0000
   8  10   4     15.4299      1.8518     13.3929      0.0000
   9  10   4     20.1068      4.1339    -17.0390      0.0000
  10  10   4     22.4856      2.7724    -21.6881      0.0000
  11  10   4      9.0223      4.2445     -8.2383      0.0000
 -11  11   4     31.4616      3.8166    -22.8575      0.0000
 -10  11   4      0.0000      3.6093     -2.2437      0.0000
  -9  11   4     16.9098      2.1729    -17.3762      0.0000
  -8  11   4      3.3080      1.2783      0.5334      0.0000
  -7  11   4     28.6593      1.1086    -29.7242      0.0000
  -6  11   4     17.3010      0.9780    -18.0960      0.0000
  -5  11   4     20.0525      0.7283     21.2935      0.0000
  -4  11   4     19.5013      0.8517    -18.1360      0.0000
  -3  11   4     23.1077      0.7350     22.7787      0.0000
  -2  11   4     15.0562      0.7531     15.0559      0.0000
  -1  11   4     79.7039      0.6536     82.0014      0.0000
   0  11   4     19.8125      0.6736     21.7871      0.0000
   1  11   4      1.9028      1.2538      3.1492      0.0000
   2  11   4     42.9552      1.0375     45.4363      0.0000
   3  11   4    130.3913      1.4870   -126.5500      0.0000
   4  11   4     12.3152      1.1350    -11.7559      0.0000
   5  11   4      8.5355      1.2494     -8.2088      0.0000
   6  11   4      7.5773      1.2550     -7.6097      0.0000
   7  11   4     13.7943      1.7009     13.2622      0.0000
   8  11   4      6.9769      2.4890      0.3095      0.0000
   9  11   4     14.0118      3.6775    -16.1063      0.0000
  10  11   4     11.8617      2.6756     11.5223      0.0000
  11  11   4      5.9312      3.5268      5.4609      0.0000
 -11  12   4     25.4771      3.8201     20.4703      0.0000
 -10  12   4      4.0344      3.9931      4.4458      0.0000
  -9  12   4      5.0863      4.5349     -6.0562      0.0000
  -8  12   4      6.5489      1.9967      8.0144      0.0000
  -7  12   4     16.6316      1.3921    -13.9038      0.0000
  -6  12   4     20.0594      1.1799    -21.4351      0.0000
  -5  12   4      7.2711      0.8992      9.7241      0.0000
  -4  12   4     49.6208      1.0270    -48.4558      0.0000
  -3  12   4     89.6769      1.0308     89.5107      0.0000
  -2  12   4     36.9953      0.7729    -37.3304      0.0000
  -1  12   4     45.2713      0.6694     44.9091      0.0000
   0  12   4      4.6779      0.8061     -5.8573      0.0000
   1  12   4     13.1426      1.0662    -13.6609      0.0000
   2  12   4     33.4339      1.1746    -35.2521      0.0000
   3  12   4     33.9240      1.2443     33.2922      0.0000
   4  12   4      3.5364      1.8849      4.8228      0.0000
   5  12   4     29.1878      1.5879     28.0197      0.0000
   6  12   4      7.6376      1.8872     -9.3616      0.0000
   7  12   4      1.5441      2.1251     -2.8068      0.0000
   8  12   4     24.5305      3.2584    -22.6285      0.0000
   9  12   4      0.0000      3.0435     -2.8788      0.0000
  10  12   4      9.2896      2.8971     -8.6609      0.0000
 -11  13   4     26.2229      3.8435     23.5813      0.0000
 -10  13   4     14.5276      3.6814     12.7852      0.0000
  -9  13   4      5.1601      1.9364     -2.5920      0.0000
  -8  13   4      1.9599      2.6034      3.7847      0.0000
  -7  13   4     47.8146      1.3482     48.5798      0.0000
  -6  13   4     19.3125      1.0257     20.7846      0.0000
  -5  13   4     15.7447      1.2948    -17.1551      0.0000
  -4  13   4     10.5389      0.9933    -11.4673      0.0000
  -3  13   4     10.1258      3.5880      8.0874      0.0000
  -2  13   4     10.6506      0.8251    -10.6841      0.0000
  -1  13   4      1.8608      1.3624      2.7923      0.0000
   0  13   4      9.2007      0.9050    -10.9118      0.0000
   1  13   4     17.2847      1.2626     17.4545      0.0000
   2  13   4     59.0848      1.3818    -62.8005      0.0000
   3  13   4     96.5624      1.2320     93.7671      0.0000
   4  13   4     38.1639      1.1266     35.9470      0.0000
   5  13   4     48.4586      1.5712    -45.5189      0.0000
   6  13   4     15.1825      1.7071    -13.5685      0.0000
   7  13   4      5.7643      2.5700     -5.6464      0.0000
   8  13   4     30.4541      2.1893     29.5962      0.0000
   9  13   4      4.0790      3.1905     -2.6674      0.0000
  10  13   4      6.1063      3.0113      7.0933      0.0000
 -11  14   4      9.7725      4.1118     -6.1874      0.0000
 -10  14   4     14.4504      3.6310     14.3924      0.0000
  -9  14   4      6.4616      2.4762      7.2322      0.0000
  -8  14   4      9.0233      2.0167      9.1455      0.0000
  -7  14   4     47.9191      1.9767     47.3391      0.0000
  -6  14   4      7.0136      1.9452      4.1281      0.0000
  -5  14   4     11.8689      1.1901    -12.2488      0.0000
  -4  14   4      5.5097      2.7712      3.1444      0.0000
  -3  14   4      4.0663      1.7268     -4.3271      0.0000
  -2  14   4      6.9256      1.4761      6.0011      0.0000
  -1  14   4     31.1541      0.9237     31.3500      0.0000
   0  14   4      3.1427      1.1592      4.4278      0.0000
   1  14   4     17.1197      1.0998     17.1213      0.0000
   2  14   4      1.8290      1.3244     -0.5449      0.0000
   3  14   4     55.0761      1.5859     56.7867      0.0000
   4  14   4      8.1672      1.1974      8.5161      0.0000
   5  14   4     38.8440      1.8974     37.8806      0.0000
   6  14   4      5.9898      1.9337     -6.7040      0.0000
   7  14   4      3.6704      2.8045     -3.8863      0.0000
   8  14   4     14.1796      2.3163     11.0095      0.0000
   9  14   4      8.8034      4.1348      6.8097      0.0000
  10  14   4      0.0000      4.0142      1.5094      0.0000
 -11  15   4      5.7788      2.9902      4.9704      0.0000
 -10  15   4      0.0000      3.8635      4.8885      0.0000
  -9  15   4      6.3142      4.6902     -6.5432      0.0000
  -8  15   4      3.9881      3.6505      5.6131      0.0000
  -7  15   4     54.1549      1.9915     52.3836      0.0000
  -6  15   4     21.9391      1.8480    -22.3592      0.0000
  -5  15   4      4.6669      1.8808     -3.9008      0.0000
  -4  15   4     47.3265      1.6970    -47.1931      0.0000
  -3  15   4     49.2746      0.9767     48.7740      0.0000
  -2  15   4     91.0124      1.1018    -88.4555      0.0000
  -1  15   4     97.7711      0.9763    -96.1149      0.0000
   0  15   4     28.7850      1.0815    -30.3344      0.0000
   1  15   4     38.6457      3.3004    -38.3615      0.0000
   2  15   4      7.0211      0.9760      4.4938      0.0000
   3  15   4      6.6328      1.5736      4.2080      0.0000
   4  15   4      0.5798      1.8092     -1.1074      0.0000
   5  15   4     17.1697      4.3178    -13.7169      0.0000
   6  15   4      1.7707      4.1926     -3.0550      0.0000
   7  15   4      2.8186      2.8224      1.8862      0.0000
   8  15   4      9.2808      4.5627     -4.4992      0.0000
   9  15   4     21.6675      3.7384    -21.5858      0.0000
  10  15   4      5.5531      4.3069     10.6340      0.0000
 -11  16   4     12.8315      3.9554    -15.7277      0.0000
 -10  16   4     17.7456      3.7731    -20.0187      0.0000
  -9  16   4     30.1384      3.5123    -30.9642      0.0000
  -8  16   4      6.8449      1.5416     -7.3607      0.0000
  -7  16   4     42.6626      3.5234    -42.2265      0.0000
  -6  16   4      8.5413      4.3045     -9.6089      0.0000
  -5  16   4      3.2748      1.6193     -2.2334      0.0000
  -4  16   4      8.4884      1.5171      7.1774      0.0000
  -3  16   4     10.2329      1.6302      7.7803      0.0000
  -2  16   4     13.7011      2.6347     -2.0014      0.0000
  -1  16   4     15.8617      1.0013    -15.9745      0.0000
   0  16   4      7.2154      1.1430      7.1820      0.0000
   1  16   4     89.0232      3.2853    -95.7322      0.0000
   2  16   4     49.0108      0.9976     50.1152      0.0000
   3  16   4     77.4192      2.5320     75.9560      0.0000
   4  16   4     21.3010      1.4452    -20.9150      0.0000
   5  16   4     38.2472      1.9048    -36.8142      0.0000
   6  16   4      6.7433      1.7663      6.6036      0.0000
   7  16   4      4.1878      2.2932     -0.2310      0.0000
   8  16   4     29.5155      3.6366     30.2898      0.0000
   9  16   4      6.3513      4.7422      4.4777      0.0000
  10  16   4     30.5627      4.0909    -29.8285      0.0000
 -11  17   4      8.1278      3.6411     -3.7851      0.0000
 -10  17   4     15.2324      3.8185     14.4533      0.0000
  -9  17   4     10.7364      3.6913      9.3029      0.0000
  -8  17   4     16.8297      2.1009    -16.5220      0.0000
  -7  17   4     14.4220      2.1003     11.3248      0.0000
  -6  17   4     34.8891      3.7278    -27.3142      0.0000
  -5  17   4      7.6749      1.5928     -7.8193      0.0000
  -4  17   4     15.2468      0.9010    -15.0205      0.0000
  -3  17   4     12.6356      3.5544      9.2424      0.0000
  -2  17   4     13.3037      1.0644    -13.9732      0.0000
  -1  17   4      9.2784      0.8604     -8.1220      0.0000
   0  17   4     33.7091      1.3649    -32.7009      0.0000
   1  17   4     26.7314      4.5885     27.9245      0.0000
   2  17   4     45.3565      1.4230    -48.8187      0.0000
   3  17   4      3.0777      1.8755      0.5508      0.0000
   4  17   4     39.7813      1.2866    -38.2472      0.0000
   5  17   4     32.1658      1.9260    -31.7600      0.0000
   6  17   4      0.0000      2.8710     -0.4129      0.0000
   7  17   4     12.2332      2.2689    -10.2616      0.0000
   8  17   4     13.0091      4.0886     -8.7629      0.0000
   9  17   4      3.9877      3.4146      9.9740      0.0000
  10  17   4     16.1147      4.3545     11.3478      0.0000
 -11  18   4     16.2046      3.9877    -16.6869      0.0000
 -10  18   4      0.0000      4.0796     -1.4585      0.0000
  -9  18   4      9.1459      3.7098      9.1059      0.0000
  -8  18   4      5.1061      3.2039     -3.9693      0.0000
  -7  18   4      4.8029      3.6145      5.2888      0.0000
  -6  18   4    107.9720      1.8784   -107.0795      0.0000
  -5  18   4     35.3595      2.1659    -34.9405      0.0000
  -4  18   4      1.6580      1.5059      2.8955      0.0000
  -3  18   4    101.5565      1.3236     98.6854      0.0000
  -2  18   4      3.0564      1.3381     -5.0440      0.0000
  -1  18   4      9.7488      1.1631      9.2043      0.0000
   0  18   4     23.4933      1.3845    -25.5550      0.0000
   1  18   4     22.8206      1.8314     25.4559      0.0000
   2  18   4     56.8271      2.2961     58.4944      0.0000
   3  18   4     17.0460      1.6707    -18.3215      0.0000
   4  18   4     32.7184      2.0921     32.2246      0.0000
   5  18   4     31.5931      1.9469    -29.3690      0.0000
   6  18   4     12.2493      2.0380     11.3410      0.0000
   7  18   4      8.1761      2.9407     -4.8548      0.0000
   8  18   4      7.0199      3.7296      6.6264      0.0000
   9  18   4     13.3025      4.1495     12.6337      0.0000
  10  18   4     26.1138      4.0906    -24.3120      0.0000
 -10  19   4     21.4543      3.7580     21.4587      0.0000
  -9  19   4     23.4260      3.6733     22.5198      0.0000
  -8  19   4     21.8773      2.0731     22.0624      0.0000
  -7  19   4     21.5033      2.0130    -20.7592      0.0000
  -6  19   4     88.4926      3.2652     87.1101      0.0000
  -5  19   4      9.3437      3.1863     -6.2301      0.0000
  -4  19   4      0.0000      2.1399     -1.2523      0.0000
  -3  19   4     23.8322      2.0799    -14.7910      0.0000
  -2  19   4     10.6254      1.2556    -11.4903      0.0000
  -1  19   4      6.9600      1.0315      7.4369      0.0000
   0  19   4      8.6894      1.9964      7.2103      0.0000
   1  19   4     23.5037      2.1409    -23.9635      0.0000
   2  19   4     15.4945      2.8468    -15.6255      0.0000
   3  19   4     19.2266      1.3639     21.3207      0.0000
   4  19   4     45.5536      1.3236     44.6154      0.0000
   5  19   4      9.7467      2.2577     10.4387      0.0000
   6  19   4      0.0000      2.6642     -0.5301      0.0000
   7  19   4     22.6333      2.1596     22.2858      0.0000
   8  19   4     19.5107      3.7314     18.7086      0.0000
   9  19   4      0.0000      4.7235     -1.8337      0.0000
  10  19   4      9.1523      4.7817      9.2516      0.0000
 -10  20   4     13.4933      3.6606      9.1820      0.0000
  -9  20   4      2.3102      2.7529     -0.9342      0.0000
  -8  20   4      9.1412      3.0487      9.4442      0.0000
  -7  20   4     13.3432      1.8079    -13.7709      0.0000
  -6  20   4     19.3319      2.5247     -8.2212      0.0000
  -5  20   4      7.0877      2.4748      6.4413      0.0000
  -4  20   4     28.7214      1.6134    -31.6199      0.0000
  -3  20   4     38.3051      1.3936     37.9399      0.0000
  -2  20   4     52.8170      1.2182    -54.1742      0.0000
  -1  20   4     42.7628      1.3184    -43.0372      0.0000
   0  20   4     16.8625      2.0753     15.6973      0.0000
   1  20   4     19.4689      1.5006     20.3953      0.0000
   2  20   4     72.0087      1.7125     68.9614      0.0000
   3  20   4     10.3300      1.8408    -11.0463      0.0000
   4  20   4     19.4178      1.3494     17.7154      0.0000
   5  20   4      2.2424      3.1736     -5.5588      0.0000
   6  20   4     12.8004      3.1855     12.0942      0.0000
   7  20   4     18.6830      2.1749     17.6302      0.0000
   8  20   4     33.0653      3.6538     34.4380      0.0000
   9  20   4      1.0022      3.3502     -1.0564      0.0000
  10  20   4      7.8273      3.3349      0.3302      0.0000
 -10  21   4      8.7944      2.5774     -7.4964      0.0000
  -9  21   4      5.2201      3.1618     -7.9793      0.0000
  -8  21   4      1.7691      3.3746     -0.1642      0.0000
  -7  21   4     29.2350      2.3476     29.3678      0.0000
  -6  21   4     13.0539      2.9317     13.1646      0.0000
  -5  21   4     19.7395      2.5451    -25.1523      0.0000
  -4  21   4      8.3467      1.1591     -8.2064      0.0000
  -3  21   4     17.2253      1.7557    -20.1952      0.0000
  -2  21   4      5.5727      1.1929     -6.1333      0.0000
  -1  21   4     73.0518      1.3611    -73.7115      0.0000
   0  21   4     19.1570      2.1117    -20.2790      0.0000
   1  21   4     25.8566      2.3217     24.7636      0.0000
   2  21   4     33.6417      1.8303    -27.7320      0.0000
   3  21   4     28.8088      1.1298     32.4540      0.0000
   4  21   4      2.9915      2.1871      4.0899      0.0000
   5  21   4      0.0000      2.2734      0.5279      0.0000
   6  21   4     14.1625      2.1602     12.2849      0.0000
   7  21   4      3.6825      1.8054     -3.1707      0.0000
   8  21   4     33.4865      3.8003     33.7192      0.0000
   9  21   4      2.3398      3.1790     -2.3292      0.0000
  10  21   4      5.5321      2.3019     -4.8493      0.0000
 -10  22   4      3.3221      2.9635     -3.2455      0.0000
  -9  22   4      0.0000      3.9913      0.8159      0.0000
  -8  22   4      4.7970      2.8155     -0.0579      0.0000
  -7  22   4      5.5799      2.2693     -2.5458      0.0000
  -6  22   4     13.9814      2.3300     11.5802      0.0000
  -5  22   4     16.2584      0.8823     18.4492      0.0000
  -4  22   4      5.3975      1.4436      5.5438      0.0000
  -3  22   4      6.7238      1.2977     -6.0999      0.0000
  -2  22   4      2.7553      2.1914      4.7597      0.0000
  -1  22   4     25.2765      1.3209    -24.2375      0.0000
   0  22   4     19.6809      2.1637    -19.5163      0.0000
   1  22   4      4.9593      2.6120     -2.3052      0.0000
   2  22   4     61.0026      1.7664    -59.1094      0.0000
   3  22   4     11.2825      3.0107     12.1825      0.0000
   4  22   4     12.6136      1.6011     13.6307      0.0000
   5  22   4      3.2790      2.9817     -4.0980      0.0000
   6  22   4      9.1234      2.2703     -5.1658      0.0000
   7  22   4      0.0000      3.2006      1.4224      0.0000
   8  22   4      6.8794      4.4976     -5.5377      0.0000
   9  22   4      7.1627      2.2013     -9.3358      0.0000
 -10  23   4      0.0000      3.7167     -2.3426      0.0000
  -9  23   4      8.6920      2.3234    -10.5951      0.0000
  -8  23   4      4.9021      3.9719      4.1432      0.0000
  -7  23   4     13.6821      1.7477     14.3372      0.0000
  -6  23   4     18.4576      2.3239     18.3977      0.0000
  -5  23   4      6.4092      0.9662     -5.1526      0.0000
  -4  23   4     26.0298      1.4443     25.0949      0.0000
  -3  23   4      6.1387      1.3031     -5.2862      0.0000
  -2  23   4     10.8585      0.9633     10.7538      0.0000
  -1  23   4      4.4604      2.3898      4.2296      0.0000
   0  23   4      0.0000      1.9894     -2.7714      0.0000
   1  23   4      0.0000      2.4481      4.5015      0.0000
   2  23   4     16.3116      1.3393    -15.8285      0.0000
   3  23   4     13.3401      2.1133     14.7780      0.0000
   4  23   4      3.2032      4.1712      1.7937      0.0000
   5  23   4      6.7616      2.3371      7.1880      0.0000
   6  23   4      4.4273      4.2828      4.9962      0.0000
   7  23   4      4.7834      3.7211      8.2613      0.0000
   8  23   4     15.1544      3.6010    -13.9324      0.0000
   9  23   4      7.4522      4.7369      4.7637      0.0000
 -10  24   4      7.1257      3.1050     -7.6636      0.0000
  -9  24   4      0.0000      4.9270      1.0725      0.0000
  -8  24   4     12.0725      2.3718     11.2706      0.0000
  -7  24   4      7.6856      2.2365      8.7625      0.0000
  -6  24   4     25.1885      2.3709     22.2401      0.0000
  -5  24   4      4.8930      3.9753     10.0448      0.0000
  -4  24   4      7.3245      1.6598     -8.3349      0.0000
  -3  24   4      4.9573      1.7553      3.6879      0.0000
  -2  24   4     22.3362      0.9950     23.0975      0.0000
  -1  24   4     41.2239      1.2020     40.4930      0.0000
   0  24   4     16.4485      1.6978    -14.4725      0.0000
   1  24   4     18.8760      2.4892    -15.4854      0.0000
   2  24   4     10.0386      2.4372     10.0274      0.0000
   3  24   4     29.5396      2.6589    -32.8976      0.0000
   4  24   4     15.3910      2.3484     12.5553      0.0000
   5  24   4      5.8162      1.3161      5.4989      0.0000
   6  24   4      9.8697      2.1392     -8.6320      0.0000
   7  24   4      7.6752      4.2351     -8.8774      0.0000
   8  24   4     12.3686      4.0649    -11.1783      0.0000
   9  24   4      2.9420      4.1249    -10.2115      0.0000
 -10  25   4      9.0726      3.0128      8.9678      0.0000
  -9  25   4     10.1595      2.8017     11.5190      0.0000
  -8  25   4      2.9033      2.7336     -6.3678      0.0000
  -7  25   4      9.7905      2.5517     -8.6416      0.0000
  -6  25   4     21.0220      2.3870    -20.9299      0.0000
  -5  25   4      9.4837      2.6046     11.5158      0.0000
  -4  25   4     11.2135      1.6304     10.0550      0.0000
  -3  25   4      7.5542      1.7508     -7.2114      0.0000
  -2  25   4      4.6494      1.5310     -4.3234      0.0000
  -1  25   4     20.0521      1.2581     18.7641      0.0000
   0  25   4     17.3804      1.7334    -16.2395      0.0000
   1  25   4     43.7324      2.5201    -43.2814      0.0000
   2  25   4     46.2125      1.8582     47.2200      0.0000
   3  25   4     13.0143      1.9984    -12.4853      0.0000
   4  25   4     52.7918      2.0226    -54.2951      0.0000
   5  25   4      5.0642      2.7681      2.2077      0.0000
   6  25   4      3.3711      3.0505     -5.9627      0.0000
   7  25   4     16.4159      3.6277     16.1183      0.0000
   8  25   4      8.4222      4.5965     -1.1720      0.0000
   9  25   4     13.5757      3.9275     15.4409      0.0000
  -9  26   4      3.9667      3.7197      6.6168      0.0000
  -8  26   4     22.0639      3.0362     19.6539      0.0000
  -7  26   4      3.8119      2.9245      2.6299      0.0000
  -6  26   4      9.3676      2.6311     -7.5524      0.0000
  -5  26   4     24.6160      2.3904     22.8717      0.0000
  -4  26   4     17.6415      2.1614     17.0731      0.0000
  -3  26   4      7.0153      2.0636     -4.0327      0.0000
  -2  26   4      8.4715      1.3258     -5.5612      0.0000
  -1  26   4     23.4164      1.2596     24.7455      0.0000
   0  26   4     21.5221      2.2352    -17.1210      0.0000
   1  26   4     43.9816      2.5606     44.8071      0.0000
   2  26   4     12.3785      2.9631    -11.2230      0.0000
   3  26   4     11.6919      2.6962      4.7670      0.0000
   4  26   4     11.6779      2.3291    -10.1048      0.0000
   5  26   4     13.5433      2.2473     15.5341      0.0000
   6  26   4     13.1271      2.1777    -13.9803      0.0000
   7  26   4      8.0174      3.8050     -5.4740      0.0000
   8  26   4      8.6713      4.4239      7.4938      0.0000
   9  26   4      7.5539      3.9931      6.0783      0.0000
  -9  27   4      2.9347      3.1341      6.3403      0.0000
  -8  27   4     30.5000      2.6959     29.3024      0.0000
  -7  27   4      2.3370      3.4077     -3.0704      0.0000
  -6  27   4     16.0691      3.5707    -15.9634      0.0000
  -5  27   4     46.4047      2.3572     45.8998      0.0000
  -4  27   4      4.2026      3.8601     -1.3228      0.0000
  -3  27   4     34.6262      1.6270    -34.4866      0.0000
  -2  27   4     52.1203      1.0914    -51.2074      0.0000
  -1  27   4      0.0000      2.0456     -0.5867      0.0000
   0  27   4     81.3871      5.0193     80.5945      0.0000
   1  27   4     14.6881      2.8887    -13.1611      0.0000
   2  27   4      5.3364      3.9428      4.5441      0.0000
   3  27   4     58.3796      1.9810    -59.3015      0.0000
   4  27   4     17.7500      2.1046     20.3515      0.0000
   5  27   4      4.8078      2.5863     -2.6925      0.0000
   6  27   4      5.6957      3.0076      8.3495      0.0000
   7  27   4     26.8673      3.6732    -27.3373      0.0000
   8  27   4      3.8317      3.3829      4.5409      0.0000
   9  27   4      1.2999      4.5753      2.5475      0.0000
  -9  28   4     28.1957      4.2029    -25.8271      0.0000
  -8  28   4     26.8667      2.7141    -25.2664      0.0000
  -7  28   4      2.6329      4.1351     -1.4684      0.0000
  -6  28   4     11.6647      4.6562     10.1993      0.0000
  -5  28   4      8.7832      3.4115     -1.3776      0.0000
  -4  28   4      7.8923      2.7084     -5.4518      0.0000
  -3  28   4     10.3409      1.9788     -9.2351      0.0000
  -2  28   4      7.7515      1.4038      3.6890      0.0000
  -1  28   4     16.4178      1.2706    -15.6347      0.0000
   0  28   4     45.5859      1.5590     43.4793      0.0000
   1  28   4     46.3275      3.5640    -49.0693      0.0000
   2  28   4     23.2600      2.8091     22.5165      0.0000
   3  28   4     17.6033      2.1884    -14.1715      0.0000
   4  28   4     12.9310      2.2343    -10.8227      0.0000
   5  28   4      4.1387      2.9152      1.0043      0.0000
   6  28   4     21.2848      3.5751    -23.2733      0.0000
   7  28   4     16.0126      3.6090     17.4992      0.0000
   8  28   4      3.9701      3.1417      2.6409      0.0000
  -9  29   4     13.3062      2.9418    -10.9917      0.0000
  -8  29   4      8.9867      3.0844     -7.3705      0.0000
  -7  29   4      3.0224      2.8612     -1.6036      0.0000
  -6  29   4     15.0738      2.6751     12.8617      0.0000
  -5  29   4     36.4560      2.4321     35.9569      0.0000
  -4  29   4     53.9107      1.9399    -51.7471      0.0000
  -3  29   4     48.7816      1.6893     48.1962      0.0000
  -2  29   4      9.5077      1.2020      8.7507      0.0000
  -1  29   4      5.0653      1.9152      4.3371      0.0000
   0  29   4     22.8974      1.6194    -22.9128      0.0000
   1  29   4     53.6080      2.0379     52.6919      0.0000
   2  29   4      9.8347      2.7311     -7.7723      0.0000
   3  29   4     30.1676      2.0444    -29.6385      0.0000
   4  29   4     28.8036      4.1724     29.4227      0.0000
   5  29   4      4.7959      2.4889     -5.1699      0.0000
   6  29   4      1.0205      4.5212      2.5601      0.0000
   7  29   4     12.9561      3.8074    -15.1053      0.0000
   8  29   4     13.6035      3.7623    -13.2795      0.0000
  -9  30   4      0.0000      3.9319      1.6454      0.0000
  -8  30   4      0.0000      3.5569     -2.1531      0.0000
  -7  30   4      6.5135      4.7699      6.5635      0.0000
  -6  30   4     26.5460      2.5639    -28.2919      0.0000
  -5  30   4     28.2091      2.5285     29.3235      0.0000
  -4  30   4     42.6967      2.4217     41.2328      0.0000
  -3  30   4     38.2713      1.7361    -40.6978      0.0000
  -2  30   4      8.8557      1.6143      6.0656      0.0000
  -1  30   4     20.8193      1.3699    -20.1737      0.0000
   0  30   4      2.9661      2.6301     -0.5342      0.0000
   1  30   4     69.1688      3.2427    -66.8158      0.0000
   2  30   4     10.9974      3.2343     -7.3814      0.0000
   3  30   4      5.2522      2.6836      0.5314      0.0000
   4  30   4      6.2036      2.6039      7.8751      0.0000
   5  30   4      7.1574      2.8388     -2.9736      0.0000
   6  30   4     16.7332      3.5241     18.2896      0.0000
   7  30   4     15.2330      3.7646     12.4164      0.0000
   8  30   4      0.0000      3.3691     -5.3772      0.0000
  -8  31   4      2.3492      3.8128     -6.0041      0.0000
  -7  31   4      9.9681      2.7246     -8.4831      0.0000
  -6  31   4      3.6387      3.4705      2.4628      0.0000
  -5  31   4     25.7184      2.5479    -25.4355      0.0000
  -4  31   4     10.9693      2.6852     -9.7574      0.0000
  -3  31   4     21.9300      1.7873     21.2049      0.0000
  -2  31   4     15.2679      1.5503     13.9414      0.0000
  -1  31   4     20.1401      1.5776     20.5222      0.0000
   0  31   4     25.2089      1.6291     24.4461      0.0000
   1  31   4     53.8402      3.0645    -50.3601      0.0000
   2  31   4      6.2806      3.2173      6.6984      0.0000
   3  31   4      7.7378      2.3743      7.1811      0.0000
   4  31   4      6.2526      4.4756     -5.9943      0.0000
   5  31   4     33.7172      2.2797    -35.6106      0.0000
   6  31   4     16.3776      3.8589    -14.6362      0.0000
   7  31   4     12.3277      3.8136     12.0243      0.0000
   8  31   4      0.0000      4.0771      1.7602      0.0000
  -8  32   4      6.6759      3.2614      6.2097      0.0000
  -7  32   4      0.0000      3.6815      0.6074      0.0000
  -6  32   4      4.8857      3.6641     -8.3359      0.0000
  -5  32   4     25.7519      2.5642    -23.7859      0.0000
  -4  32   4     11.3202      2.5607     11.1327      0.0000
  -3  32   4      4.4102      2.8663     -0.7228      0.0000
  -2  32   4     28.6883      1.5455    -28.1924      0.0000
  -1  32   4      4.3075      2.2606     -2.4575      0.0000
   0  32   4      7.2159      3.8440      4.3917      0.0000
   1  32   4     20.9058      1.7865    -17.0965      0.0000
   2  32   4      6.7966      3.1637      4.9711      0.0000
   3  32   4      5.6734      1.7685     -4.4373      0.0000
   4  32   4     13.5248      2.3235    -14.7170      0.0000
   5  32   4     17.1509      2.3693    -19.8906      0.0000
   6  32   4      5.3978      3.6520     -6.9364      0.0000
   7  32   4     18.3220      3.9523     19.7016      0.0000
   8  32   4      5.7606      3.4257     10.5989      0.0000
  -8  33   4     11.4751      2.9359      9.2053      0.0000
  -7  33   4      6.9383      2.6195      7.4432      0.0000
  -6  33   4     10.6909      2.7585    -13.9375      0.0000
  -5  33   4     17.6010      4.1309    -17.9380      0.0000
  -4  33   4     21.9512      2.4675     21.1445      0.0000
  -3  33   4      5.4108      2.0048      3.1215      0.0000
  -2  33   4     16.8456      1.5645     15.5435      0.0000
  -1  33   4      7.0862      1.3711     -5.7640      0.0000
   0  33   4     51.7819      1.7125     49.7357      0.0000
   1  33   4     48.1539      1.7729     45.6146      0.0000
   2  33   4     34.8652      2.4213     33.0251      0.0000
   3  33   4      2.8076      4.0267     -4.1081      0.0000
   4  33   4      2.8948      3.5126      3.1237      0.0000
   5  33   4      5.2894      2.7551     -4.2531      0.0000
   6  33   4      7.1526      4.5130     -3.5447      0.0000
   7  33   4      6.2705      3.6851     10.6304      0.0000
  -8  34   4     25.3716      2.9624    -24.1609      0.0000
  -7  34   4     11.8675      2.6917    -11.3249      0.0000
  -6  34   4      8.3677      3.1411     -2.1119      0.0000
  -5  34   4      9.5876      3.9931      9.3694      0.0000
  -4  34   4      0.0000      5.4752      3.6302      0.0000
  -3  34   4      4.6887      2.1469     -1.6765      0.0000
  -2  34   4      9.5075      1.7103    -10.8901      0.0000
  -1  34   4      0.0000      2.3087     -2.5574      0.0000
   0  34   4     37.1089      2.5798     32.5864      0.0000
   1  34   4     37.1715      1.8136     36.1133      0.0000
   2  34   4      3.3264      2.8339      3.2482      0.0000
   3  34   4      4.9445      1.4212     -6.8144      0.0000
   4  34   4      5.2309      4.0307      0.4174      0.0000
   5  34   4     21.2329      3.6962     24.3166      0.0000
   6  34   4      2.4590      3.0097     -6.0165      0.0000
   7  34   4     13.1920      4.1012    -12.5135      0.0000
  -7  35   4      6.3316      4.6958      1.2560      0.0000
  -6  35   4     13.5755      2.8315    -14.3234      0.0000
  -5  35   4      0.0000      4.0767      6.4380      0.0000
  -4  35   4     18.2126      2.6393    -15.0533      0.0000
  -3  35   4      6.9954      2.7154     -6.2731      0.0000
  -2  35   4      1.6615      2.5250      0.8952      0.0000
  -1  35   4      7.8990      2.1022      7.4834      0.0000
   0  35   4     21.9511      1.9118    -16.4052      0.0000
   1  35   4      7.6826      2.4417     -4.4231      0.0000
   2  35   4     11.1109      1.9807     11.4527      0.0000
   3  35   4     17.5245      1.9335     17.5117      0.0000
   4  35   4     15.6220      2.4476    -11.7386      0.0000
   5  35   4     27.1939      3.7547     26.2681      0.0000
   6  35   4      0.0000      4.1877     -4.5344      0.0000
   7  35   4     13.8784      4.2678    -12.5368      0.0000
  -7  36   4      6.8499      5.0093     -8.3532      0.0000
  -6  36   4     16.3369      2.8273    -16.6694      0.0000
  -5  36   4     28.6671      2.7280     26.4470      0.0000
  -4  36   4     12.0855      2.6837     11.2420      0.0000
  -3  36   4      6.2158      2.5037      4.7002      0.0000
  -2  36   4      3.7830      3.7609     -7.2487      0.0000
  -1  36   4     15.3496      2.0598     14.2660      0.0000
   0  36   4     32.6938      3.9937     27.5672      0.0000
   1  36   4     26.0271      1.8548    -23.8463      0.0000
   2  36   4     15.3042      1.9304    -16.4203      0.0000
   3  36   4     16.0509      2.0478    -14.9516      0.0000
   4  36   4     19.5805      2.3281     15.1915      0.0000
   5  36   4      0.0000      4.0714      0.0580      0.0000
   6  36   4      0.0000      4.2422      0.1004      0.0000
   7  36   4      0.0000      3.4128     -7.1347      0.0000
  -7  37   4      7.7875      3.6162      9.6078      0.0000
  -6  37   4     10.9988      2.9020     11.5506      0.0000
  -5  37   4     15.6370      2.8933    -10.6766      0.0000
  -4  37   4      3.1352      3.7280      2.1712      0.0000
  -3  37   4      0.0000      3.4540     -4.7225      0.0000
  -2  37   4      3.7575      3.5370      6.0257      0.0000
  -1  37   4      4.3926      2.2018      5.8492      0.0000
   0  37   4     10.6841      2.5168     -6.3195      0.0000
   1  37   4     23.2740      1.8858    -21.6203      0.0000
   2  37   4      0.0000      3.4510      2.9639      0.0000
   3  37   4     13.1585      1.9583    -13.8389      0.0000
   4  37   4     10.8599      2.3219      5.2508      0.0000
   5  37   4      0.0000      3.3500     -2.9961      0.0000
   6  37   4      4.5170      4.0539      6.8624      0.0000
  -6  38   4      5.1598      5.1180      3.1795      0.0000
  -5  38   4     10.6399      3.1287     10.1239      0.0000
  -4  38   4     19.8588      2.7662    -19.7734      0.0000
  -3  38   4     21.6256      3.3097     18.8778      0.0000
  -2  38   4      6.5786      2.1218     -3.2849      0.0000
  -1  38   4     22.8285      2.0026     24.1342      0.0000
   0  38   4     11.9433      2.3165    -10.2679      0.0000
   1  38   4     14.6918      2.0116     15.6440      0.0000
   2  38   4     14.0548      2.4446    -14.4340      0.0000
   3  38   4      6.3525      2.6406     -2.5219      0.0000
   4  38   4     10.5355      2.1124     10.4637      0.0000
   5  38   4     21.0326      3.6777    -21.3194      0.0000
   6  38   4     10.6618      4.2633      9.9682      0.0000
  -6  39   4      6.6693      3.2911     -0.5425      0.0000
  -5  39   4     16.5685      5.3142     19.1526      0.0000
  -4  39   4      0.0000      3.9255     -5.6366      0.0000
  -3  39   4      5.6665      3.6857     -3.1026      0.0000
  -2  39   4     23.2303      1.7698    -24.1799      0.0000
  -1  39   4     21.4153      1.9796     21.1895      0.0000
   0  39   4      1.5944      4.5587     -4.1697      0.0000
   1  39   4     17.1581      2.4875    -13.5059      0.0000
   2  39   4      5.2308      5.5166      1.9203      0.0000
   3  39   4     15.3113      2.3305    -15.1059      0.0000
   4  39   4      2.1682      3.1683      2.4210      0.0000
   5  39   4      9.9583      2.7862     -5.1153      0.0000
  -6  40   4     15.1108      2.9594     10.6867      0.0000
  -5  40   4     16.4467      2.9806    -16.7589      0.0000
  -4  40   4      0.0000      4.4604     -2.9594      0.0000
  -3  40   4      1.3876      2.9934      3.7191      0.0000
  -2  40   4     22.3731      2.0835    -22.7320      0.0000
  -1  40   4     11.4327      2.6537    -10.9855      0.0000
   0  40   4      9.6071      2.5843    -12.7854      0.0000
   1  40   4      0.0000      3.4643      3.3477      0.0000
   2  40   4     14.5107      2.6580     14.5685      0.0000
   3  40   4      4.5083      3.3236      1.2840      0.0000
   4  40   4      3.1968      3.8071      0.4250      0.0000
   5  40   4      4.2950      4.9194      6.4706      0.0000
  -5  41   4      5.9924      3.1120     -1.9192      0.0000
  -4  41   4      0.0000      3.4641      4.7163      0.0000
  -3  41   4      0.0000      3.5595     -3.0904      0.0000
  -2  41   4      5.3278      1.9104      4.6049      0.0000
  -1  41   4     18.3282      2.5621    -17.1132      0.0000
   0  41   4      5.9739      4.4206      5.5677      0.0000
   1  41   4      0.0000      4.0947     -1.4751      0.0000
   2  41   4      0.0000      3.3598     -6.6551      0.0000
   3  41   4      6.3747      2.0469     -6.0322      0.0000
   4  41   4      9.6301      4.0493      8.5918      0.0000
   5  41   4      9.0946      3.1852     11.0629      0.0000
  -5  42   4      0.0000      4.6214      2.8790      0.0000
  -4  42   4      6.2933      3.4836      8.9549      0.0000
  -3  42   4      0.0000      4.4452      2.4540      0.0000
  -2  42   4      6.5777      2.8331     -8.9744      0.0000
  -1  42   4     15.4213      2.5365    -15.2027      0.0000
   0  42   4     10.2183      3.5945     -8.4596      0.0000
   1  42   4      0.0000      4.8970      2.6180      0.0000
   2  42   4      6.8431      5.0178     -5.3716      0.0000
   3  42   4      6.1793      1.7547      4.3965      0.0000
   4  42   4     16.2258      2.7354     16.7810      0.0000
  -4  43   4      4.6064      3.1351     -0.5503      0.0000
  -3  43   4      0.0000      4.1831     -3.6596      0.0000
  -2  43   4      5.0774      4.6734     -2.5583      0.0000
  -1  43   4      3.0272      2.4927     -2.4989      0.0000
   0  43   4      0.0000      3.9342     -1.0494      0.0000
   1  43   4      3.4590      3.8238      7.5821      0.0000
   2  43   4      6.5196      2.7634     -4.1526      0.0000
   3  43   4     11.5199      2.7068     10.4916      0.0000
   4  43   4     14.1603      2.9179    -10.5139      0.0000
  -3  44   4     10.7013      2.9027     -6.3003      0.0000
  -2  44   4      9.3271      2.9474      6.0776      0.0000
  -1  44   4      2.5001      4.2817     -2.2941      0.0000
   0  44   4      0.0000      2.8421      3.6272      0.0000
   1  44   4      8.8402      4.1766     -7.8079      0.0000
   2  44   4      1.1917      4.6085     -3.3081      0.0000
   3  44   4      0.0000      4.2128      4.9471      0.0000
  -3  45   4      5.7033      4.1843     -3.9813      0.0000
  -2  45   4     21.8153      2.8216    -17.8842      0.0000
  -1  45   4     11.1748      3.8193     11.0257      0.0000
   0  45   4      0.0000      4.4519      1.1074      0.0000
   1  45   4      7.8623      4.0117     -7.4678      0.0000
   2  45   4      6.1397      3.7272      4.5157      0.0000
  -1  46   4     11.5616      3.9945     12.1529      0.0000
   0  46   4      3.0313      3.4304      0.1299      0.0000
   1  46   4      0.0000      3.8184      4.8064      0.0000
 -11   0   5      9.3257      3.3990      5.7555      0.0000
  -9   0   5     18.8829      2.1902    -22.4033      0.0000
  -7   0   5     33.2331      1.8900     33.7186      0.0000
  -5   0   5     38.1023      1.6140     38.8659      0.0000
  -3   0   5    381.9127      3.1784   -369.4224      0.0000
  -1   0   5     64.4637      0.8945    -66.6290      0.0000
   1   0   5    257.2939      0.9987   -252.2850      0.0000
   3   0   5     45.8569      1.5450     43.6302      0.0000
   5   0   5     31.8117      1.9439     28.7469      0.0000
   7   0   5     12.4889      2.0201     13.8419      0.0000
   9   0   5      0.0000      5.0705      4.7542      0.0000
  11   0   5      7.6623      3.3667     -8.8956      0.0000
 -11   1   5     24.4339      3.5259    -25.1980      0.0000
 -10   1   5      4.0380      2.4271     -2.0651      0.0000
  -9   1   5     11.9082      1.6128     14.5777      0.0000
  -8   1   5     16.6383      1.4313     15.4102      0.0000
  -7   1   5      6.3341      1.8891     -7.5171      0.0000
  -6   1   5      6.5372      1.0639     -8.4053      0.0000
  -5   1   5      1.5778      1.5809     -1.9935      0.0000
  -4   1   5     13.7332      0.5783    -12.7526      0.0000
  -3   1   5     22.1656      0.8187    -19.7544      0.0000
  -2   1   5      5.6379      0.6071     -6.0852      0.0000
  -1   1   5     23.3151      0.6312    -24.1196      0.0000
   0   1   5     11.2617      0.6668     11.2637      0.0000
   1   1   5    159.7902      0.7062   -161.2844      0.0000
   2   1   5     13.1923      0.9138     13.0330      0.0000
   3   1   5     51.8530      1.0935     50.0967      0.0000
   4   1   5     33.2160      1.1686    -31.0642      0.0000
   5   1   5      8.1340      1.1183     -7.9493      0.0000
   6   1   5     11.1620      1.3342    -12.0267      0.0000
   7   1   5      4.3520      2.0458      6.9451      0.0000
   8   1   5      8.0672      1.6928      7.7071      0.0000
   9   1   5      6.3688      2.1956     -6.6854      0.0000
  10   1   5     12.6371      2.9362     11.1629      0.0000
  11   1   5      1.2250      4.5912      3.6770      0.0000
 -11   2   5     34.3371      3.5162     30.3850      0.0000
 -10   2   5      6.0644      1.6268     -8.7839      0.0000
  -9   2   5     20.4441      1.5174    -22.9021      0.0000
  -8   2   5     40.1317      1.4344     42.6652      0.0000
  -7   2   5      3.2416      1.7658      0.0509      0.0000
  -6   2   5      8.4033      1.1487    -10.3020      0.0000
  -5   2   5      8.6343      0.9698      8.4335      0.0000
  -4   2   5     13.1561      0.5976     13.4258      0.0000
  -3   2   5      6.6383      0.7529     -6.1806      0.0000
  -2   2   5      8.0893      0.5337     -7.8922      0.0000
  -1   2   5     13.5614      0.6438    -14.1281      0.0000
   0   2   5     89.7584      0.6657    -89.0943      0.0000
   1   2   5    198.7060      0.7031   -199.8992      0.0000
   2   2   5      3.1939      1.0500      4.0432      0.0000
   3   2   5     70.1291      1.0914     66.5884      0.0000
   4   2   5     40.2165      1.1608     38.6210      0.0000
   5   2   5     36.1524      1.0461     33.5254      0.0000
   6   2   5     11.9559      1.3462     11.5930      0.0000
   7   2   5     31.5614      1.6640     29.5698      0.0000
   8   2   5      6.7925      1.5089     -8.5686      0.0000
   9   2   5      2.5415      2.9236     -1.1061      0.0000
  10   2   5      6.4765      4.1587     -1.9530      0.0000
  11   2   5      7.0503      3.6291     -7.0033      0.0000
 -11   3   5     20.2408      3.5458    -17.5600      0.0000
 -10   3   5      3.8457      1.9647     -3.8999      0.0000
  -9   3   5      6.5980      1.6086     -4.4816      0.0000
  -8   3   5     24.3335      1.4134     25.7304      0.0000
  -7   3   5      0.0000      2.1208     -0.1182      0.0000
  -6   3   5     13.0423      1.2267    -12.0364      0.0000
  -5   3   5      3.9270      0.9110     -4.0545      0.0000
  -4   3   5     30.9080      0.5774     30.8256      0.0000
  -3   3   5     89.4713      0.7794     87.0436      0.0000
  -2   3   5     16.1980      0.6071     16.4359      0.0000
  -1   3   5     19.1198      0.6864     19.3686      0.0000
   0   3   5    135.1794      0.9788    133.9629      0.0000
   1   3   5    122.4428      0.6988    123.0635      0.0000
   2   3   5      2.4885      1.7221      2.0263      0.0000
   3   3   5     13.5711      0.9857     12.9916      0.0000
   4   3   5     18.1099      1.0879     16.2405      0.0000
   5   3   5      5.3889      1.0877      5.1552      0.0000
   6   3   5     15.8224      1.0502    -14.9203      0.0000
   7   3   5     33.6768      1.3107     31.5006      0.0000
   8   3   5      4.6936      2.5180      3.7782      0.0000
   9   3   5     17.8255      2.0414     17.0834      0.0000
  10   3   5      3.0184      3.5034     -4.6777      0.0000
  11   3   5     11.2840      3.3228     11.7622      0.0000
 -11   4   5      8.6247      3.8166     -4.8849      0.0000
 -10   4   5      0.0000      2.2980      0.2644      0.0000
  -9   4   5      9.9475      1.5905     11.1806      0.0000
  -8   4   5     19.2590      1.4402    -21.9870      0.0000
  -7   4   5      5.4797      1.3830      5.4364      0.0000
  -6   4   5      7.4542      1.0228     -8.3659      0.0000
  -5   4   5     11.3754      0.8569     12.1967      0.0000
  -4   4   5     15.1065      0.6841     14.9552      0.0000
  -3   4   5      0.7665      1.2788      1.5894      0.0000
  -2   4   5      9.6110      0.6839     -9.8005      0.0000
  -1   4   5      7.3951      0.7131      7.9269      0.0000
   0   4   5    101.4024      0.6769    100.3257      0.0000
   1   4   5     80.5957      0.6692     82.5019      0.0000
   2   4   5      8.1177      1.0079      7.8356      0.0000
   3   4   5      5.6324      0.9199     -6.0720      0.0000
   4   4   5     79.7460      0.9803    -75.1589      0.0000
   5   4   5     32.9220      0.9534    -32.3913      0.0000
   6   4   5     16.8411      1.2654     16.1268      0.0000
   7   4   5      1.1377      2.2671      0.6908      0.0000
   8   4   5     30.8918      1.9556    -29.3152      0.0000
   9   4   5      7.4517      2.6330     -0.9761      0.0000
  10   4   5      3.1784      5.1950      3.7763      0.0000
  11   4   5     10.2688      4.5452     -9.1328      0.0000
 -11   5   5      6.7788      3.8025     -6.7064      0.0000
 -10   5   5     10.4299      2.1574    -11.2529      0.0000
  -9   5   5     24.1270      1.4927    -25.7529      0.0000
  -8   5   5     10.9434      1.4747     -9.5831      0.0000
  -7   5   5     11.1003      1.3613     11.8082      0.0000
  -6   5   5      9.4824      0.6723    -10.6313      0.0000
  -5   5   5      6.3120      0.8796      6.4520      0.0000
  -4   5   5      9.6151      0.9308     -8.4380      0.0000
  -3   5   5     18.3085      0.8253     18.3950      0.0000
  -2   5   5      0.8451      1.0470     -0.9231      0.0000
  -1   5   5      9.7248      0.6430     -9.9976      0.0000
   0   5   5     21.6634      0.6707    -23.3987      0.0000
   1   5   5     78.6941      0.8083     79.3084      0.0000
   2   5   5     16.3177      0.9169    -18.1970      0.0000
   3   5   5      4.7249      0.9201     -1.8397      0.0000
   4   5   5     10.0859      1.0195      9.1462      0.0000
   5   5   5     22.3421      0.9243    -21.5706      0.0000
   6   5   5     23.6607      1.2269    -23.2791      0.0000
   7   5   5      8.6971      1.2252     -8.2075      0.0000
   8   5   5     21.9828      1.9785     22.8549      0.0000
   9   5   5     28.1667      1.8301    -27.6912      0.0000
  10   5   5      0.0000      5.6809      2.8025      0.0000
  11   5   5      6.4700      4.7823     -2.6195      0.0000
 -11   6   5      0.0000      4.4840     -0.7802      0.0000
 -10   6   5      3.8090      2.2309      0.5843      0.0000
  -9   6   5      6.7608      2.1717     -4.6447      0.0000
  -8   6   5      9.7880      1.3627    -11.3647      0.0000
  -7   6   5      9.9876      1.2926      9.8622      0.0000
  -6   6   5     14.4695      1.2399    -16.5221      0.0000
  -5   6   5     37.5622      0.8915     36.3903      0.0000
  -4   6   5     61.2872      0.9442     59.8123      0.0000
  -3   6   5     22.7621      0.7612     22.4585      0.0000
  -2   6   5     36.3764      0.6566    -36.5578      0.0000
  -1   6   5     31.8249      0.5692     30.1904      0.0000
   0   6   5     47.1590      0.6285     46.1457      0.0000
   1   6   5     46.7432      0.6678    -45.7139      0.0000
   2   6   5      3.2810      0.9186     -2.3710      0.0000
   3   6   5     12.6297      0.8590     12.3353      0.0000
   4   6   5     21.4169      0.8425    -18.4201      0.0000
   5   6   5      7.0532      0.8115     -6.5958      0.0000
   6   6   5     12.0008      1.2640    -10.7332      0.0000
   7   6   5      0.0000      2.3306      4.4215      0.0000
   8   6   5     19.9104      2.0096     18.7001      0.0000
   9   6   5     12.3164      2.0748    -10.1866      0.0000
  10   6   5     16.2373      2.8037    -13.1353      0.0000
  11   6   5     16.4476      3.9255     15.2485      0.0000
 -11   7   5      0.0000      4.8366     -2.2449      0.0000
 -10   7   5      0.0000      2.7492      1.3312      0.0000
  -9   7   5     25.8556      1.6908     28.9913      0.0000
  -8   7   5     30.2952      1.4081     31.7794      0.0000
  -7   7   5     17.4885      1.3063    -17.9437      0.0000
  -6   7   5      6.5123      1.1086      8.7630      0.0000
  -5   7   5      3.6574      2.0828      0.3515      0.0000
  -4   7   5     19.3553      1.1106    -18.0946      0.0000
  -3   7   5     19.2044      0.6333     19.1206      0.0000
  -2   7   5     19.7217      0.6640    -18.8428      0.0000
  -1   7   5      4.4145      0.4744      3.6394      0.0000
   0   7   5     11.4738      0.6285    -10.3847      0.0000
   1   7   5     16.6882      0.6830     15.3388      0.0000
   2   7   5     24.7125      0.6708     26.3626      0.0000
   3   7   5     83.7809      0.8493    -80.7587      0.0000
   4   7   5     86.5272      1.2292    -81.4324      0.0000
   5   7   5     26.0809      0.9106     24.6867      0.0000
   6   7   5     11.4814      1.3924     11.7768      0.0000
   7   7   5      1.7235      2.0899     -2.9662      0.0000
   8   7   5      8.2370      2.2158     -6.6128      0.0000
   9   7   5     18.9416      1.9077    -16.7652      0.0000
  10   7   5     14.4630      2.4012     11.9222      0.0000
  11   7   5     16.7315      4.1729     15.1674      0.0000
 -11   8   5      4.0414      3.9396     -0.2046      0.0000
 -10   8   5      3.9078      1.8551      6.0729      0.0000
  -9   8   5     15.5854      2.1845    -11.9633      0.0000
  -8   8   5      3.1920      3.0261      3.9032      0.0000
  -7   8   5      3.0725      1.8502     -4.8792      0.0000
  -6   8   5     12.5116      1.0943    -12.3604      0.0000
  -5   8   5     40.4104      1.8956     38.0349      0.0000
  -4   8   5     16.5337      1.1196     15.4297      0.0000
  -3   8   5      7.2415      0.6859     -7.2998      0.0000
  -2   8   5     26.3933      0.6774     25.6429      0.0000
  -1   8   5     24.5070      0.5988    -24.5681      0.0000
   0   8   5     12.4171      0.6675     11.7147      0.0000
   1   8   5      7.7964      0.7259     -7.6213      0.0000
   2   8   5      3.6607      0.6826     -4.7481      0.0000
   3   8   5     50.9272      0.9820     49.5875      0.0000
   4   8   5     14.9066      1.3293     13.8993      0.0000
   5   8   5     17.3945      0.9019    -17.9247      0.0000
   6   8   5     24.4417      1.3309     24.3093      0.0000
   7   8   5      2.5140      2.6139      0.3346      0.0000
   8   8   5      0.0000      2.5986      0.9096      0.0000
   9   8   5     21.6587      2.1644    -20.1624      0.0000
  10   8   5     13.3614      2.4878     13.8868      0.0000
 -11   9   5      2.5284      2.9872      1.6839      0.0000
 -10   9   5     12.9909      2.2393     13.4845      0.0000
  -9   9   5      6.6897      2.9064     -0.9783      0.0000
  -8   9   5      7.0619      1.3096     -7.2434      0.0000
  -7   9   5     19.0755      1.4179    -19.4792      0.0000
  -6   9   5     14.6413      1.0080    -14.1506      0.0000
  -5   9   5    150.4219      1.7480    149.6760      0.0000
  -4   9   5    118.3096      0.8481    113.8094      0.0000
  -3   9   5    136.0064      1.5953   -136.4451      0.0000
  -2   9   5     40.0869      0.8458    -41.9905      0.0000
  -1   9   5     56.2282      0.7000     55.6421      0.0000
   0   9   5      4.1971      0.8140      3.4160      0.0000
   1   9   5     34.4528      0.7356    -35.3863      0.0000
   2   9   5      4.8620      0.7753      4.6303      0.0000
   3   9   5     47.3562      0.9914    -45.2631      0.0000
   4   9   5     18.0589      1.0386    -16.4275      0.0000
   5   9   5     10.2519      1.5057     11.3153      0.0000
   6   9   5     25.4168      1.3200     25.6219      0.0000
   7   9   5      6.4273      1.7073     -4.9970      0.0000
   8   9   5     15.9930      1.7782     17.3750      0.0000
   9   9   5      0.0000      2.6324     -1.1945      0.0000
  10   9   5     21.2986      2.2594    -18.3377      0.0000
 -11  10   5      2.3561      2.6263     -1.0405      0.0000
 -10  10   5      6.7319      2.5664     -3.1378      0.0000
  -9  10   5     16.2392      2.1406    -16.1926      0.0000
  -8  10   5      0.6563      1.7089     -1.2221      0.0000
  -7  10   5      9.9774      1.1575    -10.7772      0.0000
  -6  10   5      7.9252      0.9012      8.9603      0.0000
  -5  10   5     59.6954      2.2393    -59.7474      0.0000
  -4  10   5      0.0000      2.0440      1.9346      0.0000
  -3  10   5     18.9831      2.6472     17.8758      0.0000
  -2  10   5     13.7072      0.6252    -14.5925      0.0000
  -1  10   5     42.1706      0.7326     44.0626      0.0000
   0  10   5     44.4600      0.7189    -43.7723      0.0000
   1  10   5      1.8493      1.4629     -1.6110      0.0000
   2  10   5      5.1259      0.7905      6.0785      0.0000
   3  10   5     32.4683      1.0159     31.0857      0.0000
   4  10   5     46.4007      1.0301    -46.4367      0.0000
   5  10   5      0.0000      2.3481     -0.6885      0.0000
   6  10   5      6.2849      1.7862     -7.8635      0.0000
   7  10   5     17.0675      2.5537     16.1087      0.0000
   8  10   5     20.6754      2.1138    -20.4984      0.0000
   9  10   5     10.8500      2.5330    -13.6832      0.0000
  10  10   5      5.7408      2.4018      5.3349      0.0000
 -11  11   5     17.6251      3.8570     19.2370      0.0000
 -10  11   5      0.0000      4.2443      0.5395      0.0000
  -9  11   5      0.4451      2.7755     -4.0768      0.0000
  -8  11   5     19.3950      1.5069     21.4110      0.0000
  -7  11   5      3.8554      1.7786     -3.2885      0.0000
  -6  11   5     20.0964      0.7948     21.4891      0.0000
  -5  11   5     12.5290      1.1546    -12.1221      0.0000
  -4  11   5     18.7516      0.7387     19.4091      0.0000
  -3  11   5     23.1960      0.6233    -23.4348      0.0000
  -2  11   5     10.8135      0.6209    -12.1453      0.0000
  -1  11   5     28.7611      0.8045     29.9511      0.0000
   0  11   5     64.1677      0.9365     64.4899      0.0000
   1  11   5      4.9531      0.8105     -6.1067      0.0000
   2  11   5     14.8790      1.0849    -15.4232      0.0000
   3  11   5    136.4612      1.7748   -132.0970      0.0000
   4  11   5     20.3957      1.0350    -18.6378      0.0000
   5  11   5     34.9030      1.4304     32.5124      0.0000
   6  11   5      4.1749      1.1565     -4.5953      0.0000
   7  11   5      6.9850      2.2499     -7.5350      0.0000
   8  11   5      5.8669      2.3110      5.7193      0.0000
   9  11   5      2.2156      3.2855      2.9380      0.0000
  10  11   5      7.6322      3.4652      9.0669      0.0000
 -11  12   5     21.9569      3.9255    -17.5850      0.0000
 -10  12   5      4.6708      3.0309      1.5679      0.0000
  -9  12   5      9.1335      1.7438     -9.2417      0.0000
  -8  12   5     26.6974      2.1184     26.3547      0.0000
  -7  12   5     21.3758      1.3409    -23.6512      0.0000
  -6  12   5     53.1326      1.4511     54.7558      0.0000
  -5  12   5     10.7530      0.8396     10.8627      0.0000
  -4  12   5     25.4038      0.9583    -27.3924      0.0000
  -3  12   5     39.4844      0.7453     39.2966      0.0000
  -2  12   5     16.3996      0.6053    -15.6794      0.0000
  -1  12   5     39.0630      0.8966     38.8895      0.0000
   0  12   5     24.4729      0.7325    -24.8900      0.0000
   1  12   5      0.0000      1.3786      0.6516      0.0000
   2  12   5     19.8374      1.1216     20.8552      0.0000
   3  12   5     11.7684      1.4765      2.5459      0.0000
   4  12   5     17.4030      1.2361    -17.8817      0.0000
   5  12   5     13.0321      1.3021    -12.3574      0.0000
   6  12   5      5.7272      1.6314     -4.7732      0.0000
   7  12   5     19.1057      1.7842    -19.2979      0.0000
   8  12   5     11.2191      1.8132    -10.3758      0.0000
   9  12   5     18.8782      3.7696     18.9807      0.0000
  10  12   5     20.7102      2.9874    -18.0114      0.0000
 -11  13   5     14.6933      3.8737    -11.8016      0.0000
 -10  13   5      6.4890      4.6197      2.5567      0.0000
  -9  13   5     13.1083      2.3184    -12.3310      0.0000
  -8  13   5     11.6523      4.4360     -8.8021      0.0000
  -7  13   5     13.6902      2.4021    -10.0577      0.0000
  -6  13   5     32.7290      2.1559    -32.3118      0.0000
  -5  13   5     21.1529      1.1657    -21.2858      0.0000
  -4  13   5      8.2655      0.9531      6.9589      0.0000
  -3  13   5      7.0293      0.9654     -7.4900      0.0000
  -2  13   5      8.8982      0.7223      9.9667      0.0000
  -1  13   5     23.2192      0.8286     23.3923      0.0000
   0  13   5      5.9344      0.8573     -6.1664      0.0000
   1  13   5     20.1433      1.1166    -18.6311      0.0000
   2  13   5     34.7072      1.1337     34.5809      0.0000
   3  13   5     99.2989      1.4522     96.6587      0.0000
   4  13   5     38.4230      1.2256    -37.6975      0.0000
   5  13   5     31.7023      1.6452     31.3796      0.0000
   6  13   5      3.3996      2.4364      0.0654      0.0000
   7  13   5     10.4938      2.3906      9.4320      0.0000
   8  13   5      4.0913      3.0709      4.4853      0.0000
   9  13   5      9.3130      4.6140      9.3609      0.0000
  10  13   5     30.7450      5.3381     27.1434      0.0000
 -11  14   5      9.8224      3.9943    -11.9812      0.0000
 -10  14   5      8.4665      3.1507      8.8261      0.0000
  -9  14   5      3.9966      2.8342     -3.1067      0.0000
  -8  14   5     27.8314      2.1387     27.6431      0.0000
  -7  14   5     55.5693      1.6639    -57.6119      0.0000
  -6  14   5     35.5229      2.5802    -36.7593      0.0000
  -5  14   5      4.9383      1.3778     -1.5774      0.0000
  -4  14   5     25.1585      1.1639    -24.6567      0.0000
  -3  14   5      6.7428      0.8634     -5.6981      0.0000
  -2  14   5     17.4401      0.6780     16.4194      0.0000
  -1  14   5     33.5554      0.8551    -33.6370      0.0000
   0  14   5     19.5922      0.8704    -19.7134      0.0000
   1  14   5      4.4267      0.9649     -6.5011      0.0000
   2  14   5     34.0919      1.3486     33.2591      0.0000
   3  14   5     20.6731      1.2308     18.0574      0.0000
   4  14   5      7.3133      1.9805     -9.6733      0.0000
   5  14   5     34.0410      1.6498    -33.6539      0.0000
   6  14   5      0.0000      2.4719      0.0383      0.0000
   7  14   5      2.9300      2.8949      1.7146      0.0000
   8  14   5     17.0058      2.3921    -16.5675      0.0000
   9  14   5     49.3588      3.8534    -49.7958      0.0000
  10  14   5     16.0217      3.1167     13.0863      0.0000
 -11  15   5      3.1256      3.6994     -3.2042      0.0000
 -10  15   5      5.6833      4.3323      3.6399      0.0000
  -9  15   5      3.0965      3.1827     -4.6133      0.0000
  -8  15   5     25.6714      2.1194     23.2717      0.0000
  -7  15   5     55.7729      1.6863    -55.9218      0.0000
  -6  15   5     81.4789      1.5994    -81.2735      0.0000
  -5  15   5      3.9185      1.7786     -3.8107      0.0000
  -4  15   5     57.0417      1.1608    -56.4442      0.0000
  -3  15   5     20.9710      0.9463     21.5000      0.0000
  -2  15   5     85.9410      1.3037    -88.0975      0.0000
  -1  15   5     85.5087      0.8784     86.8213      0.0000
   0  15   5     12.4682      1.0931     12.5190      0.0000
   1  15   5      8.0262      1.9148      8.4664      0.0000
   2  15   5     29.0410      1.8048    -26.8832      0.0000
   3  15   5     39.2098      1.6948     39.0908      0.0000
   4  15   5      6.5892      1.3662     -5.7775      0.0000
   5  15   5      6.9775      2.5786      1.3954      0.0000
   6  15   5      1.4404      3.8082     -1.1181      0.0000
   7  15   5     11.8651      1.9969      9.8731      0.0000
   8  15   5     20.3747      2.2788    -19.1933      0.0000
   9  15   5     46.0754      3.8536     41.4850      0.0000
  10  15   5      1.8955      2.8943      4.9300      0.0000
 -11  16   5      9.0434      3.4016      7.6461      0.0000
 -10  16   5     25.2092      3.7666    -24.4045      0.0000
  -9  16   5     13.2140      2.2399    -14.8932      0.0000
  -8  16   5     11.2770      1.8320    -11.4834      0.0000
  -7  16   5     31.0911      1.7145     29.5455      0.0000
  -6  16   5     48.1570      1.9696     46.9157      0.0000
  -5  16   5      4.2900      3.2263      6.2886      0.0000
  -4  16   5      6.5414      2.2887     -0.9641      0.0000
  -3  16   5      5.3614      1.1449      4.3820      0.0000
  -2  16   5     25.7266      0.9005    -26.2264      0.0000
  -1  16   5     33.6953      1.0152     34.9505      0.0000
   0  16   5     17.5116      1.2121    -17.9571      0.0000
   1  16   5     81.6258      1.7676     83.3206      0.0000
   2  16   5     64.7410      1.5683    -64.6329      0.0000
   3  16   5     21.9208      1.5232     23.7182      0.0000
   4  16   5      2.7652      2.3140      5.1000      0.0000
   5  16   5     31.7533      2.0020     31.3451      0.0000
   6  16   5     12.8088      2.1301    -11.8690      0.0000
   7  16   5      0.0000      4.6132     -1.1030      0.0000
   8  16   5      5.4688      4.0311     -9.0028      0.0000
   9  16   5     31.4306      4.0059    -32.3033      0.0000
  10  16   5      9.0722      4.2035      4.2122      0.0000
 -11  17   5     29.1596      4.0529    -29.5994      0.0000
 -10  17   5      4.4556      2.7932      0.8517      0.0000
  -9  17   5      6.6865      2.8331     -5.2500      0.0000
  -8  17   5      0.0000      3.1887      6.1006      0.0000
  -7  17   5     14.9199      1.8053    -14.5706      0.0000
  -6  17   5     13.7252      1.8947      7.3018      0.0000
  -5  17   5      3.1881      2.8918     -3.6575      0.0000
  -4  17   5      1.3003      1.2512      0.2673      0.0000
  -3  17   5     29.7125      1.1380    -28.5851      0.0000
  -2  17   5     19.1586      0.9698     20.5365      0.0000
  -1  17   5     13.2785      1.0814    -12.6821      0.0000
   0  17   5      7.4691      1.4201      7.4194      0.0000
   1  17   5     14.6002      1.9560    -11.9523      0.0000
   2  17   5     34.7686      2.5032    -34.5570      0.0000
   3  17   5     32.0824      1.7538    -32.0396      0.0000
   4  17   5     26.2909      1.4049     26.3162      0.0000
   5  17   5     15.4454      2.1330     10.7263      0.0000
   6  17   5      7.2086      2.3994      5.0292      0.0000
   7  17   5     19.7568      2.1407     20.7027      0.0000
   8  17   5     22.0160      3.6696     18.4855      0.0000
   9  17   5     17.0194      3.8972    -10.6363      0.0000
  10  17   5     15.5208      4.4083     16.2866      0.0000
 -10  18   5     13.6205      2.7515    -11.7363      0.0000
  -9  18   5      8.0770      2.7336      7.2918      0.0000
  -8  18   5      3.1321      1.7456     -2.9854      0.0000
  -7  18   5     23.6720      1.7443    -23.0152      0.0000
  -6  18   5     31.2574      2.1403     30.3850      0.0000
  -5  18   5     24.1213      2.0219     24.2028      0.0000
  -4  18   5     23.4325      0.9966    -24.0278      0.0000
  -3  18   5     19.8758      0.9386     19.8636      0.0000
  -2  18   5    129.0738      3.0503    135.0809      0.0000
  -1  18   5     54.3997      1.2552     54.4947      0.0000
   0  18   5     26.6441      2.0725    -25.6172      0.0000
   1  18   5     35.6147      1.2887    -35.9898      0.0000
   2  18   5      2.8832      1.7896      2.6557      0.0000
   3  18   5     33.0308      1.4539     32.7604      0.0000
   4  18   5     10.5693      1.5770      9.7513      0.0000
   5  18   5      6.8278      2.6200      1.6204      0.0000
   6  18   5     15.4808      2.1315    -16.1116      0.0000
   7  18   5      3.1719      3.2088     -1.8568      0.0000
   8  18   5     35.4327      3.6814     36.6088      0.0000
   9  18   5      8.4566      4.9322     -4.2287      0.0000
  10  18   5     16.4338      4.3459     16.9296      0.0000
 -10  19   5     13.5446      2.9224    -10.4120      0.0000
  -9  19   5     26.9361      2.4799     24.5679      0.0000
  -8  19   5     13.0837      1.8359     13.2381      0.0000
  -7  19   5     17.7298      1.8057     17.3856      0.0000
  -6  19   5      5.4477      3.1184     -1.7294      0.0000
  -5  19   5     19.5432      1.9970    -19.9848      0.0000
  -4  19   5     13.3751      1.0915    -12.8050      0.0000
  -3  19   5     15.1711      0.9577     17.0003      0.0000
  -2  19   5     14.9776      1.8771      8.9100      0.0000
  -1  19   5      1.2611      2.3120     -3.8760      0.0000
   0  19   5     20.5742      2.0924     22.0737      0.0000
   1  19   5     24.4111      1.6549     23.4668      0.0000
   2  19   5      0.0000      2.1037      1.2888      0.0000
   3  19   5     28.5285      1.9444     28.9336      0.0000
   4  19   5     34.0219      1.4251    -34.3016      0.0000
   5  19   5     28.4137      2.0569     28.3842      0.0000
   6  19   5     11.2749      2.4688     -9.6672      0.0000
   7  19   5      6.5868      2.7608      8.4283      0.0000
   8  19   5     19.4335      3.7789    -16.7392      0.0000
   9  19   5      7.9850      4.0156      5.0784      0.0000
  10  19   5     26.0231      4.1547     28.2821      0.0000
 -10  20   5     33.9621      2.7105    -29.4951      0.0000
  -9  20   5      2.9400      4.6101      0.0706      0.0000
  -8  20   5     15.5539      1.8144     16.2912      0.0000
  -7  20   5     24.1117      1.7919     24.0834      0.0000
  -6  20   5     16.3443      2.3184    -16.4983      0.0000
  -5  20   5      0.0000      1.8033     -0.8583      0.0000
  -4  20   5     13.2326      1.4443     11.9379      0.0000
  -3  20   5     11.1741      1.6190     10.2570      0.0000
  -2  20   5      9.2563      1.2001     -8.7861      0.0000
  -1  20   5     21.4063      1.0550    -20.4041      0.0000
   0  20   5     13.7888      2.1266    -13.1066      0.0000
   1  20   5     32.0879      4.1845    -34.0357      0.0000
   2  20   5     20.3903      1.2558     21.2496      0.0000
   3  20   5     63.7010      1.8602     62.1160      0.0000
   4  20   5     11.8160      1.4848    -12.5092      0.0000
   5  20   5      3.5101      3.1319     -2.4373      0.0000
   6  20   5     23.8556      3.9240    -24.8248      0.0000
   7  20   5      2.1493      3.6473      0.7796      0.0000
   8  20   5      6.7348      5.2681     -4.7468      0.0000
   9  20   5     22.0332      3.9690    -24.2057      0.0000
  10  20   5      9.6434      4.3334     -2.9069      0.0000
 -10  21   5     19.3533      2.7619     15.8187      0.0000
  -9  21   5      2.7338      3.4358      2.7964      0.0000
  -8  21   5      5.1934      1.5197     -2.1437      0.0000
  -7  21   5     13.6891      1.7745    -12.0831      0.0000
  -6  21   5     31.1936      2.4302    -31.1960      0.0000
  -5  21   5      6.6538      1.4011      5.2070      0.0000
  -4  21   5     18.8140      1.1824     20.6136      0.0000
  -3  21   5     53.7143      1.2005    -55.1329      0.0000
  -2  21   5      3.7432      1.1474      2.5133      0.0000
  -1  21   5     36.6843      0.9624    -35.8609      0.0000
   0  21   5     35.0932      2.1635     36.1307      0.0000
   1  21   5      2.7663      2.7726     -1.8133      0.0000
   2  21   5      3.7602      1.4789     -2.8768      0.0000
   3  21   5      4.3330      3.3855     -2.6853      0.0000
   4  21   5      7.0070      1.6307     -7.6944      0.0000
   5  21   5      9.7996      2.2593     -8.7123      0.0000
   6  21   5      8.9491      2.4434     -8.4327      0.0000
   7  21   5      5.9478      4.5527     -5.7840      0.0000
   8  21   5     18.8518      3.7699    -20.2926      0.0000
   9  21   5     26.9666      3.9774    -29.7368      0.0000
 -10  22   5     25.7586      2.7269     20.5402      0.0000
  -9  22   5     11.3689      2.5415      9.1364      0.0000
  -8  22   5      6.5844      2.9396      4.3705      0.0000
  -7  22   5      9.5940      1.8772      8.5223      0.0000
  -6  22   5     20.6854      2.3321     18.5777      0.0000
  -5  22   5     12.8069      1.3308     13.2160      0.0000
  -4  22   5     10.4503      1.1362     10.3820      0.0000
  -3  22   5     22.4621      1.2488    -21.1621      0.0000
  -2  22   5      3.0612      1.7207      0.8297      0.0000
  -1  22   5     17.5527      0.9772    -17.2621      0.0000
   0  22   5      5.5033      3.6992     -2.8163      0.0000
   1  22   5     12.0510      2.5051    -11.9291      0.0000
   2  22   5     28.2630      2.5127     30.4248      0.0000
   3  22   5     48.0670      2.9804    -47.9584      0.0000
   4  22   5     16.9458      1.9501    -16.6388      0.0000
   5  22   5     29.9724      2.1053     29.9978      0.0000
   6  22   5     23.6115      2.2380     24.1795      0.0000
   7  22   5      4.1884      3.6298      3.6119      0.0000
   8  22   5      5.9361      2.8797     -4.3967      0.0000
   9  22   5     10.4831      3.8996    -10.7330      0.0000
 -10  23   5      8.6731      2.9608     -6.8506      0.0000
  -9  23   5     12.0092      2.8770      9.7026      0.0000
  -8  23   5     22.5332      2.5272     20.6620      0.0000
  -7  23   5     14.9677      1.8821    -14.3146      0.0000
  -6  23   5     14.4975      2.3811     15.4832      0.0000
  -5  23   5      7.8215      1.5780      7.8659      0.0000
  -4  23   5     16.4063      1.4653    -17.2885      0.0000
  -3  23   5     12.3996      1.3157     11.7562      0.0000
  -2  23   5      4.4070      1.4378      3.9860      0.0000
  -1  23   5     16.8711      1.0141     16.4257      0.0000
   0  23   5     29.5042      2.2759     29.3712      0.0000
   1  23   5     10.2851      2.5853      8.7223      0.0000
   2  23   5      7.1044      2.1083     -5.3966      0.0000
   3  23   5     23.6035      2.6241    -26.0409      0.0000
   4  23   5      5.4727      2.7080      7.7452      0.0000
   5  23   5     12.6282      2.3244     12.4453      0.0000
   6  23   5     22.4035      2.2146     21.4249      0.0000
   7  23   5      5.0032      3.6445      3.8972      0.0000
   8  23   5      4.1699      3.4355     -6.6329      0.0000
   9  23   5      7.0944      4.3506      0.6722      0.0000
 -10  24   5      5.7107      2.8194      1.3141      0.0000
  -9  24   5     10.4524      2.6247     10.0863      0.0000
  -8  24   5     12.6036      2.7300     11.8688      0.0000
  -7  24   5     17.5694      1.9142    -16.4149      0.0000
  -6  24   5      0.0000      4.7972      2.1266      0.0000
  -5  24   5     11.8161      1.4153     13.2859      0.0000
  -4  24   5      7.4209      1.6733     -8.0287      0.0000
  -3  24   5     35.1239      1.2777    -33.1715      0.0000
  -2  24   5     23.0335      1.0017    -21.1631      0.0000
  -1  24   5      5.1996      1.0432     -4.7090      0.0000
   0  24   5     34.3319      2.2886    -34.1886      0.0000
   1  24   5     10.8414      2.2497    -10.9817      0.0000
   2  24   5      4.7789      3.9270     -3.8384      0.0000
   3  24   5      3.8121      3.5790     -2.6012      0.0000
   4  24   5     22.2789      2.0797    -20.8123      0.0000
   5  24   5     26.3056      2.4362     28.7355      0.0000
   6  24   5      3.6305      2.7597      1.7596      0.0000
   7  24   5     14.2682      3.8225    -14.0057      0.0000
   8  24   5     24.0968      3.8440    -22.4484      0.0000
   9  24   5     19.7934      4.0236     19.4145      0.0000
 -10  25   5      6.5443      3.0338      8.3603      0.0000
  -9  25   5      5.0076      2.5041      3.9514      0.0000
  -8  25   5     21.1487      2.6025    -20.1447      0.0000
  -7  25   5     17.8301      1.9090     15.3705      0.0000
  -6  25   5      6.1290      4.5074      9.4175      0.0000
  -5  25   5      9.8062      2.2887     -7.1904      0.0000
  -4  25   5      4.1622      2.5017     -4.6661      0.0000
  -3  25   5      2.7983      2.3154      0.4238      0.0000
  -2  25   5      0.0000      1.8549     -2.2256      0.0000
  -1  25   5      7.5324      1.2639      8.7987      0.0000
   0  25   5     23.3645      2.3159    -23.4036      0.0000
   1  25   5      9.1469      2.7705     -8.6401      0.0000
   2  25   5     50.4191      1.9142    -50.3404      0.0000
   3  25   5     12.2950      2.1379     11.6624      0.0000
   4  25   5     40.5014      2.0629     39.1533      0.0000
   5  25   5     22.9109      2.2117    -21.3564      0.0000
   6  25   5      3.7714      2.4389      2.4774      0.0000
   7  25   5     12.9410      3.7289     11.1267      0.0000
   8  25   5     12.8008      4.0796     13.0519      0.0000
   9  25   5      8.5746      4.2336      5.2954      0.0000
  -9  26   5     31.2587      2.7286     29.1000      0.0000
  -8  26   5     10.5144      2.4668      7.7934      0.0000
  -7  26   5      9.5877      2.6801     -7.8365      0.0000
  -6  26   5      6.2283      2.9930      3.3719      0.0000
  -5  26   5      5.9168      3.2861      0.1198      0.0000
  -4  26   5      8.4662      1.6482     11.6968      0.0000
  -3  26   5      8.7550      1.5226      8.4304      0.0000
  -2  26   5      1.9180      1.5443      2.6505      0.0000
  -1  26   5      5.3132      1.0950     -3.7632      0.0000
   0  26   5      1.6290      2.9357     -0.0434      0.0000
   1  26   5     37.5012      2.5981     37.2713      0.0000
   2  26   5     12.7957      2.4761      7.9238      0.0000
   3  26   5     20.0757      2.0435    -20.6556      0.0000
   4  26   5      5.7169      3.3331      1.2699      0.0000
   5  26   5      6.3076      2.9748      1.9109      0.0000
   6  26   5      6.8309      2.6495     -3.5708      0.0000
   7  26   5      9.6598      3.9606      8.9907      0.0000
   8  26   5      1.5169      3.7218      0.3071      0.0000
   9  26   5     14.1688      3.8178    -14.3666      0.0000
  -9  27   5     15.3011      2.8169     14.6287      0.0000
  -8  27   5     18.5923      2.6691     17.1690      0.0000
  -7  27   5      0.0000      3.3582      0.9810      0.0000
  -6  27   5     28.0556      2.8053     26.5003      0.0000
  -5  27   5      9.3456      2.6977     -4.7854      0.0000
  -4  27   5     20.2397      1.6348    -20.2798      0.0000
  -3  27   5      2.3167      2.4620     -1.5431      0.0000
  -2  27   5      8.5996      1.1669      6.9498      0.0000
  -1  27   5      2.8602      1.6476     -1.3157      0.0000
   0  27   5     24.0514      1.8181    -22.8623      0.0000
   1  27   5     27.9006      2.6267    -27.5123      0.0000
   2  27   5     14.6604      5.9794      7.7967      0.0000
   3  27   5     24.0888      2.0691     24.3097      0.0000
   4  27   5     14.1463      2.0797    -13.7466      0.0000
   5  27   5     17.3946      2.1406     19.4132      0.0000
   6  27   5     16.4826      2.2424    -15.5223      0.0000
   7  27   5     16.1693      3.9663    -12.1234      0.0000
   8  27   5     13.0984      4.0133     13.3774      0.0000
  -9  28   5     18.7495      2.6907    -20.8139      0.0000
  -8  28   5      4.1210      3.2863     -4.2764      0.0000
  -7  28   5      3.8470      2.8643     -2.9016      0.0000
  -6  28   5     31.4238      2.5126    -29.7117      0.0000
  -5  28   5     29.7742      2.6365     27.8164      0.0000
  -4  28   5     18.4517      1.6697    -17.9645      0.0000
  -3  28   5      9.2585      1.4492      8.6062      0.0000
  -2  28   5     10.7681      1.1988    -10.8089      0.0000
  -1  28   5      5.8017      1.0551     -7.4280      0.0000
   0  28   5     11.0072      1.9722      9.7611      0.0000
   1  28   5     31.0803      2.6959    -32.7617      0.0000
   2  28   5     62.8146      2.9083     63.5337      0.0000
   3  28   5     13.9345      2.1385     13.5590      0.0000
   4  28   5      4.4066      4.3252     -7.0969      0.0000
   5  28   5      8.5890      2.1591    -10.5244      0.0000
   6  28   5      9.0868      2.2128      8.2326      0.0000
   7  28   5     11.8697      4.0199      9.9077      0.0000
   8  28   5      8.1163      2.7320     -9.0956      0.0000
  -9  29   5     13.0187      2.9728     10.4716      0.0000
  -8  29   5     10.4539      2.5382     -9.6362      0.0000
  -7  29   5     13.5333      3.2609    -13.6543      0.0000
  -6  29   5     35.1266      2.5762    -32.8128      0.0000
  -5  29   5      4.9080      4.2991      5.8900      0.0000
  -4  29   5      5.9143      2.5450     -3.7248      0.0000
  -3  29   5     18.8350      1.4395    -17.7691      0.0000
  -2  29   5     22.0383      1.4832     20.5553      0.0000
  -1  29   5      2.4268      2.0485     -4.5957      0.0000
   0  29   5     27.7148      1.9163    -27.3612      0.0000
   1  29   5     11.2928      2.8621      8.9984      0.0000
   2  29   5     45.1554      2.7540    -44.4352      0.0000
   3  29   5      5.9213      2.5903     -2.8409      0.0000
   4  29   5     12.9991      2.2069    -11.0728      0.0000
   5  29   5      8.8422      2.8430      7.9859      0.0000
   6  29   5      4.6439      3.7997      7.5426      0.0000
   7  29   5      7.2506      3.8654      7.5654      0.0000
   8  29   5      3.3102      4.0880      3.6735      0.0000
  -9  30   5      0.0000      6.3910     -0.3916      0.0000
  -8  30   5     13.0119      3.9538    -15.2591      0.0000
  -7  30   5      0.0000      3.1696      1.9776      0.0000
  -6  30   5      9.5147      2.8708     -9.0736      0.0000
  -5  30   5      2.9550      3.0347     -3.5819      0.0000
  -4  30   5     39.4575      2.3859    -42.7420      0.0000
  -3  30   5     12.3344      1.5507    -10.6784      0.0000
  -2  30   5     24.2518      1.4917     23.4506      0.0000
  -1  30   5      3.5812      2.2074      2.8121      0.0000
   0  30   5      8.2947      1.9452     -7.5312      0.0000
   1  30   5      9.2133      2.2304      8.2773      0.0000
   2  30   5     51.7096      2.0706     52.0851      0.0000
   3  30   5      6.0230      1.9972      8.1856      0.0000
   4  30   5     19.1203      2.2331     21.2402      0.0000
   5  30   5      0.0000      2.6387     -0.6862      0.0000
   6  30   5     18.2149      3.6454     15.4340      0.0000
   7  30   5      6.4155      4.3755      5.8656      0.0000
   8  30   5     11.8116      3.8643    -13.3910      0.0000
  -8  31   5      3.7246      3.1069      4.0045      0.0000
  -7  31   5      9.4831      2.9224     -8.8998      0.0000
  -6  31   5      0.0000      3.5642      5.5140      0.0000
  -5  31   5     10.0243      2.5316      8.6140      0.0000
  -4  31   5      8.7012      2.8027      4.8409      0.0000
  -3  31   5      2.8910      2.6793      0.3256      0.0000
  -2  31   5      3.1492      2.5161     -1.3113      0.0000
  -1  31   5     13.5650      1.3759     12.7242      0.0000
   0  31   5     13.7179      1.6618     11.8130      0.0000
   1  31   5      8.9250      4.0281     -7.5549      0.0000
   2  31   5     50.9061      2.0971     49.5365      0.0000
   3  31   5     25.0568      2.1524    -26.4658      0.0000
   4  31   5     15.6530      2.2954     11.0873      0.0000
   5  31   5     11.7800      2.2268    -11.7917      0.0000
   6  31   5     18.4984      3.7805    -20.2283      0.0000
   7  31   5      0.0000      3.8633      2.4833      0.0000
   8  31   5     10.7896      4.7356      9.3390      0.0000
  -8  32   5      0.0000      3.7482      0.8962      0.0000
  -7  32   5      6.8031      4.6322     -4.9166      0.0000
  -6  32   5     13.4806      4.1233     12.0730      0.0000
  -5  32   5      6.8166      3.3493     -0.4981      0.0000
  -4  32   5      3.2670      5.1872     -3.0378      0.0000
  -3  32   5     32.7141      1.8184     29.9052      0.0000
  -2  32   5      9.7731      1.6594    -11.3176      0.0000
  -1  32   5     10.3887      1.7568      8.5813      0.0000
   0  32   5      8.5345      1.6700     -9.2169      0.0000
   1  32   5      9.8537      3.8532     11.1450      0.0000
   2  32   5     40.3854      2.1319     39.9022      0.0000
   3  32   5      5.6163      2.1916      6.7151      0.0000
   4  32   5     20.2901      2.3120     20.1758      0.0000
   5  32   5      9.0150      2.5239     -8.9215      0.0000
   6  32   5      0.0000      4.3870     -0.9796      0.0000
   7  32   5      3.2174      3.5547      2.0456      0.0000
  -8  33   5      5.4571      3.8618      4.4847      0.0000
  -7  33   5      0.0000      3.7539     -1.3488      0.0000
  -6  33   5      2.6568      3.1682      0.0937      0.0000
  -5  33   5     18.5156      2.6511     18.2432      0.0000
  -4  33   5     11.2427      2.7804     10.7397      0.0000
  -3  33   5     12.8180      1.9390     13.4855      0.0000
  -2  33   5      8.7750      1.5690      9.3588      0.0000
  -1  33   5     19.9789      2.2812     19.1285      0.0000
   0  33   5     28.2884      1.7344     26.9620      0.0000
   1  33   5     31.0404      4.2586    -31.7703      0.0000
   2  33   5     13.4557      2.3655    -10.1665      0.0000
   3  33   5      3.5143      3.1095     -4.1143      0.0000
   4  33   5     24.0971      2.2986    -25.0771      0.0000
   5  33   5      5.5422      2.8840     -1.7308      0.0000
   6  33   5      0.0000      4.8562      2.8554      0.0000
   7  33   5      6.9916      4.5379     -4.1348      0.0000
  -8  34   5     10.4463      7.0650     -9.5813      0.0000
  -7  34   5      0.0000      3.1170      1.5141      0.0000
  -6  34   5      6.2682      3.7332      7.5331      0.0000
  -5  34   5     14.2427      2.6333    -12.9293      0.0000
  -4  34   5      4.5022      2.7226     -0.7960      0.0000
  -3  34   5      3.7749      2.8057      5.3978      0.0000
  -2  34   5      4.5561      2.4737     -2.4877      0.0000
  -1  34   5      9.6409      2.2201      9.6511      0.0000
   0  34   5     25.7098      2.0726     26.5524      0.0000
   1  34   5     30.3268      1.8235    -28.8671      0.0000
   2  34   5     37.4886      2.1999    -41.4985      0.0000
   3  34   5     26.6491      2.2235     29.3316      0.0000
   4  34   5      0.6859      3.3893      1.8531      0.0000
   5  34   5     27.9549      2.3709    -31.2712      0.0000
   6  34   5      0.0000      4.3451     -3.4998      0.0000
   7  34   5      0.0000      4.1134     -0.9218      0.0000
  -7  35   5      2.6887      4.6629      4.4629      0.0000
  -6  35   5      3.9130      3.8950      6.5262      0.0000
  -5  35   5      8.8891      2.1956     -7.0363      0.0000
  -4  35   5     11.3786      2.4917      9.8575      0.0000
  -3  35   5      6.8270      1.8617      6.3609      0.0000
  -2  35   5      5.0236      1.7600     -4.7180      0.0000
  -1  35   5      6.5055      2.7309     -6.5136      0.0000
   0  35   5      4.8370      1.9455     -1.6282      0.0000
   1  35   5     21.6117      1.8437    -19.4876      0.0000
   2  35   5      8.3045      2.0966      6.0459      0.0000
   3  35   5     10.9164      2.4089    -12.0287      0.0000
   4  35   5      1.4497      3.3047      2.3009      0.0000
   5  35   5     19.4163      3.5904    -19.6549      0.0000
   6  35   5      7.1855      3.6290    -10.0810      0.0000
   7  35   5      8.8583      4.5846     -2.9915      0.0000
  -7  36   5      0.0000      3.3454      2.9504      0.0000
  -6  36   5      0.9703      3.1799      1.2977      0.0000
  -5  36   5      4.8749      2.8813     -5.4235      0.0000
  -4  36   5     18.4385      2.6408     17.1658      0.0000
  -3  36   5     13.7444      2.7059     10.5983      0.0000
  -2  36   5      8.1909      1.9040     -7.7231      0.0000
  -1  36   5     15.7695      2.7434    -15.1779      0.0000
   0  36   5     18.4174      2.3704    -18.5473      0.0000
   1  36   5      0.0000      3.6102      0.3247      0.0000
   2  36   5      4.6714      2.7009     -1.5544      0.0000
   3  36   5     20.8039      2.3716     20.8433      0.0000
   4  36   5     28.6880      2.3871    -30.1774      0.0000
   5  36   5      0.0000      4.6145     -1.3442      0.0000
   6  36   5      3.0028      3.3959     -3.6464      0.0000
  -7  37   5      3.9164      3.3334      1.0785      0.0000
  -6  37   5      0.0000      3.6205     -1.0897      0.0000
  -5  37   5      6.1715      1.9313      5.4278      0.0000
  -4  37   5     14.1341      2.7656    -13.1399      0.0000
  -3  37   5     12.0581      2.4869     11.4408      0.0000
  -2  37   5      3.6333      3.8391      3.0608      0.0000
  -1  37   5      6.9400      2.0115      5.8478      0.0000
   0  37   5     21.7370      2.4002    -17.3523      0.0000
   1  37   5     12.8621      1.8673    -13.6409      0.0000
   2  37   5     16.2601      1.6022    -17.1531      0.0000
   3  37   5     13.2280      2.0496     13.2285      0.0000
   4  37   5      8.6998      2.5909      8.5477      0.0000
   5  37   5     10.1646      3.9571     10.8290      0.0000
   6  37   5      4.9434      3.9161      4.0314      0.0000
  -6  38   5      9.8739      3.0631      6.3666      0.0000
  -5  38   5     10.0461      2.9981     10.0960      0.0000
  -4  38   5     26.8390      2.7209     25.7488      0.0000
  -3  38   5     29.4797      2.6288    -31.0297      0.0000
  -2  38   5     32.2716      1.7460     30.3291      0.0000
  -1  38   5     17.5120      2.0162     16.9062      0.0000
   0  38   5      7.1236      2.3587      4.7945      0.0000
   1  38   5      0.0000      3.4124      0.6207      0.0000
   2  38   5      8.4958      1.9775     11.1884      0.0000
   3  38   5      2.5041      2.9434      0.9443      0.0000
   4  38   5     12.9858      2.3983    -14.7443      0.0000
   5  38   5     11.4639      3.8533      6.2946      0.0000
   6  38   5      0.0000      3.8681     -0.2895      0.0000
  -6  39   5     25.8138      2.9598     24.7214      0.0000
  -5  39   5      8.0757      4.6464     -8.7909      0.0000
  -4  39   5     19.4934      2.8727    -19.5355      0.0000
  -3  39   5     14.3134      4.9160    -12.9890      0.0000
  -2  39   5     10.3371      2.1205    -10.8776      0.0000
  -1  39   5      5.4539      3.0455     -8.6445      0.0000
   0  39   5     18.4208      3.4061    -14.4069      0.0000
   1  39   5      2.8039      2.8720     -2.8742      0.0000
   2  39   5      4.7984      3.2150     -2.5508      0.0000
   3  39   5      4.3703      1.9939      1.5050      0.0000
   4  39   5      4.7117      1.6408      4.8459      0.0000
   5  39   5      6.4315      2.9609     -8.9032      0.0000
  -6  40   5     10.1073      3.3304     -5.5632      0.0000
  -5  40   5      7.8257      4.1284      7.9450      0.0000
  -4  40   5      4.5499      2.5327     -2.9178      0.0000
  -3  40   5      3.0631      3.6099     -2.7648      0.0000
  -2  40   5      4.4016      2.2529      3.2788      0.0000
  -1  40   5     21.7315      2.1139    -19.9773      0.0000
   0  40   5     18.4838      2.5301    -17.7670      0.0000
   1  40   5      2.4981      3.7856     -0.1328      0.0000
   2  40   5     12.1316      2.3819    -12.0788      0.0000
   3  40   5     15.3994      2.0444    -17.4882      0.0000
   4  40   5      4.6239      2.4419     -2.6833      0.0000
   5  40   5     16.1529      2.9464     15.3574      0.0000
  -5  41   5      3.6205      5.4528     -3.1940      0.0000
  -4  41   5      3.9347      2.9334     -5.5427      0.0000
  -3  41   5     10.6113      3.1350     10.6944      0.0000
  -2  41   5      3.7376      2.8599     -1.2309      0.0000
  -1  41   5     11.6950      2.1172    -11.4890      0.0000
   0  41   5      4.9155      3.4629      2.8492      0.0000
   1  41   5      0.0000      2.9215     -1.0365      0.0000
   2  41   5      6.3559      2.0661     -8.8905      0.0000
   3  41   5      2.7820      2.7830      1.0722      0.0000
   4  41   5     17.4677      2.8993     19.1550      0.0000
  -5  42   5     14.1049      4.3306    -11.3895      0.0000
  -4  42   5      7.6427      3.4382     -6.1993      0.0000
  -3  42   5      0.0000      4.2301     -3.6126      0.0000
  -2  42   5      8.3984      4.2673      8.1067      0.0000
  -1  42   5      4.0087      2.9857     -4.8682      0.0000
   0  42   5      4.0637      2.6555     -2.5100      0.0000
   1  42   5     11.8043      3.9210      6.9783      0.0000
   2  42   5      0.0000      4.3957      5.5361      0.0000
   3  42   5      0.0000      2.6137      1.5281      0.0000
   4  42   5      3.3178      3.3036      4.6363      0.0000
  -4  43   5      5.6152      5.9971      8.1876      0.0000
  -3  43   5      2.9708      2.8109      0.0383      0.0000
  -2  43   5      3.0685      2.7995      4.5612      0.0000
  -1  43   5      2.2976      3.0252     -0.8861      0.0000
   0  43   5      2.7779      3.5274     -4.7575      0.0000
   1  43   5      4.8970      3.8053      4.7527      0.0000
   2  43   5     14.6213      2.4539     14.5312      0.0000
   3  43   5      4.4158      3.3271     -4.6933      0.0000
  -3  44   5     14.3614      2.8866    -14.3359      0.0000
  -2  44   5      5.1336      3.5669     -6.0642      0.0000
  -1  44   5      6.5211      3.2012     -3.0517      0.0000
   0  44   5     19.1713      3.9245     19.5949      0.0000
   1  44   5      1.5341      3.7072     -1.0463      0.0000
   2  44   5      0.0000      4.4085      4.7977      0.0000
  -2  45   5     16.7604      3.8587     12.7640      0.0000
  -1  45   5     26.0350      3.7914     22.4791      0.0000
   0  45   5     12.6026      4.2050      9.0504      0.0000
   1  45   5      8.2940      3.3265      8.7643      0.0000
 -10   0   6     13.3465      2.3485    -12.1437      0.0000
  -8   0   6     31.2824      2.7042    -29.3699      0.0000
  -6   0   6     33.1242      1.2536     27.7871      0.0000
  -4   0   6    265.0396      0.8867   -254.9248      0.0000
  -2   0   6    133.0493      1.1508    134.0314      0.0000
   0   0   6     82.5350      1.8350     82.0259      0.0000
   2   0   6     93.2316      1.5584     89.3774      0.0000
   4   0   6     42.1006      2.7030     39.0721      0.0000
   6   0   6     10.9944      2.0206     12.3946      0.0000
   8   0   6     47.7979      2.3075    -49.8079      0.0000
  10   0   6      0.0000      4.1398     -4.5979      0.0000
 -11   1   6      3.8733      2.9784      2.9222      0.0000
 -10   1   6     25.6571      1.6273     27.8864      0.0000
  -9   1   6      9.0861      2.5268     11.0048      0.0000
  -8   1   6     36.4789      1.4601     35.5770      0.0000
  -7   1   6      3.9391      2.1984     -2.0383      0.0000
  -6   1   6      8.5767      0.9098     -7.2613      0.0000
  -5   1   6      9.6607      0.7153      9.1286      0.0000
  -4   1   6      8.9962      0.8021      7.1084      0.0000
  -3   1   6     11.4438      0.9793     11.3360      0.0000
  -2   1   6     36.2345      0.7413     37.6497      0.0000
  -1   1   6      8.6717      0.7871     -8.7739      0.0000
   0   1   6     42.4355      0.8949     42.6116      0.0000
   1   1   6      3.2660      1.9463     -4.6295      0.0000
   2   1   6     72.7827      1.0997     71.8985      0.0000
   3   1   6     27.9793      1.1558    -28.1239      0.0000
   4   1   6      7.9787      1.5817     -6.7930      0.0000
   5   1   6     19.6410      1.2998    -18.9874      0.0000
   6   1   6      6.4451      1.2153     -6.2157      0.0000
   7   1   6      8.4341      1.6825     10.7100      0.0000
   8   1   6      8.9974      1.7413      6.9778      0.0000
   9   1   6      5.7416      2.0687     -6.3600      0.0000
  10   1   6      9.5152      3.0168     -9.6016      0.0000
 -11   2   6      5.4354      3.5797     -1.0631      0.0000
 -10   2   6      7.8100      2.3474     -8.8330      0.0000
  -9   2   6     16.6574      1.5209     18.7228      0.0000
  -8   2   6     15.0738      1.4983    -15.3007      0.0000
  -7   2   6      0.0000      1.9701     -2.8418      0.0000
  -6   2   6      2.5597      0.9121      2.8818      0.0000
  -5   2   6      7.1552      0.6499      7.3124      0.0000
  -4   2   6     15.4086      0.8761     14.9176      0.0000
  -3   2   6      4.4585      1.5439      4.6079      0.0000
  -2   2   6     19.5940      0.7470     19.8019      0.0000
  -1   2   6     25.8950      0.7891     25.7670      0.0000
   0   2   6     27.6166      0.9094     29.2224      0.0000
   1   2   6     79.4679      1.0502     79.2033      0.0000
   2   2   6    115.6122      1.1024    116.4935      0.0000
   3   2   6     44.9929      1.1551     44.5919      0.0000
   4   2   6    102.7252      1.2279     97.6754      0.0000
   5   2   6      4.3801      1.4994      4.2961      0.0000
   6   2   6      2.9603      2.0658      2.2686      0.0000
   7   2   6      3.0894      1.9740      2.7072      0.0000
   8   2   6     11.6166      1.7012    -12.5088      0.0000
   9   2   6      5.1702      4.2587     -7.0406      0.0000
  10   2   6      8.3017      2.3057      7.0957      0.0000
 -11   3   6     10.8021      2.4121      8.7047      0.0000
 -10   3   6      2.1883      2.7547      4.7119      0.0000
  -9   3   6     19.2625      1.5393     21.0224      0.0000
  -8   3   6     14.5746      1.4115     14.4689      0.0000
  -7   3   6      8.8205      1.2974     -9.6384      0.0000
  -6   3   6      2.2772      1.1125      3.0435      0.0000
  -5   3   6     12.0131      0.6361     12.6028      0.0000
  -4   3   6     61.9506      0.7987     61.5289      0.0000
  -3   3   6     18.5216      1.3406    -17.6659      0.0000
  -2   3   6     31.7360      0.7560    -33.2662      0.0000
  -1   3   6     40.2476      0.7886    -40.4341      0.0000
   0   3   6     33.9293      0.9148    -34.6033      0.0000
   1   3   6     60.3678      1.0495    -60.3927      0.0000
   2   3   6      9.7931      1.3077     -8.6231      0.0000
   3   3   6     30.5588      1.1649    -29.3695      0.0000
   4   3   6     16.2204      1.3185     13.9055      0.0000
   5   3   6     26.4910      1.3028     26.1669      0.0000
   6   3   6      0.5879      2.2102     -1.8519      0.0000
   7   3   6     19.0428      1.4829    -20.9170      0.0000
   8   3   6      7.0953      2.3702      5.8121      0.0000
   9   3   6      3.4094      3.5450     -6.1012      0.0000
  10   3   6      2.6943      3.4662      3.2331      0.0000
 -11   4   6      8.1818      2.5903     -3.4250      0.0000
 -10   4   6      3.8914      1.8955      2.6289      0.0000
  -9   4   6     19.3126      1.5376    -20.7458      0.0000
  -8   4   6      3.9498      1.9468      4.4582      0.0000
  -7   4   6      6.2513      1.0723      7.4701      0.0000
  -6   4   6      5.2315      1.0598     -5.7152      0.0000
  -5   4   6      7.5365      0.6170     -8.6833      0.0000
  -4   4   6      2.0575      1.8089     -0.5736      0.0000
  -3   4   6      3.7132      1.1627      4.5465      0.0000
  -2   4   6     16.2309      0.7681    -16.3652      0.0000
  -1   4   6     46.0017      0.8668    -44.1771      0.0000
   0   4   6     37.7575      0.9134    -39.0892      0.0000
   1   4   6     66.3585      1.0549    -65.9842      0.0000
   2   4   6     36.2284      1.1096    -37.0228      0.0000
   3   4   6      6.8090      1.1720     -7.7006      0.0000
   4   4   6     17.2575      1.4238    -15.7651      0.0000
   5   4   6     52.7711      1.2137    -51.0207      0.0000
   6   4   6      0.0000      2.1000      1.0869      0.0000
   7   4   6     11.8727      1.5037     13.2406      0.0000
   8   4   6      9.0383      3.2042     -5.4887      0.0000
   9   4   6      7.8780      2.4084     -8.9870      0.0000
  10   4   6      0.0000      3.3788     -4.5198      0.0000
 -11   5   6     18.9861      2.4661     17.4180      0.0000
 -10   5   6      0.0000      3.1728      2.2533      0.0000
  -9   5   6      4.7991      1.8324     -1.9460      0.0000
  -8   5   6     15.1496      1.3936     16.4732      0.0000
  -7   5   6     13.1281      1.2997     15.5486      0.0000
  -6   5   6      2.4337      0.8963      3.3020      0.0000
  -5   5   6     14.3561      0.7803     13.1107      0.0000
  -4   5   6      9.8091      0.7364     10.1393      0.0000
  -3   5   6      4.9942      0.9543     -5.1556      0.0000
  -2   5   6      9.6522      0.7292      9.3483      0.0000
  -1   5   6     14.8874      0.8746     15.7993      0.0000
   0   5   6     23.5843      0.8256     23.4614      0.0000
   1   5   6     31.9877      1.0639    -32.8626      0.0000
   2   5   6     35.2269      1.1071    -35.7748      0.0000
   3   5   6     63.7042      1.1677    -62.1499      0.0000
   4   5   6     60.4403      1.1266    -57.1209      0.0000
   5   5   6     22.8904      0.9733     23.3418      0.0000
   6   5   6     25.5665      1.2732    -23.7699      0.0000
   7   5   6      7.9162      1.6599      9.4867      0.0000
   8   5   6      6.0800      2.9586     -7.5847      0.0000
   9   5   6     19.8427      2.1927     20.7160      0.0000
  10   5   6      0.0000      4.0950      2.2859      0.0000
 -11   6   6      5.6418      2.8183     -5.3825      0.0000
 -10   6   6      3.3605      2.6766      1.4090      0.0000
  -9   6   6     12.1703      1.5966    -11.5160      0.0000
  -8   6   6      0.6647      2.3590     -2.0123      0.0000
  -7   6   6     18.8251      1.1576     19.0428      0.0000
  -6   6   6      2.0350      1.5784     -1.3811      0.0000
  -5   6   6     31.4740      0.7836     31.6587      0.0000
  -4   6   6     25.4736      0.8021    -24.3798      0.0000
  -3   6   6     42.1559      0.8059     42.1707      0.0000
  -2   6   6     46.3161      0.6440    -46.2248      0.0000
  -1   6   6     57.8538      0.8076    -57.7309      0.0000
   0   6   6     54.3432      1.0021    -52.7840      0.0000
   1   6   6     13.8344      1.0630     13.0392      0.0000
   2   6   6     10.6827      1.1009      9.3132      0.0000
   3   6   6     21.3355      1.1439     21.2057      0.0000
   4   6   6     38.8380      1.0444    -38.7545      0.0000
   5   6   6      4.6600      1.1008     -3.7915      0.0000
   6   6   6      0.0000      2.1704     -2.5988      0.0000
   7   6   6     15.8786      1.3614     16.9636      0.0000
   8   6   6     13.7529      1.9566     13.3480      0.0000
   9   6   6     18.7466      2.2295    -17.5235      0.0000
  10   6   6      9.1397      3.3905     -9.2174      0.0000
 -11   7   6     21.1936      3.6546    -21.0367      0.0000
 -10   7   6     11.3144      2.5241      7.6863      0.0000
  -9   7   6     32.4243      1.8627     32.7179      0.0000
  -8   7   6      4.5318      2.1744     -0.1341      0.0000
  -7   7   6     15.0970      1.1569    -15.7601      0.0000
  -6   7   6      7.8098      1.4466      6.3659      0.0000
  -5   7   6      2.0634      2.2359     -0.2276      0.0000
  -4   7   6      8.3318      0.7686     -7.9828      0.0000
  -3   7   6      6.5395      0.7556      8.0075      0.0000
  -2   7   6     14.4134      0.6895    -14.8522      0.0000
  -1   7   6     12.7306      0.7852    -12.3242      0.0000
   0   7   6     33.1551      0.8080    -34.2038      0.0000
   1   7   6      1.1172      1.6792      1.8473      0.0000
   2   7   6     17.1985      0.9983     16.4013      0.0000
   3   7   6      3.3655      1.3644      3.8972      0.0000
   4   7   6     47.4091      1.1416     45.8128      0.0000
   5   7   6     22.9220      0.8996    -23.2540      0.0000
   6   7   6      0.0000      2.2485     -0.0185      0.0000
   7   7   6     12.0380      1.2636     13.9034      0.0000
   8   7   6      0.0000      2.7562      1.8791      0.0000
   9   7   6      6.3005      4.2039      3.8511      0.0000
  10   7   6      0.0000      3.0231     -5.3242      0.0000
 -11   8   6      5.9447      3.5912     -4.7287      0.0000
 -10   8   6     26.6656      2.3558     26.6524      0.0000
  -9   8   6     15.9820      1.8963     16.0553      0.0000
  -8   8   6     19.4546      1.4125    -22.6179      0.0000
  -7   8   6      0.0000      1.9456     -1.2152      0.0000
  -6   8   6     23.5530      1.0812     24.1622      0.0000
  -5   8   6     25.8214      1.0015    -24.6975      0.0000
  -4   8   6      5.7643      0.9042      5.1884      0.0000
  -3   8   6      7.3924      1.0149     -6.4678      0.0000
  -2   8   6     46.6519      0.9501     46.4334      0.0000
  -1   8   6     31.7871      0.7959     30.9460      0.0000
   0   8   6     19.0389      0.8118    -18.8008      0.0000
   1   8   6     29.3149      0.9116    -29.0372      0.0000
   2   8   6     36.4102      0.8269     35.7869      0.0000
   3   8   6     43.3558      0.9912     39.9092      0.0000
   4   8   6      1.5901      2.0931      1.5099      0.0000
   5   8   6     21.8267      1.3343    -23.5874      0.0000
   6   8   6     16.9564      1.3412     16.6797      0.0000
   7   8   6      6.2130      1.5220      6.4497      0.0000
   8   8   6     14.3843      1.7310    -14.6038      0.0000
   9   8   6     21.9034      2.2979     19.3232      0.0000
  10   8   6      4.9878      3.7672      7.6216      0.0000
 -11   9   6      7.7376      3.6787     -3.5067      0.0000
 -10   9   6     23.0028      2.3948     22.3782      0.0000
  -9   9   6     18.3731      3.2667     19.8621      0.0000
  -8   9   6     21.0246      1.2491    -22.4285      0.0000
  -7   9   6      1.3172      1.9340     -2.5795      0.0000
  -6   9   6     33.0849      1.0713     35.7330      0.0000
  -5   9   6     49.6250      0.9927    -49.4669      0.0000
  -4   9   6     18.7771      0.8982    -16.0840      0.0000
  -3   9   6     96.2122      0.7943     94.0016      0.0000
  -2   9   6    129.4671      1.2920   -129.0581      0.0000
  -1   9   6    119.3819      0.7516   -117.6550      0.0000
   0   9   6      9.5243      0.8221    -10.2015      0.0000
   1   9   6     43.3923      0.9169     41.9930      0.0000
   2   9   6     15.8512      0.7956    -14.9629      0.0000
   3   9   6     15.2505      0.7750     13.8373      0.0000
   4   9   6     21.5853      1.1308     21.6821      0.0000
   5   9   6     41.9554      1.2059    -39.9502      0.0000
   6   9   6     41.6901      1.2757     41.7888      0.0000
   7   9   6      5.1713      2.1959      5.8359      0.0000
   8   9   6     17.3274      1.7491     16.5683      0.0000
   9   9   6     26.6114      2.2440    -25.3934      0.0000
  10   9   6     13.3498      2.9606    -13.8430      0.0000
 -11  10   6     23.7900      3.7053     20.1738      0.0000
 -10  10   6     25.2629      2.3718    -24.4733      0.0000
  -9  10   6     14.2440      1.7681    -15.4704      0.0000
  -8  10   6      2.3620      1.9068      2.7445      0.0000
  -7  10   6      0.0000      2.0758     -3.8590      0.0000
  -6  10   6     14.2411      0.9947    -14.3408      0.0000
  -5  10   6     19.4543      0.9114    -19.5856      0.0000
  -4  10   6     19.2058      0.8701     18.4865      0.0000
  -3  10   6      4.6914      1.6194      4.1776      0.0000
  -2  10   6     21.7063      1.0109    -22.9399      0.0000
  -1  10   6     30.8951      0.8254    -30.8964      0.0000
   0  10   6     10.9469      0.8126    -12.4032      0.0000
   1  10   6     26.4787      0.9300     27.5033      0.0000
   2  10   6     41.9260      0.8936    -42.1999      0.0000
   3  10   6      4.9757      1.3076      4.7937      0.0000
   4  10   6     18.5418      1.1435     15.4823      0.0000
   5  10   6     14.0975      1.2257     13.9368      0.0000
   6  10   6     34.3465      1.2841    -34.2274      0.0000
   7  10   6      1.3139      2.8021     -0.9090      0.0000
   8  10   6      5.3521      2.5040      3.8095      0.0000
   9  10   6     20.3080      2.3092     19.4821      0.0000
  10  10   6      8.9740      3.6689     -4.7287      0.0000
 -11  11   6      7.2992      4.0386      3.4213      0.0000
 -10  11   6     33.9673      2.3853     31.7370      0.0000
  -9  11   6     14.5846      1.8058     14.4430      0.0000
  -8  11   6     16.5428      1.4710    -18.3847      0.0000
  -7  11   6      3.3108      1.2304     -4.2394      0.0000
  -6  11   6      5.2723      1.9985     -5.0446      0.0000
  -5  11   6     48.7005      1.7227    -48.3263      0.0000
  -4  11   6     10.5751      0.7754     10.8105      0.0000
  -3  11   6      0.6377      1.6776     -0.7124      0.0000
  -2  11   6     62.4475      1.1465    -62.8989      0.0000
  -1  11   6     26.4177      1.0090    -27.9866      0.0000
   0  11   6     29.3551      0.8277     28.9150      0.0000
   1  11   6     25.6519      1.0394     25.7260      0.0000
   2  11   6      7.1572      0.8678     -7.9148      0.0000
   3  11   6     29.0793      1.2943    -26.4955      0.0000
   4  11   6     15.5477      1.2558     15.5661      0.0000
   5  11   6      4.5961      1.2070     -3.9012      0.0000
   6  11   6     15.2696      1.4599     14.9798      0.0000
   7  11   6     10.1801      1.7108     11.2395      0.0000
   8  11   6     18.3354      1.7565    -15.6595      0.0000
   9  11   6     11.5308      2.4838      8.9869      0.0000
  10  11   6      4.0896      3.9136      6.7573      0.0000
 -11  12   6      6.7139      3.3178      8.4270      0.0000
 -10  12   6     15.5867      2.4524    -10.0705      0.0000
  -9  12   6      9.5147      1.9878     -8.6211      0.0000
  -8  12   6      2.7639      2.8245     -2.5037      0.0000
  -7  12   6      7.0535      1.2096      7.7417      0.0000
  -6  12   6     55.0199      1.5165     56.2417      0.0000
  -5  12   6     52.2243      1.9527    -55.5296      0.0000
  -4  12   6     15.2540      0.7296    -16.1830      0.0000
  -3  12   6     40.3115      0.7488    -39.1493      0.0000
  -2  12   6     91.4469      1.5240     92.3642      0.0000
  -1  12   6     44.8408      1.0147     45.0267      0.0000
   0  12   6     16.1656      0.9317    -17.5686      0.0000
   1  12   6      5.7244      1.1062      5.5121      0.0000
   2  12   6     11.4642      0.8881     10.3399      0.0000
   3  12   6      6.3568      1.1878     -6.4857      0.0000
   4  12   6      3.3209      2.7177     -3.9206      0.0000
   5  12   6      0.0000      1.8517      2.7250      0.0000
   6  12   6     25.8271      1.4158     25.9805      0.0000
   7  12   6      5.1888      1.6348     -5.9212      0.0000
   8  12   6     29.6803      1.7830     28.4575      0.0000
   9  12   6      4.7629      3.8851      2.0062      0.0000
  10  12   6     16.6591      3.0570     14.2355      0.0000
 -11  13   6     14.5096      3.8295    -17.5430      0.0000
 -10  13   6     22.0127      3.7178    -19.2825      0.0000
  -9  13   6     14.7409      1.8647    -14.7552      0.0000
  -8  13   6      3.6003      2.2353     -3.5853      0.0000
  -7  13   6      9.7759      1.4689    -11.4205      0.0000
  -6  13   6      9.5327      2.3921     -8.4243      0.0000
  -5  13   6      7.5357      2.2932      0.4190      0.0000
  -4  13   6      7.7189      0.7337     -7.0716      0.0000
  -3  13   6     12.9387      0.8304    -13.9371      0.0000
  -2  13   6     29.7003      0.7568     30.2635      0.0000
  -1  13   6     44.6909      0.9749     45.1631      0.0000
   0  13   6     14.2812      0.9289    -13.8234      0.0000
   1  13   6      4.3113      0.9198      5.5099      0.0000
   2  13   6     15.6250      1.2325    -14.3546      0.0000
   3  13   6     16.9487      1.4620     17.1196      0.0000
   4  13   6      5.5000      1.8126      6.1016      0.0000
   5  13   6      9.0467      2.4597     10.6052      0.0000
   6  13   6     34.9868      1.8292    -33.2201      0.0000
   7  13   6      4.9843      2.4370      3.5259      0.0000
   8  13   6     16.4585      1.8971    -13.3580      0.0000
   9  13   6     12.6450      3.0263    -10.2076      0.0000
  10  13   6      0.0000      6.6161      5.1343      0.0000
 -11  14   6      4.6152      2.8965     -2.6148      0.0000
 -10  14   6     11.9768      3.7741     -5.3469      0.0000
  -9  14   6     14.9661      1.8436    -13.4961      0.0000
  -8  14   6     12.2603      1.6615    -12.4777      0.0000
  -7  14   6     31.0661      1.9500    -29.6322      0.0000
  -6  14   6     26.0484      1.5510     23.2555      0.0000
  -5  14   6      7.3369      1.4141      6.9188      0.0000
  -4  14   6     12.8794      0.7641     13.6153      0.0000
  -3  14   6     14.2466      0.7237    -14.1941      0.0000
  -2  14   6      8.0932      1.0283      7.3976      0.0000
  -1  14   6     56.2077      0.9899    -58.4474      0.0000
   0  14   6      3.1089      1.0804      5.1686      0.0000
   1  14   6     24.7952      0.9159    -25.9330      0.0000
   2  14   6      1.2599      2.2434      3.0126      0.0000
   3  14   6      1.5695      2.6460     -6.0395      0.0000
   4  14   6      3.3139      2.4496     -2.8131      0.0000
   5  14   6      0.0000      2.8620      1.1352      0.0000
   6  14   6     40.0723      1.8143    -38.8280      0.0000
   7  14   6      9.8683      1.8353     -9.0673      0.0000
   8  14   6     18.9677      2.9751    -14.9875      0.0000
   9  14   6     37.6704      2.9119     36.3611      0.0000
  10  14   6      1.0877      6.4922      4.9462      0.0000
 -11  15   6      5.5561      4.1545     -2.1978      0.0000
 -10  15   6      0.0000      4.2930      0.9949      0.0000
  -9  15   6      7.4645      1.8649     -7.9751      0.0000
  -8  15   6      0.0000      2.3350     -0.1402      0.0000
  -7  15   6     65.3936      1.7143    -65.7236      0.0000
  -6  15   6     93.1255      1.6404     93.3971      0.0000
  -5  15   6     43.6301      1.7028     45.1633      0.0000
  -4  15   6      4.1822      0.8167      5.2241      0.0000
  -3  15   6     30.9573      0.7467     32.6703      0.0000
  -2  15   6     77.7944      1.6022     80.1326      0.0000
  -1  15   6     90.5340      1.5550     91.6035      0.0000
   0  15   6     11.7654      1.4509    -11.9982      0.0000
   1  15   6      7.7835      1.8618      6.3376      0.0000
   2  15   6     14.3568      2.9887    -11.0843      0.0000
   3  15   6      6.0060      1.7468     -3.4050      0.0000
   4  15   6     28.2684      1.6560     26.5548      0.0000
   5  15   6      8.5119      1.8884      5.8811      0.0000
   6  15   6     33.1174      1.8368    -32.8898      0.0000
   7  15   6     23.8744      2.3149    -23.5961      0.0000
   8  15   6     33.1215      2.9773     32.3460      0.0000
   9  15   6     40.3718      3.8925     36.4275      0.0000
  10  15   6     19.4443      3.1862    -17.4366      0.0000
 -11  16   6     21.7938      3.9356     20.4906      0.0000
 -10  16   6      3.1931      3.8126      4.3618      0.0000
  -9  16   6      4.0654      2.0050      4.2581      0.0000
  -8  16   6      8.0745      2.6683      7.9533      0.0000
  -7  16   6     45.2236      1.7371     43.1994      0.0000
  -6  16   6     36.0473      1.6834    -31.6511      0.0000
  -5  16   6     14.9601      1.6721    -13.7427      0.0000
  -4  16   6      0.0000      1.2562     -1.6962      0.0000
  -3  16   6      3.6304      1.1773      1.2456      0.0000
  -2  16   6     43.0180      0.9652     42.9539      0.0000
  -1  16   6     40.1078      1.8405     39.9524      0.0000
   0  16   6     38.4713      1.1185    -38.1063      0.0000
   1  16   6     36.2897      1.1245    -34.2610      0.0000
   2  16   6     56.4167      1.7686     53.6928      0.0000
   3  16   6      8.4945      2.1271     10.1663      0.0000
   4  16   6     31.2321      1.9946    -28.5186      0.0000
   5  16   6     20.3049      2.0708    -19.6822      0.0000
   6  16   6      9.3060      4.8528      3.3563      0.0000
   7  16   6     12.1281      2.3234     12.3829      0.0000
   8  16   6     16.4003      2.6773    -15.2990      0.0000
   9  16   6     21.4538      3.1424     17.9146      0.0000
  10  16   6     10.4846      3.0436     -8.3196      0.0000
 -11  17   6     12.7324      3.9448    -10.9815      0.0000
 -10  17   6      5.9721      2.8370      5.3124      0.0000
  -9  17   6     14.7024      1.9489    -13.0080      0.0000
  -8  17   6      5.7093      1.5111     -7.1651      0.0000
  -7  17   6     18.4418      1.7942     16.9824      0.0000
  -6  17   6      6.2941      2.7062      3.4953      0.0000
  -5  17   6      5.4757      2.3779     -3.7049      0.0000
  -4  17   6     22.0434      0.8515     23.0048      0.0000
  -3  17   6     27.9630      0.8759    -29.6157      0.0000
  -2  17   6      3.4340      1.1968      3.0258      0.0000
  -1  17   6     19.7498      1.4743     20.9340      0.0000
   0  17   6      3.9674      2.5414     -6.5007      0.0000
   1  17   6     17.0546      1.1829     17.4549      0.0000
   2  17   6     23.6744      1.8476    -19.9587      0.0000
   3  17   6     22.3772      1.9290     21.0178      0.0000
   4  17   6     35.9532      2.0035     34.3223      0.0000
   5  17   6     18.5823      2.2103     18.6772      0.0000
   6  17   6      8.4162      2.2611     -8.4723      0.0000
   7  17   6      3.7800      2.8359      7.6478      0.0000
   8  17   6     24.9638      3.7975    -28.0174      0.0000
   9  17   6     14.5492      4.3261      7.5712      0.0000
  10  17   6     11.5854      3.4331    -10.3894      0.0000
 -10  18   6      2.9054      5.1622      2.2553      0.0000
  -9  18   6      3.3763      2.7515     -1.3559      0.0000
  -8  18   6      4.9196      2.2887      4.7728      0.0000
  -7  18   6      8.8340      3.1886     -7.3810      0.0000
  -6  18   6     17.5835      2.1290     17.6690      0.0000
  -5  18   6     31.1675      1.4238    -31.9380      0.0000
  -4  18   6     13.8243      1.0097    -14.4977      0.0000
  -3  18   6     33.3513      0.8445     33.0595      0.0000
  -2  18   6     92.1702      1.1766    -90.7525      0.0000
  -1  18   6     17.1949      1.4513    -17.4633      0.0000
   0  18   6     17.8435      3.2275     15.9529      0.0000
   1  18   6      1.1946      2.1142      3.1258      0.0000
   2  18   6     23.1501      1.8449    -22.4462      0.0000
   3  18   6     12.8879      2.6030     -6.0326      0.0000
   4  18   6      8.5192      1.9963     -7.9479      0.0000
   5  18   6     13.9138      3.1878    -14.1120      0.0000
   6  18   6      9.1602      2.8367    -12.2868      0.0000
   7  18   6      8.1629      2.5392      8.3936      0.0000
   8  18   6     11.5291      3.9211      5.6377      0.0000
   9  18   6      0.0000      3.5637     -3.7160      0.0000
  10  18   6     11.9034      3.3129     -7.7981      0.0000
 -10  19   6     17.5733      2.5790    -15.1729      0.0000
  -9  19   6     11.0036      2.5607     12.1912      0.0000
  -8  19   6     13.9023      1.8914    -14.9532      0.0000
  -7  19   6      1.8298      2.6428      2.4794      0.0000
  -6  19   6      9.7269      2.9728      7.9540      0.0000
  -5  19   6     12.1832      1.7477      9.3863      0.0000
  -4  19   6      7.3873      1.2384     -9.0595      0.0000
  -3  19   6      7.5926      1.3272      7.7983      0.0000
  -2  19   6     15.3005      1.6779    -10.2313      0.0000
  -1  19   6      8.3426      2.0916      7.5435      0.0000
   0  19   6     37.8113      1.6877     35.4929      0.0000
   1  19   6     33.9592      2.2125    -35.8799      0.0000
   2  19   6      0.0000      1.8690     -2.1335      0.0000
   3  19   6     66.1929      1.9248    -64.6028      0.0000
   4  19   6     17.8857      2.0811    -15.4649      0.0000
   5  19   6     17.0291      2.1992     14.4503      0.0000
   6  19   6      5.6373      2.9850      6.1950      0.0000
   7  19   6      3.8268      3.2500      5.3474      0.0000
   8  19   6      8.6919      1.3385     -6.2704      0.0000
   9  19   6      0.0000      2.9460     -0.3915      0.0000
 -10  20   6     30.5452      2.6801     24.7427      0.0000
  -9  20   6      5.6027      2.9774     -4.6370      0.0000
  -8  20   6     10.2384      1.9629     -8.8389      0.0000
  -7  20   6     12.2201      1.8604     13.8043      0.0000
  -6  20   6     41.9952      2.2053     42.0024      0.0000
  -5  20   6      7.4905      4.0953      7.3787      0.0000
  -4  20   6     10.6576      1.6519    -10.9692      0.0000
  -3  20   6     36.3427      1.4609     36.6084      0.0000
  -2  20   6      6.9855      1.1698     -6.2946      0.0000
  -1  20   6     15.0912      1.5183    -14.8291      0.0000
   0  20   6     20.3668      1.7644    -18.8135      0.0000
   1  20   6      6.3094      2.5320      4.6163      0.0000
   2  20   6      8.7580      1.2183     -9.0262      0.0000
   3  20   6     10.3151      4.6270     -0.7857      0.0000
   4  20   6     20.8003      2.0883    -21.4575      0.0000
   5  20   6     24.5200      2.1883    -26.1769      0.0000
   6  20   6      1.9944      2.7552     -0.3132      0.0000
   7  20   6     13.1460      2.3701    -12.8706      0.0000
   8  20   6     22.0336      3.8510    -25.5049      0.0000
   9  20   6     10.5249      4.1420      9.0339      0.0000
 -10  21   6      9.4546      3.1414     -4.9105      0.0000
  -9  21   6      0.0000      3.4058      2.1600      0.0000
  -8  21   6      1.5037      3.1360     -0.8758      0.0000
  -7  21   6      5.5220      3.2959      0.0959      0.0000
  -6  21   6     30.0957      2.2521    -30.4756      0.0000
  -5  21   6     57.7919      1.4832     57.5097      0.0000
  -4  21   6     24.8336      1.4004     26.6616      0.0000
  -3  21   6     22.2003      1.2221    -21.9420      0.0000
  -2  21   6      6.6863      2.1368     -6.6256      0.0000
  -1  21   6      5.6155      1.0629     -5.6029      0.0000
   0  21   6     28.2332      1.8477     25.8219      0.0000
   1  21   6     13.0268      1.7996    -15.5550      0.0000
   2  21   6     11.0424      1.3258    -12.8511      0.0000
   3  21   6      9.1236      1.8651     10.7294      0.0000
   4  21   6     17.6643      2.1920    -17.2794      0.0000
   5  21   6     13.3929      2.1479    -13.7320      0.0000
   6  21   6     11.1129      2.5406    -12.0224      0.0000
   7  21   6      4.4690      4.3336     -8.3636      0.0000
   8  21   6     11.9752      3.7028    -12.8615      0.0000
   9  21   6     14.2978      3.9343     16.4285      0.0000
 -10  22   6      8.2073      2.5984     -4.7401      0.0000
  -9  22   6      0.0000      3.0899      2.1465      0.0000
  -8  22   6      8.3217      1.9905     -9.8362      0.0000
  -7  22   6      5.8146      1.4947      5.9364      0.0000
  -6  22   6     18.9448      2.2605     16.7220      0.0000
  -5  22   6      9.9970      1.6302     -7.5136      0.0000
  -4  22   6      0.0000      1.5472     -0.4882      0.0000
  -3  22   6      8.0330      1.4428      8.5560      0.0000
  -2  22   6      8.6201      1.0294     -8.9469      0.0000
  -1  22   6      7.6316      1.1149      9.1070      0.0000
   0  22   6     19.9176      2.5740     22.0350      0.0000
   1  22   6      3.3679      2.8702     -1.6008      0.0000
   2  22   6     27.7160      1.8347    -29.7349      0.0000
   3  22   6      0.0000      3.2323     -0.2451      0.0000
   4  22   6     18.5601      2.0932     17.0175      0.0000
   5  22   6      5.4912      2.2871     -6.7780      0.0000
   6  22   6     30.7924      2.2916     30.6802      0.0000
   7  22   6     11.2605      2.4463     12.9317      0.0000
   8  22   6      6.7402      4.1115     -8.1762      0.0000
   9  22   6      8.2881      2.7785     -5.8925      0.0000
 -10  23   6      0.0000      3.8813     -4.2896      0.0000
  -9  23   6      9.3900      2.8605      8.4783      0.0000
  -8  23   6      4.7788      1.8707     -5.3902      0.0000
  -7  23   6      0.6022      3.3909      0.6846      0.0000
  -6  23   6     23.8769      2.3583    -25.4662      0.0000
  -5  23   6     14.4778      1.5148    -14.6984      0.0000
  -4  23   6     16.0671      1.5968     16.4646      0.0000
  -3  23   6     11.3610      1.2986    -11.0075      0.0000
  -2  23   6      6.5858      1.4301     -7.2154      0.0000
  -1  23   6      2.2745      1.8065      2.6134      0.0000
   0  23   6      0.0000      2.3149     -2.1465      0.0000
   1  23   6     20.6601      1.8388    -20.9312      0.0000
   2  23   6      5.2754      1.5889     -6.0613      0.0000
   3  23   6      8.8401      2.6172     -5.6205      0.0000
   4  23   6      6.3310      5.2289     -6.9387      0.0000
   5  23   6     10.0394      2.5265     12.1708      0.0000
   6  23   6     15.3344      2.3817     14.3976      0.0000
   7  23   6     14.4657      2.3614     15.0450      0.0000
   8  23   6      6.4675      4.3630      4.3432      0.0000
   9  23   6      8.7057      3.6864      7.0320      0.0000
 -10  24   6      4.5061      3.2922      1.3211      0.0000
  -9  24   6      0.0000      2.5964      4.1375      0.0000
  -8  24   6      3.2817      2.7354     -3.4706      0.0000
  -7  24   6     10.9968      1.9802    -12.4314      0.0000
  -6  24   6      7.7490      2.9389     -2.5263      0.0000
  -5  24   6     30.1053      1.5546    -29.6748      0.0000
  -4  24   6     10.8141      1.7269     11.4522      0.0000
  -3  24   6     13.8379      1.2605    -14.2216      0.0000
  -2  24   6     12.7163      1.2547    -14.1184      0.0000
  -1  24   6     15.9247      1.1365    -16.3519      0.0000
   0  24   6     14.5934      1.9284     14.3921      0.0000
   1  24   6     29.3570      1.8773     29.9235      0.0000
   2  24   6      8.3049      3.5567      7.4006      0.0000
   3  24   6     21.1766      2.1079    -18.0008      0.0000
   4  24   6      9.7821      1.9666      8.4300      0.0000
   5  24   6     23.6839      2.2278     23.7704      0.0000
   6  24   6      2.5004      4.0761      3.7207      0.0000
   7  24   6     12.0932      3.8072     12.2764      0.0000
   8  24   6      9.1728      3.9996      9.8589      0.0000
   9  24   6      8.6052      4.5774    -11.9413      0.0000
  -9  25   6     19.0093      2.6903    -18.1220      0.0000
  -8  25   6      9.9122      2.2073     -7.6707      0.0000
  -7  25   6     17.1426      2.5038     15.8750      0.0000
  -6  25   6      6.7210      2.8996     -6.8705      0.0000
  -5  25   6      6.3755      2.6934      1.7728      0.0000
  -4  25   6     16.0492      1.6640     16.7029      0.0000
  -3  25   6      9.0095      1.3388     -9.8012      0.0000
  -2  25   6      4.7858      1.4692     -4.0782      0.0000
  -1  25   6     10.1607      1.3953     -8.8230      0.0000
   0  25   6      8.3526      2.2576     -8.0308      0.0000
   1  25   6     11.8890      2.1128     12.3878      0.0000
   2  25   6     58.5548      2.1921     59.6390      0.0000
   3  25   6     28.4575      2.0818    -27.4063      0.0000
   4  25   6      7.9740      3.5136      7.3577      0.0000
   5  25   6      9.9937      2.2874     -9.8225      0.0000
   6  25   6     20.7120      2.3312     20.6973      0.0000
   7  25   6      0.0000      3.5988     -8.9012      0.0000
   8  25   6      8.9865      3.9070     -9.6004      0.0000
   9  25   6      6.4951      3.6269     -0.0862      0.0000
  -9  26   6      0.0000      2.9556     -0.2266      0.0000
  -8  26   6      5.3576      4.3068     -7.2697      0.0000
  -7  26   6      2.0346      4.4591      4.1489      0.0000
  -6  26   6      8.3497      2.7302     -8.1816      0.0000
  -5  26   6      8.6547      4.2357      4.9547      0.0000
  -4  26   6      6.1743      1.8120     -6.8112      0.0000
  -3  26   6      4.0122      1.9608     -4.0707      0.0000
  -2  26   6      7.5186      2.0869      3.4049      0.0000
  -1  26   6     15.9544      1.5180    -15.4393      0.0000
   0  26   6     11.6175      3.8760     10.0536      0.0000
   1  26   6     29.1972      1.9208     29.0403      0.0000
   2  26   6     10.2383      2.6803      2.6716      0.0000
   3  26   6      8.3573      2.6843      7.9770      0.0000
   4  26   6     23.2626      3.0054    -21.6229      0.0000
   5  26   6      6.8622      2.8578      9.1618      0.0000
   6  26   6      1.9358      2.5815      3.8283      0.0000
   7  26   6      0.0000      5.2192     -1.8324      0.0000
   8  26   6      5.6944      3.8020     -3.8801      0.0000
  -9  27   6      7.7753      3.5544      6.7130      0.0000
  -8  27   6     15.0422      2.8349     16.3206      0.0000
  -7  27   6     18.5827      2.6384     16.3470      0.0000
  -6  27   6     11.8404      2.6563     -4.9992      0.0000
  -5  27   6     32.1000      2.3859     29.4356      0.0000
  -4  27   6     20.1746      1.6532    -19.8501      0.0000
  -3  27   6      3.6121      1.9059      0.7236      0.0000
  -2  27   6     52.2683      1.5959    -53.1442      0.0000
  -1  27   6     48.5396      1.4686     49.1617      0.0000
   0  27   6     11.6770      2.7403     -6.7867      0.0000
   1  27   6      3.1644      4.5430      0.9330      0.0000
   2  27   6      8.7449      3.1386      1.2841      0.0000
   3  27   6     13.7327      2.4289      7.5524      0.0000
   4  27   6      0.0000      2.7490      1.2912      0.0000
   5  27   6     32.9953      2.3082     32.5659      0.0000
   6  27   6      3.0952      3.4177     -0.7657      0.0000
   7  27   6      0.0000      5.6514      4.6824      0.0000
   8  27   6      0.0000      4.9317     -2.6598      0.0000
  -9  28   6      5.4391      2.4999     -1.9417      0.0000
  -8  28   6     18.0479      2.8649     13.9197      0.0000
  -7  28   6     18.6534      2.5019    -18.9409      0.0000
  -6  28   6     11.1815      2.5681    -10.9372      0.0000
  -5  28   6      7.2220      2.9324     -7.0500      0.0000
  -4  28   6      6.2209      1.7184      3.7349      0.0000
  -3  28   6     12.9938      1.4472     12.2374      0.0000
  -2  28   6     16.9921      1.5036    -15.9492      0.0000
  -1  28   6     12.4212      1.7106     12.5185      0.0000
   0  28   6     45.9918      1.9036    -44.0833      0.0000
   1  28   6     19.5424      2.7628     20.7761      0.0000
   2  28   6     56.8404      2.0669     57.9730      0.0000
   3  28   6     31.3426      2.1549    -31.2366      0.0000
   4  28   6      9.3786      2.6237      4.5755      0.0000
   5  28   6     34.4790      2.3347    -37.5957      0.0000
   6  28   6     14.1477      2.3694     13.7729      0.0000
   7  28   6      7.6920      3.5798     -8.1076      0.0000
   8  28   6      5.5302      4.4030     -4.0806      0.0000
  -9  29   6      8.5331      4.0814     -9.0501      0.0000
  -8  29   6      7.3723      3.1686     -4.0278      0.0000
  -7  29   6      0.0000      3.8447     -6.0153      0.0000
  -6  29   6      6.3472      2.1747      6.1039      0.0000
  -5  29   6     15.6631      2.4366    -16.2751      0.0000
  -4  29   6      0.0000      2.6478     -2.5629      0.0000
  -3  29   6     29.6088      1.5007    -27.2556      0.0000
  -2  29   6      5.4184      1.7832     -4.2705      0.0000
  -1  29   6     17.4782      1.4123    -18.1016      0.0000
   0  29   6     24.8541      1.9856    -23.8878      0.0000
   1  29   6      5.6681      3.9602     -2.1453      0.0000
   2  29   6     25.1819      2.1519    -24.6688      0.0000
   3  29   6     29.9720      2.2000     30.8580      0.0000
   4  29   6     27.0756      2.2425     28.6432      0.0000
   5  29   6      7.7051      2.0351     -8.2385      0.0000
   6  29   6     22.4324      2.4548     23.4555      0.0000
   7  29   6      6.9760      3.0612     -6.8422      0.0000
   8  29   6      0.0000      3.9626     -4.0864      0.0000
  -8  30   6      9.1232      2.9154     -5.4491      0.0000
  -7  30   6      6.3135      3.5114      4.0855      0.0000
  -6  30   6     25.1195      2.5744    -24.1071      0.0000
  -5  30   6     17.0151      2.4544    -17.5635      0.0000
  -4  30   6      4.2483      2.2200     -5.4476      0.0000
  -3  30   6     77.0383      1.7164     81.3735      0.0000
  -2  30   6     11.8474      1.4967     14.1273      0.0000
  -1  30   6     31.3931      1.4883     32.5581      0.0000
   0  30   6      1.5997      3.8543     -0.5058      0.0000
   1  30   6     44.3131      2.8533     44.1266      0.0000
   2  30   6      0.0000      4.0061     -2.0829      0.0000
   3  30   6     17.1281      2.2074    -16.4807      0.0000
   4  30   6     17.1722      2.3298    -16.1355      0.0000
   5  30   6      0.0000      3.1224     -4.4779      0.0000
   6  30   6      7.7145      3.0267      6.7430      0.0000
   7  30   6     14.8671      3.8185    -16.3756      0.0000
   8  30   6     10.1140      4.4800      1.9231      0.0000
  -8  31   6      6.1945      5.1261     -7.6947      0.0000
  -7  31   6     19.0260      2.7576    -18.0852      0.0000
  -6  31   6      9.0895      2.4559     10.4784      0.0000
  -5  31   6     19.6396      2.5491    -19.2899      0.0000
  -4  31   6      0.0000      3.8491     -4.5271      0.0000
  -3  31   6     24.0174      1.5542     22.8568      0.0000
  -2  31   6     14.5964      1.4970    -15.5063      0.0000
  -1  31   6     24.8210      1.8144     23.2455      0.0000
   0  31   6     15.0823      1.9866     13.5211      0.0000
   1  31   6     42.5755      2.9011     42.0149      0.0000
   2  31   6     14.6965      2.2352     14.0658      0.0000
   3  31   6      4.9571      2.9763      3.3628      0.0000
   4  31   6      9.8439      2.5822      6.6751      0.0000
   5  31   6      9.8342      2.6341    -10.6851      0.0000
   6  31   6     10.9353      3.9536     11.6193      0.0000
   7  31   6     13.7163      4.0821     11.5368      0.0000
  -8  32   6      1.8585      5.1336     -7.4577      0.0000
  -7  32   6      7.5648      2.6077      7.0581      0.0000
  -6  32   6      7.2828      3.3840     -0.0364      0.0000
  -5  32   6     12.6939      2.5753     11.5021      0.0000
  -4  32   6     11.2016      2.5090     10.0328      0.0000
  -3  32   6     18.3541      1.5636    -18.2820      0.0000
  -2  32   6      0.0000      2.4780      5.7566      0.0000
  -1  32   6     10.5339      1.9431     10.5362      0.0000
   0  32   6      6.6303      1.8213      6.1657      0.0000
   1  32   6     29.6793      3.0494     29.4553      0.0000
   2  32   6      5.2177      2.4894      5.7302      0.0000
   3  32   6      7.0634      3.9576     -8.0176      0.0000
   4  32   6     23.9893      2.3539    -26.9592      0.0000
   5  32   6     11.6965      3.9356    -10.3642      0.0000
   6  32   6      7.0674      4.4279    -11.3966      0.0000
   7  32   6      0.0000      4.5125     -3.4053      0.0000
  -8  33   6     18.2757      2.9142    -15.7993      0.0000
  -7  33   6      7.5883      3.4639     -5.3107      0.0000
  -6  33   6      1.5238      3.5865     -2.5882      0.0000
  -5  33   6     16.4468      2.6624    -13.2303      0.0000
  -4  33   6      0.0000      6.0939     -6.9271      0.0000
  -3  33   6     10.3993      1.6723    -10.9767      0.0000
  -2  33   6     27.6692      1.9996    -27.6936      0.0000
  -1  33   6     18.6107      2.6031    -15.6947      0.0000
   0  33   6     21.6186      1.9067    -21.0319      0.0000
   1  33   6     29.0744      2.2287    -29.4251      0.0000
   2  33   6     15.6893      2.2216    -14.8911      0.0000
   3  33   6      5.5825      2.5056      7.0986      0.0000
   4  33   6     10.3190      2.3282      9.9448      0.0000
   5  33   6     27.4979      2.4701    -27.1625      0.0000
   6  33   6      9.6730      4.2583     -6.0251      0.0000
   7  33   6     11.2335      3.6753    -10.7631      0.0000
  -7  34   6      5.8236      2.5413      7.2129      0.0000
  -6  34   6      3.3057      3.1177      3.5284      0.0000
  -5  34   6      3.2117      4.2612      4.0909      0.0000
  -4  34   6      4.1990      3.4606     -2.2430      0.0000
  -3  34   6      9.6878      1.6396     -9.6312      0.0000
  -2  34   6      4.8053      1.8637      0.0781      0.0000
  -1  34   6      5.0267      2.1423     -3.9885      0.0000
   0  34   6     17.4122      2.4317    -15.7569      0.0000
   1  34   6     23.2672      2.3030    -21.2141      0.0000
   2  34   6     17.5734      2.3177     20.4782      0.0000
   3  34   6     19.6073      2.3298    -20.6967      0.0000
   4  34   6      9.2801      2.3652     12.3511      0.0000
   5  34   6     13.5247      2.5850     13.6589      0.0000
   6  34   6      4.4783      4.4999      7.2364      0.0000
   7  34   6      0.0000      4.6916     -4.9103      0.0000
  -7  35   6      0.0000      5.5641     -2.2006      0.0000
  -6  35   6      4.2361      4.2754      5.2754      0.0000
  -5  35   6      2.1589      2.8129      1.0834      0.0000
  -4  35   6     20.4147      3.7523    -17.2311      0.0000
  -3  35   6      5.6760      1.5930      5.6021      0.0000
  -2  35   6     15.9918      1.6148     13.7772      0.0000
  -1  35   6      5.7860      2.3014      7.1592      0.0000
   0  35   6      7.1334      3.4089     -5.8497      0.0000
   1  35   6     29.6207      2.2806    -30.6322      0.0000
   2  35   6     14.8157      1.9230    -15.8872      0.0000
   3  35   6      7.6500      2.3109      8.7084      0.0000
   4  35   6      3.8660      6.2960     -6.0753      0.0000
   5  35   6     10.0765      2.4948      8.5461      0.0000
   6  35   6      9.3972      3.5255      9.5452      0.0000
  -7  36   6      4.5240      3.4730     -4.7572      0.0000
  -6  36   6      1.8121      3.1597      3.2186      0.0000
  -5  36   6      4.7710      2.2123      5.6361      0.0000
  -4  36   6     35.2491      2.6853    -34.3989      0.0000
  -3  36   6      8.3983      2.8469      8.9848      0.0000
  -2  36   6      6.5590      1.7046      7.4815      0.0000
  -1  36   6     14.5031      1.8826     14.2199      0.0000
   0  36   6      5.8080      3.3362     -7.3203      0.0000
   1  36   6     10.2981      2.0934     -9.8223      0.0000
   2  36   6      8.4873      1.8477     11.8682      0.0000
   3  36   6      6.7349      2.7538     -4.2680      0.0000
   4  36   6      7.2297      2.1018      8.5972      0.0000
   5  36   6      0.0000      4.2048     -3.0924      0.0000
   6  36   6      0.0000      3.1186      8.6712      0.0000
  -7  37   6     14.3509      2.8912     14.0461      0.0000
  -6  37   6      0.0000      4.9229      1.6618      0.0000
  -5  37   6     12.0665      2.8721     -9.8213      0.0000
  -4  37   6     16.7885      2.7559     15.3735      0.0000
  -3  37   6      9.3000      2.6940     -8.0539      0.0000
  -2  37   6      8.6433      2.0389      9.4772      0.0000
  -1  37   6      5.8237      2.7203     -2.1742      0.0000
   0  37   6     25.8528      2.8440    -24.1048      0.0000
   1  37   6     22.4925      3.4236     22.9131      0.0000
   2  37   6      2.8101      4.0005      2.7130      0.0000
   3  37   6      3.7199      2.7346      6.2542      0.0000
   4  37   6     20.7399      2.8426     24.2410      0.0000
   5  37   6      9.2038      4.0187    -10.0972      0.0000
   6  37   6      0.0000      5.3251     -1.3598      0.0000
  -6  38   6      0.5876      3.6737     -5.0000      0.0000
  -5  38   6     18.6779      2.8782    -18.7997      0.0000
  -4  38   6     13.7366      2.8591     13.9520      0.0000
  -3  38   6      0.0000      3.2515      2.5961      0.0000
  -2  38   6     11.5835      1.9455     12.9021      0.0000
  -1  38   6     37.2924      2.4537     33.8053      0.0000
   0  38   6      7.5829      2.1966      8.9843      0.0000
   1  38   6      8.0851      2.6009     -7.9144      0.0000
   2  38   6      0.0000      2.8251      0.0913      0.0000
   3  38   6      0.0000      3.0431     -1.3994      0.0000
   4  38   6      7.0448      2.5833     -7.6862      0.0000
   5  38   6     10.7579      3.8619    -14.2775      0.0000
  -6  39   6      6.4267      7.9786      7.3839      0.0000
  -5  39   6     10.7214      2.8649     -9.4628      0.0000
  -4  39   6      7.5867      2.9184     -7.4501      0.0000
  -3  39   6      2.0066      2.7144      4.0166      0.0000
  -2  39   6      4.9048      3.7520     -7.6248      0.0000
  -1  39   6     10.8211      2.1445      9.4920      0.0000
   0  39   6      2.1028      2.5935     -3.1728      0.0000
   1  39   6      6.4572      2.6082     -4.7580      0.0000
   2  39   6      0.0000      5.3466     -3.0294      0.0000
   3  39   6      0.0000      3.1252      0.0370      0.0000
   4  39   6      0.0000      2.8440     -3.5134      0.0000
   5  39   6      3.6257      3.0734      4.8720      0.0000
  -5  40   6      7.2059      2.5754      6.6228      0.0000
  -4  40   6     14.0704      2.9013     12.2208      0.0000
  -3  40   6      2.8857      2.9896      2.3174      0.0000
  -2  40   6      9.9125      2.6766    -10.7060      0.0000
  -1  40   6     25.0400      2.5669    -22.6643      0.0000
   0  40   6     22.1089      2.1680    -21.2903      0.0000
   1  40   6     15.7792      4.3638    -14.6414      0.0000
   2  40   6      0.3836      3.5248     -1.9508      0.0000
   3  40   6      2.0880      2.7694     -2.9175      0.0000
   4  40   6      0.7037      2.9201     -0.8799      0.0000
  -5  41   6     22.6045      2.9674     21.0748      0.0000
  -4  41   6     11.0592      2.8893     -9.3571      0.0000
  -3  41   6     11.0994      2.8696    -12.9133      0.0000
  -2  41   6      0.0000      5.0172      4.9200      0.0000
  -1  41   6      2.0345      2.7420     -1.1715      0.0000
   0  41   6      4.0321      3.2953      0.4923      0.0000
   1  41   6      9.9113      4.2758      1.5930      0.0000
   2  41   6      4.0951      5.2045     -3.1737      0.0000
   3  41   6      6.6253      5.2543     11.1641      0.0000
   4  41   6      0.0000      3.6232     -1.4087      0.0000
  -4  42   6     14.8710      2.9306     13.3144      0.0000
  -3  42   6      4.3770      3.2337     -8.2998      0.0000
  -2  42   6     17.9304      4.0670     16.4734      0.0000
  -1  42   6      6.3421      3.4490     -7.6305      0.0000
   0  42   6      0.6500      2.5217      1.1961      0.0000
   1  42   6      1.6001      3.1018      2.2382      0.0000
   2  42   6     16.4218      2.6427    -17.1273      0.0000
   3  42   6      5.1989      2.9266      2.0092      0.0000
  -4  43   6     13.7070      4.2840     -8.1421      0.0000
  -3  43   6      7.7220      5.4631     -8.1582      0.0000
  -2  43   6     16.7290      3.8584     16.4240      0.0000
  -1  43   6      7.2339      2.2098     -8.2338      0.0000
   0  43   6      9.2102      5.2867    -11.4759      0.0000
   1  43   6      2.9627      3.2328     -2.0224      0.0000
   2  43   6      2.3488      4.1971      0.4803      0.0000
   3  43   6     24.3521      3.3657    -26.7093      0.0000
  -3  44   6     12.5323      4.0327     12.5236      0.0000
  -2  44   6     12.6685      3.8377    -13.5461      0.0000
  -1  44   6      0.0000      3.2292     -0.2858      0.0000
   0  44   6     23.8981      4.8544     20.0340      0.0000
   1  44   6      7.7163      2.9833     10.1280      0.0000
   2  44   6     12.1757      2.9430    -12.9278      0.0000
  -1  45   6     14.2051      2.9432    -12.0647      0.0000
   0  45   6     16.7326      4.0266    -16.5840      0.0000
 -11   0   7      5.5272      4.0359      5.6180      0.0000
  -9   0   7     26.8606      2.2345    -26.8129      0.0000
  -7   0   7     25.2366      2.2716     19.3103      0.0000
  -5   0   7     62.3943      1.1769     63.6043      0.0000
  -3   0   7     83.8557      1.0647     82.0561      0.0000
  -1   0   7    171.2774      1.4730    165.8803      0.0000
   1   0   7     17.9881      1.6058     16.7534      0.0000
   3   0   7     50.1950      1.8318    -48.5664      0.0000
   5   0   7      6.5335      2.0583      5.8563      0.0000
   7   0   7     66.4374      2.7301    -69.5330      0.0000
   9   0   7      0.0000      4.3091      5.4369      0.0000
 -11   1   7     15.5120      2.5574    -11.7933      0.0000
 -10   1   7      4.6962      1.2746     -1.0809      0.0000
  -9   1   7     19.2424      1.5871     18.3294      0.0000
  -8   1   7      0.0000      2.3546      2.1885      0.0000
  -7   1   7     14.2418      0.9594    -14.3707      0.0000
  -6   1   7     10.6891      0.7003     10.6779      0.0000
  -5   1   7      4.7248      0.8658      3.8067      0.0000
  -4   1   7     18.5337      1.1727     18.2126      0.0000
  -3   1   7     17.7039      0.7482     15.9506      0.0000
  -2   1   7     10.2807      0.7781     -9.5232      0.0000
  -1   1   7     94.2545      1.0461     93.0595      0.0000
   0   1   7     18.4715      1.0929    -18.6053      0.0000
   1   1   7     21.2341      1.1159    -20.8703      0.0000
   2   1   7     30.1702      1.1764     30.3495      0.0000
   3   1   7     36.4063      1.2331    -35.3986      0.0000
   4   1   7     12.8945      1.2676    -11.9543      0.0000
   5   1   7     15.6503      1.3244    -14.4554      0.0000
   6   1   7     35.9266      1.4253     36.0497      0.0000
   7   1   7     26.7538      1.6188     26.9806      0.0000
   8   1   7      7.1905      1.8014     -7.6390      0.0000
   9   1   7      6.6542      5.2456     -6.8620      0.0000
  10   1   7      1.5436      3.1777      0.4054      0.0000
 -11   2   7     15.8478      2.5539     13.4736      0.0000
 -10   2   7     19.3500      1.9022    -21.6761      0.0000
  -9   2   7      4.6393      1.5770     -5.2904      0.0000
  -8   2   7      2.6510      2.5205      3.5578      0.0000
  -7   2   7      7.9644      0.8368     -8.3290      0.0000
  -6   2   7      2.8411      0.9422     -2.9667      0.0000
  -5   2   7      5.0278      0.8947      5.1316      0.0000
  -4   2   7     29.3970      1.0716     28.1167      0.0000
  -3   2   7     13.6271      0.8098     12.5148      0.0000
  -2   2   7     33.9513      0.8171     33.9765      0.0000
  -1   2   7    113.8715      1.0509    110.3326      0.0000
   0   2   7     40.9149      1.0868     40.1198      0.0000
   1   2   7     35.2593      1.1215     32.9672      0.0000
   2   2   7     69.6263      1.1731    -68.5551      0.0000
   3   2   7    101.8835      1.2274   -100.7577      0.0000
   4   2   7     25.3303      1.2956     23.8651      0.0000
   5   2   7     16.8616      1.3898    -16.2384      0.0000
   6   2   7     19.0797      1.4779    -18.5326      0.0000
   7   2   7     19.3743      1.5943    -19.3409      0.0000
   8   2   7     11.2811      1.7002     11.3734      0.0000
   9   2   7     10.0686      3.0803      7.9484      0.0000
  10   2   7      8.9224      4.6577     -8.7376      0.0000
 -11   3   7      5.2229      3.5677     -4.3951      0.0000
 -10   3   7      7.2783      2.1542     -7.0414      0.0000
  -9   3   7      7.4709      1.6401      6.1590      0.0000
  -8   3   7     14.8196      1.2682    -15.4092      0.0000
  -7   3   7     15.9549      0.8134    -16.9200      0.0000
  -6   3   7      2.3309      0.8301      1.3233      0.0000
  -5   3   7     47.3129      0.8615    -47.4765      0.0000
  -4   3   7     41.9384      1.3287    -44.0902      0.0000
  -3   3   7     17.7784      0.7633    -16.9605      0.0000
  -2   3   7     70.7808      0.8183    -70.1501      0.0000
  -1   3   7    112.2101      1.0508   -109.9940      0.0000
   0   3   7     21.8905      1.1009    -20.6064      0.0000
   1   3   7     24.8775      1.2238    -22.2681      0.0000
   2   3   7     10.2910      1.3798      6.7138      0.0000
   3   3   7     23.0161      1.2408    -21.3673      0.0000
   4   3   7     24.2652      1.2753     23.3542      0.0000
   5   3   7     20.0313      1.3640    -19.9736      0.0000
   6   3   7     22.8815      1.3288    -22.3860      0.0000
   7   3   7     12.0019      1.6694    -11.3444      0.0000
   8   3   7     13.5604      3.1733    -14.1759      0.0000
   9   3   7      7.5352      3.2952      5.9118      0.0000
  10   3   7      6.7790      2.9263      5.0565      0.0000
 -11   4   7     12.8212      2.4140    -12.5489      0.0000
 -10   4   7     15.1067      1.9715     14.2925      0.0000
  -9   4   7      1.9719      2.6228     -0.5503      0.0000
  -8   4   7     26.7107      1.2485     27.1961      0.0000
  -7   4   7      2.6050      2.3163      1.3131      0.0000
  -6   4   7      5.0571      0.9731     -4.4025      0.0000
  -5   4   7      5.3787      1.8557      3.6999      0.0000
  -4   4   7      4.0804      1.2811      3.2022      0.0000
  -3   4   7      1.6041      1.2568     -0.2347      0.0000
  -2   4   7     12.3729      0.8174    -13.0388      0.0000
  -1   4   7     66.6896      1.0473    -65.1375      0.0000
   0   4   7     87.4516      1.0904    -85.9979      0.0000
   1   4   7      5.2291      1.1583      5.2645      0.0000
   2   4   7     85.6838      1.1765     84.5565      0.0000
   3   4   7     45.6274      1.2301     45.6143      0.0000
   4   4   7     20.2839      1.2998    -19.0924      0.0000
   5   4   7      5.5333      1.3042      6.3977      0.0000
   6   4   7      5.8904      2.6427      4.6971      0.0000
   7   4   7     12.1425      1.8586    -11.2609      0.0000
   8   4   7      9.7678      2.3976     10.4196      0.0000
   9   4   7     13.1299      2.2090     13.1719      0.0000
  10   4   7      0.0000      3.5358     -2.5951      0.0000
 -11   5   7      8.1329      2.7188     -4.4661      0.0000
 -10   5   7      9.0126      2.0195      5.1152      0.0000
  -9   5   7      8.1777      1.5114      8.7758      0.0000
  -8   5   7      3.9182      1.7158      2.3686      0.0000
  -7   5   7      7.1114      1.1539     -7.4753      0.0000
  -6   5   7      4.5519      1.1407      5.6839      0.0000
  -5   5   7     14.3840      0.8762    -13.3622      0.0000
  -4   5   7     15.7714      1.0173     14.6854      0.0000
  -3   5   7      6.4544      0.8112     -6.5641      0.0000
  -2   5   7     12.3321      0.8475    -11.7996      0.0000
  -1   5   7     35.2064      1.0595    -33.9830      0.0000
   0   5   7     66.4735      1.1029     64.1495      0.0000
   1   5   7     66.3742      1.1298    -65.7553      0.0000
   2   5   7     24.3450      1.1956     24.4646      0.0000
   3   5   7     37.0896      1.2392     36.0688      0.0000
   4   5   7     25.8326      1.3006    -24.0105      0.0000
   5   5   7      0.0000      2.2390      1.5413      0.0000
   6   5   7     56.9463      1.4648     55.7433      0.0000
   7   5   7     31.0511      1.9605     31.7966      0.0000
   8   5   7      3.6158      3.2631     -5.0146      0.0000
   9   5   7      4.8507      4.7247     -0.1724      0.0000
  10   5   7      6.4578      2.3881     -5.1548      0.0000
 -11   6   7      0.8097      2.7464     -3.2667      0.0000
 -10   6   7      4.1744      2.5870     -0.2985      0.0000
  -9   6   7      3.7353      2.7384      3.3614      0.0000
  -8   6   7     22.0668      1.2584     23.8919      0.0000
  -7   6   7     17.1430      1.1607    -18.5324      0.0000
  -6   6   7     17.0492      0.8955    -16.1819      0.0000
  -5   6   7     53.1573      0.8327    -55.0000      0.0000
  -4   6   7     32.9176      1.1199    -31.8705      0.0000
  -3   6   7     20.7402      0.8922     20.3919      0.0000
  -2   6   7      4.6000      0.7804      4.1121      0.0000
  -1   6   7      7.6728      1.0898      7.3037      0.0000
   0   6   7     76.2614      0.9624    -74.2865      0.0000
   1   6   7     35.7637      1.1500     34.2731      0.0000
   2   6   7     33.3631      1.1950     32.7075      0.0000
   3   6   7      5.4291      1.6727     -4.8740      0.0000
   4   6   7      3.9224      1.4391     -2.3412      0.0000
   5   6   7      4.7756      1.1378     -4.5619      0.0000
   6   6   7     36.2135      1.4830     37.4538      0.0000
   7   6   7     51.5650      1.7981     52.7956      0.0000
   8   6   7     10.8664      1.9530    -10.4203      0.0000
   9   6   7     25.7996      2.2419    -26.7448      0.0000
  10   6   7      0.0000      3.6305      2.7284      0.0000
 -11   7   7      6.0516      2.9392      1.6618      0.0000
 -10   7   7     12.4755      1.8224    -14.3536      0.0000
  -9   7   7      4.0330      2.3603      4.3935      0.0000
  -8   7   7      8.7196      1.3249     -7.3253      0.0000
  -7   7   7      2.7929      1.6349      2.6201      0.0000
  -6   7   7      5.9575      1.0322      6.5075      0.0000
  -5   7   7      4.0886      1.6500     -2.7681      0.0000
  -4   7   7      9.0413      1.2796      9.6013      0.0000
  -3   7   7      4.4345      1.4369      5.5235      0.0000
  -2   7   7     19.9328      0.7636    -21.7670      0.0000
  -1   7   7     23.4347      0.9053    -21.7141      0.0000
   0   7   7     67.9304      1.0749    -65.5904      0.0000
   1   7   7    103.2781      1.3855    102.3024      0.0000
   2   7   7     15.0840      1.0643     13.6489      0.0000
   3   7   7     10.5616      0.9227     10.8443      0.0000
   4   7   7     18.0695      1.1860    -16.6180      0.0000
   5   7   7     22.4071      1.3990     22.7617      0.0000
   6   7   7      5.8746      2.6282      9.2171      0.0000
   7   7   7      7.2250      2.0859      0.2902      0.0000
   8   7   7     12.6749      2.0433    -12.5144      0.0000
   9   7   7     15.5432      2.8604    -12.5583      0.0000
  10   7   7     11.7048      3.4808      3.8533      0.0000
 -11   8   7     10.6309      2.5874     -8.9654      0.0000
 -10   8   7      4.3018      3.1912     -5.2163      0.0000
  -9   8   7      6.3727      1.5780      5.7054      0.0000
  -8   8   7     32.6829      1.2704     35.4983      0.0000
  -7   8   7      5.5569      1.0185     -7.4558      0.0000
  -6   8   7     16.7599      1.0993    -17.3883      0.0000
  -5   8   7     11.8593      0.7486     12.3475      0.0000
  -4   8   7     16.6989      0.8491    -16.2534      0.0000
  -3   8   7      2.5362      1.0242     -0.3748      0.0000
  -2   8   7     19.7250      0.7767     20.1833      0.0000
  -1   8   7      8.9045      0.8741      9.1798      0.0000
   0   8   7      1.3996      1.6747      2.6431      0.0000
   1   8   7      5.3817      1.1631      3.7894      0.0000
   2   8   7      4.1670      1.1113     -4.7239      0.0000
   3   8   7      5.0461      1.3688      4.7035      0.0000
   4   8   7     26.5739      1.1930    -26.2449      0.0000
   5   8   7      8.6329      1.1857     10.0951      0.0000
   6   8   7     17.4176      1.5194    -18.8547      0.0000
   7   8   7      9.7748      2.3316     -9.7259      0.0000
   8   8   7     12.8727      2.1943     13.0138      0.0000
   9   8   7     24.5182      2.9883     22.5303      0.0000
  10   8   7     23.6782      3.0789    -21.5914      0.0000
 -11   9   7      6.8468      3.8374      0.6984      0.0000
 -10   9   7      1.9984      3.6543      1.4922      0.0000
  -9   9   7     16.4963      1.8777     17.5072      0.0000
  -8   9   7     28.5669      1.2578     31.3273      0.0000
  -7   9   7      8.0712      1.3384    -11.6529      0.0000
  -6   9   7     14.4685      1.0756    -14.2691      0.0000
  -5   9   7     17.0989      1.0321    -21.7919      0.0000
  -4   9   7     22.8146      0.8420     21.3142      0.0000
  -3   9   7     11.5046      0.8704    -12.3965      0.0000
  -2   9   7     41.7170      0.9455     40.2154      0.0000
  -1   9   7      2.8362      1.2915      3.7890      0.0000
   0   9   7     40.9066      0.9742    -39.2171      0.0000
   1   9   7     32.9579      1.0085     30.8232      0.0000
   2   9   7      0.0000      1.6967      3.0466      0.0000
   3   9   7      2.9485      1.3536      3.1088      0.0000
   4   9   7     20.3545      0.9575    -20.0855      0.0000
   5   9   7      5.2462      1.3043      5.3998      0.0000
   6   9   7      3.2991      2.8156     -0.3221      0.0000
   7   9   7      5.7200      2.6518     10.1047      0.0000
   8   9   7     23.0141      2.0292     23.8528      0.0000
   9   9   7     50.5773      2.8430    -49.0318      0.0000
  10   9   7     23.1198      3.1446     20.5679      0.0000
 -11  10   7     15.1278      3.6655     12.4279      0.0000
 -10  10   7      9.5429      2.6494     -9.4351      0.0000
  -9  10   7      3.5518      2.9435     -0.7975      0.0000
  -8  10   7     23.7458      1.5502    -23.8156      0.0000
  -7  10   7     26.4830      1.1621     26.5050      0.0000
  -6  10   7     14.9129      1.0857    -15.2231      0.0000
  -5  10   7     35.9678      1.1014    -35.3878      0.0000
  -4  10   7     18.0692      0.9346     17.6340      0.0000
  -3  10   7      4.8325      0.9710     -4.7597      0.0000
  -2  10   7     22.3539      1.0444     22.2161      0.0000
  -1  10   7     22.9366      0.8480    -22.4862      0.0000
   0  10   7     21.7513      0.9739    -20.3387      0.0000
   1  10   7     14.4892      0.9913    -12.3000      0.0000
   2  10   7      9.1898      0.9892      8.1457      0.0000
   3  10   7     12.5067      0.9049    -12.7281      0.0000
   4  10   7     49.0577      1.2209     45.7680      0.0000
   5  10   7      4.7374      1.2325      4.2679      0.0000
   6  10   7     18.5857      1.3216    -20.8306      0.0000
   7  10   7     11.7738      1.6043    -12.1527      0.0000
   8  10   7      3.7635      2.5901      2.2765      0.0000
   9  10   7     17.1841      2.2836     11.9388      0.0000
  10  10   7     11.9694      3.4320     -8.3756      0.0000
 -11  11   7     11.1498      3.9764      6.8135      0.0000
 -10  11   7     23.6200      3.2490    -23.1149      0.0000
  -9  11   7      0.0000      2.4936      0.3309      0.0000
  -8  11   7      4.4629      1.9406      5.6995      0.0000
  -7  11   7      0.0000      2.1783     -2.9659      0.0000
  -6  11   7     21.2829      1.0674    -21.1418      0.0000
  -5  11   7     27.9160      1.0832    -26.8866      0.0000
  -4  11   7     17.0137      0.9163    -16.9006      0.0000
  -3  11   7     10.8414      0.7150     11.1124      0.0000
  -2  11   7     59.1766      1.1331    -58.7818      0.0000
  -1  11   7     24.9210      0.8596    -23.8536      0.0000
   0  11   7      0.0000      1.9682     -0.9161      0.0000
   1  11   7     58.9125      1.0048     59.1242      0.0000
   2  11   7     25.2722      1.0660     25.3710      0.0000
   3  11   7     22.3166      0.8307     23.3519      0.0000
   4  11   7      8.4261      1.9093     -5.8926      0.0000
   5  11   7      4.6996      1.7751     -2.1905      0.0000
   6  11   7      7.3400      1.4821     -6.0585      0.0000
   7  11   7      7.2068      1.3754     -7.1502      0.0000
   8  11   7      6.3293      2.1690      5.7722      0.0000
   9  11   7     20.2254      2.9833     16.3483      0.0000
  10  11   7      0.0000      4.4199     -6.8774      0.0000
 -11  12   7     13.4033      4.0200     11.4244      0.0000
 -10  12   7      6.2573      5.2345     -4.0424      0.0000
  -9  12   7      4.1003      1.9777     -2.0427      0.0000
  -8  12   7     19.1938      1.5658    -19.3070      0.0000
  -7  12   7      3.2381      2.4951     -3.5902      0.0000
  -6  12   7      4.7780      1.2374     -5.8832      0.0000
  -5  12   7     21.1703      1.0228    -20.2917      0.0000
  -4  12   7     14.8518      0.7483     15.3128      0.0000
  -3  12   7     16.0802      0.7679    -16.1547      0.0000
  -2  12   7     63.0659      1.2011     61.5755      0.0000
  -1  12   7     19.4835      1.0972     19.6876      0.0000
   0  12   7     18.2500      1.1387     15.9776      0.0000
   1  12   7     30.2556      1.1274    -28.9970      0.0000
   2  12   7     14.0098      1.0490     12.6603      0.0000
   3  12   7     12.0334      0.8602     12.6529      0.0000
   4  12   7      8.4610      1.3231     -7.0135      0.0000
   5  12   7      2.4481      2.7847     -2.4151      0.0000
   6  12   7     26.9297      1.3376     26.7143      0.0000
   7  12   7      9.7045      1.8595     10.7400      0.0000
   8  12   7      0.4928      2.5463     -0.3112      0.0000
   9  12   7      9.7776      2.6375     -6.5737      0.0000
  10  12   7     25.0672      4.5320    -21.9034      0.0000
 -11  13   7      4.0673      4.1592      3.5128      0.0000
 -10  13   7     21.6843      2.3796     19.7662      0.0000
  -9  13   7      2.7095      2.6084      1.8071      0.0000
  -8  13   7      4.2030      1.6907      4.3463      0.0000
  -7  13   7     17.5401      1.5290     17.7509      0.0000
  -6  13   7      6.2314      1.0658     -5.8115      0.0000
  -5  13   7      1.5918      2.3827      1.2580      0.0000
  -4  13   7      8.4736      0.8135     -7.8766      0.0000
  -3  13   7     18.3034      0.7067    -18.2840      0.0000
  -2  13   7     54.1719      1.0348     53.5971      0.0000
  -1  13   7     17.8285      1.0886     17.6954      0.0000
   0  13   7     50.9291      1.1235    -48.7593      0.0000
   1  13   7     51.3906      1.1177    -52.6352      0.0000
   2  13   7     19.5214      0.9811     18.6742      0.0000
   3  13   7     36.3834      1.3766    -32.9558      0.0000
   4  13   7      8.0148      2.3455      7.7060      0.0000
   5  13   7     16.3428      2.4953     17.6665      0.0000
   6  13   7     18.5949      1.4010    -17.0836      0.0000
   7  13   7     19.1233      1.7602    -17.7062      0.0000
   8  13   7     14.7753      1.7955    -15.3783      0.0000
   9  13   7      6.4068      2.9206      3.3579      0.0000
  10  13   7      5.3195      4.8631     -4.3719      0.0000
 -11  14   7     17.3736      3.8875     16.9341      0.0000
 -10  14   7     16.3179      2.4815     14.6429      0.0000
  -9  14   7     12.2860      1.8865     12.3023      0.0000
  -8  14   7      0.0000      3.1395     -3.6349      0.0000
  -7  14   7     25.1575      1.5479     25.3438      0.0000
  -6  14   7     29.6598      1.8320     26.5512      0.0000
  -5  14   7      5.2112      2.1498     -0.3890      0.0000
  -4  14   7      5.9151      1.1265      7.1027      0.0000
  -3  14   7      8.9040      0.7983      9.2671      0.0000
  -2  14   7     20.3167      1.0405    -19.7047      0.0000
  -1  14   7     22.8439      1.1020     23.7915      0.0000
   0  14   7     67.3184      1.3429     67.1136      0.0000
   1  14   7     22.6857      1.1421    -21.8495      0.0000
   2  14   7      0.0000      1.6821     -1.2896      0.0000
   3  14   7      4.3160      2.2412      2.6266      0.0000
   4  14   7     23.5309      1.5036     23.8500      0.0000
   5  14   7      9.6200      1.7299      9.2448      0.0000
   6  14   7     15.9092      1.8206     12.4653      0.0000
   7  14   7     16.2847      1.8286    -14.0411      0.0000
   8  14   7      0.0000      3.9061     -1.1631      0.0000
   9  14   7     14.4553      2.7497     13.3513      0.0000
  10  14   7      9.9602      5.4543     -0.7223      0.0000
 -11  15   7     10.4081      4.2453      9.4557      0.0000
 -10  15   7      4.6652      3.5166      3.1819      0.0000
  -9  15   7      5.7909      1.9176      7.9068      0.0000
  -8  15   7      2.1278      2.4153      2.0539      0.0000
  -7  15   7     36.7174      1.5298     35.5697      0.0000
  -6  15   7    114.8930      1.4695    114.9444      0.0000
  -5  15   7     52.1961      1.6237    -52.9042      0.0000
  -4  15   7     10.3769      0.9764     11.2454      0.0000
  -3  15   7     57.5357      0.8956    -56.8648      0.0000
  -2  15   7     57.4626      1.3197     58.7610      0.0000
  -1  15   7     19.8513      1.2498    -20.6483      0.0000
   0  15   7     62.0453      1.3554    -59.2629      0.0000
   1  15   7     14.5725      1.3438    -14.5332      0.0000
   2  15   7      2.1498      2.2227     -3.3556      0.0000
   3  15   7     14.7590      1.4286    -15.2946      0.0000
   4  15   7     30.0153      1.4885     28.9586      0.0000
   5  15   7     29.9414      1.5850    -27.8684      0.0000
   6  15   7     25.0996      1.6661    -26.4451      0.0000
   7  15   7     20.9212      1.7710    -23.7804      0.0000
   8  15   7      9.6393      2.5640      9.5952      0.0000
   9  15   7      0.0000      3.8425     -1.5587      0.0000
  10  15   7     17.4335      4.2880    -15.9499      0.0000
 -10  16   7     25.2275      3.7612    -22.3655      0.0000
  -9  16   7      7.5738      2.2473     -7.7448      0.0000
  -8  16   7      2.2926      2.7838      0.6760      0.0000
  -7  16   7     10.5681      1.7094     -9.4646      0.0000
  -6  16   7     39.1272      2.1193    -33.8766      0.0000
  -5  16   7      4.2580      3.3203      0.7013      0.0000
  -4  16   7     14.9502      0.9988     15.3806      0.0000
  -3  16   7     30.0987      1.1735    -31.9306      0.0000
  -2  16   7     31.9254      0.9795     32.1286      0.0000
  -1  16   7     14.8133      1.3748    -16.9579      0.0000
   0  16   7     29.0273      1.3730    -27.6970      0.0000
   1  16   7     27.8387      1.1687     25.8054      0.0000
   2  16   7     11.9134      1.8216    -10.3865      0.0000
   3  16   7     10.9540      1.6232    -11.4570      0.0000
   4  16   7      5.1736      2.0886     -5.3127      0.0000
   5  16   7     29.8051      1.6057     28.8813      0.0000
   6  16   7      7.2433      2.7332     -5.0149      0.0000
   7  16   7      3.6720      2.7352     -2.1506      0.0000
   8  16   7     14.4174      2.6800     16.0005      0.0000
   9  16   7     21.3702      3.3687     20.6526      0.0000
 -10  17   7      8.6211      4.1193     -6.3925      0.0000
  -9  17   7      3.8742      2.4048      0.9505      0.0000
  -8  17   7      6.5910      1.7710      6.5371      0.0000
  -7  17   7     23.1529      1.8745    -22.2834      0.0000
  -6  17   7     17.0349      1.8045    -17.3966      0.0000
  -5  17   7     22.4875      1.6240     21.9685      0.0000
  -4  17   7     12.3300      1.1928    -11.3020      0.0000
  -3  17   7     11.3155      0.7209     12.4708      0.0000
  -2  17   7     16.6082      0.9971    -17.8834      0.0000
  -1  17   7     12.0930      1.2400    -10.6952      0.0000
   0  17   7     22.8705      1.4119     20.8307      0.0000
   1  17   7     15.3688      1.6360    -14.0605      0.0000
   2  17   7     29.0274      2.0615    -28.4154      0.0000
   3  17   7     22.6796      2.1487    -23.0930      0.0000
   4  17   7     15.7079      2.0271    -16.5450      0.0000
   5  17   7      2.5741      3.3803      0.1210      0.0000
   6  17   7     20.1891      2.5480    -17.1667      0.0000
   7  17   7      7.2116      2.4061     -8.9176      0.0000
   8  17   7     11.3764      2.2277     -9.7108      0.0000
   9  17   7      7.4644      3.2821      6.2716      0.0000
 -10  18   7     24.9006      3.8419    -21.9199      0.0000
  -9  18   7      4.9996      2.2308     -6.5852      0.0000
  -8  18   7     11.2601      2.1499    -12.0616      0.0000
  -7  18   7     71.2742      1.8197    -73.1012      0.0000
  -6  18   7     23.9169      2.1623    -23.2763      0.0000
  -5  18   7     40.1971      1.4671    -40.3134      0.0000
  -4  18   7     32.9522      0.9974    -34.7148      0.0000
  -3  18   7     20.6179      0.8525    -19.7563      0.0000
  -2  18   7     63.1417      2.0816     63.2823      0.0000
  -1  18   7     12.7212      1.2310     12.0404      0.0000
   0  18   7     30.0423      2.2128    -28.5548      0.0000
   1  18   7     32.5472      1.2089     32.2180      0.0000
   2  18   7      5.1963      3.2171      1.0493      0.0000
   3  18   7      9.2491      2.1681     -9.2754      0.0000
   4  18   7      6.1138      2.9559     -1.9520      0.0000
   5  18   7     10.3349      2.3248     10.5850      0.0000
   6  18   7     40.7767      2.2881    -42.9142      0.0000
   7  18   7      0.0000      3.0187      1.4604      0.0000
   8  18   7     13.9408      2.9682    -10.9457      0.0000
   9  18   7      0.0000      4.0667      0.7779      0.0000
 -10  19   7     19.5511      3.8136     17.2193      0.0000
  -9  19   7      2.8589      2.5685      1.0464      0.0000
  -8  19   7     13.9509      1.9384    -15.8349      0.0000
  -7  19   7     31.1661      1.8760     29.9520      0.0000
  -6  19   7     31.9488      2.2167     32.1819      0.0000
  -5  19   7     30.6204      1.5340     31.5310      0.0000
  -4  19   7     10.1949      1.1891    -10.2104      0.0000
  -3  19   7     14.3649      1.0609    -14.4694      0.0000
  -2  19   7      3.2021      1.2511     -4.7805      0.0000
  -1  19   7      8.8633      2.2508      8.8828      0.0000
   0  19   7     13.0919      2.0698     -9.8179      0.0000
   1  19   7      7.7873      2.8684      2.7630      0.0000
   2  19   7     25.4317      1.6305     25.0648      0.0000
   3  19   7     37.6943      2.0168    -38.0165      0.0000
   4  19   7     24.4774      2.1349     24.3287      0.0000
   5  19   7     20.1729      2.2078     18.7219      0.0000
   6  19   7     15.5360      2.7464     13.3754      0.0000
   7  19   7      5.2201      5.1238     -8.2811      0.0000
   8  19   7     19.8482      2.9824    -21.1893      0.0000
   9  19   7      9.8049      5.3738      7.7958      0.0000
 -10  20   7     10.8691      4.2028     -6.7569      0.0000
  -9  20   7      9.9061      2.5351      7.5620      0.0000
  -8  20   7      2.3963      2.6168     -0.1649      0.0000
  -7  20   7     14.1186      2.8070    -15.4415      0.0000
  -6  20   7     30.0368      2.2516     29.7840      0.0000
  -5  20   7     20.9307      1.5700     18.6318      0.0000
  -4  20   7     17.7648      1.1896    -18.1328      0.0000
  -3  20   7     38.9761      1.2101     41.1489      0.0000
  -2  20   7     46.7387      2.3494     46.2057      0.0000
  -1  20   7      4.3081      1.8387      5.1099      0.0000
   0  20   7      9.8140      1.5205      9.9061      0.0000
   1  20   7     38.0418      1.5673     37.7011      0.0000
   2  20   7      8.1592      1.7548      9.1819      0.0000
   3  20   7      0.6510      2.7997     -2.9860      0.0000
   4  20   7     13.2181      2.3770    -10.0001      0.0000
   5  20   7     16.0178      2.2614     13.7872      0.0000
   6  20   7     10.6280      2.4679     10.3348      0.0000
   7  20   7      4.7278      5.9385      6.5865      0.0000
   8  20   7     15.9631      2.9049     14.3601      0.0000
   9  20   7      1.8244      4.1342      2.5643      0.0000
 -10  21   7     16.2699      3.9417     18.3502      0.0000
  -9  21   7      7.0428      3.0899      8.8414      0.0000
  -8  21   7      5.3270      2.1231      3.5771      0.0000
  -7  21   7      0.5374      3.6955     -2.6589      0.0000
  -6  21   7     26.0140      2.2495     23.5102      0.0000
  -5  21   7     54.5940      1.5696     55.4138      0.0000
  -4  21   7      6.3252      1.7582     -7.6823      0.0000
  -3  21   7      5.9292      1.7540     -3.4586      0.0000
  -2  21   7     41.2091      1.7358    -44.3978      0.0000
  -1  21   7      7.0628      2.6484      7.0685      0.0000
   0  21   7      6.3498      1.5095     -5.4925      0.0000
   1  21   7     25.9285      1.6463    -22.3367      0.0000
   2  21   7      9.6481      2.5286     -7.8374      0.0000
   3  21   7      0.0000      2.8486     -3.3665      0.0000
   4  21   7     20.6687      2.1456     19.6405      0.0000
   5  21   7     11.3977      2.3597     11.1991      0.0000
   6  21   7     15.9763      2.3218     15.7046      0.0000
   7  21   7     16.1035      2.3845     17.0645      0.0000
   8  21   7     12.2552      5.5147      8.5972      0.0000
   9  21   7     27.6566      3.1564     24.8183      0.0000
 -10  22   7      4.1678      3.0778     -0.6667      0.0000
  -9  22   7     21.9643      2.6389    -19.9303      0.0000
  -8  22   7      9.5494      1.5629    -11.9423      0.0000
  -7  22   7     10.2635      2.0291     11.4056      0.0000
  -6  22   7      5.0523      3.1154     -2.4583      0.0000
  -5  22   7      5.7221      2.0503     -0.6522      0.0000
  -4  22   7     12.3855      1.9996     12.7347      0.0000
  -3  22   7      0.9992      1.9729     -0.4679      0.0000
  -2  22   7     29.6698      2.2203    -30.9735      0.0000
  -1  22   7      5.2963      2.9403     -3.7627      0.0000
   0  22   7      3.6529      2.6087     -0.1124      0.0000
   1  22   7     31.0507      1.6297    -29.2926      0.0000
   2  22   7     41.1993      1.6964    -40.3857      0.0000
   3  22   7      7.1192      2.4028     -8.3706      0.0000
   4  22   7     12.7846      2.4400      9.7546      0.0000
   5  22   7      8.6031      4.1094    -13.7858      0.0000
   6  22   7      9.1971      2.3679    -10.2805      0.0000
   7  22   7      2.4477      4.7022     -0.1889      0.0000
   8  22   7      5.5519      2.2893     11.8083      0.0000
   9  22   7     13.3313      3.2798     12.5736      0.0000
 -10  23   7     11.2069      3.0057      8.5524      0.0000
  -9  23   7      6.8918      2.6031     -5.6139      0.0000
  -8  23   7      2.3790      2.5536     -5.3462      0.0000
  -7  23   7      9.4146      2.5085     10.7386      0.0000
  -6  23   7      2.5372      2.6587      3.9357      0.0000
  -5  23   7     14.6153      1.5856    -12.9867      0.0000
  -4  23   7      3.4760      2.6341     -3.9036      0.0000
  -3  23   7      4.6124      1.4553      2.4724      0.0000
  -2  23   7     17.3248      1.1921    -17.3714      0.0000
  -1  23   7      4.5900      3.4671     -7.7054      0.0000
   0  23   7     18.9547      1.8397    -20.4574      0.0000
   1  23   7     10.5807      1.7805     -9.3314      0.0000
   2  23   7      6.6405      1.6055      6.6028      0.0000
   3  23   7     16.1750      2.0769    -17.6825      0.0000
   4  23   7     26.5751      2.1870     25.3346      0.0000
   5  23   7      0.0000      3.3500      1.4371      0.0000
   6  23   7      6.6061      3.5516      4.6181      0.0000
   7  23   7     17.0219      2.3858    -18.6030      0.0000
   8  23   7      0.0000      4.0145     -3.3267      0.0000
   9  23   7      6.7619      3.4269     -0.2123      0.0000
  -9  24   7      4.5235      3.4280     -5.6037      0.0000
  -8  24   7      0.0000      3.7156     -2.0160      0.0000
  -7  24   7     21.7634      2.4537     23.4918      0.0000
  -6  24   7     10.3117      2.3880     -8.9011      0.0000
  -5  24   7     19.1133      1.6409     18.7639      0.0000
  -4  24   7     42.3218      1.6502     43.4627      0.0000
  -3  24   7      0.0000      2.5532     -0.9092      0.0000
  -2  24   7     10.2310      1.8225     10.4968      0.0000
  -1  24   7      8.2953      3.0163      6.6947      0.0000
   0  24   7      0.0000      2.0402      4.0646      0.0000
   1  24   7      3.3522      2.9767     -3.9445      0.0000
   2  24   7     21.4893      2.3513     19.8698      0.0000
   3  24   7      3.5229      3.6694      3.5713      0.0000
   4  24   7      3.6416      3.6902     -0.2963      0.0000
   5  24   7      4.5552      2.8626      2.6080      0.0000
   6  24   7     28.4315      2.3913     28.3789      0.0000
   7  24   7     15.1624      2.5106     15.8007      0.0000
   8  24   7     15.8871      4.1953    -16.6780      0.0000
  -9  25   7      5.1154      4.6058     -4.0297      0.0000
  -8  25   7      4.1962      4.1858     -2.2137      0.0000
  -7  25   7      9.5697      2.8790     -8.1501      0.0000
  -6  25   7      1.6739      2.8759      1.0539      0.0000
  -5  25   7      9.5145      1.6878     -8.5104      0.0000
  -4  25   7      4.1641      2.6472      3.5300      0.0000
  -3  25   7      9.8420      1.3438    -11.0511      0.0000
  -2  25   7     10.6009      1.8900     10.8680      0.0000
  -1  25   7     18.6616      3.0172     17.6883      0.0000
   0  25   7     12.0625      1.7673     12.6644      0.0000
   1  25   7     20.3100      2.3241     18.1360      0.0000
   2  25   7     58.1852      2.0571    -58.9076      0.0000
   3  25   7     27.3585      2.1440     26.4126      0.0000
   4  25   7     22.7512      2.2478    -23.1237      0.0000
   5  25   7      4.4464      3.2987      5.1716      0.0000
   6  25   7     13.3209      2.4711    -13.8758      0.0000
   7  25   7      5.8611      4.2755     -9.0566      0.0000
   8  25   7      6.2166      4.3169      4.5307      0.0000
  -9  26   7      0.0000      2.9612     -2.6970      0.0000
  -8  26   7      4.1086      3.4318      1.3201      0.0000
  -7  26   7     12.9429      2.6784    -10.6290      0.0000
  -6  26   7     10.7250      2.5230      9.0627      0.0000
  -5  26   7     18.1350      2.3516    -16.4737      0.0000
  -4  26   7      3.3973      2.5430      4.3794      0.0000
  -3  26   7     18.1275      1.3872     18.9783      0.0000
  -2  26   7      8.7376      1.6993     -8.7341      0.0000
  -1  26   7     23.1627      2.0327    -21.2009      0.0000
   0  26   7      8.6118      1.9596      9.1344      0.0000
   1  26   7     37.8710      1.8088    -36.9412      0.0000
   2  26   7     28.8519      2.1129     28.5182      0.0000
   3  26   7      7.0122      2.3627      4.8751      0.0000
   4  26   7      7.2918      3.0187      4.7261      0.0000
   5  26   7      4.5960      2.7677      0.7526      0.0000
   6  26   7      7.0104      1.9595     -5.4595      0.0000
   7  26   7      0.0000      4.2430     -4.5694      0.0000
   8  26   7      8.7757      3.3774     10.5162      0.0000
  -9  27   7      0.0000      4.4825      1.5528      0.0000
  -8  27   7     27.1195      2.7118     26.6872      0.0000
  -7  27   7     34.2689      2.6188     30.4984      0.0000
  -6  27   7     22.8118      2.7075     21.5261      0.0000
  -5  27   7     22.9063      3.0096    -21.8222      0.0000
  -4  27   7     15.4284      2.2154     16.7495      0.0000
  -3  27   7      5.2876      1.6546     -0.4227      0.0000
  -2  27   7      4.1837      2.5422      3.8525      0.0000
  -1  27   7     33.9910      2.0197    -34.1047      0.0000
   0  27   7     13.5181      1.9167    -17.1356      0.0000
   1  27   7     31.5114      2.1053     28.3566      0.0000
   2  27   7     22.1632      3.2805     19.4606      0.0000
   3  27   7     13.7160      2.2172     15.2897      0.0000
   4  27   7     10.1733      2.3236    -12.5178      0.0000
   5  27   7      1.7798      3.1827      2.5742      0.0000
   6  27   7     10.5520      2.3721    -12.0863      0.0000
   7  27   7      5.3500      2.4574      8.7901      0.0000
   8  27   7      0.0000      3.4205     -5.8839      0.0000
  -9  28   7      7.3521      3.1604     10.7285      0.0000
  -8  28   7      8.4256      2.7966      6.5529      0.0000
  -7  28   7     27.5934      2.6974    -23.3437      0.0000
  -6  28   7     10.2002      3.2514    -11.7905      0.0000
  -5  28   7      2.5318      3.1013      2.3411      0.0000
  -4  28   7      2.7556      2.7050     -2.3937      0.0000
  -3  28   7      7.3656      1.6291      7.2882      0.0000
  -2  28   7      2.5495      2.5910     -3.8157      0.0000
  -1  28   7      6.5317      4.1403      0.3408      0.0000
   0  28   7      6.0654      2.0178     -8.4077      0.0000
   1  28   7     70.7963      2.3624     72.3375      0.0000
   2  28   7     55.0052      2.1293    -57.3609      0.0000
   3  28   7     10.8316      2.2119    -12.0219      0.0000
   4  28   7      9.5610      2.8969    -10.1531      0.0000
   5  28   7      4.8414      3.4907     -2.6337      0.0000
   6  28   7      0.0000      3.6803     -0.6402      0.0000
   7  28   7      1.7530      3.8929      1.2296      0.0000
   8  28   7     10.1266      4.3999     11.4774      0.0000
  -9  29   7     28.5954      2.8998     26.2999      0.0000
  -8  29   7      3.8135      3.2559     -0.6551      0.0000
  -7  29   7     35.5417      2.6908    -33.1482      0.0000
  -6  29   7     18.5633      2.5229    -18.9281      0.0000
  -5  29   7     16.9720      3.5585     16.3842      0.0000
  -4  29   7      2.0259      2.4995     -1.6769      0.0000
  -3  29   7     27.0041      1.4816    -26.9619      0.0000
  -2  29   7     19.3214      1.7390     17.7568      0.0000
  -1  29   7     37.1095      2.4275    -32.9819      0.0000
   0  29   7     11.4607      2.2431    -10.4020      0.0000
   1  29   7     14.1937      2.4643      9.7934      0.0000
   2  29   7     15.9061      2.6781     12.9936      0.0000
   3  29   7      0.0000      5.2225      4.2246      0.0000
   4  29   7     19.0165      2.3591    -19.4698      0.0000
   5  29   7     19.8746      2.4850     23.3614      0.0000
   6  29   7      0.0000      3.3555     -3.4385      0.0000
   7  29   7      0.0000      5.1518     -3.8131      0.0000
  -8  30   7     25.8161      2.8302    -22.3872      0.0000
  -7  30   7     10.1538      2.6830     -7.9484      0.0000
  -6  30   7     13.4491      2.6450     13.7197      0.0000
  -5  30   7      8.7817      1.9188    -10.0690      0.0000
  -4  30   7     17.4364      1.8420     22.1296      0.0000
  -3  30   7     19.8302      1.4883     20.1566      0.0000
  -2  30   7     21.0126      1.7804    -21.8820      0.0000
  -1  30   7     12.3425      2.1789    -10.1041      0.0000
   0  30   7     29.6327      1.7888    -28.7912      0.0000
   1  30   7     10.3279      4.8414      5.0107      0.0000
   2  30   7     28.5535      2.1844    -30.5198      0.0000
   3  30   7      6.8283      2.5247     -4.5112      0.0000
   4  30   7     11.6771      2.3676     11.0400      0.0000
   5  30   7      4.8252      3.7948      4.3475      0.0000
   6  30   7     12.6316      2.3968    -13.7596      0.0000
   7  30   7      0.0000      4.5394     -4.3376      0.0000
  -8  31   7      6.1132      4.8777      5.3126      0.0000
  -7  31   7      7.4345      3.5589     -8.0501      0.0000
  -6  31   7      0.0000      3.5272     -5.2111      0.0000
  -5  31   7      0.0000      3.8412     -5.3093      0.0000
  -4  31   7      2.6118      4.0538     -5.1248      0.0000
  -3  31   7      3.5093      2.2577     -2.3050      0.0000
  -2  31   7      3.6983      2.7065     -2.5460      0.0000
  -1  31   7      3.6674      2.3616      2.6734      0.0000
   0  31   7      5.0905      2.8276      3.7783      0.0000
   1  31   7     61.1277      2.1235     65.4814      0.0000
   2  31   7     10.3722      2.9282      2.4460      0.0000
   3  31   7      8.4003      2.3151    -11.6360      0.0000
   4  31   7     15.1339      2.4301     16.6916      0.0000
   5  31   7      1.2992      3.6394      3.0885      0.0000
   6  31   7      8.0940      4.5920     -5.4611      0.0000
   7  31   7      5.4464      4.8481      1.0318      0.0000
  -8  32   7      5.8062      5.1807     -8.2142      0.0000
  -7  32   7      8.3244      3.2605      1.5157      0.0000
  -6  32   7      4.6626      2.1484      6.9814      0.0000
  -5  32   7     24.5591      2.5939    -22.6067      0.0000
  -4  32   7     14.9923      3.3951    -10.2851      0.0000
  -3  32   7     11.7484      1.5634     10.9572      0.0000
  -2  32   7      4.1714      2.4744      7.4998      0.0000
  -1  32   7      6.4998      2.2289      6.3039      0.0000
   0  32   7     12.7622      2.9268      2.0076      0.0000
   1  32   7     23.9474      2.8942    -18.9947      0.0000
   2  32   7     46.1103      3.4665    -46.9361      0.0000
   3  32   7     13.3527      2.3678    -13.7785      0.0000
   4  32   7      8.7347      4.4203     11.6166      0.0000
   5  32   7     13.2791      2.3818    -16.1551      0.0000
   6  32   7      3.7456      3.2544     -6.0037      0.0000
   7  32   7      0.0000      3.0101      3.9250      0.0000
  -8  33   7     25.4866      3.4733    -22.0693      0.0000
  -7  33   7     13.3816      2.9713     10.2861      0.0000
  -6  33   7      1.8413      3.8974     -1.4512      0.0000
  -5  33   7      7.9060      5.9054     -9.9443      0.0000
  -4  33   7     26.2050      2.6311    -27.2525      0.0000
  -3  33   7     12.6519      1.6479     11.7490      0.0000
  -2  33   7     12.2316      1.9115     10.5900      0.0000
  -1  33   7      5.9120      2.2134      4.4434      0.0000
   0  33   7      9.0756      3.2023      6.1031      0.0000
   1  33   7     22.2508      2.3563     18.9603      0.0000
   2  33   7     12.3483      2.2952     10.8889      0.0000
   3  33   7     19.8610      2.3423     19.9512      0.0000
   4  33   7      0.0000      2.5944     -4.8184      0.0000
   5  33   7     19.6470      2.5180    -21.9238      0.0000
   6  33   7      6.2165      3.2669     -9.3458      0.0000
   7  33   7      0.0000      4.0569     -5.1138      0.0000
  -7  34   7      7.0284      3.4294     -4.9195      0.0000
  -6  34   7      4.8521      2.8097      5.0988      0.0000
  -5  34   7      8.5809      2.3521     -8.3609      0.0000
  -4  34   7      4.2311      3.8460     -1.4150      0.0000
  -3  34   7     16.0592      1.6190     15.3856      0.0000
  -2  34   7      2.8571      2.5870     -1.8646      0.0000
  -1  34   7      8.4354      2.0555     -7.7954      0.0000
   0  34   7      2.8582      4.0145     -1.9329      0.0000
   1  34   7     42.7919      2.7881     42.2717      0.0000
   2  34   7     16.8599      4.3621     18.2286      0.0000
   3  34   7     18.3717      2.3640     18.5489      0.0000
   4  34   7     22.0500      2.4196    -22.0339      0.0000
   5  34   7     11.1934      2.6791     13.5751      0.0000
   6  34   7      0.0000      3.7729     -2.3490      0.0000
  -7  35   7      0.0000      3.5614     -1.6927      0.0000
  -6  35   7      7.5291      4.5401      3.3667      0.0000
  -5  35   7      4.8566      3.8706     -6.6710      0.0000
  -4  35   7      6.8283      2.6869      8.4204      0.0000
  -3  35   7     11.4508      2.0167     -8.8297      0.0000
  -2  35   7      5.6411      1.4580      5.3506      0.0000
  -1  35   7     24.4654      1.9792     24.6955      0.0000
   0  35   7      5.6045      3.0228     -4.4176      0.0000
   1  35   7     13.2499      1.7316    -13.0853      0.0000
   2  35   7     18.7194      2.3584     22.6848      0.0000
   3  35   7     16.7575      2.4703     16.8798      0.0000
   4  35   7     20.1500      2.4158     19.3677      0.0000
   5  35   7      5.0414      2.8835     -2.9812      0.0000
   6  35   7      0.0000      3.2651      0.8946      0.0000
  -7  36   7     17.4860      2.8866    -15.3136      0.0000
  -6  36   7      0.0000      3.7917     -0.9556      0.0000
  -5  36   7     27.5155      2.8102    -26.3496      0.0000
  -4  36   7     33.4354      2.6962     33.9563      0.0000
  -3  36   7      7.7414      3.3352     -3.8247      0.0000
  -2  36   7      7.8142      2.0655      8.8798      0.0000
  -1  36   7     18.2994      2.0554    -15.9336      0.0000
   0  36   7     26.3128      2.0651     24.8866      0.0000
   1  36   7      4.7544      3.4237      6.7544      0.0000
   2  36   7      9.0843      3.0021    -11.6036      0.0000
   3  36   7      6.1445      2.5796     -6.3897      0.0000
   4  36   7     10.2111      2.4512    -12.5807      0.0000
   5  36   7      6.0244      3.7893      0.5658      0.0000
   6  36   7     12.4459      4.1716     15.4707      0.0000
  -6  37   7      0.0000      4.1126      0.5469      0.0000
  -5  37   7      6.6580      5.5373     -4.7499      0.0000
  -4  37   7      8.5864      2.8561     -8.4740      0.0000
  -3  37   7      0.0000      5.9787      3.4808      0.0000
  -2  37   7      6.0493      3.8281      8.4830      0.0000
  -1  37   7     11.4220      2.0463    -11.7329      0.0000
   0  37   7     10.8123      2.3224      8.3964      0.0000
   1  37   7      0.0000      2.8542     -4.9012      0.0000
   2  37   7     29.3016      2.0028    -31.7559      0.0000
   3  37   7      0.0000      2.4606      3.1548      0.0000
   4  37   7      4.1399      2.9248     -6.1004      0.0000
   5  37   7      3.8221      4.1841      6.2798      0.0000
  -6  38   7      0.0000      3.1182     -0.7839      0.0000
  -5  38   7     15.8009      2.9544     14.7525      0.0000
  -4  38   7      3.2852      3.7246      0.0959      0.0000
  -3  38   7      1.2995      3.7202     -1.6748      0.0000
  -2  38   7      0.0000      2.8443      2.5972      0.0000
  -1  38   7     19.0794      2.0719     18.7984      0.0000
   0  38   7     17.7923      2.2018     14.9022      0.0000
   1  38   7      0.0000      2.7418      3.0708      0.0000
   2  38   7      9.1485      2.4620    -10.1750      0.0000
   3  38   7     13.8750      2.5025    -16.9180      0.0000
   4  38   7      4.1424      3.6060     -0.0167      0.0000
   5  38   7     10.7655      3.8376     13.4018      0.0000
  -5  39   7      0.0000      3.6607      3.3146      0.0000
  -4  39   7      9.2147      2.3989      5.1610      0.0000
  -3  39   7      3.9785      4.6160     -9.2211      0.0000
  -2  39   7      9.6917      2.1014      9.5893      0.0000
  -1  39   7      5.3772      3.2406      6.0178      0.0000
   0  39   7      4.2083      3.1750      1.6239      0.0000
   1  39   7      7.6572      1.9422     -7.7857      0.0000
   2  39   7      3.1972      3.8907      3.3005      0.0000
   3  39   7      5.8063      4.1703      1.7153      0.0000
   4  39   7      3.3927      5.1307     -7.7313      0.0000
  -5  40   7     11.4856      3.0084     12.7380      0.0000
  -4  40   7     12.4313      3.0438    -13.7752      0.0000
  -3  40   7      8.4080      4.1254      3.1757      0.0000
  -2  40   7     20.8040      3.9083     20.0936      0.0000
  -1  40   7     11.8437      2.2794    -10.2285      0.0000
   0  40   7     14.1577      2.1115    -13.0298      0.0000
   1  40   7     17.5276      1.8501    -18.4775      0.0000
   2  40   7     12.9966      2.6328     13.1708      0.0000
   3  40   7      0.0000      5.0782     -2.2889      0.0000
   4  40   7      3.9800      4.2939      7.0320      0.0000
  -4  41   7      0.0000      3.5237      2.0856      0.0000
  -3  41   7      9.9747      4.3387      7.4057      0.0000
  -2  41   7     27.1269      3.9202    -26.5417      0.0000
  -1  41   7      9.8148      2.4019     -8.6831      0.0000
   0  41   7      0.0000      3.6791     -5.5464      0.0000
   1  41   7      5.1255      1.9247     -1.1048      0.0000
   2  41   7      0.0000      2.8570     -3.1526      0.0000
   3  41   7      0.0000      4.3456      2.9042      0.0000
  -4  42   7     10.1707      2.8531     -8.6822      0.0000
  -3  42   7      6.4923      4.9037      8.0662      0.0000
  -2  42   7      2.2849      4.1784     -3.9038      0.0000
  -1  42   7     23.7104      2.2374    -22.6147      0.0000
   0  42   7      8.2411      3.8478     -9.0089      0.0000
   1  42   7      3.4946      2.6989      4.4941      0.0000
   2  42   7      0.0000      3.7470     -4.4585      0.0000
   3  42   7      0.0000      2.8739     -3.8163      0.0000
  -3  43   7      9.3164      3.4134      8.0786      0.0000
  -2  43   7     10.7416      4.3115     -5.1701      0.0000
  -1  43   7     17.1773      2.3003    -15.7606      0.0000
   0  43   7      4.6702      2.9291      1.4678      0.0000
   1  43   7     11.5848      2.4783     12.6573      0.0000
   2  43   7      2.9892      3.8519      3.5872      0.0000
  -2  44   7     11.9517      3.8439    -14.4892      0.0000
  -1  44   7     11.1405      3.7918      8.7898      0.0000
   0  44   7      3.0299      2.8869     -0.6110      0.0000
   1  44   7      0.0000      3.7776      0.2383      0.0000
 -10   0   8     30.4034      4.2039     28.2880      0.0000
  -8   0   8     90.2940      2.1393   -100.6265      0.0000
  -6   0   8     16.4309      0.8707     15.4772      0.0000
  -4   0   8     40.3293      1.6039     41.7278      0.0000
  -2   0   8    120.8057      2.0847   -117.0135      0.0000
   0   0   8     17.2138      1.7841     13.9978      0.0000
   2   0   8     78.0679      1.7657    -76.3577      0.0000
   4   0   8     34.4990      1.9040     34.8958      0.0000
   6   0   8      5.5823      2.1169      6.4216      0.0000
   8   0   8      3.1138      2.5029     -4.9063      0.0000
  10   0   8      3.8524      3.3487      5.5227      0.0000
 -11   1   8      0.0000      2.7490     -1.3394      0.0000
 -10   1   8     37.0689      1.6721    -36.2552      0.0000
  -9   1   8      5.5857      1.5164      4.8924      0.0000
  -8   1   8     44.7884      1.5394     48.2727      0.0000
  -7   1   8      8.4110      0.8195     -8.6951      0.0000
  -6   1   8      6.6547      0.8155     -6.1964      0.0000
  -5   1   8      9.9049      0.7779     10.3190      0.0000
  -4   1   8     22.5744      1.1481     23.0955      0.0000
  -3   1   8     13.6410      0.8146    -13.9582      0.0000
  -2   1   8     58.0206      1.2551    -55.3749      0.0000
  -1   1   8     23.6836      1.4575    -22.8909      0.0000
   0   1   8      8.4953      1.2823     -9.8393      0.0000
   1   1   8     47.4534      1.1982     47.1812      0.0000
   2   1   8     15.5723      1.5790      8.8282      0.0000
   3   1   8      3.1841      2.4082      3.4032      0.0000
   4   1   8      0.0000      2.4418     -2.6964      0.0000
   5   1   8      3.0714      2.4447     -1.7707      0.0000
   6   1   8      0.0000      2.1634      1.1281      0.0000
   7   1   8      5.9027      1.5937      7.0532      0.0000
   8   1   8      5.8208      1.8278      6.5843      0.0000
   9   1   8      3.7550      5.0699     -3.1652      0.0000
  10   1   8      4.7027      4.8344      5.5452      0.0000
 -11   2   8      0.0000      3.5632      3.6762      0.0000
 -10   2   8     10.2201      3.6133      7.9551      0.0000
  -9   2   8      1.7286      2.8546     -0.6951      0.0000
  -8   2   8      8.7698      1.9404     -7.8144      0.0000
  -7   2   8      1.1350      1.8140     -0.9523      0.0000
  -6   2   8      8.7246      0.9048     -9.9485      0.0000
  -5   2   8     11.4782      0.7572     12.3528      0.0000
  -4   2   8     28.4742      1.1545     29.2364      0.0000
  -3   2   8     25.7016      0.8649    -24.9266      0.0000
  -2   2   8     46.4979      0.9656    -45.7470      0.0000
  -1   2   8     30.6603      1.1237     29.4461      0.0000
   0   2   8     59.4834      1.5318     55.3038      0.0000
   1   2   8    112.2621      1.1974   -111.1058      0.0000
   2   2   8    125.3251      1.2424   -127.2665      0.0000
   3   2   8     11.3665      2.1830     12.3517      0.0000
   4   2   8     17.6688      1.3023     17.3772      0.0000
   5   2   8      6.8947      1.1205      7.4538      0.0000
   6   2   8      3.0882      2.1718     -1.8828      0.0000
   7   2   8     13.8465      1.6742     15.0045      0.0000
   8   2   8     10.6717      2.8573      9.6520      0.0000
   9   2   8      3.4997      2.9536     -5.4962      0.0000
  10   2   8      9.7921      3.2045      8.5852      0.0000
 -11   3   8      0.0000      3.1039      1.9756      0.0000
 -10   3   8     13.6962      2.0166    -13.8087      0.0000
  -9   3   8      4.3059      1.5447     -3.4020      0.0000
  -8   3   8      4.8783      2.3284     -5.0704      0.0000
  -7   3   8     22.1141      1.1621     22.1070      0.0000
  -6   3   8      1.7743      1.4203      1.3267      0.0000
  -5   3   8      7.4212      0.9341      7.6461      0.0000
  -4   3   8     22.7458      1.1336    -24.0333      0.0000
  -3   3   8     40.7503      0.8531     41.6861      0.0000
  -2   3   8     63.1909      0.9734     63.6217      0.0000
  -1   3   8     32.9168      1.1335    -29.9607      0.0000
   0   3   8     44.4212      1.1528    -41.9323      0.0000
   1   3   8     41.3442      1.2246     38.7018      0.0000
   2   3   8     12.8815      1.4579      9.9175      0.0000
   3   3   8     15.7447      1.2937     16.5044      0.0000
   4   3   8      3.4919      2.0030      3.3149      0.0000
   5   3   8      8.7048      1.4010      9.3014      0.0000
   6   3   8     14.7008      1.4542     14.1371      0.0000
   7   3   8     18.1281      1.6420    -17.9136      0.0000
   8   3   8     23.7371      2.0420     23.2644      0.0000
   9   3   8      0.0000      4.1107      2.5557      0.0000
  10   3   8      7.1905      3.0584     -3.5214      0.0000
 -11   4   8      8.1014      2.2079     -7.4751      0.0000
 -10   4   8      6.2117      3.3300      3.2601      0.0000
  -9   4   8      7.1371      1.7601      7.6400      0.0000
  -8   4   8     14.7634      1.5505     15.8898      0.0000
  -7   4   8      6.6723      1.3215     -7.6025      0.0000
  -6   4   8      4.0852      1.0160     -2.7816      0.0000
  -5   4   8      8.5960      0.8924      9.0174      0.0000
  -4   4   8      3.6711      1.3764      2.9617      0.0000
  -3   4   8     21.1815      0.7342     20.7235      0.0000
  -2   4   8     32.9132      1.1249     33.7434      0.0000
  -1   4   8     66.6842      1.1231    -64.6008      0.0000
   0   4   8     32.6053      1.1594    -29.9427      0.0000
   1   4   8    119.8571      1.2039    118.0554      0.0000
   2   4   8     15.8618      1.2723     14.6384      0.0000
   3   4   8     15.7323      1.2889    -15.3129      0.0000
   4   4   8     17.6627      1.3129     18.8511      0.0000
   5   4   8      8.6950      1.4041     -8.7459      0.0000
   6   4   8     15.0109      1.3903    -14.5935      0.0000
   7   4   8     15.7662      1.9546     16.2111      0.0000
   8   4   8     10.4822      2.3554     13.1973      0.0000
   9   4   8     11.0425      3.3690      8.4215      0.0000
  10   4   8      0.0000      2.7282     -0.8830      0.0000
 -11   5   8      3.9817      3.1991     -2.9240      0.0000
 -10   5   8     14.0473      1.9916    -14.8436      0.0000
  -9   5   8      7.9742      1.5908     -6.5646      0.0000
  -8   5   8      2.4061      2.0534      4.4442      0.0000
  -7   5   8     13.3005      1.1386    -14.2275      0.0000
  -6   5   8      1.6328      1.5638     -3.1129      0.0000
  -5   5   8     10.6377      0.8536      9.5939      0.0000
  -4   5   8      5.9176      1.7750     -5.9168      0.0000
  -3   5   8      7.7210      0.7036     -7.3873      0.0000
  -2   5   8      8.1854      1.2770      8.1387      0.0000
  -1   5   8     24.0487      1.1331     23.2373      0.0000
   0   5   8     59.7695      1.1781    -58.5437      0.0000
   1   5   8     75.0791      1.2096     73.8860      0.0000
   2   5   8     86.2766      1.2526     86.5777      0.0000
   3   5   8     21.6494      1.2842    -21.3869      0.0000
   4   5   8     23.6214      1.3474     23.6058      0.0000
   5   5   8     11.7469      1.4941    -11.7514      0.0000
   6   5   8     10.2509      1.4075     -8.2860      0.0000
   7   5   8      4.3160      2.2035     -1.4071      0.0000
   8   5   8      2.3150      2.7317      3.8031      0.0000
   9   5   8     12.9316      2.2670     -8.7482      0.0000
  10   5   8      9.6085      3.5765     -3.0930      0.0000
 -11   6   8      0.0000      2.4850     -2.0525      0.0000
 -10   6   8      0.0000      2.8197      0.0822      0.0000
  -9   6   8      4.8457      1.7004      4.8268      0.0000
  -8   6   8      0.0000      2.0180      0.7851      0.0000
  -7   6   8     30.4060      1.1998    -33.2451      0.0000
  -6   6   8      3.1476      1.4232      4.1051      0.0000
  -5   6   8     17.5901      0.9147    -18.3817      0.0000
  -4   6   8     51.5989      1.3273     51.8735      0.0000
  -3   6   8     10.8623      0.6297     10.3072      0.0000
  -2   6   8     11.5914      1.1032     11.5395      0.0000
  -1   6   8     66.4985      1.1295    -63.6088      0.0000
   0   6   8     25.1508      1.0285     25.2553      0.0000
   1   6   8      7.1431      1.6281      3.1160      0.0000
   2   6   8      9.4910      1.6375      8.1564      0.0000
   3   6   8     18.7930      1.3069    -16.4432      0.0000
   4   6   8      4.2606      1.8229     -3.0310      0.0000
   5   6   8     13.8783      1.3332     13.4319      0.0000
   6   6   8      3.0568      1.8539     -2.4849      0.0000
   7   6   8      2.8076      2.6462      2.8876      0.0000
   8   6   8      8.5701      1.9593     10.4692      0.0000
   9   6   8      4.6712      3.5469      5.2412      0.0000
  10   6   8      8.3723      3.6002      2.7892      0.0000
 -11   7   8      0.0000      3.1074     -0.5250      0.0000
 -10   7   8      3.4679      3.1021     -3.3698      0.0000
  -9   7   8      5.1110      2.1111      3.3610      0.0000
  -8   7   8      1.4420      1.7972     -0.6275      0.0000
  -7   7   8      3.3869      2.7695      2.6141      0.0000
  -6   7   8      4.4192      1.2077     -3.7122      0.0000
  -5   7   8      4.0814      1.5708      3.1315      0.0000
  -4   7   8      0.0000      4.6863     -2.2834      0.0000
  -3   7   8      6.0432      0.6519      6.6833      0.0000
  -2   7   8      7.9385      0.8384      8.2956      0.0000
  -1   7   8     51.7577      1.1495    -49.3085      0.0000
   0   7   8     55.4849      1.1486     54.2023      0.0000
   1   7   8     24.5035      1.0401    -23.4378      0.0000
   2   7   8     67.2256      1.2661    -66.4790      0.0000
   3   7   8      2.0729      1.8299      2.4396      0.0000
   4   7   8      2.8112      2.0847     -1.8856      0.0000
   5   7   8     27.5119      1.3042    -25.6914      0.0000
   6   7   8      8.1827      1.4376     11.5290      0.0000
   7   7   8      3.6366      2.2441      2.3538      0.0000
   8   7   8      0.0000      3.0390      0.0028      0.0000
   9   7   8      6.6913      4.2008     -8.5850      0.0000
  10   7   8     16.9968      3.4256     14.7323      0.0000
 -11   8   8      5.1744      2.9279     -3.9426      0.0000
 -10   8   8      5.7440      2.1543      2.2740      0.0000
  -9   8   8     15.1873      2.0065     14.3311      0.0000
  -8   8   8      9.8307      1.3440    -12.7014      0.0000
  -7   8   8     17.1674      1.2286     18.8817      0.0000
  -6   8   8     17.3143      1.4481    -16.5734      0.0000
  -5   8   8     16.3802      0.8687     16.5119      0.0000
  -4   8   8      3.1375      4.1423     -3.1014      0.0000
  -3   8   8     16.1873      0.9735    -15.1834      0.0000
  -2   8   8     21.5071      0.9130     21.4386      0.0000
  -1   8   8     37.5929      0.9776     37.5178      0.0000
   0   8   8     45.8349      1.0200    -43.7746      0.0000
   1   8   8      0.0000      1.8173      1.7859      0.0000
   2   8   8     43.5805      0.9659    -42.3453      0.0000
   3   8   8      3.7796      1.4759     -3.6280      0.0000
   4   8   8     23.1284      1.2409     22.5905      0.0000
   5   8   8     11.1613      1.4935    -11.7850      0.0000
   6   8   8      6.4236      1.8556     -7.8781      0.0000
   7   8   8      4.7930      3.4029      7.0181      0.0000
   8   8   8      2.6072      3.0657     -0.1246      0.0000
   9   8   8      9.1340      2.3223     -9.7414      0.0000
  10   8   8     20.2130      5.7581    -17.2564      0.0000
 -11   9   8      8.9920      2.6653     -6.8146      0.0000
 -10   9   8      4.2141      3.0905      1.9681      0.0000
  -9   9   8     23.2583      1.9866     24.0366      0.0000
  -8   9   8      9.3121      1.5290    -12.6155      0.0000
  -7   9   8     49.9286      1.1947     54.2053      0.0000
  -6   9   8     21.2701      1.1304     22.4817      0.0000
  -5   9   8     35.4100      0.8343     36.6701      0.0000
  -4   9   8     49.8224      1.0670     50.0231      0.0000
  -3   9   8      4.0507      1.0426      3.3355      0.0000
  -2   9   8     30.4377      0.9341    -28.9313      0.0000
  -1   9   8     45.2273      0.9893    -43.4446      0.0000
   0   9   8     55.3544      1.0384     53.0524      0.0000
   1   9   8     29.3590      1.0460    -28.4512      0.0000
   2   9   8     35.8234      0.9674    -34.4333      0.0000
   3   9   8     14.9968      0.9577     14.2216      0.0000
   4   9   8     13.0022      1.2588    -12.5205      0.0000
   5   9   8      5.1517      1.4634      3.6747      0.0000
   6   9   8      9.0071      2.0880     -6.9233      0.0000
   7   9   8     35.0413      2.0084     34.8497      0.0000
   8   9   8     17.0646      2.0981    -17.4293      0.0000
   9   9   8     11.2309      2.3778     12.8657      0.0000
  10   9   8     22.3925      3.2164     19.3529      0.0000
 -11  10   8      0.0000      3.7296      4.9166      0.0000
 -10  10   8      4.2529      4.7078     -6.7275      0.0000
  -9  10   8      6.8107      2.4190     -8.7246      0.0000
  -8  10   8     16.5226      1.5501     18.0358      0.0000
  -7  10   8      8.4324      1.4398      3.5815      0.0000
  -6  10   8     29.2365      1.1217    -28.8169      0.0000
  -5  10   8     13.0259      1.1825    -11.8664      0.0000
  -4  10   8      4.4834      1.5494     -5.6276      0.0000
  -3  10   8      5.6989      0.8957      6.0085      0.0000
  -2  10   8      5.1949      1.0605     -5.2384      0.0000
  -1  10   8     16.5951      1.0177    -15.9655      0.0000
   0  10   8     79.8383      1.0902     78.8633      0.0000
   1  10   8     20.9631      1.2560    -21.6269      0.0000
   2  10   8     25.4636      0.9786     25.9189      0.0000
   3  10   8      1.9630      1.6242     -3.5646      0.0000
   4  10   8     13.8850      0.9360     13.5756      0.0000
   5  10   8     21.9352      1.4543    -21.9195      0.0000
   6  10   8     12.2512      1.5415    -13.4466      0.0000
   7  10   8      5.7054      2.9167     -5.4700      0.0000
   8  10   8      7.2042      3.7388      9.1590      0.0000
   9  10   8      6.0129      2.2480     -2.7859      0.0000
  10  10   8      3.1555      4.9745     -0.8295      0.0000
 -11  11   8     15.0298      3.8936    -11.2257      0.0000
 -10  11   8      0.0000      3.0113      6.6003      0.0000
  -9  11   8      0.0000      2.7166     -3.0977      0.0000
  -8  11   8     12.9343      1.6348    -11.6109      0.0000
  -7  11   8     43.4089      1.1706     44.6568      0.0000
  -6  11   8      6.8923      1.4673     -7.3737      0.0000
  -5  11   8     38.0191      1.1262    -36.6557      0.0000
  -4  11   8      5.4288      0.9961     -6.7599      0.0000
  -3  11   8     18.8149      1.1220     18.8549      0.0000
  -2  11   8     62.5730      1.1722    -61.2544      0.0000
  -1  11   8     24.6848      1.0015    -24.1744      0.0000
   0  11   8     15.1065      1.0703     13.0897      0.0000
   1  11   8     34.8246      1.0558    -34.1141      0.0000
   2  11   8     30.9918      1.0622    -31.3700      0.0000
   3  11   8     15.3606      1.0003    -14.0752      0.0000
   4  11   8     29.0304      1.4220    -27.0482      0.0000
   5  11   8     12.8423      1.4753     12.7567      0.0000
   6  11   8      9.8552      1.5627     11.5825      0.0000
   7  11   8      9.9473      2.1090     -7.0421      0.0000
   8  11   8      0.0000      2.5135     -2.8563      0.0000
   9  11   8      6.6679      2.7744      5.6327      0.0000
  10  11   8      0.0000      3.8317     -2.4143      0.0000
[truncated: 368,921 more chars]
