# Supplementary material for: Crystal landscape in the orcinol:4,4′-bipyridine system: synthon modularity, polymorphism and transferability of multipole charge density parameters
Source: IUCrJ. 2013 Oct 1;1(Pt 1):8–18. doi: 10.1107/S2052252513024421 (PMC4104971; doi:10.1107/S2052252513024421)
Supplement: Supplementary file 4 [file m-01-00008-III_140Ksup4.fcf]

#
# Unique observed reflections after correcting
# for dispersion and merging Friedel opposites
#
data_III_140K
_shelx_title ' face in P 21/n'
_shelx_refln_list_code          3
_shelx_F_calc_maximum      665.11
_exptl_crystal_F_000      2268.00
_reflns_d_resolution_high  0.7691

loop_
 _space_group_symop_operation_xyz
 'x, y, z'
 '-x+1/2, y+1/2, -z+1/2'
 '-x, -y, -z'
 'x-1/2, -y-1/2, z-1/2'

_cell_length_a     9.2233
_cell_length_b    36.2938
_cell_length_c    16.5853
_cell_angle_alpha  90.000
_cell_angle_beta   97.827
_cell_angle_gamma  90.000

loop_
 _refln_index_h
 _refln_index_k
 _refln_index_l
 _refln_F_meas
 _refln_F_sigma
 _refln_A_calc
 _refln_B_calc
   2   0   0    136.9882      0.7117   -143.9835      0.0000
   4   0   0     58.2527      0.8396     59.4710      0.0000
   6   0   0     24.3741      1.7265    -23.7524      0.0000
   8   0   0     62.8955      2.0760    -62.1099      0.0000
  10   0   0     40.9613      2.3979     37.5943      0.0000
   2   1   0     50.5061      0.4995    -52.1799      0.0000
   3   1   0      5.6931      0.4978      6.4747      0.0000
   4   1   0     43.2113      0.5985     44.1370      0.0000
   5   1   0     14.2297      0.9219     14.6033      0.0000
   6   1   0     25.2855      1.2557    -24.3998      0.0000
   7   1   0     15.0043      1.3720     13.3229      0.0000
   8   1   0     19.9040      2.4847     -9.1349      0.0000
   9   1   0     30.3355      1.5817    -28.7317      0.0000
  10   1   0     20.1893      3.0167    -17.0213      0.0000
  11   1   0      4.2201      2.6415      9.2788      0.0000
   1   2   0     11.4310      0.6494     12.6750      0.0000
   2   2   0     11.0164      0.3888    -11.9381      0.0000
   3   2   0     29.7881      0.5423     31.1097      0.0000
   4   2   0     26.0748      0.6252     26.2194      0.0000
   5   2   0     13.6014      0.7797    -13.4809      0.0000
   6   2   0      7.8197      1.1294     -8.6559      0.0000
   7   2   0     48.1931      1.3467    -47.9221      0.0000
   8   2   0    139.7915      1.9210   -136.8627      0.0000
   9   2   0     35.9557      1.5937     35.3554      0.0000
  10   2   0      2.2205      2.9621      2.2383      0.0000
  11   2   0      4.1436      3.1117     -2.1096      0.0000
   1   3   0     73.3184      0.7244    -77.7536      0.0000
   2   3   0      3.9894      0.3893     -4.1636      0.0000
   3   3   0     43.9644      0.5006    -44.2190      0.0000
   4   3   0     24.4152      0.6575    -24.7915      0.0000
   5   3   0     13.4376      0.8283     13.8331      0.0000
   6   3   0      2.7789      2.2421      1.1899      0.0000
   7   3   0     10.0842      1.5586     -4.5555      0.0000
   8   3   0     47.4418      4.3173    -40.1300      0.0000
   9   3   0     16.0343      1.8588     13.8901      0.0000
  10   3   0      0.0000      2.7999     -5.4471      0.0000
  11   3   0     12.5487      3.8699    -11.1175      0.0000
   1   4   0      1.4394      0.9977     -1.8549      0.0000
   2   4   0      4.5835      0.4035      5.5540      0.0000
   3   4   0     34.4713      0.4820    -34.3838      0.0000
   4   4   0     36.7037      0.6855    -37.7978      0.0000
   5   4   0      6.8333      0.7280      8.1158      0.0000
   6   4   0      0.0000      2.0435      0.9703      0.0000
   7   4   0     56.2582      1.3441     57.7320      0.0000
   8   4   0     51.5670      1.4708     50.3672      0.0000
   9   4   0     15.4149      2.0680    -12.8151      0.0000
  10   4   0      0.0000      2.7069      2.9576      0.0000
  11   4   0     11.2466      3.3313      7.8203      0.0000
   1   5   0      7.8786      0.9930     -7.7356      0.0000
   2   5   0      2.0671      0.4884      1.9249      0.0000
   3   5   0     18.0683      0.5073     17.0317      0.0000
   4   5   0     15.8420      0.6697    -15.3257      0.0000
   5   5   0      0.0000      1.5086      0.6211      0.0000
   6   5   0     14.8309      0.9996     14.2335      0.0000
   7   5   0     17.2614      1.3891     16.4234      0.0000
   8   5   0     36.0891      1.6874     35.0377      0.0000
   9   5   0     47.4985      1.8091    -46.2002      0.0000
  10   5   0      3.0345      2.9494      1.0306      0.0000
  11   5   0      8.9044      4.0859     10.6729      0.0000
   0   6   0     39.4668      0.8084    -42.8925      0.0000
   1   6   0    108.6493      0.9022    114.7464      0.0000
   2   6   0     30.8099      0.6331    -32.7470      0.0000
   3   6   0     39.2970      0.5881    -38.7156      0.0000
   4   6   0     11.5484      0.7064     10.5410      0.0000
   5   6   0     10.4175      0.8921     10.5322      0.0000
   6   6   0     26.2827      1.0817    -26.5629      0.0000
   7   6   0     22.1870      1.5432     22.2112      0.0000
   8   6   0     37.6801      1.6768     36.8200      0.0000
   9   6   0     35.3267      2.3176    -32.8753      0.0000
  10   6   0     21.1480      3.6103    -21.7046      0.0000
  11   6   0     14.4000      3.9491     11.8868      0.0000
   1   7   0     34.9252      0.8364     35.7112      0.0000
   2   7   0     32.4934      0.6546    -33.9923      0.0000
   3   7   0     16.8670      0.6416    -16.9636      0.0000
   4   7   0     40.3060      0.7527     40.7505      0.0000
   5   7   0     26.8896      0.9677     26.6500      0.0000
   6   7   0     17.8352      1.0945     19.1384      0.0000
   7   7   0     35.0732      1.2778     35.5468      0.0000
   8   7   0     33.0559      2.1248    -29.1438      0.0000
   9   7   0     22.8776      2.3548     22.3314      0.0000
  10   7   0     18.6216      3.6670     17.1320      0.0000
  11   7   0      7.8968      4.5850      2.3472      0.0000
   0   8   0     35.7105      0.9437     38.6969      0.0000
   1   8   0     18.8542      1.0768    -19.9401      0.0000
   2   8   0      2.2856      1.4091      2.4138      0.0000
   3   8   0      5.6274      1.0056      7.8623      0.0000
   4   8   0     60.4008      0.8084    -61.9814      0.0000
   5   8   0      8.1407      0.7030     -8.4506      0.0000
   6   8   0     38.7426      0.8931    -39.7712      0.0000
   7   8   0     53.9067      1.3613    -55.1944      0.0000
   8   8   0     48.5786      2.1072     48.9995      0.0000
   9   8   0      8.8721      2.5171      5.5842      0.0000
  10   8   0      3.7142      3.4159      6.1305      0.0000
  11   8   0      4.1367      3.7194      6.4777      0.0000
   1   9   0    283.1553      0.7795   -292.2413      0.0000
   2   9   0     62.8528      0.9240     63.2945      0.0000
   3   9   0     18.3071      0.9187     17.5117      0.0000
   4   9   0     79.8329      0.7401     81.0040      0.0000
   5   9   0     11.3948      0.8183     10.7408      0.0000
   6   9   0      2.7184      1.4516      4.0453      0.0000
   7   9   0     23.3887      1.7206     22.1852      0.0000
   8   9   0      8.5176      4.3841     -4.3604      0.0000
   9   9   0     13.4235      2.2248     13.8692      0.0000
  10   9   0      4.2068      2.8371      1.9294      0.0000
  11   9   0      6.9770      4.5944      6.3988      0.0000
   0  10   0    160.9071      1.0508   -170.3000      0.0000
   1  10   0     25.8022      1.1502    -25.7590      0.0000
   2  10   0      8.4127      1.3015      8.0921      0.0000
   3  10   0     26.6195      0.9284     25.8042      0.0000
   4  10   0     61.0731      0.8667     62.2464      0.0000
   5  10   0     28.2641      0.8194     29.5997      0.0000
   6  10   0      0.0000      2.0167      2.8102      0.0000
   7  10   0     28.0640      1.6546     27.9165      0.0000
   8  10   0     18.0884      3.1862    -17.7247      0.0000
   9  10   0      7.8096      2.7923      6.7116      0.0000
  10  10   0      0.0000      4.0966      4.1991      0.0000
  11  10   0      0.0000      4.5354     -0.2913      0.0000
   1  11   0     60.5822      0.9905    -63.1434      0.0000
   2  11   0     17.4934      1.9223     17.6501      0.0000
   3  11   0     29.1248      0.9468    -28.1697      0.0000
   4  11   0     47.8495      0.8714     48.9782      0.0000
   5  11   0     40.7565      0.9478    -41.7422      0.0000
   6  11   0     50.6155      1.2118     54.0948      0.0000
   7  11   0     58.6578      5.4713     62.5561      0.0000
   8  11   0     19.7023      3.4087    -14.9079      0.0000
   9  11   0      5.9452      4.0607      7.8817      0.0000
  10  11   0      4.0940      3.5911      0.5814      0.0000
  11  11   0      0.0000      4.3601     -0.3450      0.0000
   0  12   0    100.7565      1.1538    106.4818      0.0000
   1  12   0    128.7829      1.0850   -134.5975      0.0000
   2  12   0     40.6661      1.3441    -40.1862      0.0000
   3  12   0     35.2769      0.9685     35.6864      0.0000
   4  12   0     17.9266      0.9445    -18.4825      0.0000
   5  12   0     23.3270      0.9622     23.2922      0.0000
   6  12   0     10.8624      1.3956      7.5038      0.0000
   7  12   0     41.2740      2.6138     42.2091      0.0000
   8  12   0     35.4503      3.2641     35.1444      0.0000
   9  12   0      2.3712      2.2529      0.7746      0.0000
  10  12   0      0.0000      4.0651      1.0256      0.0000
  11  12   0      0.0000      4.2085      4.5253      0.0000
   1  13   0     36.7245      1.6138    -36.6974      0.0000
   2  13   0     11.1424      1.6531     -8.8029      0.0000
   3  13   0     31.6564      1.0836     30.7741      0.0000
   4  13   0     55.3778      0.8822    -55.8661      0.0000
   5  13   0     37.8816      0.9466     38.7767      0.0000
   6  13   0     37.4869      1.1370    -38.4701      0.0000
   7  13   0      6.8645      2.1304      1.1755      0.0000
   8  13   0     53.5812      3.2754    -49.8300      0.0000
   9  13   0     26.6671      2.4998    -26.0740      0.0000
  10  13   0      6.7755      3.1776      9.3572      0.0000
  11  13   0      5.5731      4.5850     -8.8528      0.0000
   0  14   0     32.6154      1.2560    -34.7040      0.0000
   1  14   0     33.8857      1.6107    -33.5382      0.0000
   2  14   0      3.6980      3.6350     -1.8511      0.0000
   3  14   0     41.7747      1.4712    -38.8319      0.0000
   4  14   0     34.1006      1.3612     34.5966      0.0000
   5  14   0      6.9061      1.0726     -8.5251      0.0000
   6  14   0      5.4557      2.1667     -0.1684      0.0000
   7  14   0      1.0406      3.6052     -2.4638      0.0000
   8  14   0     41.1229      3.3246     38.9316      0.0000
   9  14   0      9.5486      2.7384      7.3511      0.0000
  10  14   0      3.9195      3.8163      6.7378      0.0000
  11  14   0      5.6873      3.1547      1.9585      0.0000
   1  15   0     69.0915      1.3905     70.3086      0.0000
   2  15   0     34.8801      2.1087     35.3444      0.0000
   3  15   0     96.0266      2.5707     93.3057      0.0000
   4  15   0     43.9717      1.1622    -42.4212      0.0000
   5  15   0      9.9967      0.9779     11.3408      0.0000
   6  15   0     22.4492      1.9034    -22.5258      0.0000
   7  15   0      6.2016      1.7084      4.3246      0.0000
   8  15   0     34.2675      3.2984    -33.5478      0.0000
   9  15   0     17.9129      3.4596    -18.3825      0.0000
  10  15   0     12.9128      3.7183     -8.9823      0.0000
  11  15   0      0.0000      3.7438      6.4713      0.0000
   0  16   0     20.5333      1.3591    -21.3273      0.0000
   1  16   0     10.7321      2.4653     -3.6174      0.0000
   2  16   0      9.2958      2.8944      5.2180      0.0000
   3  16   0     71.0339      1.5096     69.4135      0.0000
   4  16   0     25.0739      1.2400    -25.5616      0.0000
   5  16   0     29.8676      0.9662     31.6786      0.0000
   6  16   0     58.6623      1.3192    -61.3492      0.0000
   7  16   0     38.8524      1.5427    -41.0152      0.0000
   8  16   0     22.1202      3.4872     17.3912      0.0000
   9  16   0     20.3713      3.6552     20.2244      0.0000
  10  16   0      0.0000      3.7066      1.4895      0.0000
  11  16   0      0.0000      4.8636      3.7463      0.0000
   1  17   0     38.5232      2.3849    -19.1854      0.0000
   2  17   0     16.2822      2.4913     12.8796      0.0000
   3  17   0      5.5312      6.3797     -0.5769      0.0000
   4  17   0     13.8887      1.1145    -14.0161      0.0000
   5  17   0      7.5365      1.0517      6.6202      0.0000
   6  17   0     41.5114      1.2778     43.6909      0.0000
   7  17   0     22.3965      2.0097    -24.1950      0.0000
   8  17   0     34.1404      3.4260    -31.9370      0.0000
   9  17   0     32.0307      3.5808    -33.4018      0.0000
  10  17   0     10.2926      3.6879    -10.5072      0.0000
  11  17   0     10.3632      4.1215    -12.3142      0.0000
   0  18   0     94.4480      1.4384    -97.4664      0.0000
   1  18   0    190.4520      1.1638   -190.1654      0.0000
   2  18   0     47.9291      2.2657     49.4058      0.0000
   3  18   0     15.2451      2.3291     14.6163      0.0000
   4  18   0      6.5723      1.3278     -5.6494      0.0000
   5  18   0      8.7564      0.9949      9.3629      0.0000
   6  18   0     44.0989      1.1857    -44.1005      0.0000
   7  18   0     11.3465      3.8117    -11.2923      0.0000
   8  18   0     24.1771      3.4799    -24.1937      0.0000
   9  18   0      8.4252      4.6614     -1.6034      0.0000
  10  18   0     17.2687      3.8948    -17.8566      0.0000
   1  19   0     36.9151      4.2053     15.1644      0.0000
   2  19   0     12.1333      2.8792     11.0200      0.0000
   3  19   0     18.0609      2.6066     17.0366      0.0000
   4  19   0     24.9348      1.1626    -24.4807      0.0000
   5  19   0      0.0000      2.3720      4.3265      0.0000
   6  19   0     24.6054      2.2770    -25.1764      0.0000
   7  19   0     48.5054      3.2115     50.5376      0.0000
   8  19   0     15.9193      3.7344     16.0708      0.0000
   9  19   0     22.3356      3.7014     19.3550      0.0000
  10  19   0      8.2223      4.4019      9.8952      0.0000
   0  20   0    147.8895      1.5226    149.8198      0.0000
   1  20   0     18.4533      2.3317    -14.7830      0.0000
   2  20   0     25.6577      1.7577     25.7293      0.0000
   3  20   0     21.8520      2.5974    -21.7866      0.0000
   4  20   0     12.9137      1.2029    -11.3605      0.0000
   5  20   0      3.4396      2.2497     -4.5960      0.0000
   6  20   0     79.5448      2.7154    -84.5171      0.0000
   7  20   0     35.5571      3.2299    -38.5771      0.0000
   8  20   0     34.9588      3.4912     34.3060      0.0000
   9  20   0     22.6351      3.7533     23.6735      0.0000
  10  20   0      0.0000      4.0549      0.9544      0.0000
   1  21   0    124.5512      1.2410   -125.0866      0.0000
   2  21   0     14.8413      1.3410    -12.2578      0.0000
   3  21   0     32.9496      2.5762     28.9210      0.0000
   4  21   0      1.1818      0.9725     -2.5057      0.0000
   5  21   0      4.1067      1.5697      5.5821      0.0000
   6  21   0     17.2470      1.4282    -16.2656      0.0000
   7  21   0     16.7990      3.2790    -15.7878      0.0000
   8  21   0     18.8531      3.5652     19.2164      0.0000
   9  21   0      6.5596      5.3738     -4.3167      0.0000
  10  21   0      0.0000      3.7058      0.0379      0.0000
   0  22   0     50.9930      1.6087     48.9977      0.0000
   1  22   0     29.0124      1.5220    -16.3557      0.0000
   2  22   0     25.2967      1.3032    -24.3658      0.0000
   3  22   0     22.2884      2.5805     22.1614      0.0000
   4  22   0      2.7748      1.6463      2.3879      0.0000
   5  22   0      5.8769      1.4973     -8.5130      0.0000
   6  22   0     33.3877      1.2393     34.7843      0.0000
   7  22   0     33.0724      3.3393     31.0826      0.0000
   8  22   0     40.2698      3.5394    -42.4528      0.0000
   9  22   0     10.1741      3.9618     11.4953      0.0000
  10  22   0      5.5062      2.6656     10.9791      0.0000
   1  23   0     27.7826      1.1667     27.3458      0.0000
   2  23   0      0.0000      3.5118      2.0514      0.0000
   3  23   0     14.4375      2.7513    -13.1719      0.0000
   4  23   0      7.0994      1.6727      6.9193      0.0000
   5  23   0      0.5481      2.1563      2.7755      0.0000
   6  23   0     15.6812      3.2173     15.1090      0.0000
   7  23   0     13.9705      3.6981     11.1456      0.0000
   8  23   0     15.7470      3.6613    -11.6552      0.0000
   9  23   0      0.0000      4.3746     -0.9793      0.0000
  10  23   0     10.4325      3.5495      7.9505      0.0000
   0  24   0      8.1526      2.2706      5.8879      0.0000
   1  24   0     12.8558      1.2650    -11.5583      0.0000
   2  24   0      2.3807      1.7602     -3.3771      0.0000
   3  24   0     17.5596      1.5542     16.5854      0.0000
   4  24   0      9.0728      1.1784      7.8277      0.0000
   5  24   0      4.1434      2.4239      1.9378      0.0000
   6  24   0     15.4384      3.1913     12.8450      0.0000
   7  24   0     30.0489      3.4731     31.4145      0.0000
   8  24   0     17.3143      3.5584    -16.2645      0.0000
   9  24   0      6.5257      3.6716      4.5352      0.0000
  10  24   0      5.6250      4.0366      4.6753      0.0000
   1  25   0      7.1922      1.4616     -1.2618      0.0000
   2  25   0      2.9680      2.6613      1.7412      0.0000
   3  25   0     12.6365      1.4959     11.4609      0.0000
   4  25   0      5.8277      2.3073      3.1736      0.0000
   5  25   0      7.1222      2.7618      7.3723      0.0000
   6  25   0      8.6253      3.2763      7.0014      0.0000
   7  25   0     14.7450      3.7051    -16.2408      0.0000
   8  25   0      9.7701      4.0806      6.0651      0.0000
   9  25   0      0.0000      5.0262      0.4209      0.0000
  10  25   0      3.4813      3.7631      4.6403      0.0000
   0  26   0      4.3610      2.2918      2.9516      0.0000
   1  26   0     32.6780      1.2593     32.2767      0.0000
   2  26   0     12.3437      1.6910     -6.7825      0.0000
   3  26   0     20.6998      1.4543    -19.4120      0.0000
   4  26   0      7.1006      1.8119     -7.9899      0.0000
   5  26   0      4.2638      1.9695      5.3631      0.0000
   6  26   0      2.4965      3.3113      4.6419      0.0000
   7  26   0     21.3258      3.6483     17.9679      0.0000
   8  26   0     18.7439      3.7405     18.7083      0.0000
   9  26   0      9.7792      3.8444    -12.8813      0.0000
   1  27   0     16.0384      1.3136    -13.3238      0.0000
   2  27   0     67.1525      1.5992     67.5692      0.0000
   3  27   0     16.3189      2.0031    -11.1008      0.0000
   4  27   0      6.1489      1.7817      7.0180      0.0000
   5  27   0     16.9992      3.5992    -14.9138      0.0000
   6  27   0      5.7855      4.4272      2.2915      0.0000
   7  27   0     23.8568      3.5279     23.1530      0.0000
   8  27   0      5.6036      3.8614     -6.4870      0.0000
   9  27   0     21.4411      3.8347     18.7944      0.0000
   0  28   0     27.1175      1.8807    -24.2119      0.0000
   1  28   0     11.9978      1.3734     10.8780      0.0000
   2  28   0     11.0889      1.9041      6.6029      0.0000
   3  28   0     22.9874      1.5263    -21.5241      0.0000
   4  28   0      3.5610      2.7339      0.1298      0.0000
   5  28   0     64.1506      4.9784    -68.1650      0.0000
   6  28   0     39.3417      3.4369    -38.9423      0.0000
   7  28   0     16.2627      3.7378     14.1670      0.0000
   8  28   0      9.9658      3.4266      7.7446      0.0000
   9  28   0     12.7785      3.4733    -10.7161      0.0000
   1  29   0     26.6418      1.3904    -24.3333      0.0000
   2  29   0     16.3692      1.8727     16.1742      0.0000
   3  29   0     35.7834      1.5252     34.4773      0.0000
   4  29   0     15.8994      1.6198    -17.3161      0.0000
   5  29   0     52.4926      1.9660     54.8747      0.0000
   6  29   0     40.6737      3.4663     42.4665      0.0000
   7  29   0      8.0004      4.8773      5.3657      0.0000
   8  29   0      8.8211      3.8212    -10.9658      0.0000
   9  29   0     16.1538      4.0686     14.9813      0.0000
   0  30   0     12.9546      2.0995      9.1693      0.0000
   1  30   0     72.9041      1.3744    -73.2782      0.0000
   2  30   0     19.9803      2.0501     19.7100      0.0000
   3  30   0     34.7112      1.5434    -33.4713      0.0000
   4  30   0      5.9658      1.9128      4.3137      0.0000
   5  30   0     35.6080      2.4815    -34.9850      0.0000
   6  30   0      7.9889      4.0300     -6.8198      0.0000
   7  30   0      4.9096      3.7214      7.4975      0.0000
   8  30   0      0.0000      4.5203      2.3008      0.0000
   9  30   0     14.2609      3.9353     13.7414      0.0000
   1  31   0     13.7703      1.5356     -4.6742      0.0000
   2  31   0     18.6357      1.6105     20.0798      0.0000
   3  31   0     15.6979      2.3604    -15.5907      0.0000
   4  31   0     13.5513      1.7076     14.2865      0.0000
   5  31   0     45.3088      3.8897    -43.7886      0.0000
   6  31   0     17.7598      3.7591    -17.6093      0.0000
   7  31   0     12.8582      3.5662     14.6768      0.0000
   8  31   0      0.0000      3.9064      6.8328      0.0000
   0  32   0     33.7618      2.0374    -33.6533      0.0000
   1  32   0     15.6150      1.4787     15.7639      0.0000
   2  32   0      4.1173      2.0022     -0.5383      0.0000
   3  32   0      4.4595      3.3930     -9.1234      0.0000
   4  32   0      8.8739      2.1383     -8.7057      0.0000
   5  32   0     25.0480      2.5476    -27.0322      0.0000
   6  32   0     20.0595      2.5770    -19.0833      0.0000
   7  32   0      8.0625      4.1402      2.0083      0.0000
   8  32   0     14.5968      4.0358     12.9969      0.0000
   1  33   0      9.0467      1.2657     -9.5504      0.0000
   2  33   0      7.3096      1.6630      6.4812      0.0000
   3  33   0      1.7640      3.8149     -5.1736      0.0000
   4  33   0     15.8895      1.7014     16.6122      0.0000
   5  33   0     10.8154      2.6634     11.4088      0.0000
   6  33   0     10.6004      2.8212     -9.4571      0.0000
   7  33   0      7.3830      2.9766     -9.7564      0.0000
   8  33   0      8.1511      5.8078     -9.6971      0.0000
   0  34   0     10.3413      1.9875      6.9984      0.0000
   1  34   0      1.9995      2.1495      0.6391      0.0000
   2  34   0      1.9792      3.4703      0.0082      0.0000
   3  34   0      6.2197      1.7069     -8.9223      0.0000
   4  34   0      1.2247      2.4124      2.6231      0.0000
   5  34   0      5.2941      4.7908      9.0905      0.0000
   6  34   0      2.8298      3.6441     -5.5105      0.0000
   7  34   0      5.6354      3.4770     11.4784      0.0000
   8  34   0      9.7078      2.9291      7.0391      0.0000
   1  35   0      8.5110      1.5011     10.3241      0.0000
   2  35   0     12.5239      2.4275     10.6747      0.0000
   3  35   0     10.4388      2.5502    -12.5540      0.0000
   4  35   0     14.8251      2.5022     16.7381      0.0000
   5  35   0     20.5299      2.8528     18.7242      0.0000
   6  35   0     13.9667      2.8973     -9.9925      0.0000
   7  35   0     10.7802      2.8702    -12.6162      0.0000
   0  36   0     49.5149      2.1899     46.9864      0.0000
   1  36   0     15.0756      1.5800     16.0608      0.0000
   2  36   0     12.8306      2.4870    -11.7648      0.0000
   3  36   0      8.5443      2.7427     -5.9584      0.0000
   4  36   0     13.7990      3.1733     12.9076      0.0000
   5  36   0     21.6349      2.7900    -18.5345      0.0000
   6  36   0      5.9277      3.4073     -5.0673      0.0000
   7  36   0      5.4862      2.7538      5.8589      0.0000
   1  37   0     22.3207      1.9085     20.5478      0.0000
   2  37   0     11.1023      2.4896    -11.0942      0.0000
   3  37   0     15.6879      2.6585    -15.6532      0.0000
   4  37   0     13.0125      2.5338     13.6648      0.0000
   5  37   0     22.1438      2.7878     16.8234      0.0000
   6  37   0     10.2664      3.0179      9.9948      0.0000
   7  37   0     15.4237      3.0583    -15.1588      0.0000
   0  38   0     25.5227      2.2833     24.0103      0.0000
   1  38   0     21.3213      1.9751    -23.1036      0.0000
   2  38   0      4.4368      2.9363      1.4086      0.0000
   3  38   0      5.0437      3.7513     -1.1961      0.0000
   4  38   0      0.0000      3.2479     -4.3237      0.0000
   5  38   0      4.2783      3.7808     -7.0024      0.0000
   6  38   0      0.1349      5.3730     -6.0051      0.0000
   7  38   0      0.0000      3.7837      2.2718      0.0000
   1  39   0     31.5813      2.4234     29.7925      0.0000
   2  39   0     28.9164      2.5016     27.8685      0.0000
   3  39   0     16.8271      2.7652    -16.6957      0.0000
   4  39   0      0.0000      3.1121     -0.9883      0.0000
   5  39   0     10.5903      2.9309      9.4372      0.0000
   6  39   0      3.9409      3.8975      0.9105      0.0000
   0  40   0      5.8513      2.3368     -4.7391      0.0000
   1  40   0      4.8850      2.2744     -6.3564      0.0000
   2  40   0     21.6076      2.5528     19.3704      0.0000
   3  40   0      8.1178      2.9106      9.8113      0.0000
   4  40   0      5.0591      3.0792     -6.4559      0.0000
   5  40   0     17.5833      2.7966     18.6947      0.0000
   6  40   0      5.2202      3.1469     -4.3205      0.0000
   1  41   0     10.1873      3.2319    -12.3208      0.0000
   2  41   0      0.0000      3.5204     -2.4238      0.0000
   3  41   0      3.4669      3.4556     -1.0219      0.0000
   4  41   0      0.0000      2.9844     -0.8107      0.0000
   5  41   0      7.9820      3.5381      9.2520      0.0000
   0  42   0      9.2667      3.5874     -9.6555      0.0000
   1  42   0      8.6352      4.1060     -8.8209      0.0000
   2  42   0      5.6116      3.9868      7.0602      0.0000
   3  42   0     17.3579      4.9592     18.1523      0.0000
   4  42   0      3.3968      3.2197      4.3334      0.0000
   5  42   0      7.9443      2.9335      5.8666      0.0000
   1  43   0     10.5628      4.4419     -8.5170      0.0000
   2  43   0     13.7690      4.2421     14.4655      0.0000
   3  43   0      9.3918      3.3535      3.7357      0.0000
   4  43   0      2.7683      5.4711      4.9751      0.0000
   0  44   0      8.4050      4.2342      9.4938      0.0000
   1  44   0      5.8377      4.6517     -2.6715      0.0000
   2  44   0     15.0164      4.1108    -11.8509      0.0000
   3  44   0      0.0000      3.5487     -2.4458      0.0000
   4  44   0      6.8344      2.5753      7.0948      0.0000
   1  45   0     11.2227      3.9944     -8.4148      0.0000
   2  45   0      2.9457      4.2139      4.5650      0.0000
   3  45   0     11.0256      3.1159    -13.0063      0.0000
   0  46   0      8.5857      4.2823      0.8683      0.0000
   1  46   0      0.0000      4.4455      0.2237      0.0000
   2  46   0      9.5815      4.6230     -6.7515      0.0000
 -11   0   1      9.8506      3.4940    -10.7107      0.0000
  -9   0   1     12.3034      3.4557    -10.7657      0.0000
  -7   0   1     51.5232      1.8415    -50.5587      0.0000
  -5   0   1     55.8681      1.4423     55.2553      0.0000
  -3   0   1    160.6798      0.9226    161.5782      0.0000
  -1   0   1    174.6578      1.0937    183.6895      0.0000
   1   0   1     33.3948      0.5857     37.5286      0.0000
   3   0   1     19.7546      0.8633    -20.5033      0.0000
   5   0   1     80.6080      1.6323    -76.8423      0.0000
   7   0   1      0.0000      3.1165      0.4929      0.0000
   9   0   1     14.3080      2.3004    -14.2454      0.0000
  11   0   1     12.8497      3.8013    -11.1609      0.0000
 -11   1   1      3.7160      4.0360     -7.7514      0.0000
 -10   1   1     15.9715      2.4088    -17.9536      0.0000
  -9   1   1     35.9332      1.7810    -33.8075      0.0000
  -8   1   1      4.9256      2.0946      8.0601      0.0000
  -7   1   1     50.4651      1.3118     48.8950      0.0000
  -6   1   1      2.6424      1.2452     -2.9379      0.0000
  -5   1   1     53.0533      0.7225    -51.4255      0.0000
  -4   1   1      0.0000      1.3282     -0.6614      0.0000
  -3   1   1     59.2443      0.4847    -60.4463      0.0000
  -2   1   1      3.7298      0.3168      3.7113      0.0000
  -1   1   1     10.9834      0.6444    -11.7466      0.0000
   1   1   1      1.7610      0.6985      1.8846      0.0000
   2   1   1     17.9457      0.4758     18.8715      0.0000
   3   1   1     13.6724      0.5440    -14.8508      0.0000
   4   1   1      6.5897      0.6480      8.3550      0.0000
   5   1   1     82.5717      1.1694    -80.8226      0.0000
   6   1   1     10.7462      1.2412    -10.0348      0.0000
   7   1   1     20.3393      1.4220    -20.8382      0.0000
   8   1   1     34.9144      1.6601     33.4940      0.0000
   9   1   1      3.7968      3.0318     -1.4726      0.0000
  10   1   1      6.8163      1.5720      6.6998      0.0000
  11   1   1     10.9997      3.9011      7.6851      0.0000
 -11   2   1      6.3442      2.7512      9.7244      0.0000
 -10   2   1     13.0317      2.4549    -13.6614      0.0000
  -9   2   1     31.0200      1.7757     30.4179      0.0000
  -8   2   1     22.1308      1.6580     21.0300      0.0000
  -7   2   1     75.2900      1.3005    -73.7285      0.0000
  -6   2   1      9.4502      0.8604    -11.1601      0.0000
  -5   2   1     31.4574      0.7241     29.8025      0.0000
  -4   2   1     15.6191      0.5920     15.7649      0.0000
  -3   2   1     16.3869      0.4797     16.2818      0.0000
  -2   2   1      3.2110      0.4436      3.3478      0.0000
  -1   2   1      8.7030      0.7780     -9.1452      0.0000
   1   2   1     30.1655      0.4540     31.6250      0.0000
   2   2   1     47.6467      0.4767    -48.3115      0.0000
   3   2   1      3.8821      0.5070      4.2685      0.0000
   4   2   1     37.7176      0.6867    -37.4999      0.0000
   5   2   1    102.6834      2.8420   -104.6571      0.0000
   6   2   1     31.8428      1.2667     32.9096      0.0000
   7   2   1     34.4694      1.3941    -35.6057      0.0000
   8   2   1     35.4985      1.5326    -34.4864      0.0000
   9   2   1     26.6389      1.6338    -26.8339      0.0000
  10   2   1     12.2510      1.6697     12.3240      0.0000
  11   2   1      8.0798      3.7734    -11.1674      0.0000
 -11   3   1      0.0000      2.4376      2.5936      0.0000
 -10   3   1     15.9769      2.4364     17.1762      0.0000
  -9   3   1     26.6522      1.7616    -25.3577      0.0000
  -8   3   1     37.7027      1.6293    -39.0344      0.0000
  -7   3   1      2.7996      3.0475     -3.1628      0.0000
  -6   3   1      8.6186      0.9001      8.2929      0.0000
  -5   3   1      1.4225      1.3073      0.9184      0.0000
  -4   3   1      6.3591      0.8520     -6.4687      0.0000
  -3   3   1      8.8255      0.5033     -8.7453      0.0000
  -2   3   1     22.2236      0.4791    -21.0039      0.0000
  -1   3   1     71.6686      0.6125    -75.3429      0.0000
   1   3   1     65.2953      0.5547    -68.2613      0.0000
   2   3   1     77.4134      0.7367     80.2346      0.0000
   3   3   1      4.1482      0.4987     -3.9432      0.0000
   4   3   1     54.5355      0.7287     52.8707      0.0000
   5   3   1     10.7488      1.0373      8.7789      0.0000
   6   3   1     10.5008      1.4975     10.1893      0.0000
   7   3   1     12.5611      1.8252    -12.0355      0.0000
   8   3   1     52.5145      1.5167    -49.7360      0.0000
   9   3   1      5.8604      1.9609     -6.5345      0.0000
  10   3   1      8.4695      2.6581      7.5016      0.0000
  11   3   1      3.9802      3.0338     -4.4350      0.0000
 -11   4   1      1.4320      2.9159      5.8447      0.0000
 -10   4   1     20.8239      2.3700     22.7723      0.0000
  -9   4   1      2.1210      2.8319      4.3439      0.0000
  -8   4   1     34.6706      1.6475    -34.5794      0.0000
  -7   4   1     18.9600      1.2523     19.7209      0.0000
  -6   4   1     14.3626      1.0096    -13.1744      0.0000
  -5   4   1     10.5717      0.9169     -9.3482      0.0000
  -4   4   1      6.4217      0.6290      6.1596      0.0000
  -3   4   1      3.2767      0.5100      3.3943      0.0000
  -2   4   1     12.4913      0.5483     13.1485      0.0000
  -1   4   1      8.1512      0.9122      7.6711      0.0000
   0   4   1      7.2012      0.6805     -6.9351      0.0000
   1   4   1     17.8205      0.5222    -18.3118      0.0000
   2   4   1      0.5653      0.9756     -0.0515      0.0000
   3   4   1      9.9845      0.4575     10.6376      0.0000
   4   4   1     54.2393      0.7190     52.7570      0.0000
   5   4   1     46.7332      0.9577     47.1467      0.0000
   6   4   1     42.3836      1.4690    -42.7688      0.0000
   7   4   1      1.1213      2.0654     -3.3081      0.0000
   8   4   1     69.4580      1.5152     69.9370      0.0000
   9   4   1     24.1609      1.6264     23.2735      0.0000
  10   4   1     16.5430      2.4912     14.1270      0.0000
  11   4   1      0.0000      4.5354     -6.8627      0.0000
 -11   5   1      9.4973      3.1692     10.8092      0.0000
 -10   5   1      9.0859      2.1919     -9.7974      0.0000
  -9   5   1      3.9737      2.2152     -3.7547      0.0000
  -8   5   1     42.3363      1.6260    -43.3170      0.0000
  -7   5   1      4.0353      2.0245     -3.8205      0.0000
  -6   5   1      3.3380      1.2386     -1.9935      0.0000
  -5   5   1     13.7852      0.9375    -13.9672      0.0000
  -4   5   1     13.9213      0.7395    -14.1918      0.0000
  -3   5   1     19.1895      0.5125    -19.7891      0.0000
  -2   5   1     11.5734      0.5283    -11.2810      0.0000
  -1   5   1      3.5421      0.4925     -3.3467      0.0000
   0   5   1      5.8305      0.5322     -6.2365      0.0000
   1   5   1     13.4998      0.6791     13.9580      0.0000
   2   5   1     37.2004      0.5886     37.8964      0.0000
   3   5   1      2.0462      0.6368     -1.9247      0.0000
   4   5   1     34.1822      0.5792     34.2058      0.0000
   5   5   1     12.3498      0.8683     13.2240      0.0000
   6   5   1      0.0000      2.1989     -3.2667      0.0000
   7   5   1     34.3865      1.1436     34.9138      0.0000
   8   5   1      8.7461      2.5738     -2.9635      0.0000
   9   5   1     27.5301      2.3339     29.3183      0.0000
  10   5   1      6.3827      3.1556     -7.3283      0.0000
  11   5   1      7.4548      4.1934      7.5392      0.0000
 -11   6   1      0.0000      4.4005     -4.3229      0.0000
 -10   6   1      4.7393      2.3863     -0.1630      0.0000
  -9   6   1      8.6407      2.2199     10.5207      0.0000
  -8   6   1     18.8551      1.8441     12.9948      0.0000
  -7   6   1     10.6879      1.7150     -6.7291      0.0000
  -6   6   1     18.5168      1.0476    -18.4897      0.0000
  -5   6   1     13.4864      0.8424    -13.3844      0.0000
  -4   6   1      9.9628      0.8827    -10.0265      0.0000
  -3   6   1     24.1615      0.4744    -23.8854      0.0000
  -2   6   1     40.0556      1.1292    -40.2760      0.0000
  -1   6   1     58.8843      0.6185     63.6776      0.0000
   0   6   1     16.6229      0.5983     18.2852      0.0000
   1   6   1     45.9078      0.7082    -47.0966      0.0000
   2   6   1     16.9229      0.6537    -17.6079      0.0000
   3   6   1     13.8394      0.5461    -14.0201      0.0000
   4   6   1      7.5033      0.5838     -8.1562      0.0000
   5   6   1      5.2728      1.4701      6.0935      0.0000
   6   6   1     13.3542      1.2556    -11.8099      0.0000
   7   6   1      7.1090      1.8445      5.4255      0.0000
   8   6   1     12.0803      2.3626      2.0189      0.0000
   9   6   1     21.8798      2.5010     22.0895      0.0000
  10   6   1     23.5302      2.4911     23.0298      0.0000
  11   6   1     18.2032      3.8381     17.2600      0.0000
 -11   7   1      4.9722      2.8791      4.2507      0.0000
 -10   7   1     12.0330      3.5547    -13.3354      0.0000
  -9   7   1     28.7045      1.7273     28.7590      0.0000
  -8   7   1     73.7077      1.8435     74.9367      0.0000
  -7   7   1     86.6302      1.2289    -89.8454      0.0000
  -6   7   1      9.6723      1.0324    -10.4540      0.0000
  -5   7   1     41.2233      0.8606     41.2158      0.0000
  -4   7   1     23.4627      0.5820     24.7660      0.0000
  -3   7   1      7.6721      0.6271      8.1980      0.0000
  -2   7   1     16.9772      0.6789     16.7428      0.0000
  -1   7   1      1.4031      1.1159     -1.3933      0.0000
   0   7   1      3.2974      0.8727     -4.2629      0.0000
   1   7   1      6.4794      1.0977     -6.3035      0.0000
   2   7   1     60.7612      0.7204     63.0903      0.0000
   3   7   1     62.3698      0.6346    -63.2376      0.0000
   4   7   1     31.3385      0.6165    -31.2682      0.0000
   5   7   1     26.7220      0.8475    -28.9841      0.0000
   6   7   1     12.2227      1.1833    -13.1019      0.0000
   7   7   1     18.3379      1.3490     18.1399      0.0000
   8   7   1     69.3027      2.5002     67.2593      0.0000
   9   7   1     28.9892      2.3635    -27.9745      0.0000
  10   7   1      7.1779      3.2302     -5.0452      0.0000
  11   7   1      0.0000      4.7740      4.8964      0.0000
 -11   8   1     13.0342      3.6686     10.5361      0.0000
 -10   8   1      8.0726      4.0785     -1.8341      0.0000
  -9   8   1     15.3505      2.2985    -13.1628      0.0000
  -8   8   1     22.6494      4.0250     15.6019      0.0000
  -7   8   1     22.6035      1.8777     -8.5468      0.0000
  -6   8   1     13.8559      0.9852     14.1641      0.0000
  -5   8   1     42.8913      0.8398     44.2975      0.0000
  -4   8   1     21.6484      0.6508     22.5514      0.0000
  -3   8   1      4.5615      0.7187      5.2250      0.0000
  -2   8   1     18.6275      0.9668     18.5407      0.0000
  -1   8   1     21.1847      1.3504     12.5625      0.0000
   0   8   1     92.1974      0.8849     95.5558      0.0000
   1   8   1     77.3451      0.9142    -80.0126      0.0000
   2   8   1     32.6265      0.6819    -34.1217      0.0000
   3   8   1     46.0303      0.6750     46.3380      0.0000
   4   8   1     12.0754      0.5914     11.5425      0.0000
   5   8   1     22.5615      0.7209     24.4286      0.0000
   6   8   1     15.7630      0.9006    -16.4646      0.0000
   7   8   1      8.8392      1.4136     -8.6935      0.0000
   8   8   1     17.8735      3.3566      9.6748      0.0000
   9   8   1      9.2396      2.8455      1.6202      0.0000
  10   8   1     10.5565      2.3595    -12.0423      0.0000
  11   8   1      0.0000      4.8095      2.0660      0.0000
 -11   9   1     15.6039      3.6899    -14.9046      0.0000
 -10   9   1     14.0377      3.5001    -14.4722      0.0000
  -9   9   1     18.9728      2.2193     18.0620      0.0000
  -8   9   1     25.4244      1.7592     23.6196      0.0000
  -7   9   1     22.9657      1.0427    -25.2003      0.0000
  -6   9   1     35.7585      1.0256     37.1654      0.0000
  -5   9   1     79.0251      1.1597     78.9656      0.0000
  -4   9   1      7.9930      0.7810      6.8324      0.0000
  -3   9   1     57.5473      0.8314     61.7635      0.0000
  -2   9   1     80.0109      0.6592     85.1163      0.0000
  -1   9   1    226.4540      1.1298   -234.6059      0.0000
   0   9   1    452.6740      1.0423   -481.4433      0.0000
   1   9   1    603.1152      1.2047    625.6370      0.0000
   2   9   1     74.3600      0.8175    -76.1126      0.0000
   3   9   1     77.7179      0.7028    -79.5128      0.0000
   4   9   1     24.4177      0.7659    -24.2654      0.0000
   5   9   1     12.8100      0.6848    -14.6436      0.0000
   6   9   1      0.0000      1.9781     -2.7646      0.0000
   7   9   1      2.2112      4.0915      3.1600      0.0000
   8   9   1     66.6375      3.2151     66.4367      0.0000
   9   9   1     21.6071      2.3099    -22.5585      0.0000
  10   9   1     11.0117      3.9787      6.0634      0.0000
  11   9   1     19.1766      4.0082     21.3430      0.0000
 -11  10   1      5.9976      3.9557      2.8751      0.0000
 -10  10   1      5.4746      1.9124     -5.9844      0.0000
  -9  10   1     13.5000      3.7426     14.0556      0.0000
  -8  10   1     60.4771      1.9049    -63.1185      0.0000
  -7  10   1      8.4144      2.7270      4.8898      0.0000
  -6  10   1      9.5540      1.9008      9.9669      0.0000
  -5  10   1     68.0902      1.2615    -70.1907      0.0000
  -4  10   1      0.0000      1.6111      1.4582      0.0000
  -3  10   1     50.8958      0.8051    -52.8711      0.0000
  -2  10   1     10.3147      0.8408     10.3017      0.0000
  -1  10   1     34.1049      1.2830     21.6395      0.0000
   0  10   1     69.7160      1.1028    -74.2936      0.0000
   1  10   1     78.4374      1.5670     81.8217      0.0000
   2  10   1     13.3256      2.9844     15.0277      0.0000
   3  10   1     50.9489      1.2971    -51.2005      0.0000
   4  10   1     27.7872      0.7667    -27.6117      0.0000
   5  10   1      3.6795      1.2350      2.6439      0.0000
   6  10   1      1.5061      1.8776     -2.5514      0.0000
   7  10   1     27.0161      3.0460    -27.3002      0.0000
   8  10   1     51.8251      3.2940    -48.2653      0.0000
   9  10   1      5.6950      6.5851      0.8892      0.0000
  10  10   1     15.0471      3.8340    -13.2729      0.0000
  11  10   1     10.6177      3.3458      2.6083      0.0000
 -11  11   1      0.0000      3.7269      2.4704      0.0000
 -10  11   1      4.6166      2.6209     -8.8211      0.0000
  -9  11   1     31.1928      3.3766     34.0756      0.0000
  -8  11   1     13.7917      3.5209      3.0188      0.0000
  -7  11   1    117.8998      1.9444   -124.2272      0.0000
  -6  11   1     97.8869      1.9164    101.6402      0.0000
  -5  11   1     20.9562      0.9413     22.5392      0.0000
  -4  11   1     40.0800      0.8043     41.4519      0.0000
  -3  11   1     10.4217      0.8605     12.2993      0.0000
  -2  11   1     33.0843      1.2499     33.6895      0.0000
  -1  11   1     17.3882      0.8727     16.9677      0.0000
   0  11   1    112.9743      0.8009   -120.9176      0.0000
   1  11   1     37.6294      1.0282    -37.0723      0.0000
   2  11   1    107.1143      1.2333   -108.1509      0.0000
   3  11   1     52.8441      1.8001    -51.9159      0.0000
   4  11   1     21.0509      0.9210     21.1955      0.0000
   5  11   1     24.9624      0.9104    -27.3729      0.0000
   6  11   1     15.6836      1.2684     16.0709      0.0000
   7  11   1     41.5468      3.0225     43.8105      0.0000
   8  11   1     63.0481      3.2722     60.0680      0.0000
   9  11   1     37.7257      2.3650    -37.4782      0.0000
  10  11   1     16.1381      3.7768     15.4338      0.0000
  11  11   1      0.0000      4.8059     -5.5844      0.0000
 -11  12   1     14.0391      3.8738     12.4449      0.0000
 -10  12   1      0.0000      4.7356     -0.1325      0.0000
  -9  12   1     10.5934      3.5954      3.1202      0.0000
  -8  12   1      9.6822      2.2360      9.1684      0.0000
  -7  12   1     34.2220      3.0497     10.1455      0.0000
  -6  12   1     31.8554      1.7506     21.2106      0.0000
  -5  12   1      1.4993      1.5506      2.3265      0.0000
  -4  12   1     35.3516      0.9111     36.7475      0.0000
  -3  12   1     24.3781      0.7493    -24.5039      0.0000
  -2  12   1     53.5541      1.3012     51.4135      0.0000
  -1  12   1     62.8058      0.7224     63.3863      0.0000
   0  12   1     81.3950      0.9664     80.6471      0.0000
   1  12   1     27.5420      1.0663    -28.3253      0.0000
   2  12   1    101.7783      2.5341    101.2733      0.0000
   3  12   1     51.1453      1.3554     51.2082      0.0000
   4  12   1      1.6367      1.3669     -0.0271      0.0000
   5  12   1      1.9590      1.6110     -1.8536      0.0000
   6  12   1      3.5476      1.1491     -3.0546      0.0000
   7  12   1     16.4333      2.8508     14.7659      0.0000
   8  12   1     44.7981      3.3509     44.1030      0.0000
   9  12   1     33.1509      3.5945    -33.0077      0.0000
  10  12   1      0.0000      3.1965      1.4302      0.0000
  11  12   1      0.0000      4.8157     -5.1345      0.0000
 -11  13   1     18.5179      3.8777     17.0939      0.0000
 -10  13   1      6.1243      4.4330     -5.7446      0.0000
  -9  13   1      4.3020      3.9993     -2.8777      0.0000
  -8  13   1     62.3808      3.5008     67.9307      0.0000
  -7  13   1     92.6309      2.0990     98.2667      0.0000
  -6  13   1     62.8796      1.6469    -67.5618      0.0000
  -5  13   1     30.6164      0.8777    -32.3116      0.0000
  -4  13   1     11.6480      0.9896    -13.8577      0.0000
  -3  13   1     18.3008      0.7749    -18.2019      0.0000
  -2  13   1     11.7289      4.5152     -8.5160      0.0000
  -1  13   1     23.8906      0.8445     23.0839      0.0000
   0  13   1     13.5151      2.5883      9.3656      0.0000
   1  13   1     34.3220      1.1023    -34.4219      0.0000
   2  13   1     59.7512      2.0864     57.7169      0.0000
   3  13   1     47.2240      2.2754     49.0194      0.0000
   4  13   1     43.6009      0.8816    -41.3217      0.0000
   5  13   1     10.9005      1.0532     13.0266      0.0000
   6  13   1      3.8580      2.2832     -4.1654      0.0000
   7  13   1      3.3711      3.1727      0.6719      0.0000
   8  13   1     49.0488      3.3020    -46.0861      0.0000
   9  13   1     14.3650      3.6497     11.1988      0.0000
  10  13   1     10.9446      4.1272      6.3217      0.0000
  11  13   1      6.2758      4.5188     -5.3581      0.0000
 -11  14   1      0.0000      3.6116      3.5312      0.0000
 -10  14   1      0.0000      5.4309     -2.2281      0.0000
  -9  14   1     19.8979      3.6481     22.9860      0.0000
  -8  14   1     16.8492      1.9378      7.1785      0.0000
  -7  14   1     26.0932      1.8146    -15.3926      0.0000
  -6  14   1     28.4002      2.0163     28.0942      0.0000
  -5  14   1     20.8486      0.8889    -22.2506      0.0000
  -4  14   1     32.3300      0.8852     32.6541      0.0000
  -3  14   1     33.8830      0.7628    -33.6320      0.0000
  -2  14   1     16.6464      4.5200    -13.9787      0.0000
  -1  14   1     14.3559      0.8789    -13.6667      0.0000
   0  14   1      3.8887      1.3073      3.4193      0.0000
   1  14   1      6.7978      2.0363     -5.1523      0.0000
   2  14   1     14.0514      2.7156     -6.2199      0.0000
   3  14   1     14.1764      0.9499     15.1502      0.0000
   4  14   1     47.5780      1.2055     48.3164      0.0000
   5  14   1      7.0158      0.9486     -6.7074      0.0000
   6  14   1      4.0991      1.0910     -4.8597      0.0000
   7  14   1     17.5577      1.8340    -16.4512      0.0000
   8  14   1     29.7567      3.3294    -26.3088      0.0000
   9  14   1      8.3644      3.2050      9.7534      0.0000
  10  14   1     33.2376      3.8146    -32.7474      0.0000
  11  14   1     10.0386      3.9094      8.3079      0.0000
 -11  15   1      3.3237      3.0224     -0.3127      0.0000
 -10  15   1      5.4375      4.4376     -8.2845      0.0000
  -9  15   1     25.7870      3.5962    -23.7490      0.0000
  -8  15   1     15.7358      3.4177     14.4778      0.0000
  -7  15   1     15.9753      1.7680     15.2675      0.0000
  -6  15   1      7.6767      0.9689      6.2074      0.0000
  -5  15   1     25.2117      0.8950    -25.9473      0.0000
  -4  15   1     28.2816      1.2204     28.4517      0.0000
  -3  15   1     87.1680      0.9437    -86.0984      0.0000
  -2  15   1     68.0229      1.0245    -66.9568      0.0000
  -1  15   1     28.0597      0.8959     29.3134      0.0000
   0  15   1      7.9759      0.9605      7.8056      0.0000
   1  15   1     52.5312      1.5571    -53.7060      0.0000
   2  15   1     38.3182      2.1568     35.8482      0.0000
   3  15   1     39.9490      1.2463    -41.3268      0.0000
   4  15   1     51.7887      1.0695    -52.5469      0.0000
   5  15   1      1.5695      1.7232     -0.9688      0.0000
   6  15   1      1.9493      1.3683      1.7597      0.0000
   7  15   1     36.0785      1.7244    -37.9214      0.0000
   8  15   1     24.5153      3.4359    -17.0847      0.0000
   9  15   1     36.1248      3.5954     35.1508      0.0000
  10  15   1     16.2979      3.9240    -13.5061      0.0000
  11  15   1     13.2631      4.5116    -12.4673      0.0000
 -11  16   1      6.1096      3.4596     -7.1104      0.0000
 -10  16   1      0.0000      5.2675     -6.0488      0.0000
  -9  16   1     27.0571      3.5637    -28.9906      0.0000
  -8  16   1     33.0063      3.3039    -33.2236      0.0000
  -7  16   1     10.2241      2.0387    -10.5033      0.0000
  -6  16   1     18.8296      1.0858     19.7455      0.0000
  -5  16   1      3.0909      1.2475     -3.9239      0.0000
  -4  16   1      6.8877      1.0339     -7.7638      0.0000
  -3  16   1     21.2413      5.9525     17.3519      0.0000
  -2  16   1     25.9656      1.3332     24.6253      0.0000
  -1  16   1      5.6945      1.4589     -2.5588      0.0000
   0  16   1     11.3664      1.0018     11.3382      0.0000
   1  16   1     10.4593      1.8125      7.2556      0.0000
   2  16   1     54.7490      2.1701     53.3658      0.0000
   3  16   1     51.0808      1.4679    -50.6544      0.0000
   4  16   1     41.4923      1.4069    -42.4660      0.0000
   5  16   1     21.8937      2.1962     24.1251      0.0000
   6  16   1      5.0825      1.1609     -5.4767      0.0000
   7  16   1     20.4775      2.9888     20.0978      0.0000
   8  16   1     13.7746      3.7348    -12.2316      0.0000
   9  16   1     28.3035      3.7473    -28.0114      0.0000
  10  16   1      7.1756      5.0521     -3.1014      0.0000
  11  16   1      0.0000      4.7563      7.7160      0.0000
 -11  17   1      4.8070      4.2110      6.9629      0.0000
 -10  17   1      5.6491      2.5765     11.4251      0.0000
  -9  17   1      7.4561      4.5149     -1.0864      0.0000
  -8  17   1     15.4032      3.4054    -12.9622      0.0000
  -7  17   1     42.2678      1.7259    -43.5898      0.0000
  -6  17   1     18.1778      1.3409     20.0242      0.0000
  -5  17   1     23.7711      1.0347    -23.7602      0.0000
  -4  17   1     17.2002      0.9756     16.5977      0.0000
  -3  17   1     37.0190      4.7205    -38.7998      0.0000
  -2  17   1     22.9208      1.0755    -23.4615      0.0000
  -1  17   1     45.2800      3.4252    -34.0478      0.0000
   0  17   1     24.7407      0.9985     24.5299      0.0000
   1  17   1     39.5566      1.5032    -31.6987      0.0000
   2  17   1     42.9126      2.2768    -39.6854      0.0000
   3  17   1      7.3513      6.9077     -2.5153      0.0000
   4  17   1     11.4155      1.2951    -10.7513      0.0000
   5  17   1     20.5876      1.1675    -23.2619      0.0000
   6  17   1      5.8152      1.6440     -5.7470      0.0000
   7  17   1     22.9997      1.7418    -23.9205      0.0000
   8  17   1     46.8741      3.3818    -46.8170      0.0000
   9  17   1     28.3694      3.6894     31.5417      0.0000
  10  17   1      0.0000      5.1219      3.2907      0.0000
 -11  18   1     11.2007      3.9739      8.6223      0.0000
 -10  18   1      0.0000      3.0874      1.1077      0.0000
  -9  18   1      3.9713      3.9775     -2.7651      0.0000
  -8  18   1     23.4084      3.3505    -23.4647      0.0000
  -7  18   1     67.1282      5.8883    -69.2928      0.0000
  -6  18   1      1.2219      1.4370      2.2809      0.0000
  -5  18   1      2.7048      1.3309     -2.7532      0.0000
  -4  18   1     29.5947      1.1652     29.5421      0.0000
  -3  18   1     66.2407      2.4456    -66.4845      0.0000
  -2  18   1     26.5264      1.2219     25.2119      0.0000
  -1  18   1    171.2624      1.1332    166.1281      0.0000
   0  18   1     40.3407      1.0269     38.4065      0.0000
   1  18   1    123.6919      1.9933    125.5923      0.0000
   2  18   1     67.2192      2.2707    -63.2416      0.0000
   3  18   1     49.9026      2.0372     49.1860      0.0000
   4  18   1      5.8220      3.2828      5.4507      0.0000
   5  18   1     30.2301      1.5218     31.5708      0.0000
   6  18   1     10.7891      3.3097      7.9039      0.0000
   7  18   1     24.4288      3.5550    -19.7959      0.0000
   8  18   1     14.5948      3.4276    -10.9961      0.0000
   9  18   1     11.7563      3.4919     -7.4632      0.0000
  10  18   1      0.0000      4.8803      4.0947      0.0000
 -10  19   1      0.0000      4.5412      1.4353      0.0000
  -9  19   1     21.7287      3.5956     22.6902      0.0000
  -8  19   1     20.5247      3.4216    -17.2264      0.0000
  -7  19   1     52.6685      2.3024     54.2286      0.0000
  -6  19   1      6.1755      1.7965      5.6337      0.0000
  -5  19   1     19.8538      1.2583    -20.8811      0.0000
  -4  19   1     19.7930      1.1880    -22.2948      0.0000
  -3  19   1     33.0633      2.5116     28.3291      0.0000
  -2  19   1     37.0545      1.1386    -37.3107      0.0000
  -1  19   1     34.7302      1.9275     13.8017      0.0000
   0  19   1     73.7177      1.0528     74.8873      0.0000
   1  19   1     39.6616      2.6918    -24.0254      0.0000
   2  19   1     21.7575      2.5327     18.3828      0.0000
   3  19   1     12.8150      1.6950      9.7219      0.0000
   4  19   1     19.2805      1.6289     20.5635      0.0000
   5  19   1     31.8087      1.4949     33.2972      0.0000
   6  19   1     61.2008      1.7642     63.1443      0.0000
   7  19   1     80.2274      3.2215     81.4671      0.0000
   8  19   1     17.1147      3.6837    -15.9399      0.0000
   9  19   1     16.7375      3.7047    -15.2105      0.0000
  10  19   1      3.7323      2.8367      3.3675      0.0000
 -10  20   1      0.0000      5.3123      1.2503      0.0000
  -9  20   1     18.8893      3.6407    -19.5848      0.0000
  -8  20   1     16.6158      3.5973    -14.5267      0.0000
  -7  20   1     79.2307      3.2409    -79.4462      0.0000
  -6  20   1     49.8360      1.1692     53.8026      0.0000
  -5  20   1     24.9222      1.5251    -25.3203      0.0000
  -4  20   1     12.3188      0.9413    -13.1014      0.0000
  -3  20   1     28.0100      1.2501    -29.8658      0.0000
  -2  20   1     48.7319      1.1853    -47.2653      0.0000
  -1  20   1     33.2311      1.1004     29.9591      0.0000
   0  20   1     49.8903      1.4140     47.0122      0.0000
   1  20   1     88.2104      1.3215     87.8887      0.0000
   2  20   1     31.4728      2.3481    -34.0497      0.0000
   3  20   1      5.7338      1.9290      6.8010      0.0000
   4  20   1      0.0000      1.6396     -0.0252      0.0000
   5  20   1     34.3227      1.2428     36.9954      0.0000
   6  20   1     42.9986      1.8033    -43.4845      0.0000
   7  20   1     21.7715      3.5146     -9.6426      0.0000
   8  20   1     20.0498      3.5606     17.8495      0.0000
   9  20   1     31.5879      3.7064    -32.9106      0.0000
  10  20   1      0.0000      3.8398      0.8471      0.0000
 -10  21   1      5.2151      4.2093     -4.9936      0.0000
  -9  21   1     10.1669      3.9241      7.3593      0.0000
  -8  21   1     13.1240      3.7305     13.9800      0.0000
  -7  21   1     31.8974      3.2939     25.8042      0.0000
  -6  21   1     13.1672      1.3728    -14.1233      0.0000
  -5  21   1     15.9388      1.6431     16.0129      0.0000
  -4  21   1     31.7083      0.9814    -34.1633      0.0000
  -3  21   1      1.8407      2.9674      1.9604      0.0000
  -2  21   1     66.0638      1.2136    -61.6460      0.0000
  -1  21   1     94.9756      1.2294    -93.6937      0.0000
   0  21   1     43.8700      1.1194     44.5324      0.0000
   1  21   1     36.2749      1.3545     33.4722      0.0000
   2  21   1     19.1123      2.3911     14.1816      0.0000
   3  21   1      9.9848      1.6695      9.4897      0.0000
   4  21   1      1.4780      1.6336     -2.3231      0.0000
   5  21   1      3.7455      2.8421      2.2260      0.0000
   6  21   1      6.0387      5.1973     -2.5108      0.0000
   7  21   1     13.2713      3.5935     -9.8496      0.0000
   8  21   1      9.4562      4.0271     -4.8974      0.0000
   9  21   1     17.5575      3.7321    -15.4201      0.0000
  10  21   1      0.0000      5.4732     -3.8356      0.0000
 -10  22   1      6.5701      4.1218     -6.1695      0.0000
  -9  22   1      0.0000      4.0279      3.8843      0.0000
  -8  22   1      3.7203      3.0280     -4.5273      0.0000
  -7  22   1     23.4562      3.3627     25.6077      0.0000
  -6  22   1     15.1434      1.7170    -15.6909      0.0000
  -5  22   1      5.4847      4.3186      4.5032      0.0000
  -4  22   1     13.7025      0.8593     13.6448      0.0000
  -3  22   1     10.9609      1.1648     11.5112      0.0000
  -2  22   1     10.4847      2.4767      3.1631      0.0000
  -1  22   1     21.5754      1.3569    -10.3551      0.0000
   0  22   1     24.4672      1.2416    -24.8992      0.0000
   1  22   1     15.6449      1.2279     16.2841      0.0000
   2  22   1      5.1358      2.0549      6.1840      0.0000
   3  22   1      3.1838      2.5413     -4.6618      0.0000
   4  22   1      4.6247      1.2086      4.0103      0.0000
   5  22   1     31.2783      1.7985    -32.9331      0.0000
   6  22   1     34.8419      1.8465     36.3118      0.0000
   7  22   1      7.6676      4.5979      8.1763      0.0000
   8  22   1     13.6882      3.6176    -13.7750      0.0000
   9  22   1     14.7377      3.6143    -16.0184      0.0000
  10  22   1      0.0000      5.2144      3.6968      0.0000
 -10  23   1      0.0000      5.0779     -2.5972      0.0000
  -9  23   1      1.8344      3.8157      3.4916      0.0000
  -8  23   1      1.2758      2.7396     -3.7610      0.0000
  -7  23   1      0.0000      3.3742     -1.8239      0.0000
  -6  23   1      4.6851      2.3110      6.9645      0.0000
  -5  23   1      2.4762      2.0067     -4.5239      0.0000
  -4  23   1     14.0291      0.7594     13.8566      0.0000
  -3  23   1      4.4341      2.5044      6.0173      0.0000
  -2  23   1      3.9378      2.1683     -2.6744      0.0000
  -1  23   1      9.7730      1.4998     -4.4618      0.0000
   0  23   1     18.9477      1.1924     18.2395      0.0000
   1  23   1      6.9422      1.5682      6.5474      0.0000
   2  23   1     16.3701      2.4911    -18.0423      0.0000
   3  23   1      0.0000      3.1171      3.4295      0.0000
   4  23   1      5.0982      1.0515      6.6578      0.0000
   5  23   1      9.0296      3.1894      8.1374      0.0000
   6  23   1     34.4888      1.8696     34.0820      0.0000
   7  23   1     20.2355      3.2850     23.1601      0.0000
   8  23   1     27.5200      3.6064    -27.6601      0.0000
   9  23   1      0.0000      3.9013      1.0464      0.0000
  10  23   1      6.1870      4.4934      3.0479      0.0000
 -10  24   1      6.6300      4.4083     11.9850      0.0000
  -9  24   1     19.7776      3.7411     18.3219      0.0000
  -8  24   1      4.8371      3.3625     -4.2356      0.0000
  -7  24   1      2.1405      2.9843      2.4354      0.0000
  -6  24   1     15.1206      1.8378    -15.3105      0.0000
  -5  24   1      6.4208      1.8768      4.7936      0.0000
  -4  24   1      3.1267      1.4566      1.3682      0.0000
  -3  24   1     20.6275      1.2720     21.0892      0.0000
  -2  24   1     24.4556      1.1469     24.4582      0.0000
  -1  24   1     58.9296      1.1888    -60.3689      0.0000
   0  24   1     21.2341      1.1942    -22.2987      0.0000
   1  24   1      4.3309      1.5760     -3.2348      0.0000
   2  24   1      5.9992      3.5814      5.8786      0.0000
   3  24   1     17.6049      2.6486    -18.3012      0.0000
   4  24   1      6.4577      1.0554      7.3136      0.0000
   5  24   1     16.9579      1.8252    -17.4949      0.0000
   6  24   1      6.7842      2.2111      6.1124      0.0000
   7  24   1     19.0484      3.3788     17.8546      0.0000
   8  24   1     14.5728      3.6128     14.1101      0.0000
   9  24   1      0.0000      4.1509      2.4669      0.0000
  10  24   1      4.7639      2.7924      3.2170      0.0000
 -10  25   1      9.8610      4.1992      9.2462      0.0000
  -9  25   1     11.4316      4.2082      9.4466      0.0000
  -8  25   1     25.8379      3.6401    -30.1681      0.0000
  -7  25   1      4.7026      3.4594     -3.8176      0.0000
  -6  25   1     33.7746      3.2635     31.9328      0.0000
  -5  25   1      8.3554      1.7304     -8.2521      0.0000
  -4  25   1      2.2390      1.4700      0.3556      0.0000
  -3  25   1     14.7918      1.3244    -15.3168      0.0000
  -2  25   1      9.9233      1.4484     -7.5846      0.0000
  -1  25   1     10.8038      1.5220     -2.9591      0.0000
   0  25   1      7.4531      1.3481      6.4906      0.0000
   1  25   1      2.6435      1.7918     -2.9497      0.0000
   2  25   1     18.7794      1.4609    -18.4785      0.0000
   3  25   1     24.3018      2.7915    -24.0174      0.0000
   4  25   1     13.1143      1.7845     12.7408      0.0000
   5  25   1      1.1787      2.2053      2.6148      0.0000
   6  25   1     21.9664      3.3523     22.0516      0.0000
   7  25   1      6.3851      3.9572     -8.0273      0.0000
   8  25   1      9.8941      3.5843     -4.9665      0.0000
   9  25   1      7.1404      4.2874      3.7846      0.0000
  -9  26   1     27.5758      3.9003     29.8643      0.0000
  -8  26   1     15.3043      3.4088     17.2590      0.0000
  -7  26   1     15.6798      3.4739     18.6539      0.0000
  -6  26   1     13.2948      3.7413      4.7704      0.0000
  -5  26   1     14.4076      1.9353    -14.2054      0.0000
  -4  26   1      1.3353      1.6697     -1.6353      0.0000
  -3  26   1      8.3205      2.4540      9.8906      0.0000
  -2  26   1     24.8379      1.4060     24.9010      0.0000
  -1  26   1     23.9499      1.2943     20.9760      0.0000
   0  26   1     14.1425      1.2962    -13.7384      0.0000
   1  26   1     17.5704      1.2825    -18.0431      0.0000
   2  26   1     17.3878      1.9886     14.2391      0.0000
   3  26   1     10.1646      2.9947      9.5526      0.0000
   4  26   1      6.9175      1.8214      5.3793      0.0000
   5  26   1     23.6067      1.9423    -23.6583      0.0000
   6  26   1     19.8943      3.2976    -21.3639      0.0000
   7  26   1     23.3287      3.4470     23.2605      0.0000
   8  26   1      0.0000      4.7691     -2.1169      0.0000
   9  26   1      3.7611      3.7645      8.4897      0.0000
  -9  27   1     12.0394      4.2834     -3.7305      0.0000
  -8  27   1     16.0720      3.8656     15.2140      0.0000
  -7  27   1      0.0000      4.9807      3.3442      0.0000
  -6  27   1     38.6587      3.3894     40.9841      0.0000
  -5  27   1     30.9032      1.5993    -31.1455      0.0000
  -4  27   1     18.7733      1.4335    -18.0777      0.0000
  -3  27   1      3.4740      2.7283     -1.8238      0.0000
  -2  27   1     26.5753      1.4328    -27.0464      0.0000
  -1  27   1     63.0906      1.2796     63.3597      0.0000
   0  27   1     21.7713      1.3022     21.6112      0.0000
   1  27   1     11.5366      1.4104     -7.7981      0.0000
   2  27   1     88.3295      1.5171    -87.2705      0.0000
   3  27   1     20.8331      2.8465     20.2246      0.0000
   4  27   1     12.5593      2.0008    -10.5031      0.0000
   5  27   1      4.9032      2.7131      3.5616      0.0000
   6  27   1      8.8793      2.6117     -6.4245      0.0000
   7  27   1      0.0000      3.0354      2.1066      0.0000
   8  27   1     12.8153      3.5635     11.7462      0.0000
   9  27   1      9.6288      3.9675      7.0539      0.0000
  -9  28   1     24.0697      4.0183    -24.3990      0.0000
  -8  28   1     16.5018      3.8489     15.1380      0.0000
  -7  28   1      9.9520      3.1967     12.4529      0.0000
  -6  28   1     26.1078      3.4530     19.8404      0.0000
  -5  28   1      3.6394      2.7692     -0.5497      0.0000
  -4  28   1      0.0000      2.0205     -4.1223      0.0000
  -3  28   1     17.8442      1.4191     18.5373      0.0000
  -2  28   1     11.2844      1.5092     10.3400      0.0000
  -1  28   1     28.2418      1.3354    -25.6428      0.0000
   0  28   1     18.6929      1.4218    -17.6058      0.0000
   1  28   1     24.8788      1.5518    -24.6968      0.0000
   2  28   1     20.1657      1.9869    -13.9326      0.0000
   3  28   1      9.9570      1.7451      9.4674      0.0000
   4  28   1     22.9638      1.9170     24.7625      0.0000
   5  28   1     23.1613      2.3802    -25.4509      0.0000
   6  28   1      2.0374      4.2227     -3.3950      0.0000
   7  28   1      0.3248      4.0033     -7.5246      0.0000
   8  28   1     14.0866      3.7870     15.7505      0.0000
   9  28   1      5.1006      3.0700     -4.7350      0.0000
  -9  29   1     10.5577      4.6248     12.2782      0.0000
  -8  29   1     11.4319      4.1714      8.4532      0.0000
  -7  29   1     10.6327      3.7379      8.5428      0.0000
  -6  29   1     54.4027      2.5053     54.5498      0.0000
  -5  29   1     33.2687      2.7872    -30.9160      0.0000
  -4  29   1      8.9062      3.7268      3.8388      0.0000
  -3  29   1      2.4592      1.7166      0.9546      0.0000
  -2  29   1     12.5272      1.5103     12.8178      0.0000
  -1  29   1     50.6675      1.3468    -51.3777      0.0000
   0  29   1     62.0168      2.0403    -54.2776      0.0000
   1  29   1     12.3141      1.3454     13.1361      0.0000
   2  29   1     39.4722      1.8218    -41.3585      0.0000
   3  29   1     40.3737      1.5822     40.2396      0.0000
   4  29   1     13.3057      2.2782    -15.4503      0.0000
   5  29   1      3.8660      3.0981      7.9058      0.0000
   6  29   1      5.3974      4.3006     -4.9431      0.0000
   7  29   1     12.6311      3.4347    -12.1659      0.0000
   8  29   1     13.6129      3.6022     13.8855      0.0000
   9  29   1      0.0000      4.3347      4.9639      0.0000
  -9  30   1      1.9509      3.1151      1.4127      0.0000
  -8  30   1      8.3781      4.3720     -5.4664      0.0000
  -7  30   1      4.2395      3.4898     -2.8711      0.0000
  -6  30   1     10.8273      2.9829      2.3344      0.0000
  -5  30   1      8.8666      2.7455      8.0299      0.0000
  -4  30   1     51.5216      2.3672    -50.6528      0.0000
  -3  30   1      3.4718      3.4813     -5.3132      0.0000
  -2  30   1      1.9732      2.1791      1.5021      0.0000
  -1  30   1     47.2069      1.3681     45.9098      0.0000
   0  30   1    152.0517      1.5597   -151.7946      0.0000
   1  30   1     12.8696      1.5491    -13.8444      0.0000
   2  30   1     20.7295      1.6168    -18.8438      0.0000
   3  30   1     11.0450      1.9029      6.6870      0.0000
   4  30   1      4.0149      2.8896      1.5181      0.0000
   5  30   1      5.2341      3.9124      0.3991      0.0000
   6  30   1     19.1667      3.4337     21.7258      0.0000
   7  30   1      8.0550      4.9830      2.0703      0.0000
   8  30   1      3.7202      3.8740     -1.1770      0.0000
   9  30   1     14.3469      4.4842     10.9044      0.0000
  -9  31   1     22.1116      4.3811     20.2360      0.0000
  -8  31   1     16.8357      2.8652     16.0303      0.0000
  -7  31   1     23.0386      2.6909    -21.4330      0.0000
  -6  31   1     22.4201      2.6343    -22.9124      0.0000
  -5  31   1      6.9798      5.5702     -2.7988      0.0000
  -4  31   1     50.2050      2.3978     47.1121      0.0000
  -3  31   1     30.7521      2.2813     28.9736      0.0000
  -2  31   1     15.0799      1.6467     13.2806      0.0000
  -1  31   1     15.4849      1.4420     11.6242      0.0000
   0  31   1     50.6117      1.4472    -41.8488      0.0000
   1  31   1     30.0004      1.4078     29.7988      0.0000
   2  31   1      7.2838      1.6678     -9.2592      0.0000
   3  31   1     32.1780      1.6215    -30.8668      0.0000
   4  31   1      4.9251      2.6138     -4.7185      0.0000
   5  31   1     19.4189      3.5618    -23.8864      0.0000
   6  31   1     13.5505      3.6841     13.2116      0.0000
   7  31   1     18.8898      3.5939     20.3092      0.0000
   8  31   1     15.5151      4.0971     12.6107      0.0000
  -8  32   1      3.8736      4.5405     -3.0512      0.0000
  -7  32   1      6.0320      2.9906      1.2562      0.0000
  -6  32   1     10.7115      3.9102     10.9008      0.0000
  -5  32   1      6.4200      3.5049     -5.0523      0.0000
  -4  32   1      5.3281      4.2693      0.6684      0.0000
  -3  32   1     12.4859      2.5004    -11.1711      0.0000
  -2  32   1      7.1777      1.7842     -6.3492      0.0000
  -1  32   1     17.0340      1.5195     16.2761      0.0000
   0  32   1     34.0146      1.4583     32.5608      0.0000
   1  32   1      8.7937      1.6713     -6.5782      0.0000
   2  32   1     12.1149      1.7476    -11.0588      0.0000
   3  32   1     15.3397      2.4021     14.0751      0.0000
   4  32   1      7.2045      1.7624     -8.5783      0.0000
   5  32   1      2.2003      2.7375     -1.3175      0.0000
   6  32   1      0.0000      3.8529     -1.1827      0.0000
   7  32   1      7.0604      4.8787      4.9674      0.0000
   8  32   1      4.2087      3.6114      0.9968      0.0000
  -8  33   1      4.8360      3.5506      5.9594      0.0000
  -7  33   1      3.9710      3.4329      0.0477      0.0000
  -6  33   1      9.1056      2.7807     -8.5007      0.0000
  -5  33   1     25.2719      2.6829     21.8990      0.0000
  -4  33   1     13.0519      5.3641    -15.5597      0.0000
  -3  33   1     24.5556      4.1188     23.9984      0.0000
  -2  33   1      4.3218      2.9505     -0.0549      0.0000
  -1  33   1     39.6313      1.4575     38.0706      0.0000
   0  33   1     30.3154      1.4713     28.3820      0.0000
   1  33   1     39.7189      1.6868     38.2558      0.0000
   2  33   1     25.4124      1.6946     25.5083      0.0000
   3  33   1      0.0000      4.7313     -1.3375      0.0000
   4  33   1      8.7902      2.0491      6.2945      0.0000
   5  33   1      5.4592      3.8242     -4.9109      0.0000
   6  33   1      6.9694      4.7036    -10.6386      0.0000
   7  33   1     22.4508      3.9658    -22.4797      0.0000
   8  33   1      9.1456      4.3507      6.1716      0.0000
  -8  34   1      0.0000      3.7405     -3.6091      0.0000
  -7  34   1      5.0100      2.6078      3.9952      0.0000
  -6  34   1     17.0262      2.7871    -14.8479      0.0000
  -5  34   1     14.9189      2.6460    -13.1747      0.0000
  -4  34   1     23.2841      2.5027     22.4913      0.0000
  -3  34   1     11.1235      4.6844     -9.7531      0.0000
  -2  34   1      6.6482      2.6255      4.4262      0.0000
  -1  34   1     14.7323      1.5433     12.6109      0.0000
   0  34   1     12.3231      1.4525     10.6493      0.0000
   1  34   1     10.5143      1.8516     -7.9739      0.0000
   2  34   1      8.1025      1.7715      5.8291      0.0000
   3  34   1      3.9917      6.1038      7.2337      0.0000
   4  34   1      4.1618      2.7202      3.1671      0.0000
   5  34   1     21.5054      2.6457    -22.5316      0.0000
   6  34   1      7.8053      2.6639     -9.8602      0.0000
   7  34   1      8.8648      5.0893     -1.0189      0.0000
   8  34   1      9.0621      4.2470     -7.9838      0.0000
  -8  35   1      9.5930      4.9928     -1.1198      0.0000
  -7  35   1      0.0000      3.9360     -1.1339      0.0000
  -6  35   1     16.3109      2.7962    -16.8575      0.0000
  -5  35   1      7.6814      2.9759      1.6909      0.0000
  -4  35   1      5.9992      2.5347      1.8676      0.0000
  -3  35   1      5.5275      3.3803     -4.5147      0.0000
  -2  35   1     12.2305      2.3839     12.9468      0.0000
  -1  35   1     22.1111      1.5191     20.0597      0.0000
   0  35   1     17.3986      1.5100    -16.6190      0.0000
   1  35   1      2.7484      2.1967      0.2391      0.0000
   2  35   1     17.4673      2.8029     15.7949      0.0000
   3  35   1      8.6073      4.1992     -6.0588      0.0000
   4  35   1      8.7292      2.0810      9.6628      0.0000
   5  35   1      5.2303      3.7004      5.0274      0.0000
   6  35   1      0.0000      3.8631     -1.9503      0.0000
   7  35   1     12.3857      2.9855    -11.4294      0.0000
  -7  36   1     14.2770      2.8482    -13.9778      0.0000
  -6  36   1     14.6363      2.8049     14.7218      0.0000
  -5  36   1     13.8757      2.6103     15.5748      0.0000
  -4  36   1      9.2422      2.7083     10.1166      0.0000
  -3  36   1     14.7355      2.5615     12.9992      0.0000
  -2  36   1      6.2128      5.8376      9.8066      0.0000
  -1  36   1     15.2760      1.9715     16.9296      0.0000
   0  36   1     12.8812      1.5231    -14.0578      0.0000
   1  36   1     23.7352      2.6876    -23.3741      0.0000
   2  36   1      6.3340      2.5063     -5.5787      0.0000
   3  36   1     21.2000      3.6548     22.3489      0.0000
   4  36   1      7.1951      1.8567    -11.3483      0.0000
   5  36   1      7.8932      2.7143      5.2873      0.0000
   6  36   1      9.1443      3.0166     -7.2880      0.0000
   7  36   1      9.3793      6.4273     -6.8215      0.0000
  -7  37   1      7.0075      5.7183      9.4113      0.0000
  -6  37   1      4.5072      4.2429     -3.6467      0.0000
  -5  37   1     15.0254      3.7720    -16.7092      0.0000
  -4  37   1     18.7848      2.7361     17.4391      0.0000
  -3  37   1     21.9239      2.5596    -22.2443      0.0000
  -2  37   1      3.7699      3.6468      3.6081      0.0000
  -1  37   1      7.1711      2.0350      7.5153      0.0000
   0  37   1      0.0000      2.5757      0.6193      0.0000
   1  37   1     19.0197      1.8274    -18.9166      0.0000
   2  37   1      6.2734      2.9790      4.5605      0.0000
   3  37   1     11.1630      4.4895     14.9091      0.0000
   4  37   1      2.5346      4.6524     -1.3137      0.0000
   5  37   1     14.2461      2.6992     13.9077      0.0000
   6  37   1      7.3875      2.3556     -6.1533      0.0000
   7  37   1     18.7343      2.9519    -17.1413      0.0000
  -7  38   1     13.6962      2.9810    -13.3280      0.0000
  -6  38   1     16.5083      2.8402     15.0065      0.0000
  -5  38   1     21.1135      2.7451    -22.1029      0.0000
  -4  38   1      9.5508      2.5989     11.8150      0.0000
  -3  38   1     14.8005      2.7306    -12.4919      0.0000
  -2  38   1     31.8333      2.5188     33.0214      0.0000
  -1  38   1     15.1255      1.9278     16.2104      0.0000
   0  38   1     17.4886      1.5740     20.4934      0.0000
   1  38   1     24.3733      2.3822     25.3612      0.0000
   2  38   1     13.6047      2.5206    -13.0325      0.0000
   3  38   1      7.0517      2.8589      7.2775      0.0000
   4  38   1      0.0000      4.0628     -4.4510      0.0000
   5  38   1     12.3103      2.7719    -12.1660      0.0000
   6  38   1      3.8543      3.6428      4.9161      0.0000
  -6  39   1      4.4499      4.7340      5.5749      0.0000
  -5  39   1     14.5391      2.8578    -12.9863      0.0000
  -4  39   1      0.0000      3.3567      4.0173      0.0000
  -3  39   1      5.5417      2.9642     -6.4293      0.0000
  -2  39   1      5.6673      2.1441      0.9227      0.0000
  -1  39   1     15.5706      1.9757     13.5946      0.0000
   0  39   1     13.0963      1.9606    -12.6853      0.0000
   1  39   1      6.5593      2.7029     -5.3226      0.0000
   2  39   1     24.8976      2.5267    -24.0952      0.0000
   3  39   1      1.0341      3.2552      2.0021      0.0000
   4  39   1      3.8182      4.0467     -1.3070      0.0000
   5  39   1      9.4345      3.1827      7.9046      0.0000
   6  39   1      0.0000      4.6075     -1.5162      0.0000
  -6  40   1      4.5856      3.4557      5.5852      0.0000
  -5  40   1      0.0000      4.8840      2.2083      0.0000
  -4  40   1     11.4213      2.8201    -11.9178      0.0000
  -3  40   1      7.4665      2.7557     -4.9800      0.0000
  -2  40   1     14.1991      2.6432    -13.5444      0.0000
  -1  40   1      1.4853      2.7688     -2.1640      0.0000
   0  40   1     15.1912      2.6299     12.6649      0.0000
   1  40   1     11.4635      2.3861     12.0910      0.0000
   2  40   1     13.8738      2.5892    -13.1917      0.0000
   3  40   1     10.2397      2.7141     11.1898      0.0000
   4  40   1      9.2853      2.9771     10.2742      0.0000
   5  40   1      5.2165      3.8871      3.2317      0.0000
   6  40   1     15.9786      2.9018    -18.5381      0.0000
  -5  41   1      5.4252      2.3006     -1.0962      0.0000
  -4  41   1      3.3237      3.9480      2.5460      0.0000
  -3  41   1      4.3225      4.9683     -4.9198      0.0000
  -2  41   1      7.4244      2.2677     -8.5113      0.0000
  -1  41   1      2.9666      2.4405     -2.7789      0.0000
   0  41   1      2.4538      3.1935      4.8285      0.0000
   1  41   1      6.3463      3.6885     -9.4824      0.0000
   2  41   1      0.0000      3.7492     -2.2069      0.0000
   3  41   1     20.6987      2.7315     18.8422      0.0000
   4  41   1      5.6837      3.0996     -4.7489      0.0000
   5  41   1     15.4951      2.8936     15.6502      0.0000
  -5  42   1      3.5712      4.5264      1.6065      0.0000
  -4  42   1      0.0000      3.3677     -4.6005      0.0000
  -3  42   1      0.0000      3.7385     -3.3576      0.0000
  -2  42   1      2.7949      3.1529     -3.9093      0.0000
  -1  42   1     11.6322      2.0977    -10.7631      0.0000
   0  42   1      0.0000      3.1076     -2.1840      0.0000
   1  42   1      0.0000      4.8830      4.1115      0.0000
   2  42   1     11.9364      2.5518     13.0166      0.0000
   3  42   1      3.3345      4.1532     -1.2912      0.0000
   4  42   1     10.7927      3.1881     -5.7196      0.0000
   5  42   1      0.0000      3.4209     -0.7405      0.0000
  -4  43   1      0.0000      3.5477     -2.1977      0.0000
  -3  43   1     11.6114      5.0848    -12.3975      0.0000
  -2  43   1      1.8839      2.7634     -5.0191      0.0000
  -1  43   1      5.9632      4.3696     -0.5447      0.0000
   0  43   1      0.0000      5.5622      3.9198      0.0000
   1  43   1      0.0000      3.6360      0.1198      0.0000
   2  43   1     12.9820      4.0547     10.2131      0.0000
   3  43   1     10.0290      3.1818     -6.3618      0.0000
   4  43   1     21.4553      2.9479     19.6821      0.0000
  -4  44   1      0.0000      6.2640      2.6564      0.0000
  -3  44   1     16.8149      2.8440    -14.7187      0.0000
  -2  44   1     17.6625      2.7454    -15.2076      0.0000
  -1  44   1      4.3496      4.3243     -4.6356      0.0000
   0  44   1      7.6903      4.7820     -6.1463      0.0000
   1  44   1      1.5691      3.3687      3.8192      0.0000
   2  44   1      0.0000      5.3293      1.6388      0.0000
   3  44   1      5.9049      2.6492      7.0887      0.0000
   4  44   1     16.7533      3.0804    -17.8486      0.0000
  -3  45   1     29.6577      2.9397    -26.1681      0.0000
  -2  45   1     11.3306      4.2329      9.8505      0.0000
  -1  45   1      0.0000      4.7002     -1.4460      0.0000
   0  45   1      3.3974      4.0125     -4.7369      0.0000
   1  45   1      0.0000      3.1193      1.6937      0.0000
   2  45   1      6.7741      4.9346     -0.8494      0.0000
   3  45   1      7.6621      4.1783     -8.9111      0.0000
  -2  46   1      7.4262      4.5640     -3.6980      0.0000
  -1  46   1      0.0000      3.3720     -5.9190      0.0000
   0  46   1      2.1004      3.0855     -1.9385      0.0000
   1  46   1     14.4851      4.3798     -9.6556      0.0000
   2  46   1      5.0203      3.7306      9.2886      0.0000
   0  47   1      4.7401      4.7218     -3.3784      0.0000
 -10   0   2      7.0858      3.4754      7.6800      0.0000
  -8   0   2     13.0521      2.4651    -15.9597      0.0000
  -6   0   2     14.8252      1.1115    -12.4403      0.0000
  -4   0   2    374.8022      1.2797   -358.2703      0.0000
  -2   0   2    366.8390      0.9110   -385.6418      0.0000
   0   0   2    135.0791      1.1807    144.6273      0.0000
   2   0   2     94.0854      0.7247     93.7745      0.0000
   4   0   2     71.2269      1.8313     68.7093      0.0000
   6   0   2     34.5477      1.9650     34.0514      0.0000
   8   0   2     43.0277      2.6982    -41.7899      0.0000
  10   0   2      9.0477      2.0311     10.0883      0.0000
 -11   1   2      1.0674      5.2084     -4.4392      0.0000
 -10   1   2      0.0000      3.0167      0.4921      0.0000
  -9   1   2     15.3981      2.1284     15.8021      0.0000
  -8   1   2     12.9690      4.8535     11.6315      0.0000
  -7   1   2     12.9389      1.1348    -12.9598      0.0000
  -6   1   2      3.9222      0.9520      2.0909      0.0000
  -5   1   2      9.5552      0.7960      8.8274      0.0000
  -4   1   2    175.6546      0.8310    167.4547      0.0000
  -3   1   2      2.1083      0.7923     -2.5585      0.0000
  -2   1   2     42.8575      0.6547     44.1435      0.0000
  -1   1   2     15.1417      0.3741    -15.6898      0.0000
   0   1   2     23.5514      0.6002     24.5979      0.0000
   1   1   2      5.5518      0.4974      5.5677      0.0000
   2   1   2     31.7468      0.5449     31.5111      0.0000
   3   1   2      0.0000      1.1130     -0.7022      0.0000
   4   1   2     50.5779      0.8087     48.3393      0.0000
   5   1   2      6.5911      1.1781     -6.8580      0.0000
   6   1   2     43.6254      1.4118     42.9726      0.0000
   7   1   2     26.9014      1.4525     26.1475      0.0000
   8   1   2     16.7142      2.1807     11.8961      0.0000
   9   1   2      6.8532      1.7232      7.9987      0.0000
  10   1   2      3.3448      2.8822      2.1546      0.0000
  11   1   2      8.5910      2.8372    -10.3962      0.0000
 -11   2   2      1.3587      3.2618     -1.5835      0.0000
 -10   2   2      7.5792      3.3759      9.8973      0.0000
  -9   2   2      8.0918      1.8203      7.5927      0.0000
  -8   2   2     59.1185      1.3563    -59.3610      0.0000
  -7   2   2     27.0833      1.1235     27.6542      0.0000
  -6   2   2     22.4161      0.8973     23.6780      0.0000
  -5   2   2     21.9968      0.8084    -21.9986      0.0000
  -4   2   2     63.1238      0.8701    -61.6477      0.0000
  -3   2   2      2.7291      0.7299      1.8499      0.0000
  -2   2   2      2.1977      1.0542      2.8775      0.0000
  -1   2   2     15.7197      0.4806    -15.9005      0.0000
   0   2   2      1.5394      0.7500     -1.1637      0.0000
   1   2   2      0.0000      0.9848     -1.5235      0.0000
   2   2   2      0.0000      1.0914     -1.6317      0.0000
   3   2   2     47.8620      0.5859     46.9814      0.0000
   4   2   2     86.4181      0.7563     82.8743      0.0000
   5   2   2     19.3194      0.9886     17.6170      0.0000
   6   2   2     89.5303      1.6013     90.5764      0.0000
   7   2   2     37.8372      1.5435    -36.4777      0.0000
   8   2   2     66.7901      1.3306    -65.5496      0.0000
   9   2   2      6.8068      1.9131      6.1674      0.0000
  10   2   2      7.2072      2.7478      7.8152      0.0000
  11   2   2     10.3146      2.6494      9.8355      0.0000
 -11   3   2      0.0000      3.4265     -2.9285      0.0000
 -10   3   2      9.6554      3.3564     -9.9833      0.0000
  -9   3   2      7.4483      1.8538      9.1677      0.0000
  -8   3   2     10.4094      2.0291     10.5934      0.0000
  -7   3   2     19.0116      1.0530    -17.2229      0.0000
  -6   3   2      1.0498      1.6143      1.2898      0.0000
  -5   3   2      3.3819      0.7229     -4.6113      0.0000
  -4   3   2     43.1412      0.6144    -42.4051      0.0000
  -3   3   2     46.3586      0.4707     45.1960      0.0000
  -2   3   2     22.5684      0.6033     24.1043      0.0000
  -1   3   2    114.8590      0.7993    119.6259      0.0000
   0   3   2     10.3031      0.3741    -10.9018      0.0000
   1   3   2     34.5091      0.4598     34.7900      0.0000
   2   3   2     20.5689      0.5533     20.7637      0.0000
   3   3   2     35.9254      0.6104    -35.2775      0.0000
   4   3   2     15.2627      0.7051    -14.3408      0.0000
   5   3   2     19.5631      0.8707    -19.8891      0.0000
   6   3   2     24.9308      1.2704     23.1644      0.0000
   7   3   2      4.0498      2.2215     -0.3332      0.0000
   8   3   2     21.9357      1.4077    -19.1644      0.0000
   9   3   2     29.9239      1.9911    -28.4221      0.0000
  10   3   2      5.9004      2.0137      6.4431      0.0000
  11   3   2      5.3361      2.9306     -2.2044      0.0000
 -11   4   2      3.1860      3.7371      1.7042      0.0000
 -10   4   2     12.7325      2.2426     -9.9538      0.0000
  -9   4   2      0.0000      2.2930     -3.0647      0.0000
  -8   4   2     34.9265      1.3448     35.8956      0.0000
  -7   4   2     44.4287      1.2366    -45.9801      0.0000
  -6   4   2      2.4833      1.2630     -1.6655      0.0000
  -5   4   2     11.2040      0.7675     11.0082      0.0000
  -4   4   2     35.5505      0.5964     36.1483      0.0000
  -3   4   2     19.7819      0.5938    -19.9239      0.0000
  -2   4   2      2.3884      1.0065      2.2189      0.0000
  -1   4   2      5.8132      0.5014      5.7568      0.0000
   0   4   2     16.0030      0.3969    -15.8408      0.0000
   1   4   2     26.9645      0.4652    -27.5509      0.0000
   2   4   2     37.4773      0.5546     38.3740      0.0000
   3   4   2     64.3374      0.5949    -63.7301      0.0000
   4   4   2     45.6678      0.7627    -44.9194      0.0000
   5   4   2      4.3963      1.0976      2.2891      0.0000
   6   4   2     25.0396      1.0428    -27.6674      0.0000
   7   4   2      5.9642      1.7607     -2.8990      0.0000
   8   4   2     18.1937      1.4592    -17.1425      0.0000
   9   4   2     48.4778      1.9737     46.4749      0.0000
  10   4   2     12.2990      3.8483     10.5199      0.0000
  11   4   2      3.8925      3.4768      3.0976      0.0000
 -11   5   2      9.5770      3.3057     -9.3760      0.0000
 -10   5   2      5.7356      1.9208     -7.4406      0.0000
  -9   5   2     12.8644      1.6805     14.8718      0.0000
  -8   5   2      4.5856      3.6625     -1.4852      0.0000
  -7   5   2     31.9364      1.2395    -31.1093      0.0000
  -6   5   2      0.0000      1.4270      1.4244      0.0000
  -5   5   2      5.6927      0.6350      4.6883      0.0000
  -4   5   2     13.8053      0.6283     13.9243      0.0000
  -3   5   2      4.6039      0.5508      6.0313      0.0000
  -2   5   2     12.6370      0.6788     13.3388      0.0000
  -1   5   2     16.1362      0.4904    -17.2356      0.0000
   0   5   2     14.9236      0.4355     14.9729      0.0000
   1   5   2     68.0013      0.5209     69.7477      0.0000
   2   5   2      0.4319      0.9971     -1.6751      0.0000
   3   5   2      4.0167      0.6435     -5.0398      0.0000
   4   5   2     11.0488      0.7461     10.6325      0.0000
   5   5   2     34.7548      0.9063    -33.4595      0.0000
   6   5   2     12.2614      1.1442    -13.5803      0.0000
   7   5   2     47.5737      1.7059     48.2044      0.0000
   8   5   2     22.8670      1.8554     23.2204      0.0000
   9   5   2     26.8375      3.2384    -20.9450      0.0000
  10   5   2     40.0737      2.5888     37.4831      0.0000
  11   5   2      8.8558      4.1715    -12.8316      0.0000
 -11   6   2      5.5658      2.6007      4.2831      0.0000
 -10   6   2      2.7135      2.4502     -3.0595      0.0000
  -9   6   2      5.2472      2.1133      5.2511      0.0000
  -8   6   2     22.8587      1.3438     22.7861      0.0000
  -7   6   2     20.7882      1.2563    -20.9083      0.0000
  -6   6   2     11.1351      0.9359     11.7564      0.0000
  -5   6   2      2.7315      0.9354      1.6322      0.0000
  -4   6   2      0.0000      1.2493      0.9673      0.0000
  -3   6   2      1.0809      1.0312      2.7577      0.0000
  -2   6   2     41.7499      0.5354     41.4137      0.0000
  -1   6   2     87.5966      0.7433     92.2760      0.0000
   0   6   2    118.7277      0.5159   -123.9548      0.0000
   1   6   2    164.7180      0.8525   -166.1580      0.0000
   2   6   2      3.7031      0.6653     -2.8002      0.0000
   3   6   2     21.6767      0.7114    -20.5743      0.0000
   4   6   2     14.6966      0.7268    -14.3611      0.0000
   5   6   2     10.6338      0.8871     10.6417      0.0000
   6   6   2      0.0000      1.6415     -3.1696      0.0000
   7   6   2     18.5691      1.5370     18.9634      0.0000
   8   6   2     26.3770      1.8518     25.7058      0.0000
   9   6   2     32.6379      2.0018    -28.5711      0.0000
  10   6   2     14.8166      4.1688    -10.3015      0.0000
  11   6   2      6.8353      4.4478     -1.3794      0.0000
 -11   7   2      5.3124      2.8381     -7.3554      0.0000
 -10   7   2      3.5300      3.3410     -0.1211      0.0000
  -9   7   2      3.3998      2.2838      0.2546      0.0000
  -8   7   2     28.6458      1.3257     27.9110      0.0000
  -7   7   2     26.6562      1.2279     28.2128      0.0000
  -6   7   2     37.9933      0.8776    -36.9202      0.0000
  -5   7   2      6.8313      0.6319      7.4387      0.0000
  -4   7   2     13.4541      0.6709     14.2904      0.0000
  -3   7   2      3.3509      0.7952     -3.7026      0.0000
  -2   7   2      6.9382      0.5813     -6.9020      0.0000
  -1   7   2      7.0778      0.6998     -7.2098      0.0000
   0   7   2      4.7488      0.5290     -4.9302      0.0000
   1   7   2     55.7994      0.5643    -57.2975      0.0000
   2   7   2    124.1375      0.7570   -129.4086      0.0000
   3   7   2     18.8688      0.7116     19.7667      0.0000
   4   7   2     10.4072      0.9411      9.9453      0.0000
   5   7   2     13.0327      1.0040     12.4686      0.0000
   6   7   2     26.5622      1.1233    -26.6047      0.0000
   7   7   2     10.8499      1.4633    -10.5462      0.0000
   8   7   2     10.8454      2.2916    -12.4382      0.0000
   9   7   2     45.5394      2.5073     42.1781      0.0000
  10   7   2      9.9565      2.7901     10.2872      0.0000
  11   7   2      0.0000      3.9789     -3.0113      0.0000
 -11   8   2      5.1431      2.2690     -0.3601      0.0000
 -10   8   2     17.1297      3.4860    -14.3979      0.0000
  -9   8   2     24.4629      1.6452    -26.0429      0.0000
  -8   8   2     37.0679      1.3087     36.2113      0.0000
  -7   8   2     37.1693      1.2777     35.1010      0.0000
  -6   8   2     20.6041      1.1261     21.3251      0.0000
  -5   8   2     34.9861      1.1211     35.4059      0.0000
  -4   8   2     14.1386      0.6989    -14.9418      0.0000
  -3   8   2      6.2007      0.5922      6.3443      0.0000
  -2   8   2     23.1749      0.7199     23.5937      0.0000
  -1   8   2     16.1065      0.6140     15.7366      0.0000
   0   8   2     60.7640      0.6416     62.1423      0.0000
   1   8   2     66.5321      0.6396     67.8016      0.0000
   2   8   2     79.8955      0.8897     82.1460      0.0000
   3   8   2     52.9577      0.8336     52.5623      0.0000
   4   8   2     41.7777      0.8235    -40.4792      0.0000
   5   8   2     19.1675      0.9891     18.4581      0.0000
   6   8   2     11.1984      1.0559     10.7932      0.0000
   7   8   2     14.9399      1.3655    -14.7518      0.0000
   8   8   2     13.5439      2.7260    -10.9706      0.0000
   9   8   2     22.5010      2.5302     20.5225      0.0000
  10   8   2      7.1126      5.9706      8.3827      0.0000
  11   8   2      4.4421      4.8089      4.7200      0.0000
 -11   9   2      2.3337      3.5173      3.5586      0.0000
 -10   9   2      0.0000      4.3817     -1.8907      0.0000
  -9   9   2     11.1282      2.1176    -10.4565      0.0000
  -8   9   2      5.1479      1.9453     -0.5347      0.0000
  -7   9   2     64.9690      1.8618     66.3711      0.0000
  -6   9   2     42.4705      1.3085     44.0308      0.0000
  -5   9   2     51.0340      0.7483     51.8400      0.0000
  -4   9   2     28.7619      0.7615    -28.9652      0.0000
  -3   9   2     16.0190      1.5964     13.9884      0.0000
  -2   9   2    189.0620      2.4473    196.1341      0.0000
  -1   9   2      7.8133      0.6153      7.8038      0.0000
   0   9   2    244.4970      1.3931   -249.6366      0.0000
   1   9   2    282.8476      0.8316   -292.9599      0.0000
   2   9   2      5.7749      1.2185      1.1457      0.0000
   3   9   2     73.4533      0.7680    -73.1395      0.0000
   4   9   2     19.6404      0.8022     18.5343      0.0000
   5   9   2      9.1262      1.3432      8.4924      0.0000
   6   9   2      9.0923      0.8887    -10.0345      0.0000
   7   9   2     15.1250      2.3961     13.0470      0.0000
   8   9   2     33.5786      3.4406     33.6256      0.0000
   9   9   2      9.8121      3.0277      2.3288      0.0000
  10   9   2      6.5833      2.8228      5.8346      0.0000
  11   9   2      4.8075      2.8912     -2.6023      0.0000
 -11  10   2      2.8246      2.8720     -2.2345      0.0000
 -10  10   2      0.0000      5.0922      1.3198      0.0000
  -9  10   2      7.8903      3.6160      8.5240      0.0000
  -8  10   2     32.8819      1.5331    -32.2322      0.0000
  -7  10   2     28.9020      1.5186     21.5587      0.0000
  -6  10   2     14.4690      1.4241    -14.6002      0.0000
  -5  10   2     24.8086      1.1837    -24.6140      0.0000
  -4  10   2     29.3965      1.1692     29.1140      0.0000
  -3  10   2     12.5687      0.8102    -13.0366      0.0000
  -2  10   2     21.1938      1.1211     21.8025      0.0000
  -1  10   2     11.0315      0.5881     11.7223      0.0000
   0  10   2     77.6191      0.7678    -80.3454      0.0000
   1  10   2     92.3775      0.7307    -97.6832      0.0000
   2  10   2     37.5068      0.9317    -37.7184      0.0000
   3  10   2     41.9123      0.8271    -42.4121      0.0000
   4  10   2      7.1453      1.0114      5.2708      0.0000
   5  10   2     12.7591      0.8861    -11.9361      0.0000
   6  10   2      9.0563      1.1376     -8.7055      0.0000
   7  10   2     61.2858      1.8570    -59.1107      0.0000
   8  10   2     64.2269      3.3512    -63.2267      0.0000
   9  10   2     43.3816      2.4395     41.2419      0.0000
  10  10   2      7.1496      3.1195     -7.2902      0.0000
  11  10   2      0.0000      4.4619      1.1543      0.0000
 -11  11   2      0.0000      4.9721     -1.1513      0.0000
 -10  11   2      8.3896      3.0741    -10.1715      0.0000
  -9  11   2     10.0489      3.5490     -8.9187      0.0000
  -8  11   2     33.7850      1.5339     34.2883      0.0000
  -7  11   2    112.3532      1.8099    116.6970      0.0000
  -6  11   2      0.0000      2.8611     -4.1914      0.0000
  -5  11   2     23.6413      1.1468     22.8963      0.0000
  -4  11   2     25.4056      1.1345    -25.4525      0.0000
  -3  11   2      6.5881      0.6608      7.5962      0.0000
  -2  11   2     31.3274      0.8157     32.5666      0.0000
  -1  11   2     84.0533      0.7523     88.9449      0.0000
   0  11   2     72.0666      0.7740    -74.3027      0.0000
   1  11   2    101.8833      1.2549   -106.4449      0.0000
   2  11   2     54.2811      0.9597    -53.7711      0.0000
   3  11   2      7.1479      1.0844     -6.9762      0.0000
   4  11   2     10.4248      1.2013      9.7225      0.0000
   5  11   2      8.5100      1.6826    -10.1743      0.0000
   6  11   2     41.1828      1.7670    -41.3204      0.0000
   7  11   2     64.2875      3.2985     62.2711      0.0000
   8  11   2     35.5865      3.5373     32.7957      0.0000
   9  11   2     17.7795      3.6853     14.3932      0.0000
  10  11   2     11.9942      2.9869    -10.5881      0.0000
  11  11   2     10.3607      3.6338     10.9935      0.0000
 -11  12   2      0.0000      5.0029      5.1827      0.0000
 -10  12   2      0.0000      4.7116     -3.6632      0.0000
  -9  12   2     18.4247      3.4079     20.3974      0.0000
  -8  12   2     24.1194      1.5607    -22.7327      0.0000
  -7  12   2     32.7794      1.9537     13.2785      0.0000
  -6  12   2     13.4811      1.2621     14.2720      0.0000
  -5  12   2     21.7558      1.1284    -23.4939      0.0000
  -4  12   2      4.0028      1.2541     -4.7256      0.0000
  -3  12   2     20.2579      0.8793     20.9585      0.0000
  -2  12   2      8.2719      0.9893      5.1047      0.0000
  -1  12   2     17.7614      1.6406    -15.8228      0.0000
   0  12   2    100.7996      0.7591    100.9464      0.0000
   1  12   2     16.9688      1.1398    -15.9000      0.0000
   2  12   2     41.9972      1.4330     42.4111      0.0000
   3  12   2     32.7476      0.9642    -34.0130      0.0000
   4  12   2      8.2542      2.0498     -8.3386      0.0000
   5  12   2      2.0165      2.4654     -0.5070      0.0000
   6  12   2     23.4207      1.8375    -23.7719      0.0000
   7  12   2     26.6613      5.0546     22.7277      0.0000
   8  12   2     36.4290      3.3600     35.0080      0.0000
   9  12   2     19.8424      3.7349    -22.1637      0.0000
  10  12   2     26.7844      3.8451     25.8745      0.0000
  11  12   2     11.9606      3.6960     12.6900      0.0000
 -11  13   2      3.3672      3.3702     -2.6492      0.0000
 -10  13   2      1.8023      3.4110     -5.6546      0.0000
  -9  13   2      0.0000      4.1029      3.3604      0.0000
  -8  13   2     37.1319      1.5139    -36.6826      0.0000
  -7  13   2     84.6028      1.8124    -90.1103      0.0000
  -6  13   2      1.3200      1.5190      0.1422      0.0000
  -5  13   2      3.1817      1.9984      2.8998      0.0000
  -4  13   2      2.0071      0.6404      2.1688      0.0000
  -3  13   2      6.9835      1.0466     -4.6146      0.0000
  -2  13   2      6.3482      0.7789      6.6009      0.0000
  -1  13   2     24.7946      0.7539     24.9615      0.0000
   0  13   2     58.5656      0.9790     59.2785      0.0000
   1  13   2      1.7924      1.5138      1.0907      0.0000
   2  13   2     66.5501      1.3856     66.2526      0.0000
   3  13   2     52.0603      0.9841    -54.0815      0.0000
   4  13   2     42.1027      1.5725     41.7617      0.0000
   5  13   2     21.4624      1.6889     21.1594      0.0000
   6  13   2     38.5744      1.7784     40.1833      0.0000
   7  13   2     36.1511      3.4706    -33.7110      0.0000
   8  13   2     34.9232      3.4586    -35.3203      0.0000
   9  13   2     45.5909      3.6239     44.9433      0.0000
  10  13   2     20.2200      3.9437    -17.8457      0.0000
  11  13   2      0.0000      5.3106      6.5762      0.0000
 -11  14   2      0.0000      5.1491      4.3437      0.0000
 -10  14   2      0.0000      5.0432     -2.8165      0.0000
  -9  14   2     21.0435      3.4608     19.0746      0.0000
  -8  14   2     32.6674      1.8950    -32.0036      0.0000
  -7  14   2     37.5767      1.9977    -32.8249      0.0000
  -6  14   2     18.8225      1.2651     19.7172      0.0000
  -5  14   2     25.5358      1.1015    -26.6126      0.0000
  -4  14   2     13.3109      0.6830    -13.5974      0.0000
  -3  14   2     29.6160      1.0790    -28.1440      0.0000
  -2  14   2     12.5569      0.8005     13.4607      0.0000
  -1  14   2     15.0528      0.8825     13.5520      0.0000
   0  14   2     25.7571      2.0311    -22.3528      0.0000
   1  14   2      0.0000      2.0271      1.0212      0.0000
   2  14   2     35.5272      1.4357    -34.8169      0.0000
   3  14   2      7.4836      1.1036      5.8044      0.0000
   4  14   2     30.7742      1.6085    -31.0373      0.0000
   5  14   2      5.5174      1.7502     -4.9663      0.0000
   6  14   2     12.7464      4.1795    -10.9055      0.0000
   7  14   2     79.3977      1.8668    -81.1507      0.0000
   8  14   2     34.1931      3.3958    -32.3592      0.0000
   9  14   2     20.7705      3.7928     13.1314      0.0000
  10  14   2     20.1784      4.0245     19.9295      0.0000
  11  14   2     18.2508      4.0117    -17.8332      0.0000
 -11  15   2      4.1698      3.4893      5.2793      0.0000
 -10  15   2      4.1401      3.2558     -5.3308      0.0000
  -9  15   2     13.3095      3.5695    -11.9757      0.0000
  -8  15   2     31.6380      1.9079    -31.8011      0.0000
  -7  15   2     30.1419      2.2080    -28.2711      0.0000
  -6  15   2     22.6674      1.2208     23.0673      0.0000
  -5  15   2     22.0623      0.9450    -22.2892      0.0000
  -4  15   2      5.3122      0.9266      6.2070      0.0000
  -3  15   2    111.8291      1.4265   -109.5257      0.0000
  -2  15   2     57.5860      0.9101     55.4253      0.0000
  -1  15   2     39.8231      0.8903     38.6145      0.0000
   0  15   2     88.1136      1.8181     89.0366      0.0000
   1  15   2     38.4850      1.9486    -38.2613      0.0000
   2  15   2     50.1775      1.4379     50.7688      0.0000
   3  15   2      4.8374      1.6135      5.6279      0.0000
   4  15   2     30.9018      1.8183     32.1917      0.0000
   5  15   2      9.6317      1.8316      9.0918      0.0000
   6  15   2     25.8245      1.8056     24.3329      0.0000
   7  15   2     27.2804      7.2542    -22.2640      0.0000
   8  15   2      8.3502      4.7444      0.3671      0.0000
   9  15   2      7.4668      4.4910      1.2792      0.0000
  10  15   2     18.6497      3.9780    -15.2650      0.0000
  11  15   2      7.2316      4.7244    -10.6785      0.0000
 -11  16   2     13.1875      3.9212    -12.2337      0.0000
 -10  16   2     10.4144      3.9304     -9.1988      0.0000
  -9  16   2     33.5060      3.5550    -33.3883      0.0000
  -8  16   2     33.8390      1.9093     32.6446      0.0000
  -7  16   2     95.8973      1.8197     97.0488      0.0000
  -6  16   2     23.6400      1.7545    -24.2662      0.0000
  -5  16   2      7.5841      0.8800      7.3086      0.0000
  -4  16   2      3.0813      1.7415      4.0144      0.0000
  -3  16   2     33.6919      1.1840     33.6126      0.0000
  -2  16   2     14.2691      1.3282     13.6412      0.0000
  -1  16   2      7.0480      1.3411     -4.1113      0.0000
   0  16   2     11.4001      3.7805     10.9916      0.0000
   1  16   2     46.4587      2.0075    -47.7083      0.0000
   2  16   2     21.9430      2.4469     16.6658      0.0000
   3  16   2     76.3697      2.0154     81.7140      0.0000
   4  16   2      0.0000      1.2916      1.6202      0.0000
   5  16   2     19.0795      1.7556    -17.8096      0.0000
   6  16   2     11.1667      2.2637    -10.8389      0.0000
   7  16   2     14.0277      2.0404    -10.6656      0.0000
   8  16   2     34.2120      3.4223    -38.3265      0.0000
   9  16   2     29.1847      3.6146     29.5602      0.0000
  10  16   2     12.2805      3.4801    -15.5947      0.0000
 -11  17   2      7.6242      4.4943      4.8140      0.0000
 -10  17   2     21.2058      3.7176     21.0911      0.0000
  -9  17   2     22.2017      3.4288     20.4355      0.0000
  -8  17   2     59.6440      3.3230    -61.4973      0.0000
  -7  17   2     36.0684      2.4881    -30.8431      0.0000
  -6  17   2      1.6259      4.2348      3.1616      0.0000
  -5  17   2     16.7327      0.8671    -17.5817      0.0000
  -4  17   2     16.6825      2.2603     17.5851      0.0000
  -3  17   2     40.4178      1.1162     42.1673      0.0000
  -2  17   2     13.8160      2.8558     -8.1536      0.0000
  -1  17   2     40.5250      1.1157    -39.1522      0.0000
   0  17   2     11.9607      1.4748    -11.7636      0.0000
   1  17   2     55.4991      2.0629     52.2632      0.0000
   2  17   2     59.5748      2.4979    -48.3547      0.0000
   3  17   2     16.3618      1.5851    -17.0575      0.0000
   4  17   2      9.9018      0.7054     11.8274      0.0000
   5  17   2     20.7306      1.7400     20.7112      0.0000
   6  17   2     43.1952      1.8485     44.0744      0.0000
   7  17   2     30.8534      1.9150     30.3922      0.0000
   8  17   2     22.9587      3.4902     16.6613      0.0000
   9  17   2     25.4690      3.8104     21.1248      0.0000
  10  17   2      0.0000      4.2794     -4.8271      0.0000
 -11  18   2     18.1614      4.0544    -16.4717      0.0000
 -10  18   2      9.0478      4.2982      0.9821      0.0000
  -9  18   2      6.7591      4.2652      3.1544      0.0000
  -8  18   2     16.3661      3.8403     -8.6422      0.0000
  -7  18   2      6.9851      2.5438      4.6386      0.0000
  -6  18   2     22.5962      3.4377    -24.1318      0.0000
  -5  18   2     40.8843      1.9715    -43.5987      0.0000
  -4  18   2     83.1604      0.9179     86.0617      0.0000
  -3  18   2     25.1181      1.1910     23.7083      0.0000
  -2  18   2     79.9139      0.9932     79.4356      0.0000
  -1  18   2     69.1426      0.9932     68.7558      0.0000
   0  18   2     70.0199      2.0874    -70.7324      0.0000
   1  18   2    106.9993      2.0793   -107.0847      0.0000
   2  18   2    225.2112      2.2671    224.4877      0.0000
   3  18   2     21.6237      1.1328    -21.9298      0.0000
   4  18   2      0.0000      1.5555     -1.6688      0.0000
   5  18   2     18.2286      1.8365    -17.2315      0.0000
   6  18   2      6.0355      2.4522     -5.9197      0.0000
   7  18   2      8.7703      2.2237      9.3962      0.0000
   8  18   2     10.7851      4.5670      3.3396      0.0000
   9  18   2     17.9452      3.7778     17.5908      0.0000
  10  18   2     37.8277      3.9454    -38.6247      0.0000
 -10  19   2      7.0144      3.4380      6.9699      0.0000
  -9  19   2     14.4492      3.8714     12.4723      0.0000
  -8  19   2     28.5894      3.4177     30.9147      0.0000
  -7  19   2     46.9343      1.8527    -50.5325      0.0000
  -6  19   2     36.3594      2.1512    -35.7154      0.0000
  -5  19   2     29.0056      4.7736     30.8751      0.0000
  -4  19   2     29.4025      1.0015    -30.0968      0.0000
  -3  19   2     15.3229      0.7744    -14.9765      0.0000
  -2  19   2     67.2013      1.0491    -67.7455      0.0000
  -1  19   2     18.0928      1.1768     14.7522      0.0000
   0  19   2     34.2876      1.2100     35.7449      0.0000
   1  19   2     31.4852      2.2964    -21.0759      0.0000
   2  19   2     93.1174      2.4227     81.8003      0.0000
   3  19   2     11.2914      1.7015     11.2243      0.0000
   4  19   2      7.7496      1.1887     -8.5012      0.0000
   5  19   2     49.6328      1.7795    -49.5583      0.0000
   6  19   2     16.9375      1.8911     18.9761      0.0000
   7  19   2      9.1964      2.1651      8.9062      0.0000
   8  19   2     30.5618      3.5406    -32.5514      0.0000
   9  19   2     14.4604      3.7035     14.5836      0.0000
  10  19   2     10.7528      4.0403      0.0768      0.0000
 -10  20   2      5.8920      4.4090      4.4481      0.0000
  -9  20   2      5.3416      4.1467     -5.9384      0.0000
  -8  20   2     13.5449      3.6410     15.5804      0.0000
  -7  20   2     14.4298      1.9650    -10.5753      0.0000
  -6  20   2     72.7321      2.1191    -75.4887      0.0000
  -5  20   2     56.9748      1.3745     59.7639      0.0000
  -4  20   2     26.7213      0.9974    -26.7383      0.0000
  -3  20   2     12.1546      1.8843     11.9780      0.0000
  -2  20   2     57.3440      0.9970    -56.8166      0.0000
  -1  20   2     11.0071      1.9905    -11.6882      0.0000
   0  20   2     64.1427      1.3009     62.2768      0.0000
   1  20   2     41.1946      2.1618     38.6655      0.0000
   2  20   2     83.3677      2.3792     82.4822      0.0000
   3  20   2      4.8570      2.3147     -2.8440      0.0000
   4  20   2     29.4339      1.0785    -30.3212      0.0000
   5  20   2     10.0314      2.9875      7.4758      0.0000
   6  20   2     20.5300      1.9354    -21.4342      0.0000
   7  20   2     18.1867      3.2752    -16.3055      0.0000
   8  20   2     39.8527      3.5672    -39.4301      0.0000
   9  20   2      0.3408      3.2960     -1.2093      0.0000
  10  20   2      8.1730      3.8443    -10.9133      0.0000
 -10  21   2      4.4211      2.9671      3.9762      0.0000
  -9  21   2      3.8191      3.8243      0.6965      0.0000
  -8  21   2      7.6431      4.3268     -3.6344      0.0000
  -7  21   2      8.9730      1.8880     -9.8121      0.0000
  -6  21   2     13.1278      2.2152     -8.2268      0.0000
  -5  21   2     14.8786      3.0165     14.8003      0.0000
  -4  21   2      0.0000      1.2470      1.7531      0.0000
  -3  21   2     59.0267      0.9168     63.8023      0.0000
  -2  21   2     19.4258      1.0816    -15.6940      0.0000
  -1  21   2      6.4356      1.3105      3.6061      0.0000
   0  21   2     12.0636      1.2721      9.3657      0.0000
   1  21   2     31.5416      2.2500     30.6266      0.0000
   2  21   2     22.0677      2.6288    -10.5025      0.0000
   3  21   2     32.1067      1.6995    -32.2228      0.0000
   4  21   2      2.7228      1.8869      1.9391      0.0000
   5  21   2      7.4270      1.9036      3.7902      0.0000
   6  21   2      5.9182      2.4286     -5.1631      0.0000
   7  21   2     21.1778      3.3817    -20.2341      0.0000
   8  21   2     28.4949      3.6154    -28.8923      0.0000
   9  21   2      0.0000      3.9860      5.9977      0.0000
  10  21   2      8.4729      4.0304    -10.0847      0.0000
 -10  22   2     24.6778      3.9466     22.9934      0.0000
  -9  22   2     10.4199      4.1237     11.7713      0.0000
  -8  22   2     30.2471      3.4668    -30.5694      0.0000
  -7  22   2      9.5914      3.0244      4.3762      0.0000
  -6  22   2     44.6062      1.8643     44.7610      0.0000
  -5  22   2     21.8395      1.7497    -23.7108      0.0000
  -4  22   2      8.9139      1.5378    -10.1827      0.0000
  -3  22   2     31.4297      1.0643    -31.5976      0.0000
  -2  22   2     21.8742      1.1980    -21.0702      0.0000
  -1  22   2     20.6895      1.1291    -19.5135      0.0000
   0  22   2      5.1189      1.6026      3.8324      0.0000
   1  22   2     20.3704      2.3478     20.5656      0.0000
   2  22   2     35.1955      2.4633    -33.2793      0.0000
   3  22   2     38.0454      1.7138    -36.4973      0.0000
   4  22   2     48.5877      1.8604     51.8803      0.0000
   5  22   2      3.2697      1.0015     -1.9355      0.0000
   6  22   2      8.4995      2.0105     10.5003      0.0000
   7  22   2     15.2177      3.5102    -14.1361      0.0000
   8  22   2      6.6087      4.8236     -7.9740      0.0000
   9  22   2      3.6143      3.6384      7.7115      0.0000
  10  22   2      7.2084      3.9842     -6.4112      0.0000
 -10  23   2      7.5840      4.2717      3.8893      0.0000
  -9  23   2     10.2515      4.0296      8.6292      0.0000
  -8  23   2      8.5165      3.9724      6.1247      0.0000
  -7  23   2      9.8935      3.1574     -6.1888      0.0000
  -6  23   2      7.5604      4.7944      4.3429      0.0000
  -5  23   2      7.9677      1.7853     -9.4684      0.0000
  -4  23   2     12.6097      1.3120    -12.4875      0.0000
  -3  23   2      4.6751      0.9925     -5.0873      0.0000
  -2  23   2      3.1903      1.8327      0.1403      0.0000
  -1  23   2     10.3514      1.4450     -6.6817      0.0000
   0  23   2     35.5494      1.1799    -35.5435      0.0000
   1  23   2      3.4258      2.8566      1.4640      0.0000
   2  23   2     18.0510      2.6601     16.1748      0.0000
   3  23   2      6.3329      2.4847      7.1580      0.0000
   4  23   2      3.1184      1.6109     -1.5512      0.0000
   5  23   2      7.0987      3.3289     -7.5971      0.0000
   6  23   2     17.2564      3.7320     17.6471      0.0000
   7  23   2      5.6655      3.6853      1.3911      0.0000
   8  23   2      0.0000      3.3171      6.1107      0.0000
   9  23   2      6.2735      2.5541      5.4151      0.0000
  10  23   2      7.6927      5.1495      6.6416      0.0000
 -10  24   2     22.2605      4.0343     19.7148      0.0000
  -9  24   2      8.0353      4.0650      9.3219      0.0000
  -8  24   2      9.4066      3.3706    -11.8744      0.0000
  -7  24   2      4.2970      3.1673     -5.2025      0.0000
  -6  24   2     12.2548      3.2565     11.4934      0.0000
  -5  24   2     11.4503      1.4507    -13.2925      0.0000
  -4  24   2     25.4129      1.3356    -25.8341      0.0000
  -3  24   2      3.5293      2.3326     -3.2822      0.0000
  -2  24   2     20.2439      1.1221    -18.5142      0.0000
  -1  24   2     48.9059      1.1790    -50.9259      0.0000
   0  24   2      5.2224      1.7689      3.1314      0.0000
   1  24   2      8.4230      2.0217     -5.5169      0.0000
   2  24   2     33.8055      2.5402    -33.1784      0.0000
   3  24   2     14.7295      1.8774    -14.0921      0.0000
   4  24   2     12.8446      2.0837     12.1627      0.0000
   5  24   2      8.5357      1.9264     -7.9749      0.0000
   6  24   2      5.1482      2.7874     -3.6053      0.0000
   7  24   2     13.0492      3.2632     13.4441      0.0000
   8  24   2     10.1979      3.9297      5.5406      0.0000
   9  24   2     13.0238      3.6775     10.5728      0.0000
 -10  25   2     26.6898      4.1252     24.9295      0.0000
  -9  25   2      8.8456      4.4548      7.0437      0.0000
  -8  25   2      5.6275      2.8962     -4.4292      0.0000
  -7  25   2     14.0657      3.3988    -10.5098      0.0000
  -6  25   2     16.2071      3.2944    -13.1938      0.0000
  -5  25   2     21.8224      1.4685     22.1811      0.0000
  -4  25   2     14.0133      1.4268     13.0230      0.0000
  -3  25   2      2.6606      1.1750     -2.6720      0.0000
  -2  25   2      4.3099      1.6208      3.5344      0.0000
  -1  25   2     13.0706      1.3870     -9.7595      0.0000
   0  25   2     10.1060      1.4505    -10.2203      0.0000
   1  25   2      8.1955      1.5489     -8.7818      0.0000
   2  25   2     14.7599      2.6391    -14.1119      0.0000
   3  25   2     28.4446      1.8377     27.9023      0.0000
   4  25   2     32.7664      1.8748    -31.4124      0.0000
   5  25   2     16.6835      1.9232     17.9961      0.0000
   6  25   2     23.1795      2.0864     24.0891      0.0000
   7  25   2     20.6610      3.4808     21.1511      0.0000
   8  25   2      3.1068      4.1245      1.9585      0.0000
   9  25   2      6.8803      4.0336      6.1662      0.0000
  -9  26   2     19.2101      3.8687     19.6924      0.0000
  -8  26   2      5.5427      2.7813      1.1978      0.0000
  -7  26   2      9.0520      3.5759     -6.8135      0.0000
  -6  26   2     13.4283      2.4637     13.8363      0.0000
  -5  26   2     13.5633      1.5121     13.6970      0.0000
  -4  26   2      7.1115      2.3027      7.1077      0.0000
  -3  26   2      3.2720      1.8697      1.6011      0.0000
  -2  26   2      4.8273      2.1104     -0.9069      0.0000
  -1  26   2      4.9811      2.2520     -0.2834      0.0000
   0  26   2     10.8125      1.2266     -9.3903      0.0000
   1  26   2     16.7191      1.5187     16.2277      0.0000
   2  26   2      0.0000      2.6365      3.0451      0.0000
   3  26   2     29.9903      1.8800    -32.4768      0.0000
   4  26   2     18.5533      1.9462     19.0807      0.0000
   5  26   2     11.4390      1.9238     -9.7964      0.0000
   6  26   2     21.2829      3.3248    -22.4065      0.0000
   7  26   2      0.0000      2.9162      0.4857      0.0000
   8  26   2     13.2791      3.6893     10.2553      0.0000
   9  26   2      7.4618      3.9761     -7.7797      0.0000
  -9  27   2     16.7776      3.9381     -2.1875      0.0000
  -8  27   2     18.8089      3.8300     17.2448      0.0000
  -7  27   2     16.1222      3.3255     16.3099      0.0000
  -6  27   2      4.8034      3.1977     -4.8363      0.0000
  -5  27   2      4.3941      3.3392      2.9568      0.0000
  -4  27   2     13.2418      1.8250     14.9044      0.0000
  -3  27   2     19.5273      1.2799    -20.9992      0.0000
  -2  27   2     41.6978      1.2339    -41.0388      0.0000
  -1  27   2     30.8027      1.2741    -30.7868      0.0000
   0  27   2     12.2287      1.3658    -14.1528      0.0000
   1  27   2      6.1140      2.1000      3.7562      0.0000
   2  27   2     27.4068      3.8215     27.9720      0.0000
   3  27   2     30.6288      1.8740    -30.7835      0.0000
   4  27   2      9.6696      3.3007      7.8135      0.0000
   5  27   2      5.3576      3.2553     -8.4007      0.0000
   6  27   2      5.7231      2.2798     -3.5594      0.0000
   7  27   2     20.3540      3.6437     21.2005      0.0000
   8  27   2      9.0091      4.5399      3.8166      0.0000
   9  27   2     10.9988      3.8779      9.9324      0.0000
  -9  28   2     14.1628      3.8884    -19.2820      0.0000
  -8  28   2     30.1913      2.6815     26.6427      0.0000
  -7  28   2     28.2874      2.6311    -24.7620      0.0000
  -6  28   2      5.6277      2.4137      7.4826      0.0000
  -5  28   2      0.0000      3.1333     -2.1795      0.0000
  -4  28   2     26.2977      1.5187    -27.8093      0.0000
  -3  28   2      7.7333      3.2364      5.7485      0.0000
  -2  28   2     30.4347      1.2763     31.2663      0.0000
  -1  28   2     15.0592      1.4162    -13.3713      0.0000
   0  28   2     18.9310      1.3383    -16.8467      0.0000
   1  28   2     53.5011      1.5701     53.7441      0.0000
   2  28   2      5.2490      3.1894      3.6727      0.0000
   3  28   2     11.1798      2.2647     10.4374      0.0000
   4  28   2     26.6877      1.9719    -29.8455      0.0000
   5  28   2     17.2173      2.0423     16.1426      0.0000
   6  28   2      0.0000      4.3691      2.3418      0.0000
   7  28   2     16.1877      3.6174    -16.5305      0.0000
   8  28   2      2.6177      2.8260      3.7906      0.0000
   9  28   2     12.6296      4.1297     -6.9751      0.0000
  -9  29   2      0.0000      3.5030     -3.7710      0.0000
  -8  29   2     13.2458      2.8568     -6.4048      0.0000
  -7  29   2      7.5041      2.5994      0.5009      0.0000
  -6  29   2     27.6309      2.5435    -24.2903      0.0000
  -5  29   2     22.7904      2.4337     18.8284      0.0000
  -4  29   2     28.1771      2.3048    -27.1084      0.0000
  -3  29   2     29.6821      2.2469     29.4931      0.0000
  -2  29   2     21.8713      1.3051     21.9230      0.0000
  -1  29   2     49.8895      1.3270    -49.9383      0.0000
   0  29   2     19.4792      1.4430    -15.9110      0.0000
   1  29   2     84.9517      1.5955    -81.0389      0.0000
   2  29   2      4.8741      1.9730     -4.9878      0.0000
   3  29   2     22.6187      2.9921    -22.9701      0.0000
   4  29   2      6.9714      2.2997      1.5991      0.0000
   5  29   2      2.4617      3.2218      1.9411      0.0000
   6  29   2     21.2969      3.3746     20.2298      0.0000
   7  29   2      0.0000      4.3068     -0.9945      0.0000
   8  29   2      0.0000      3.5778     -3.3432      0.0000
   9  29   2      8.5684      4.5743     12.3105      0.0000
  -9  30   2      3.2674      2.9748      0.5910      0.0000
  -8  30   2      5.6413      2.9210      5.1510      0.0000
  -7  30   2      4.7199      3.3131     -6.6191      0.0000
  -6  30   2      5.2308      3.7680     -2.7573      0.0000
  -5  30   2     28.9500      2.6107    -30.7166      0.0000
  -4  30   2     13.5401      2.4524     11.0645      0.0000
  -3  30   2     11.8578      2.5027    -12.5494      0.0000
  -2  30   2     11.5121      1.2638     11.4470      0.0000
  -1  30   2     11.1592      1.3797      9.5281      0.0000
   0  30   2     47.3147      1.3911    -46.6239      0.0000
   1  30   2    122.2856      1.9703    119.5413      0.0000
   2  30   2     40.2963      1.6502     42.1302      0.0000
   3  30   2     14.6230      2.2718     13.4209      0.0000
   4  30   2      4.1922      3.1516      4.3421      0.0000
   5  30   2      1.2168      3.6145      3.3138      0.0000
   6  30   2      0.0000      3.1462      2.8221      0.0000
   7  30   2      0.0000      3.9626     -4.3702      0.0000
   8  30   2     11.4849      4.0864    -10.4171      0.0000
  -9  31   2      7.8511      2.9048      9.8834      0.0000
  -8  31   2      0.0000      4.5126      1.0770      0.0000
  -7  31   2     21.8643      2.6883     20.3701      0.0000
  -6  31   2     20.2987      3.1902     21.7317      0.0000
  -5  31   2      5.9115      3.0840      5.5299      0.0000
  -4  31   2     13.4626      2.4186     14.6804      0.0000
  -3  31   2      0.0000      3.2265     -1.0783      0.0000
  -2  31   2     22.0027      1.8557     21.2927      0.0000
  -1  31   2     15.3107      1.3895     14.1527      0.0000
   0  31   2     28.4969      1.4265    -28.1122      0.0000
   1  31   2     32.5794      1.6915     23.7137      0.0000
   2  31   2     11.1837      1.6477      9.6916      0.0000
   3  31   2      6.5541      1.7668      7.1686      0.0000
   4  31   2      8.1821      2.0233     -8.4748      0.0000
   5  31   2      7.6276      2.3582     -7.6012      0.0000
   6  31   2     10.0071      3.9835     -7.9973      0.0000
   7  31   2     23.8844      3.8346     21.6117      0.0000
   8  31   2     18.2843      4.2322     16.6094      0.0000
  -8  32   2      7.5596      3.1039     -2.5940      0.0000
  -7  32   2      4.8412      2.3782     -5.7655      0.0000
  -6  32   2      7.5442      2.8645     -4.3643      0.0000
  -5  32   2      0.0000      3.8790     -1.2147      0.0000
  -4  32   2      6.5088      3.0111      5.9205      0.0000
  -3  32   2     12.4323      2.3272     12.7001      0.0000
  -2  32   2     14.7135      1.7990     14.9423      0.0000
  -1  32   2      9.7875      1.5619      7.8911      0.0000
   0  32   2     18.5386      1.4956     16.7250      0.0000
   1  32   2      8.8862      1.7977      3.5671      0.0000
   2  32   2     17.0716      1.6669     16.2113      0.0000
   3  32   2      5.2981      2.1382      4.2201      0.0000
   4  32   2      0.0000      2.5348      1.0629      0.0000
   5  32   2     13.9009      3.7058     13.4215      0.0000
   6  32   2     14.4141      3.6524    -13.4698      0.0000
   7  32   2      0.0000      4.5575      0.1472      0.0000
   8  32   2     16.9656      4.1766     13.8011      0.0000
  -8  33   2      7.8059      2.9829      6.6907      0.0000
  -7  33   2     10.6550      2.9519      7.2040      0.0000
  -6  33   2     10.1550      2.5471     11.1708      0.0000
  -5  33   2      5.9082      2.8844     -6.7920      0.0000
  -4  33   2     11.3188      2.6647     14.4357      0.0000
  -3  33   2     14.1829      2.3888     14.4197      0.0000
  -2  33   2     16.1695      1.8297     20.0111      0.0000
  -1  33   2     36.3682      1.6556     36.8127      0.0000
   0  33   2     33.1664      1.4747    -31.8294      0.0000
   1  33   2     10.3284      2.1367    -11.5730      0.0000
   2  33   2     22.8467      1.7297    -21.1465      0.0000
   3  33   2     14.2993      3.5640    -15.8250      0.0000
   4  33   2     13.8633      1.9688    -14.8801      0.0000
   5  33   2     11.0014      3.3073      7.7656      0.0000
   6  33   2     15.5012      3.6106    -14.3465      0.0000
   7  33   2     14.9192      3.7957    -14.5883      0.0000
   8  33   2      4.0342      3.7913     -0.4975      0.0000
  -8  34   2      2.6109      3.6024      6.4947      0.0000
  -7  34   2      8.3106      5.1073     -1.8173      0.0000
  -6  34   2     10.0083      2.9860      6.8114      0.0000
  -5  34   2      7.2183      2.4750      8.5971      0.0000
  -4  34   2      5.3477      3.0611     -7.0796      0.0000
  -3  34   2      5.2962      2.7803     -5.0696      0.0000
  -2  34   2      4.0310      2.6995     -3.7813      0.0000
  -1  34   2      9.6125      1.4814      9.0967      0.0000
   0  34   2     14.0666      1.5565    -12.5822      0.0000
   1  34   2      5.1734      2.8547      5.6262      0.0000
   2  34   2      6.8918      1.8936      7.1973      0.0000
   3  34   2      5.7512      2.3110     -6.6105      0.0000
   4  34   2     36.4531      1.8783    -37.9902      0.0000
   5  34   2     22.0848      3.4528    -20.9977      0.0000
   6  34   2      0.0000      4.8632      5.4311      0.0000
   7  34   2      0.0000      3.7083      8.1386      0.0000
  -8  35   2      2.5898      3.3090     -2.3831      0.0000
  -7  35   2      0.0000      3.0944     -0.9079      0.0000
  -6  35   2     17.9031      2.7464     18.6115      0.0000
  -5  35   2      5.3496      3.1655      4.3437      0.0000
  -4  35   2      1.6451      3.5818     -1.0270      0.0000
  -3  35   2     17.4069      2.5224    -17.3315      0.0000
  -2  35   2      3.5624      3.3515     -6.6902      0.0000
  -1  35   2      7.7757      1.9041      9.0126      0.0000
   0  35   2     11.9239      1.6464     11.9042      0.0000
   1  35   2      4.7600      2.4084     -3.9417      0.0000
   2  35   2     19.1845      1.7815    -19.2037      0.0000
   3  35   2      0.0000      4.5620     -3.1522      0.0000
   4  35   2      7.5008      1.7050      5.5857      0.0000
   5  35   2      8.9672      2.6520     10.0726      0.0000
   6  35   2      5.4421      4.4696     -4.4252      0.0000
   7  35   2      9.2709      3.4296    -10.4517      0.0000
  -7  36   2      2.7812      3.6512     -1.8780      0.0000
  -6  36   2      6.5538      3.2088     -3.3156      0.0000
  -5  36   2     27.5918      2.7072     25.4404      0.0000
  -4  36   2      8.4928      2.6052      7.1703      0.0000
  -3  36   2      5.6376      3.2396      6.1003      0.0000
  -2  36   2     10.5363      2.3535     11.2297      0.0000
  -1  36   2     21.7017      1.9016    -20.9864      0.0000
   0  36   2      6.3996      1.3998     -8.1078      0.0000
   1  36   2      5.8453      2.3217      4.5695      0.0000
   2  36   2     21.9540      2.3457     19.8257      0.0000
   3  36   2     16.0981      2.5579    -17.8251      0.0000
   4  36   2      4.4509      3.3280      7.4195      0.0000
   5  36   2      3.5329      3.1239     -4.7880      0.0000
   6  36   2     11.4121      3.8515     11.9131      0.0000
   7  36   2     12.1784      4.3070     -8.9162      0.0000
  -7  37   2      6.0623      6.6523      7.2478      0.0000
  -6  37   2      7.8867      2.7682      6.9609      0.0000
  -5  37   2      0.0000      3.6130      1.1794      0.0000
  -4  37   2     12.3468      2.8061    -11.7628      0.0000
  -3  37   2     11.5852      2.8837    -11.7307      0.0000
  -2  37   2     11.9650      2.7572      7.3236      0.0000
  -1  37   2      6.2199      2.1420      4.3100      0.0000
   0  37   2     11.9228      2.4844    -12.4436      0.0000
   1  37   2     10.0311      1.8469     11.1297      0.0000
   2  37   2      6.8151      2.2714      1.6753      0.0000
   3  37   2      8.0256      3.5220      5.8277      0.0000
   4  37   2      0.0000      3.3023     -2.5252      0.0000
   5  37   2     28.2883      3.3075     30.3089      0.0000
   6  37   2     20.0749      3.2523     20.2594      0.0000
   7  37   2      3.3666      4.0716     -0.2628      0.0000
  -7  38   2     13.6963      3.0513      9.1701      0.0000
  -6  38   2      0.0000      3.6828      0.5634      0.0000
  -5  38   2     20.5199      2.8041     18.0517      0.0000
  -4  38   2     28.8408      2.6953    -29.6831      0.0000
  -3  38   2      5.6116      3.0047     -4.0601      0.0000
  -2  38   2      3.7901      2.9586     -5.2210      0.0000
  -1  38   2     26.0279      1.9845     27.3676      0.0000
   0  38   2     18.1940      1.8687     18.6619      0.0000
   1  38   2      6.2790      2.4361      0.1189      0.0000
   2  38   2      4.5999      3.3375      6.9015      0.0000
   3  38   2     35.3371      5.0279    -33.2618      0.0000
   4  38   2      8.5495      3.3343      6.6189      0.0000
   5  38   2      5.9165      3.8191     -5.5175      0.0000
   6  38   2     15.0058      4.9856     10.1166      0.0000
  -6  39   2      0.9496      2.6863      4.8659      0.0000
  -5  39   2     14.7181      2.9068    -13.1794      0.0000
  -4  39   2      0.0000      4.4322      0.2826      0.0000
  -3  39   2     29.2042      2.5869    -27.6882      0.0000
  -2  39   2     27.3114      2.5317    -29.1087      0.0000
  -1  39   2     16.6512      2.0100    -14.8963      0.0000
   0  39   2      9.6760      1.9956      9.8049      0.0000
   1  39   2     21.7166      2.3596    -20.1879      0.0000
   2  39   2      0.0000      3.5198     -0.2300      0.0000
   3  39   2      5.9330      6.1006     -6.8491      0.0000
   4  39   2      6.9697      2.7655      7.0303      0.0000
   5  39   2      5.0719      4.9293     -0.2056      0.0000
   6  39   2      0.0000      2.8529      1.9480      0.0000
  -6  40   2     16.3965      3.0988    -12.6742      0.0000
  -5  40   2      3.5936      3.6595      6.0728      0.0000
  -4  40   2     14.4646      2.8688    -12.4953      0.0000
  -3  40   2      7.7537      3.6387      6.6427      0.0000
  -2  40   2      2.7869      3.3936      0.3336      0.0000
  -1  40   2      4.7412      3.5189     -3.0326      0.0000
   0  40   2      5.6594      4.4693      6.9810      0.0000
   1  40   2     22.4029      3.7790    -19.8739      0.0000
   2  40   2      5.8026      3.0105     10.2910      0.0000
   3  40   2      3.4610      3.4776      2.1861      0.0000
   4  40   2     12.6687      5.3901     13.8186      0.0000
   5  40   2      6.6401      3.4788      5.3163      0.0000
   6  40   2      0.0000      4.1627     -6.6956      0.0000
  -5  41   2      5.2611      3.0273      3.8496      0.0000
  -4  41   2     11.9434      2.9120     -9.7366      0.0000
  -3  41   2     15.4631      2.8227     14.4413      0.0000
  -2  41   2      0.0000      3.6944     -5.9615      0.0000
  -1  41   2      8.4770      2.1076     -9.9760      0.0000
   0  41   2      0.0000      4.4047      1.7300      0.0000
   1  41   2      0.0000      3.2552      8.1642      0.0000
   2  41   2      5.7545      2.9713     -0.9438      0.0000
   3  41   2      3.9293      2.7978      6.4192      0.0000
   4  41   2      0.0000      2.8556      0.0739      0.0000
   5  41   2      4.3330      3.0979      7.2741      0.0000
  -5  42   2      9.2946      3.0293    -10.0621      0.0000
  -4  42   2      0.0000      3.8751     -0.6064      0.0000
  -3  42   2      6.0688      3.0714     -5.7471      0.0000
  -2  42   2     12.2559      2.8541    -11.1061      0.0000
  -1  42   2     15.3346      2.0467    -15.8929      0.0000
   0  42   2      0.0000      2.8600      1.6098      0.0000
   1  42   2      5.0928      4.3989      7.2648      0.0000
   2  42   2     10.2338      2.6133     -7.8661      0.0000
   3  42   2      0.0000      3.4373      0.4458      0.0000
   4  42   2      3.5931      5.1947     -2.1158      0.0000
   5  42   2      0.5020      3.6824      2.6517      0.0000
  -4  43   2      8.7890      3.2080     -7.2959      0.0000
  -3  43   2     12.4659      2.8860     14.2832      0.0000
  -2  43   2      8.5195      2.8781     -3.8261      0.0000
  -1  43   2      0.0000      3.0385     -2.4965      0.0000
   0  43   2      8.1252      4.4878     -4.8606      0.0000
   1  43   2     11.9664      3.8115     11.4267      0.0000
   2  43   2     14.1281      4.2550    -15.2480      0.0000
   3  43   2      8.9789      4.3861     -8.3289      0.0000
   4  43   2     23.9284      3.7627     21.8925      0.0000
  -4  44   2      4.4988      3.4621     -5.6114      0.0000
  -3  44   2     10.7065      2.8535      9.2411      0.0000
  -2  44   2      9.0935      2.7520      7.8546      0.0000
  -1  44   2     11.9364      2.7774      9.3396      0.0000
   0  44   2      5.7963      3.3481      5.3535      0.0000
   1  44   2      5.7528      4.8261     -3.1637      0.0000
   2  44   2      3.6418      3.7180     -5.1019      0.0000
   3  44   2      5.9780      3.3557      8.1561      0.0000
  -3  45   2     11.1749      2.8855      8.8326      0.0000
  -2  45   2     34.7745      2.7855     32.2601      0.0000
  -1  45   2      5.0427      3.3421      1.1714      0.0000
   0  45   2      3.0382      3.3823      0.6585      0.0000
   1  45   2      5.7749      4.3537     -5.7453      0.0000
   2  45   2      2.2375      3.3186      1.7493      0.0000
   3  45   2      7.5989      2.6827      7.7567      0.0000
  -2  46   2     10.9781      4.7278     -7.6588      0.0000
  -1  46   2     11.9743      4.4786     -4.3952      0.0000
   0  46   2      4.0020      3.1337      0.1024      0.0000
   1  46   2      5.7834      4.1224      7.1443      0.0000
   2  46   2      8.8897      4.2971    -13.0658      0.0000
 -11   0   3      0.0000      4.3050      2.4668      0.0000
  -9   0   3     15.5120      2.8950     14.7749      0.0000
  -7   0   3     55.3698      1.8363    -54.2130      0.0000
  -5   0   3    206.8506      1.5444   -196.2030      0.0000
  -3   0   3    122.1163      0.9106    128.1140      0.0000
  -1   0   3    166.6722      1.0615   -173.5125      0.0000
   1   0   3    665.7213      0.9255    665.1093      0.0000
   3   0   3    126.0658      1.4983    122.0463      0.0000
   5   0   3     12.9437      1.3331     12.4736      0.0000
   7   0   3     12.5178      1.5525    -13.6017      0.0000
   9   0   3     49.2441      3.9976    -50.3132      0.0000
  11   0   3     10.7934      4.2201     -2.8625      0.0000
 -11   1   3      1.7953      2.8146      7.7422      0.0000
 -10   1   3      8.0947      2.8253     10.6601      0.0000
  -9   1   3      3.5187      3.3492     -4.2126      0.0000
  -8   1   3      2.6749      2.2430      2.6649      0.0000
  -7   1   3     61.3620      1.3004     62.0661      0.0000
  -6   1   3     17.6674      1.0136    -17.6223      0.0000
  -5   1   3     90.3268      1.0972     87.1233      0.0000
  -4   1   3      7.2940      0.7914      6.3607      0.0000
  -3   1   3     25.3753      0.6198    -26.3541      0.0000
  -2   1   3      9.1032      0.5313      9.5135      0.0000
  -1   1   3     36.2994      0.4684    -37.6623      0.0000
   0   1   3      8.6261      0.5064      8.3508      0.0000
   1   1   3    310.3005      0.6479    310.2905      0.0000
   2   1   3     23.0297      0.6024    -23.3768      0.0000
   3   1   3    101.1720      0.7402     98.3078      0.0000
   4   1   3     16.4021      0.8310    -15.0482      0.0000
   5   1   3     12.1255      0.9355     -9.4980      0.0000
   6   1   3      2.7628      2.2174     -3.9129      0.0000
   7   1   3      0.0000      2.6875      0.8818      0.0000
   8   1   3     41.5772      1.2456     40.6178      0.0000
   9   1   3     13.0287      2.3966     10.2909      0.0000
  10   1   3     11.5661      2.7698     -8.5921      0.0000
  11   1   3      9.8437      4.2765      9.0112      0.0000
 -11   2   3      6.9390      3.2950     -9.0635      0.0000
 -10   2   3      5.9444      1.5791      9.6974      0.0000
  -9   2   3     18.9161      1.6931     21.7940      0.0000
  -8   2   3      1.6779      2.0155     -2.9379      0.0000
  -7   2   3     56.5853      1.2993    -54.6920      0.0000
  -6   2   3     24.5758      0.9921    -23.6352      0.0000
  -5   2   3     23.2412      0.9211    -21.5515      0.0000
  -4   2   3     29.9257      0.9878     29.4162      0.0000
  -3   2   3      7.1842      0.6907     -6.8981      0.0000
  -2   2   3      6.0107      0.5395      5.6378      0.0000
  -1   2   3     30.0504      0.5033    -31.2767      0.0000
   0   2   3     71.8942      0.5172     71.3514      0.0000
   1   2   3    188.0672      0.5425    189.2526      0.0000
   2   2   3      7.2773      0.5581     -6.0791      0.0000
   3   2   3    130.7208      1.0044    128.2833      0.0000
   4   2   3     38.0215      0.8868     36.1721      0.0000
   5   2   3     22.3183      0.9175     22.9962      0.0000
   6   2   3      2.3767      1.9504     -1.3505      0.0000
   7   2   3     21.1521      1.2541    -22.2435      0.0000
   8   2   3     32.1583      1.5346    -31.6248      0.0000
   9   2   3      9.5693      1.6949    -10.5634      0.0000
  10   2   3      8.7690      2.3923      6.8547      0.0000
  11   2   3     14.7775      3.3922    -12.9126      0.0000
 -11   3   3      9.9568      3.0777     10.9546      0.0000
 -10   3   3      1.6859      3.7070      4.8277      0.0000
  -9   3   3      8.0370      1.8720      5.6730      0.0000
  -8   3   3     13.3134      1.8910    -12.5926      0.0000
  -7   3   3      5.8531      2.6466     -0.7417      0.0000
  -6   3   3      4.9713      0.8562     -4.7197      0.0000
  -5   3   3      1.3531      1.6484     -2.6491      0.0000
  -4   3   3     45.9551      0.7022     45.3806      0.0000
  -3   3   3      5.0116      0.6975      5.1528      0.0000
  -2   3   3     12.8675      0.6608    -13.6982      0.0000
  -1   3   3     67.7233      0.5199     68.5450      0.0000
   0   3   3    226.1512      0.5031   -229.0314      0.0000
   1   3   3    188.1028      0.5339   -189.8933      0.0000
   2   3   3     34.7440      0.6278    -35.9438      0.0000
   3   3   3     52.4127      0.8700    -52.0265      0.0000
   4   3   3     11.8556      0.8473     10.5844      0.0000
   5   3   3      9.1033      1.0258     -8.9135      0.0000
   6   3   3      5.0595      1.2834     -5.5404      0.0000
   7   3   3     11.5894      1.5736    -12.1824      0.0000
   8   3   3     34.1689      1.5114    -34.6728      0.0000
   9   3   3      8.6567      2.2662     -9.4855      0.0000
  10   3   3      9.7724      3.5747      7.4111      0.0000
  11   3   3     27.5763      2.8350    -24.8330      0.0000
 -11   4   3      0.0000      3.8889      2.9650      0.0000
 -10   4   3     19.0004      2.2518    -20.6473      0.0000
  -9   4   3     11.4284      1.5841    -12.7093      0.0000
  -8   4   3     41.1077      1.5894     42.5398      0.0000
  -7   4   3     24.4441      1.1976     25.1642      0.0000
  -6   4   3     13.2996      0.8521    -13.4792      0.0000
  -5   4   3      1.0174      1.1905     -0.9024      0.0000
  -4   4   3      3.0001      0.7121      2.6915      0.0000
  -3   4   3     13.9568      0.5910    -14.5515      0.0000
  -2   4   3      0.5472      0.9097      1.1007      0.0000
  -1   4   3      4.2409      0.3968      4.4562      0.0000
   0   4   3     76.3627      0.4607    -76.4005      0.0000
   1   4   3     98.3335      0.5261    -99.5171      0.0000
   2   4   3      2.2278      0.8900     -4.6616      0.0000
   3   4   3     67.4536      0.6615    -67.8033      0.0000
   4   4   3     77.2854      1.2005    -74.7327      0.0000
   5   4   3     15.9535      1.1240    -16.7209      0.0000
   6   4   3      4.4511      0.9318      3.3352      0.0000
   7   4   3     15.2674      1.4798    -14.7872      0.0000
   8   4   3     15.6221      2.3210     14.7948      0.0000
   9   4   3      8.0532      2.4885      1.4931      0.0000
  10   4   3     27.9438      2.1601     25.6196      0.0000
  11   4   3     25.1286      2.8037    -18.7130      0.0000
 -11   5   3      5.6205      1.6972      0.0943      0.0000
 -10   5   3     11.2111      2.2962     11.8288      0.0000
  -9   5   3      0.0000      3.0241      4.6623      0.0000
  -8   5   3      6.4281      1.7009     -3.8520      0.0000
  -7   5   3     30.3049      1.1054     31.7951      0.0000
  -6   5   3      9.1204      0.8461     11.2498      0.0000
  -5   5   3      1.6471      1.1177     -0.8777      0.0000
  -4   5   3      1.7896      1.3322      1.9164      0.0000
  -3   5   3      6.5800      0.9250     -6.8686      0.0000
  -2   5   3      3.6809      0.7823      3.5048      0.0000
  -1   5   3      1.5684      1.1566     -3.1712      0.0000
   0   5   3     17.0198      0.4626     17.1447      0.0000
   1   5   3     44.4272      0.5076    -44.0553      0.0000
   2   5   3     26.6705      0.5970    -27.0855      0.0000
   3   5   3     24.6015      0.6675    -24.7052      0.0000
   4   5   3     51.6402      1.0625     51.4917      0.0000
   5   5   3     44.2122      1.0133    -43.9255      0.0000
   6   5   3      4.6312      1.2718     -3.6758      0.0000
   7   5   3     11.9260      1.4957     12.6598      0.0000
   8   5   3     52.5649      1.9978     51.4931      0.0000
   9   5   3     16.4429      2.0324     15.4611      0.0000
  10   5   3     32.6202      2.1819    -30.6562      0.0000
  11   5   3     12.7698      3.0310     11.9207      0.0000
 -11   6   3      4.8727      3.6234      5.4718      0.0000
 -10   6   3     11.5767      2.3714    -13.0995      0.0000
  -9   6   3      3.7503      2.7444      0.2480      0.0000
  -8   6   3     21.5020      1.3116     22.2143      0.0000
  -7   6   3     22.3874      1.2117     22.2735      0.0000
  -6   6   3      7.3513      0.8047      7.3819      0.0000
  -5   6   3     17.4850      0.7278    -16.9277      0.0000
  -4   6   3     15.6530      0.5990    -15.9192      0.0000
  -3   6   3     17.3144      0.8047    -17.6761      0.0000
  -2   6   3     31.5922      0.7231     30.2287      0.0000
  -1   6   3     46.9404      0.4752    -48.5110      0.0000
   0   6   3    125.9852      0.8477   -129.0898      0.0000
   1   6   3     88.3494      0.6233     88.6354      0.0000
   2   6   3     30.5112      0.6291     29.7281      0.0000
   3   6   3     18.4155      0.8732    -18.6810      0.0000
   4   6   3     35.3747      0.8088    -34.9673      0.0000
   5   6   3      9.6071      0.9880     -9.4483      0.0000
   6   6   3      0.6230      1.8835     -0.4621      0.0000
   7   6   3      4.7869      2.3608     -6.6241      0.0000
   8   6   3     13.2637      3.6400     -4.1590      0.0000
   9   6   3     21.5359      2.0606     22.9908      0.0000
  10   6   3     25.1132      2.4263    -22.8419      0.0000
  11   6   3     22.8963      4.0260     22.2616      0.0000
 -11   7   3     12.0307      3.4777     14.9482      0.0000
 -10   7   3     11.6470      3.3230      9.3449      0.0000
  -9   7   3     25.5314      1.6801     26.0139      0.0000
  -8   7   3     17.1248      1.2999     16.3497      0.0000
  -7   7   3     35.5879      1.1870    -36.1883      0.0000
  -6   7   3     33.8541      1.4357    -34.5260      0.0000
  -5   7   3     10.9507      0.6974     10.4067      0.0000
  -4   7   3     18.7313      0.7122     17.7608      0.0000
  -3   7   3      0.0000      1.1263     -0.0672      0.0000
  -2   7   3      3.1113      0.6646     -3.0201      0.0000
  -1   7   3     17.3958      0.4780    -17.4950      0.0000
   0   7   3     82.8981      0.6093    -85.8977      0.0000
   1   7   3    103.3689      0.5563    105.9115      0.0000
   2   7   3     69.8345      0.7064     71.3188      0.0000
   3   7   3     76.4248      0.7545    -74.5715      0.0000
   4   7   3     78.2940      1.0233    -76.0175      0.0000
   5   7   3     62.3512      1.2091     59.6771      0.0000
   6   7   3      8.4199      0.9297      8.1977      0.0000
   7   7   3     20.4675      1.2910     19.7664      0.0000
   8   7   3     45.8965      2.5143     43.9505      0.0000
   9   7   3     33.3357      2.0687    -30.1099      0.0000
  10   7   3     10.1833      2.9763      5.8614      0.0000
  11   7   3     13.4185      4.0507     12.4248      0.0000
 -11   8   3     15.0284      3.8952      9.9551      0.0000
 -10   8   3     11.5277      3.6185    -11.3189      0.0000
  -9   8   3     30.3412      1.6458    -30.5982      0.0000
  -8   8   3      6.2909      1.6059      7.2857      0.0000
  -7   8   3     29.4751      1.1818     29.9991      0.0000
  -6   8   3     14.9919      0.8716     14.8517      0.0000
  -5   8   3      1.7441      1.5553     -1.3520      0.0000
  -4   8   3     60.0953      0.9929     58.1384      0.0000
  -3   8   3     41.0533      0.9554    -43.4202      0.0000
  -2   8   3     25.6078      0.5918    -26.4327      0.0000
  -1   8   3     12.5484      0.6041     12.4606      0.0000
   0   8   3     73.8292      0.5523     75.9970      0.0000
   1   8   3     56.2020      0.5059    -57.1558      0.0000
   2   8   3     51.4080      0.8145     51.8471      0.0000
   3   8   3     15.2520      0.7618    -15.9864      0.0000
   4   8   3      4.2458      1.5147      1.6055      0.0000
   5   8   3      8.8244      1.6904      9.1968      0.0000
   6   8   3      3.4219      2.0390     -4.5201      0.0000
   7   8   3     30.6069      1.2640    -29.7333      0.0000
   8   8   3     12.4299      3.3897     10.8540      0.0000
   9   8   3     14.5914      2.3500     -6.6628      0.0000
  10   8   3      8.2820      3.4192     -6.6876      0.0000
  11   8   3      0.0000      4.1501     -0.1168      0.0000
 -11   9   3      8.8090      3.7610      5.7782      0.0000
 -10   9   3      5.6417      3.7273      5.7576      0.0000
  -9   9   3      5.3830      4.0151     -5.3426      0.0000
  -8   9   3     10.0988      1.2342     -9.0786      0.0000
  -7   9   3      4.5194      2.4814      3.2120      0.0000
  -6   9   3     38.8129      0.8085     38.7575      0.0000
  -5   9   3     46.9685      0.7602     47.6242      0.0000
  -4   9   3    121.5076      1.0720    119.2703      0.0000
  -3   9   3    213.8302      0.8871   -210.6098      0.0000
  -2   9   3     12.7394      0.5658    -12.4839      0.0000
  -1   9   3    236.4273      1.3892   -248.5035      0.0000
   0   9   3     19.6990      0.9082     19.5677      0.0000
   1   9   3    165.8337      1.1556    165.4518      0.0000
   2   9   3    112.4900      1.1732   -111.2424      0.0000
   3   9   3     22.5287      0.7539     22.3205      0.0000
   4   9   3     46.4051      1.0015    -43.9619      0.0000
   5   9   3     28.5713      1.0701     28.0710      0.0000
   6   9   3      1.2883      2.4286     -2.7554      0.0000
   7   9   3     16.4512      1.7777     16.7550      0.0000
   8   9   3     20.6881      2.3830    -19.6919      0.0000
   9   9   3     37.0592      2.5074    -37.6303      0.0000
  10   9   3     23.4910      2.6979     20.6080      0.0000
  11   9   3     32.0393      4.1030     30.0244      0.0000
 -11  10   3      9.6518      4.1702      7.7062      0.0000
 -10  10   3      0.0000      3.7215      6.3651      0.0000
  -9  10   3      1.9263      4.2775     -2.0882      0.0000
  -8  10   3     13.7659      1.2371    -14.0452      0.0000
  -7  10   3     35.6784      1.1643     35.7218      0.0000
  -6  10   3     25.4751      0.9759    -26.7975      0.0000
  -5  10   3      3.2649      0.7233      2.3932      0.0000
  -4  10   3     35.7665      0.8515    -35.8183      0.0000
  -3  10   3     44.4659      0.7420     44.4809      0.0000
  -2  10   3     27.5941      0.6399     28.1558      0.0000
  -1  10   3     19.7178      0.6003     19.7869      0.0000
   0  10   3     35.0967      0.7294    -36.5436      0.0000
   1  10   3     39.1287      0.7013     40.4302      0.0000
   2  10   3     27.1581      0.9416    -27.0559      0.0000
   3  10   3      0.0000      1.4464     -1.7318      0.0000
   4  10   3      2.2111      1.5601     -0.9471      0.0000
   5  10   3      6.0205      2.0189     -4.5605      0.0000
   6  10   3     30.7324      1.1182     30.0926      0.0000
   7  10   3     25.4887      2.7285    -24.6606      0.0000
   8  10   3     24.2147      3.4522     23.3862      0.0000
   9  10   3      6.3603      4.6051      0.6885      0.0000
  10  10   3     18.0720      2.7229    -13.2431      0.0000
  11  10   3     11.9135      4.5489     -2.1936      0.0000
 -11  11   3     33.3791      3.8499     29.9681      0.0000
 -10  11   3      7.0280      2.9986     -5.2226      0.0000
  -9  11   3     13.5397      2.3621     14.8795      0.0000
  -8  11   3      9.9457      1.7021    -10.8414      0.0000
  -7  11   3     20.5867      1.6470    -19.3996      0.0000
  -6  11   3      4.0229      1.5025      2.5281      0.0000
  -5  11   3     16.5521      0.8362    -16.2972      0.0000
  -4  11   3     17.5777      0.9133     18.4786      0.0000
  -3  11   3      8.9772      0.6689     -9.0879      0.0000
  -2  11   3     21.0308      1.1477     19.8113      0.0000
  -1  11   3     94.2118      0.6599     99.2137      0.0000
   0  11   3     13.5796      0.8114     15.8648      0.0000
   1  11   3     16.0483      0.7746    -15.3302      0.0000
   2  11   3     89.3256      1.6687    -88.4339      0.0000
   3  11   3     30.2611      0.9881    -28.7932      0.0000
   4  11   3     37.7479      1.3668    -37.1442      0.0000
   5  11   3     63.0583      1.1300     61.6042      0.0000
   6  11   3      4.8661      1.4179     -5.5993      0.0000
   7  11   3     48.0085      1.9949     47.2222      0.0000
   8  11   3      4.5139      3.9433      0.8027      0.0000
   9  11   3     13.7151      3.5899    -13.7397      0.0000
  10  11   3      1.3953      3.8493     -4.7785      0.0000
  11  11   3     15.8711      4.2233    -12.2041      0.0000
 -11  12   3     28.5679      3.8651    -27.1406      0.0000
 -10  12   3      9.8734      3.8317     -7.5655      0.0000
  -9  12   3      8.8318      2.2502     -9.3524      0.0000
  -8  12   3     12.3104      1.9808     12.0764      0.0000
  -7  12   3     24.3230      1.4304     22.5588      0.0000
  -6  12   3     49.0338      1.2647    -52.9488      0.0000
  -5  12   3      3.3923      1.4253     -5.6109      0.0000
  -4  12   3     28.4684      1.2825    -28.7450      0.0000
  -3  12   3     11.1694      0.7262    -11.2428      0.0000
  -2  12   3     80.1778      0.8682    -80.0371      0.0000
  -1  12   3      8.6846      0.7494     -7.5851      0.0000
   0  12   3     64.8964      0.9516     65.0065      0.0000
   1  12   3     53.1147      1.1370    -54.2421      0.0000
   2  12   3     15.9728      0.7562     16.1584      0.0000
   3  12   3      4.2178      1.7365     -0.3488      0.0000
   4  12   3     10.1078      1.8371      9.4943      0.0000
   5  12   3     17.0567      2.1436     10.5245      0.0000
   6  12   3     13.1151      1.8847    -13.2965      0.0000
   7  12   3     38.0471      2.0064     35.4695      0.0000
   8  12   3      8.8807      2.6393      7.4165      0.0000
   9  12   3     19.3925      3.7230     16.7576      0.0000
  10  12   3     17.0893      2.7078     15.4590      0.0000
  11  12   3     10.9982      4.4971    -10.0573      0.0000
 -11  13   3     15.1034      3.8190    -14.2274      0.0000
 -10  13   3      9.1991      3.4537    -11.9623      0.0000
  -9  13   3     35.1120      3.4047    -36.3539      0.0000
  -8  13   3     25.0250      2.0017    -26.4827      0.0000
  -7  13   3     43.3330      2.7636     42.9634      0.0000
  -6  13   3     30.5646      1.2374     31.7201      0.0000
  -5  13   3     10.5661      1.3142     11.9475      0.0000
  -4  13   3      1.3400      1.7453     -1.0650      0.0000
  -3  13   3     19.9438      0.9013     19.4060      0.0000
  -2  13   3     11.7032      1.9976     -4.2376      0.0000
  -1  13   3      7.1737      0.7218      7.4253      0.0000
   0  13   3     24.0816      0.8763     22.7181      0.0000
   1  13   3     34.4631      1.0083    -36.1938      0.0000
   2  13   3     11.8020      0.7854     12.5486      0.0000
   3  13   3     63.7531      1.1135     61.7216      0.0000
   4  13   3     28.2115      1.0895     26.9114      0.0000
   5  13   3     77.6468      1.7593    -74.6356      0.0000
   6  13   3     18.8040      1.8695     19.4784      0.0000
   7  13   3     17.0000      2.1204    -15.8400      0.0000
   8  13   3     30.5450      2.0802     28.5830      0.0000
   9  13   3     24.4678      3.6642    -24.1945      0.0000
  10  13   3     10.3314      3.6892      6.3244      0.0000
  11  13   3     16.1284      4.4628    -15.1293      0.0000
 -11  14   3     16.7375      3.7989     16.3556      0.0000
 -10  14   3      9.6842      3.7133     -7.7754      0.0000
  -9  14   3      8.6185      3.6729     -2.1540      0.0000
  -8  14   3     24.6052      2.0222    -25.5564      0.0000
  -7  14   3     50.2761      1.9245     48.8035      0.0000
  -6  14   3     18.4756      1.2135    -19.3565      0.0000
  -5  14   3     24.9247      1.4764     25.2354      0.0000
  -4  14   3      0.6558      2.7848      1.5921      0.0000
  -3  14   3     30.8721      1.0403     30.0769      0.0000
  -2  14   3     24.7411      3.3110     14.8392      0.0000
  -1  14   3     21.6956      0.7912     21.6153      0.0000
   0  14   3      0.0000      1.7224     -1.5394      0.0000
   1  14   3     23.2333      2.5204     24.0631      0.0000
   2  14   3      6.4515      1.6570     -8.2985      0.0000
   3  14   3     10.4395      1.4276    -10.5036      0.0000
   4  14   3     21.6712      1.0943    -21.9580      0.0000
   5  14   3     12.4564     10.7154     -1.6971      0.0000
   6  14   3      3.9725      3.7004     -3.3978      0.0000
   7  14   3     24.6650      1.9482    -26.0374      0.0000
   8  14   3     43.8006      3.4581     41.1568      0.0000
   9  14   3     13.9676      3.7147     10.7663      0.0000
  10  14   3     27.9002      3.9928    -24.7026      0.0000
 -11  15   3      6.5420      3.8759     -0.6653      0.0000
 -10  15   3      1.7510      3.0550     -1.1542      0.0000
  -9  15   3     10.5311      3.0853    -10.1542      0.0000
  -8  15   3     24.3674      1.9871    -24.5389      0.0000
  -7  15   3     44.5168      2.0645     44.6137      0.0000
  -6  15   3      3.8590      3.1977     -1.9928      0.0000
  -5  15   3     21.9856      3.0385     21.9609      0.0000
  -4  15   3     16.2424      0.8177     17.6716      0.0000
  -3  15   3     88.1424      1.1700     84.8212      0.0000
  -2  15   3    121.2141      1.0914    117.8851      0.0000
  -1  15   3     48.9622      0.8188    -48.7072      0.0000
   0  15   3     30.3524      0.9328     31.6870      0.0000
   1  15   3     23.9258      2.1663     23.3458      0.0000
   2  15   3      5.3641      1.0995      5.5142      0.0000
   3  15   3     48.5089      1.1510     47.1151      0.0000
   4  15   3     17.0407      2.1786     16.5039      0.0000
   5  15   3     23.8246      1.8033    -25.0204      0.0000
   6  15   3      7.5570      2.0548      8.7409      0.0000
   7  15   3     10.2325      2.7811     -0.2302      0.0000
   8  15   3     14.4880      3.9108      7.9275      0.0000
   9  15   3      8.8376      4.1340     -4.2006      0.0000
  10  15   3     36.3855      3.9888    -35.7502      0.0000
 -11  16   3     10.3875      3.7231      8.1883      0.0000
 -10  16   3      4.4520      2.6191     -9.3282      0.0000
  -9  16   3     18.0027      3.5775    -17.9622      0.0000
  -8  16   3     18.3609      3.3955     17.8632      0.0000
  -7  16   3     13.3033      2.2874     -8.2825      0.0000
  -6  16   3     15.1719      1.7832     15.2632      0.0000
  -5  16   3     14.5658      1.8094    -15.3063      0.0000
  -4  16   3     22.8356      0.7316    -22.6952      0.0000
  -3  16   3     13.2980      1.5773    -12.2476      0.0000
  -2  16   3     13.1864      2.8297      4.8272      0.0000
  -1  16   3     30.3439      0.8608    -32.5940      0.0000
   0  16   3      3.3603      1.2226      4.1990      0.0000
   1  16   3     58.7040      2.5481     60.9146      0.0000
   2  16   3     26.6097      1.0304     28.4934      0.0000
   3  16   3     71.0623      2.3660    -73.0503      0.0000
   4  16   3     51.2664      1.8140     50.5110      0.0000
   5  16   3      8.0651      3.8495      4.3572      0.0000
   6  16   3     11.7380      2.0150     10.2959      0.0000
   7  16   3     48.7273      2.0033    -47.6177      0.0000
   8  16   3      9.2727      4.2989      8.4477      0.0000
   9  16   3      2.2254      3.5496     -3.7066      0.0000
  10  16   3     14.3880      4.2064      8.0629      0.0000
 -11  17   3      0.0000      3.4876      0.8131      0.0000
 -10  17   3      0.0000      3.6914      3.6222      0.0000
  -9  17   3     14.6920      3.6999     10.9165      0.0000
  -8  17   3     39.0028      2.0044    -39.7488      0.0000
  -7  17   3     42.6525      2.1617     43.1427      0.0000
  -6  17   3      8.5255      2.6652     12.1432      0.0000
  -5  17   3     18.0139      2.2595    -18.3654      0.0000
  -4  17   3      7.5845      1.3904     -8.3867      0.0000
  -3  17   3     32.4019      1.8306    -26.6406      0.0000
  -2  17   3      3.2813      0.9896      2.6563      0.0000
  -1  17   3      0.0000      1.8824      2.3864      0.0000
   0  17   3      0.0000      1.5204      0.2234      0.0000
   1  17   3     24.9741      1.3687    -26.4560      0.0000
   2  17   3     21.4506      1.5705     22.3174      0.0000
   3  17   3     44.0565      2.2470     42.9141      0.0000
   4  17   3     52.6159      1.1799     53.3687      0.0000
   5  17   3     33.6516      2.0112    -34.6119      0.0000
   6  17   3     19.7082      1.9194     18.3302      0.0000
   7  17   3     17.2565      3.0642     13.1119      0.0000
   8  17   3     10.0428      3.1255     -4.3995      0.0000
   9  17   3     27.6256      3.7106    -29.2077      0.0000
  10  17   3      2.0989      3.3201     -5.8369      0.0000
 -11  18   3      5.4465      4.3445      1.4597      0.0000
 -10  18   3      5.4840      4.1039      9.6040      0.0000
  -9  18   3     21.7960      3.5854     23.7342      0.0000
  -8  18   3     24.4523      2.6081    -23.6843      0.0000
  -7  18   3      9.0759      2.7147      1.0212      0.0000
  -6  18   3      3.1676      2.6380     -0.5257      0.0000
  -5  18   3     57.7305      3.5859    -61.8956      0.0000
  -4  18   3     11.9894      0.7991    -12.6184      0.0000
  -3  18   3     84.9755      1.2619    -81.5224      0.0000
  -2  18   3     25.0384      1.2851     23.3401      0.0000
  -1  18   3     23.9210      1.0037     23.2301      0.0000
   0  18   3     12.3457      1.1845     12.6077      0.0000
   1  18   3     21.0724      2.8099    -22.1689      0.0000
   2  18   3    110.5258      2.3614   -109.6414      0.0000
   3  18   3     21.3829      2.1048     20.8382      0.0000
   4  18   3     21.7176      1.3958    -21.1078      0.0000
   5  18   3      5.2646      2.0806     -0.5401      0.0000
   6  18   3      8.5323      1.8952      8.7242      0.0000
   7  18   3     10.3302      2.1722     11.1043      0.0000
   8  18   3     21.5625      3.6621    -20.0960      0.0000
   9  18   3     19.1336      3.9015    -20.8439      0.0000
  10  18   3     14.6883      3.6801    -10.6360      0.0000
 -10  19   3      0.0000      4.1471      0.8565      0.0000
  -9  19   3      6.3230      2.8648      4.5438      0.0000
  -8  19   3     14.4702      3.6537     15.4836      0.0000
  -7  19   3     44.8979      1.9446    -46.1843      0.0000
  -6  19   3      7.3581      2.4723      5.1158      0.0000
  -5  19   3     26.2638      2.9515     20.4566      0.0000
  -4  19   3      8.2004      2.8045     -2.8898      0.0000
  -3  19   3     37.2312      1.5664     36.0090      0.0000
  -2  19   3     24.8748      1.1127    -25.7267      0.0000
  -1  19   3      9.5622      1.7023     10.5073      0.0000
   0  19   3      8.5601      3.8674     -6.4407      0.0000
   1  19   3      3.8193      5.0190      4.9388      0.0000
   2  19   3     78.7216      1.6300    -80.8768      0.0000
   3  19   3     50.2414      1.9802    -51.3055      0.0000
   4  19   3      8.5375      1.3923      8.6956      0.0000
   5  19   3      0.0000      4.3681     -3.3693      0.0000
   6  19   3      3.7485      2.8427      1.7699      0.0000
   7  19   3      6.7406      3.0781     -0.9411      0.0000
   8  19   3     19.9247      3.5268     21.7774      0.0000
   9  19   3      4.3175      3.6050     -0.7243      0.0000
  10  19   3     13.6337      4.3829     14.3455      0.0000
 -10  20   3      3.4637      4.0500     -5.8063      0.0000
  -9  20   3      5.8062      2.4545      7.0831      0.0000
  -8  20   3     11.0404      3.6219    -13.4661      0.0000
  -7  20   3     17.5407      2.0387     16.3454      0.0000
  -6  20   3     48.6060      1.9363     50.3236      0.0000
  -5  20   3     43.1554      3.2675    -47.4995      0.0000
  -4  20   3     38.3907      1.3952     37.9498      0.0000
  -3  20   3     30.1557      1.5576    -30.8973      0.0000
  -2  20   3     64.2340      1.4151    -65.3949      0.0000
  -1  20   3     50.2701      1.0626    -51.4705      0.0000
   0  20   3     85.4747      1.3291     83.7820      0.0000
   1  20   3     13.7627      1.4831     11.1969      0.0000
   2  20   3     45.2716      5.2439     45.3939      0.0000
   3  20   3     35.3208      0.9349     37.3558      0.0000
   4  20   3     28.3765      1.2139    -29.7042      0.0000
   5  20   3      8.4872      1.9940      7.6323      0.0000
   6  20   3     25.0858      1.9927    -24.0286      0.0000
   7  20   3     39.8962      2.0516    -37.4111      0.0000
   8  20   3     27.1992      3.5960     23.6551      0.0000
   9  20   3     18.5120      3.8123     19.0514      0.0000
  10  20   3     13.3396      4.1149     12.9622      0.0000
 -10  21   3      2.7117      3.4915      7.5011      0.0000
  -9  21   3      8.3534      3.8310     -9.1061      0.0000
  -8  21   3      0.0000      3.8689     -0.5116      0.0000
  -7  21   3     16.9200      1.9660    -17.5026      0.0000
  -6  21   3     47.7971      3.1074     45.8323      0.0000
  -5  21   3     30.1548      2.3258     30.9967      0.0000
  -4  21   3     22.2491      1.2949    -21.8354      0.0000
  -3  21   3     12.7055      1.4376    -10.8009      0.0000
  -2  21   3     33.5739      1.8697     30.1497      0.0000
  -1  21   3      9.1922      1.3189     -5.7068      0.0000
   0  21   3     38.5792      1.3455    -34.4022      0.0000
   1  21   3     21.5656      2.2836     20.2635      0.0000
   2  21   3     42.8568      4.8900    -45.8210      0.0000
   3  21   3     10.2277      1.0431    -11.1950      0.0000
   4  21   3      0.0000      2.0504     -1.9362      0.0000
   5  21   3      9.1240      3.3009      6.1185      0.0000
   6  21   3      9.6306      2.4468      9.6861      0.0000
   7  21   3     24.9561      3.4357    -22.7257      0.0000
   8  21   3      9.8026      3.7205     14.0858      0.0000
   9  21   3     28.3899      3.9013     29.4076      0.0000
  10  21   3      4.4643      3.8457      3.6678      0.0000
 -10  22   3      9.8417      3.8408     12.5874      0.0000
  -9  22   3      5.4884      4.1664      7.1591      0.0000
  -8  22   3      0.0000      4.4539      1.0510      0.0000
  -7  22   3      6.4001      2.4487     -4.2141      0.0000
  -6  22   3     59.1967      3.3566    -57.5411      0.0000
  -5  22   3      4.7682      1.8156     -1.9912      0.0000
  -4  22   3     13.2902      1.3309     12.4736      0.0000
  -3  22   3      2.6864      2.1197     -1.7746      0.0000
  -2  22   3      2.2332      1.6872      0.3837      0.0000
  -1  22   3     19.9260      1.1131    -18.5904      0.0000
   0  22   3     27.4354      1.3604    -25.4401      0.0000
   1  22   3     27.1389      2.3003     25.5040      0.0000
   2  22   3     50.4199      4.8722    -52.3908      0.0000
   3  22   3      3.8437      1.2878      3.5358      0.0000
   4  22   3      3.0196      0.9254     -4.4639      0.0000
   5  22   3     25.6514      1.9469     26.4737      0.0000
   6  22   3     25.3451      2.0532     23.7989      0.0000
   7  22   3      7.5497      4.9017     -0.2252      0.0000
   8  22   3     14.1311      3.6802    -17.5290      0.0000
   9  22   3     18.6417      3.9148    -15.9585      0.0000
  10  22   3      0.0000      5.8645      6.2505      0.0000
 -10  23   3      6.4427      1.7183     -5.9766      0.0000
  -9  23   3      0.0000      3.3351     -1.3873      0.0000
  -8  23   3      0.0000      4.7825     -3.3361      0.0000
  -7  23   3      8.6697      5.7868     -9.6598      0.0000
  -6  23   3     21.7228      2.3612    -19.9741      0.0000
  -5  23   3     29.6557      1.6929     30.5571      0.0000
  -4  23   3     10.1171      1.4407     -9.8875      0.0000
  -3  23   3      9.2751      1.5315    -11.0643      0.0000
  -2  23   3      2.9115      1.5042     -1.4920      0.0000
  -1  23   3      3.0964      1.6592      4.1352      0.0000
   0  23   3     18.8538      1.4320    -16.4102      0.0000
   1  23   3     11.2379      2.3624     -9.5430      0.0000
   2  23   3     11.1926      5.1014     -9.5178      0.0000
   3  23   3     20.7858      1.2156    -22.2929      0.0000
   4  23   3      0.0000      1.2728     -1.9545      0.0000
   5  23   3      2.6651      3.2498     -2.0357      0.0000
   6  23   3     22.2307      2.0947     21.5237      0.0000
   7  23   3     17.9686      3.4529     20.3978      0.0000
   8  23   3     15.9134      3.4841    -16.7647      0.0000
   9  23   3     18.7891      3.9260    -17.1852      0.0000
 -10  24   3      7.6758      2.6229      7.1406      0.0000
  -9  24   3      0.0000      4.1845      4.0193      0.0000
  -8  24   3      2.2915      3.5140      3.3767      0.0000
  -7  24   3      7.9360      2.0034     -9.2259      0.0000
  -6  24   3     18.9521      2.3897    -17.9127      0.0000
  -5  24   3     22.8615      1.3612     23.9674      0.0000
  -4  24   3     16.3650      1.3951    -14.7620      0.0000
  -3  24   3      9.3914      1.3015      9.8549      0.0000
  -2  24   3     23.9875      1.0989    -24.9468      0.0000
  -1  24   3     11.4727      1.2158     10.7679      0.0000
   0  24   3     34.6150      1.2312     33.7411      0.0000
   1  24   3     12.5916      2.5187      9.4797      0.0000
   2  24   3     32.5074      2.6119    -31.3314      0.0000
   3  24   3     13.8214      2.0071     15.6554      0.0000
   4  24   3     10.5502      4.2351      6.7040      0.0000
   5  24   3      4.5378      2.8624     -6.6038      0.0000
   6  24   3      5.5505      3.1846     -1.0817      0.0000
   7  24   3     13.5502      3.8868     16.5222      0.0000
   8  24   3      8.0065      4.4647      1.8007      0.0000
   9  24   3      8.8507      4.4504      5.5071      0.0000
 -10  25   3      0.0000      4.7889      4.4345      0.0000
  -9  25   3     11.0697      2.7315     -7.6786      0.0000
  -8  25   3      1.5430      2.5781     -5.1656      0.0000
  -7  25   3      6.1134      3.2362      5.9832      0.0000
  -6  25   3     21.4014      2.6748     20.1830      0.0000
  -5  25   3     14.4568      1.4183    -14.9012      0.0000
  -4  25   3      2.5097      2.5660      0.6258      0.0000
  -3  25   3      8.1620      0.9440     -8.8295      0.0000
  -2  25   3      6.8180      1.2450      4.3883      0.0000
  -1  25   3      6.3567      2.1103      6.6979      0.0000
   0  25   3     23.6722      1.3033     21.2621      0.0000
   1  25   3      4.5651      2.7191      0.6905      0.0000
   2  25   3     38.4963      2.6332    -36.0343      0.0000
   3  25   3      9.2644      1.6446    -10.4334      0.0000
   4  25   3     47.6486      1.9394     48.2427      0.0000
   5  25   3     18.4502      2.0333     21.1681      0.0000
   6  25   3      8.2500      1.8635     -9.6882      0.0000
   7  25   3     15.5368      3.7874    -15.5999      0.0000
   8  25   3      0.0000      4.0350      1.2851      0.0000
   9  25   3      9.4875      5.1857     -5.4441      0.0000
  -9  26   3      3.5575      2.9795      3.1818      0.0000
  -8  26   3     10.3213      2.5516     11.2317      0.0000
  -7  26   3      4.0706      3.1989     -3.2582      0.0000
  -6  26   3      1.8956      3.3170      2.0353      0.0000
  -5  26   3     15.8705      2.3266    -16.1510      0.0000
  -4  26   3      7.0512      1.7213     -4.8322      0.0000
  -3  26   3      8.2365      1.9002      0.5197      0.0000
  -2  26   3     32.1074      1.1673     32.9950      0.0000
  -1  26   3     11.2262      1.2867     10.1156      0.0000
   0  26   3     26.4913      1.3315    -19.7034      0.0000
   1  26   3     13.6240      3.2808    -12.5949      0.0000
   2  26   3     25.6585      2.7259     26.6482      0.0000
   3  26   3     26.7355      2.0724    -24.0392      0.0000
   4  26   3     19.9585      2.0515     21.8290      0.0000
   5  26   3     22.2182      2.0849    -24.5538      0.0000
   6  26   3      8.2056      1.9987     -8.6634      0.0000
   7  26   3      8.5346      3.8148      2.9689      0.0000
   8  26   3      0.0000      5.3492      1.9376      0.0000
   9  26   3      9.2429      4.3262     -7.9318      0.0000
  -9  27   3      0.0000      4.2503      1.2407      0.0000
  -8  27   3     12.2973      2.9113     10.0787      0.0000
  -7  27   3     15.0969      3.4068     15.1755      0.0000
  -6  27   3     36.4471      2.4277     34.9981      0.0000
  -5  27   3     19.8533      2.3283    -17.5398      0.0000
  -4  27   3     42.0688      1.5348    -40.5512      0.0000
  -3  27   3     32.0910      1.6787    -31.5190      0.0000
  -2  27   3      8.1696      1.2322      8.8098      0.0000
  -1  27   3     17.5618      1.3014    -19.0358      0.0000
   0  27   3     34.5118      1.3430     30.0988      0.0000
   1  27   3      5.1675      2.2207      0.3882      0.0000
   2  27   3     34.2333      2.7530    -32.3249      0.0000
   3  27   3     54.9416      1.9406     51.7795      0.0000
   4  27   3     11.2928      2.2007     -7.0258      0.0000
   5  27   3      5.9202      2.4933      5.2451      0.0000
   6  27   3      9.4164      5.0620     -0.1077      0.0000
   7  27   3      8.3070      3.5586     -6.4745      0.0000
   8  27   3      0.0000      4.8305     -0.3942      0.0000
   9  27   3     12.7425      4.1805     13.9285      0.0000
  -9  28   3      0.0000      4.3370     -2.4061      0.0000
  -8  28   3     11.5604      2.6455     11.2394      0.0000
  -7  28   3      9.0424      2.7191      8.2392      0.0000
  -6  28   3     29.5128      2.4896    -30.0871      0.0000
  -5  28   3      0.0000      4.4055      4.1381      0.0000
  -4  28   3     15.9806      1.6771     16.1099      0.0000
  -3  28   3     14.9043      1.7155     15.2990      0.0000
  -2  28   3     14.8047      1.3395     13.4050      0.0000
  -1  28   3     38.8355      1.3403    -40.3291      0.0000
   0  28   3     31.0788      1.4130     25.8609      0.0000
   1  28   3     36.9683      1.5928     34.6526      0.0000
   2  28   3     47.9762      2.7825    -45.9477      0.0000
   3  28   3     16.9821      2.6422      6.6061      0.0000
   4  28   3     17.2664      2.0329    -18.7807      0.0000
   5  28   3     24.2147      2.1091     26.3885      0.0000
   6  28   3     54.8201      3.4713    -57.9426      0.0000
   7  28   3     19.6824      3.6868    -22.3553      0.0000
   8  28   3     10.3612      3.8561      7.6150      0.0000
   9  28   3     15.2466      3.9812    -13.2846      0.0000
  -9  29   3      9.4638      2.6909     -7.6907      0.0000
  -8  29   3      0.0000      2.7400     -0.3265      0.0000
  -7  29   3     22.9096      2.6535     22.1227      0.0000
  -6  29   3      8.7756      1.8907      7.6701      0.0000
  -5  29   3     42.2395      2.4349    -41.5835      0.0000
  -4  29   3     54.7705      1.6106     54.0453      0.0000
  -3  29   3      0.0000      2.1840      2.3162      0.0000
  -2  29   3     53.4919      1.8278     53.6422      0.0000
  -1  29   3     18.2163      1.3547    -16.8379      0.0000
   0  29   3     23.4895      1.4850    -20.2861      0.0000
   1  29   3     56.4016      1.6278    -57.3503      0.0000
   2  29   3     20.8453      2.2065     20.2521      0.0000
   3  29   3     33.6168      1.9820     34.6484      0.0000
   4  29   3     10.0455      2.2269      9.4167      0.0000
   5  29   3     13.7854      2.4035     14.7844      0.0000
   6  29   3      0.0000      3.9154      5.5189      0.0000
   7  29   3     10.6645      3.5183    -11.7024      0.0000
   8  29   3      0.0000      5.0329      0.4836      0.0000
  -9  30   3      5.6102      3.0771     -3.1873      0.0000
  -8  30   3      8.5007      3.2857     -7.4238      0.0000
  -7  30   3      0.0000      2.9804     -3.4693      0.0000
  -6  30   3      5.4570      3.5231      4.8456      0.0000
  -5  30   3     19.5738      2.5231    -18.7715      0.0000
  -4  30   3     63.4428      2.3686     65.6545      0.0000
  -3  30   3      3.3262      2.5284     -1.4090      0.0000
  -2  30   3     83.0573      1.6874     84.8741      0.0000
  -1  30   3     19.7804      1.3569     19.7761      0.0000
   0  30   3     44.8514      1.4056     43.3762      0.0000
   1  30   3     25.6985      1.6759     24.4307      0.0000
   2  30   3     39.9616      3.2620    -40.2171      0.0000
   3  30   3     10.7482      3.2757     -9.7802      0.0000
   4  30   3     11.1217      2.2393    -10.2207      0.0000
   5  30   3      6.8579      2.2621     -5.9001      0.0000
   6  30   3      6.4589      3.1939     -5.6024      0.0000
   7  30   3      5.6804      4.1105     -5.4256      0.0000
   8  30   3      5.0991      3.4313     -9.2950      0.0000
  -9  31   3      0.0000      3.9153      1.6030      0.0000
  -8  31   3     15.8867      4.8802    -15.8053      0.0000
  -7  31   3      6.3516      4.2875     -4.7370      0.0000
  -6  31   3     15.4320      5.1709    -14.8897      0.0000
  -5  31   3     11.6259      3.2512     11.2818      0.0000
  -4  31   3     18.3001      3.2317    -15.8886      0.0000
  -3  31   3      8.9898      1.7475     -9.3961      0.0000
  -2  31   3     17.8140      1.8924      8.2014      0.0000
  -1  31   3      9.1503      1.4435      6.6313      0.0000
   0  31   3     30.6269      1.4460     29.4830      0.0000
   1  31   3     30.3834      1.6692     29.7089      0.0000
   2  31   3     15.7937      1.7960    -15.4440      0.0000
   3  31   3      4.4949      3.7292      4.3715      0.0000
   4  31   3     31.3310      2.1061    -33.3698      0.0000
   5  31   3      5.9706      2.3935      5.7193      0.0000
   6  31   3     13.1214      3.8797    -12.1876      0.0000
   7  31   3     11.1484      3.5444      9.4672      0.0000
   8  31   3      2.7403      3.3457      3.5536      0.0000
  -8  32   3      0.0000      2.9934      0.8653      0.0000
  -7  32   3      0.0000      3.1904      0.0452      0.0000
  -6  32   3      2.7174      4.3215     -0.4589      0.0000
  -5  32   3      8.5788      2.9687      7.3537      0.0000
  -4  32   3     14.4778      2.4601    -14.1803      0.0000
  -3  32   3      7.6801      1.7775     -6.7176      0.0000
  -2  32   3     18.5332      1.7776    -18.1796      0.0000
  -1  32   3      2.3703      2.5905     -0.0587      0.0000
   0  32   3     18.7527      1.5039     15.8463      0.0000
   1  32   3     24.0755      1.6939    -21.2604      0.0000
   2  32   3      3.9423      1.7654      5.1439      0.0000
   3  32   3      8.0412      1.8243     -9.0211      0.0000
   4  32   3      7.9386      2.3566     -8.1759      0.0000
   5  32   3     11.5285      2.5601     -8.7759      0.0000
   6  32   3     35.3599      3.6626    -38.8533      0.0000
   7  32   3      2.8546      3.5529      0.4067      0.0000
   8  32   3      0.0000      4.7096      2.0568      0.0000
  -8  33   3      6.4590      3.6097     -3.9896      0.0000
  -7  33   3      3.3975      5.1742     -5.6280      0.0000
  -6  33   3      7.1999      2.7890     -3.5338      0.0000
  -5  33   3     10.0333      2.8207      7.2584      0.0000
  -4  33   3      0.0000      3.0358      5.5035      0.0000
  -3  33   3     21.6555      1.8207    -23.7263      0.0000
  -2  33   3     16.5272      1.8027    -16.1424      0.0000
  -1  33   3     22.3177      1.4539    -21.9408      0.0000
   0  33   3     26.5233      1.4750    -26.9546      0.0000
   1  33   3      3.3839      2.7640     -0.7958      0.0000
   2  33   3      9.2799      2.1055      7.4912      0.0000
   3  33   3     17.9925      2.3987     19.0123      0.0000
   4  33   3     14.4970      2.2557    -14.8990      0.0000
   5  33   3     21.5688      3.5991     21.1637      0.0000
   6  33   3      4.4231      3.2892     -3.1449      0.0000
   7  33   3      0.0000      3.1982     -1.0189      0.0000
   8  33   3      4.9173      4.3385     -2.7793      0.0000
  -8  34   3     11.6175      3.1765      9.9551      0.0000
  -7  34   3     12.8572      2.8389     10.8702      0.0000
  -6  34   3     11.1808      2.8048     -8.6744      0.0000
  -5  34   3     19.3826      2.6754    -20.4100      0.0000
  -4  34   3      0.0000      4.0233     -0.5353      0.0000
  -3  34   3      9.1959      1.9691      9.7093      0.0000
  -2  34   3      1.5371      2.5247      3.0964      0.0000
  -1  34   3      2.0275      3.1005     -0.7389      0.0000
   0  34   3      5.0723      1.4920     -4.3146      0.0000
   1  34   3     10.5843      1.8109      9.5524      0.0000
   2  34   3      2.2300      2.5044     -2.3691      0.0000
   3  34   3      3.6975      2.9047      4.6019      0.0000
   4  34   3     15.4965      2.3708     15.7652      0.0000
   5  34   3      0.0000      4.4083     -6.2651      0.0000
   6  34   3     14.8539      4.0900     14.1993      0.0000
   7  34   3     11.2423      4.1402    -10.5190      0.0000
  -8  35   3      9.8471      5.1688     -5.0279      0.0000
  -7  35   3      6.5502      6.1609      3.5383      0.0000
  -6  35   3      8.1802      4.0511     -8.9358      0.0000
  -5  35   3     15.1545      2.6801    -16.6484      0.0000
  -4  35   3      2.2668      3.0304      0.2174      0.0000
  -3  35   3      6.7533      2.9182      1.1380      0.0000
  -2  35   3      8.4860      2.5051    -10.1082      0.0000
  -1  35   3      8.1349      2.3638     -7.2677      0.0000
   0  35   3      8.3798      1.8828     -5.8140      0.0000
   1  35   3     14.6235      1.8443    -14.8989      0.0000
   2  35   3     13.7020      1.8548     13.6754      0.0000
   3  35   3      5.3958      3.5378      8.0245      0.0000
   4  35   3     10.2529      1.9098    -10.5298      0.0000
   5  35   3     12.1033      3.9195     12.8064      0.0000
   6  35   3     19.7206      3.8119     24.9133      0.0000
   7  35   3      0.0000      4.7238     -0.3594      0.0000
  -7  36   3      0.0000      3.9729      2.6055      0.0000
  -6  36   3      6.7785      4.9727     -6.6942      0.0000
  -5  36   3     17.2547      2.7874    -18.3136      0.0000
  -4  36   3     19.0912      2.6896     18.7200      0.0000
  -3  36   3     36.0557      2.9688     36.9200      0.0000
  -2  36   3      0.0000      3.2383      4.1010      0.0000
  -1  36   3     36.5913      1.8922    -37.3694      0.0000
   0  36   3      5.2511      2.0779      2.5616      0.0000
   1  36   3     35.9053      1.8289     35.7101      0.0000
   2  36   3      3.4346      3.2495      2.5965      0.0000
   3  36   3     15.2788      1.9014     14.9415      0.0000
   4  36   3     17.8641      2.4045    -19.8350      0.0000
   5  36   3      0.0000      4.5328      9.3976      0.0000
   6  36   3      4.7405      4.1498      4.1837      0.0000
   7  36   3     11.2650      3.6617    -10.1066      0.0000
  -7  37   3      5.6505      3.2790      6.0770      0.0000
  -6  37   3     22.8894      2.8607    -19.7688      0.0000
  -5  37   3     17.8883      2.7300     18.0665      0.0000
  -4  37   3      7.7800      2.3459      7.4093      0.0000
  -3  37   3     12.0458      2.9168     -9.8141      0.0000
  -2  37   3      0.0000      2.9431     -0.7110      0.0000
  -1  37   3      8.9886      2.2995     -8.1714      0.0000
   0  37   3      9.3578      2.2099      8.5594      0.0000
   1  37   3      8.1700      2.0301     -5.0434      0.0000
   2  37   3      8.6193      2.7268      8.6630      0.0000
   3  37   3     19.2504      1.9317     19.0808      0.0000
   4  37   3      5.2881      3.7904      6.6822      0.0000
   5  37   3      0.0000      2.9365      2.4551      0.0000
   6  37   3      5.4571      4.3865      4.9069      0.0000
  -7  38   3      0.0000      2.7562     -5.5134      0.0000
  -6  38   3     13.0534      2.7462    -11.0119      0.0000
  -5  38   3     12.5350      2.9637    -12.6253      0.0000
  -4  38   3     21.3047      2.7289     19.3389      0.0000
  -3  38   3     33.6890      2.5878    -33.6025      0.0000
  -2  38   3     12.3455      2.0513     11.6063      0.0000
  -1  38   3     18.5738      1.9803     18.7336      0.0000
   0  38   3     13.5855      2.3820    -12.7979      0.0000
   1  38   3      5.6431      3.1940      6.4463      0.0000
   2  38   3      3.1015      3.9357     -6.1661      0.0000
   3  38   3      8.8896      4.3878    -10.6535      0.0000
   4  38   3     11.8008      2.7989    -13.7874      0.0000
   5  38   3      4.1801      3.4565     -5.3635      0.0000
   6  38   3      7.8147      3.6070      1.7298      0.0000
  -6  39   3      4.5642      5.2109     -6.0918      0.0000
  -5  39   3     23.7883      2.8427    -24.1936      0.0000
  -4  39   3      7.6493      2.6980      4.7654      0.0000
  -3  39   3      7.5320      3.2283     -1.0081      0.0000
  -2  39   3     22.2421      2.6059    -19.6716      0.0000
  -1  39   3      6.1072      2.7297     -5.9603      0.0000
   0  39   3     14.0172      3.0669     13.6178      0.0000
   1  39   3      7.7208      5.9417     -7.7869      0.0000
   2  39   3     13.2272      2.8703     11.7098      0.0000
   3  39   3      5.9541      3.7666      7.7572      0.0000
   4  39   3      0.0000      2.6917     -4.9738      0.0000
   5  39   3      5.1062      3.2394     -8.1029      0.0000
   6  39   3      4.4348      3.8832     -3.5984      0.0000
  -6  40   3     14.8608      2.9829     12.9155      0.0000
  -5  40   3     17.3776      2.9955     15.8571      0.0000
  -4  40   3     11.0804      2.6417    -12.1106      0.0000
  -3  40   3      5.4796      2.8626     -6.4227      0.0000
  -2  40   3     21.6739      2.6120    -22.0649      0.0000
  -1  40   3     12.7437      2.0479    -13.8266      0.0000
   0  40   3     12.6378      2.3323     13.2311      0.0000
   1  40   3     13.2855      3.8195     -8.1755      0.0000
   2  40   3      3.4084      4.7097     -0.9330      0.0000
   3  40   3     18.4408      2.0209     19.8538      0.0000
   4  40   3     17.9251      4.0291     18.6385      0.0000
   5  40   3     16.3057      2.9427     17.6616      0.0000
  -5  41   3      2.1600      4.3322     -1.4948      0.0000
  -4  41   3      3.2676      4.2446     -3.8927      0.0000
  -3  41   3     11.7867      2.7376     12.6155      0.0000
  -2  41   3     12.3162      2.7013     12.9479      0.0000
  -1  41   3      9.8016      1.7810     -9.8464      0.0000
   0  41   3     13.4086      2.3473    -12.6526      0.0000
   1  41   3      0.0000      3.1144     -7.2304      0.0000
   2  41   3      6.0900      4.3956      8.8144      0.0000
   3  41   3      3.0973      2.6872      3.7164      0.0000
   4  41   3      4.5388      5.3948      0.4399      0.0000
   5  41   3      0.0000      4.7379      7.3098      0.0000
  -5  42   3      5.3264      3.5945      2.3101      0.0000
  -4  42   3     10.2662      2.6844    -10.4649      0.0000
  -3  42   3      4.9080      2.7583      5.2277      0.0000
  -2  42   3     12.6715      3.5269    -12.6178      0.0000
  -1  42   3      6.5640      3.8169      2.0060      0.0000
   0  42   3      0.0000      3.0034     -4.7679      0.0000
   1  42   3     14.5427      3.9527    -11.4901      0.0000
   2  42   3     12.2552      3.7309    -10.9922      0.0000
   3  42   3      9.4665      2.0871     11.6527      0.0000
   4  42   3      4.6998      3.8514     -3.6326      0.0000
  -4  43   3      8.7029      3.1325      1.9750      0.0000
  -3  43   3      1.8791      4.1755      5.6382      0.0000
  -2  43   3      3.2963      3.6915     -4.1686      0.0000
  -1  43   3     13.2758      2.1661    -12.4318      0.0000
   0  43   3     12.6118      4.1748    -10.3353      0.0000
   1  43   3      0.0000      4.6633     -3.0957      0.0000
   2  43   3     13.2383      4.0172    -14.6895      0.0000
   3  43   3     12.8319      2.1448     12.3379      0.0000
   4  43   3      0.8976      3.7303      3.0637      0.0000
  -4  44   3     14.4632      3.3210     14.0416      0.0000
  -3  44   3      8.3352      5.7059      9.6638      0.0000
  -2  44   3      4.6361      3.3865     -3.9782      0.0000
  -1  44   3      8.1320      4.0010      2.1514      0.0000
   0  44   3     10.8992      4.5306     10.0231      0.0000
   1  44   3      8.2456      4.4401     -0.3775      0.0000
   2  44   3      3.8835      3.1777     -2.3400      0.0000
   3  44   3     12.0857      4.4285      0.2617      0.0000
  -3  45   3     21.9289      3.0214     19.1747      0.0000
  -2  45   3     16.4018      2.8073    -13.9834      0.0000
  -1  45   3     19.9529      3.7694    -20.3569      0.0000
   0  45   3     12.9648      3.9736     -8.6929      0.0000
   1  45   3     13.2599      4.5620     13.6472      0.0000
   2  45   3     10.8868      4.2465    -11.1149      0.0000
  -2  46   3     14.1470      4.4414     -4.0244      0.0000
  -1  46   3      5.8625      4.9085      3.6372      0.0000
   0  46   3     13.3057      4.1502     12.7817      0.0000
   1  46   3      7.7762      4.6726     -0.1424      0.0000
 -10   0   4      0.0000      3.1875     -0.2701      0.0000
  -8   0   4     27.8412      2.0159     29.1346      0.0000
  -6   0   4     52.8884      1.7751     50.6196      0.0000
  -4   0   4    118.3646      1.4206   -114.7047      0.0000
  -2   0   4    189.2783      0.9703    189.1269      0.0000
   0   0   4    117.6950      0.8283    117.6807      0.0000
   2   0   4    205.7005      2.0142   -202.9508      0.0000
   4   0   4     33.8338      1.5748     32.3251      0.0000
   6   0   4     44.1825      2.6597    -41.6384      0.0000
   8   0   4     12.1048      2.2157    -14.0382      0.0000
  10   0   4     29.6373      3.8449     29.2415      0.0000
 -11   1   4     10.7266      2.3300     -8.8663      0.0000
 -10   1   4      0.0000      2.6998     -1.0529      0.0000
  -9   1   4      0.0000      2.1673      2.2946      0.0000
  -8   1   4     34.4173      1.4153    -34.0606      0.0000
  -7   1   4      4.0604      2.6079     -3.5142      0.0000
  -6   1   4     47.2149      1.2298    -45.0702      0.0000
  -5   1   4     11.6035      1.0632     12.6037      0.0000
  -4   1   4     26.9976      1.0105     27.1597      0.0000
  -3   1   4     19.9993      0.5205    -20.3167      0.0000
  -2   1   4     21.1257      1.1307     21.0724      0.0000
  -1   1   4      7.6362      0.5680     -7.6343      0.0000
   0   1   4     56.7491      0.5890     57.7551      0.0000
   1   1   4     10.6252      0.6915     -9.9909      0.0000
   2   1   4    147.0191      0.6566   -147.3166      0.0000
   3   1   4     10.6382      1.0400    -10.5669      0.0000
   4   1   4     10.0105      1.0926     -8.6288      0.0000
   5   1   4     35.2164      1.0100     33.8098      0.0000
   6   1   4     16.3356      1.2668     13.4596      0.0000
   7   1   4     11.5271      1.2063    -11.0829      0.0000
   8   1   4      3.3979      2.1654      5.1444      0.0000
   9   1   4     11.2399      2.2563     12.3363      0.0000
  10   1   4      6.9388      3.6103      1.8445      0.0000
  11   1   4     26.9452      2.9075     23.1795      0.0000
 -11   2   4     18.1564      3.4888    -18.4743      0.0000
 -10   2   4      0.0000      3.1528      7.4391      0.0000
  -9   2   4      4.7721      1.7717     -8.8597      0.0000
  -8   2   4     18.9869      1.4229    -17.5173      0.0000
  -7   2   4     15.5760      1.2898     15.4620      0.0000
  -6   2   4     21.6420      1.0100     20.5459      0.0000
  -5   2   4      8.0592      0.9733     -7.9790      0.0000
  -4   2   4      7.1147      0.8570     -6.4929      0.0000
  -3   2   4      1.4725      0.9676      0.1190      0.0000
  -2   2   4      8.2509      0.6394      8.3407      0.0000
  -1   2   4      2.8495      0.7465      2.7027      0.0000
   0   2   4     36.8756      0.5962     36.9490      0.0000
   1   2   4     85.4096      0.6026    -86.8218      0.0000
   2   2   4    154.9864      0.7301   -154.1881      0.0000
   3   2   4     39.6088      0.9277     38.9920      0.0000
   4   2   4     83.8871      0.9982     76.8035      0.0000
   5   2   4     53.5373      0.9439    -53.0248      0.0000
   6   2   4     72.8833      1.1751    -70.5615      0.0000
   7   2   4      5.3843      1.5279      6.2713      0.0000
   8   2   4      8.9510      1.3190    -10.5254      0.0000
   9   2   4     10.2510      2.7874    -11.8079      0.0000
  10   2   4      6.3856      3.0448     -4.8111      0.0000
  11   2   4     21.0439      2.9465     16.2962      0.0000
 -11   3   4      9.8729      3.3575     10.1444      0.0000
 -10   3   4      0.0000      2.9204     -0.7639      0.0000
  -9   3   4      4.6994      1.5800      3.8343      0.0000
  -8   3   4     10.5017      1.5534    -11.2553      0.0000
  -7   3   4     10.3490      1.3220    -11.7075      0.0000
  -6   3   4      6.6141      1.0961      5.7040      0.0000
  -5   3   4     13.6605      0.9888    -14.9338      0.0000
  -4   3   4      0.0000      1.4833      0.1711      0.0000
  -3   3   4     41.5955      0.7431    -42.6770      0.0000
  -2   3   4     55.9451      0.5907    -56.0729      0.0000
  -1   3   4     41.7686      0.5667    -41.5659      0.0000
   0   3   4     80.3639      0.5994    -79.1160      0.0000
   1   3   4    105.1103      0.6049    105.9143      0.0000
   2   3   4     40.2343      0.7799     41.0203      0.0000
   3   3   4      6.3452      1.0768     -1.9459      0.0000
   4   3   4     21.8615      0.8597    -19.7476      0.0000
   5   3   4     11.1837      1.1261      9.3648      0.0000
   6   3   4     27.8958      1.4501    -26.7020      0.0000
   7   3   4      9.6440      1.3503      9.0795      0.0000
   8   3   4      7.7538      1.3123      7.3532      0.0000
   9   3   4     15.2396      1.7561    -16.1581      0.0000
  10   3   4     17.8621      2.6961    -17.8115      0.0000
  11   3   4      4.2010      4.1354     -4.0145      0.0000
 -11   4   4     18.8583      3.5412     16.8645      0.0000
 -10   4   4      0.0000      2.1093     -3.0397      0.0000
  -9   4   4     29.1875      1.7125     31.7708      0.0000
  -8   4   4     17.1128      1.4032     17.7563      0.0000
  -7   4   4      2.9209      2.1544      0.2857      0.0000
  -6   4   4     25.0283      0.9315    -26.4340      0.0000
  -5   4   4      7.6203      0.7592      8.1543      0.0000
  -4   4   4      8.1328      0.6439      8.7522      0.0000
  -3   4   4     16.3804      0.6248     16.1209      0.0000
  -2   4   4      1.1239      1.1059     -1.6735      0.0000
  -1   4   4      0.0000      1.0647      0.1232      0.0000
   0   4   4     36.1925      0.5622    -36.4966      0.0000
   1   4   4    115.0728      0.6408    117.7831      0.0000
   2   4   4     57.9534      0.7254     57.0576      0.0000
   3   4   4     71.2980      0.9302    -68.1465      0.0000
   4   4   4     29.4573      0.8352    -26.6152      0.0000
   5   4   4     45.5543      1.2370     44.5563      0.0000
   6   4   4     31.4026      1.2542     31.4683      0.0000
   7   4   4     24.0638      1.6089    -23.8122      0.0000
   8   4   4     32.0212      1.6591    -32.6958      0.0000
   9   4   4     11.2481      1.7964     10.9308      0.0000
  10   4   4     18.0772      3.1384    -15.3417      0.0000
  11   4   4      0.0000      2.7459      3.0409      0.0000
 -11   5   4     13.8307      3.8474    -11.5325      0.0000
 -10   5   4     11.9198      1.8031     10.1290      0.0000
  -9   5   4      6.5013      4.2511      2.1397      0.0000
  -8   5   4     18.3303      1.3435    -21.2452      0.0000
  -7   5   4     17.8806      1.3035    -19.4404      0.0000
  -6   5   4      6.3589      0.7418     -6.5669      0.0000
  -5   5   4     12.0949      0.7716    -11.5967      0.0000
  -4   5   4     13.5381      0.8681     13.7687      0.0000
  -3   5   4     20.7665      0.6048    -20.5097      0.0000
  -2   5   4      5.7646      0.5071     -5.8367      0.0000
  -1   5   4      4.2758      0.5466      4.1183      0.0000
   0   5   4     36.3638      0.5299    -37.4143      0.0000
   1   5   4      5.1964      0.5101     -6.2378      0.0000
   2   5   4      8.5327      0.6215     -8.2191      0.0000
   3   5   4     12.7777      0.8345     12.9199      0.0000
   4   5   4     41.8583      0.8613    -41.1900      0.0000
   5   5   4     70.0812      1.5891     67.7805      0.0000
   6   5   4     35.3924      1.0637     35.2893      0.0000
   7   5   4      2.1988      2.4275     -5.3664      0.0000
   8   5   4     23.9305      2.3804    -22.6067      0.0000
   9   5   4     10.4226      1.7591     11.3826      0.0000
  10   5   4     30.1029      2.2251     26.9408      0.0000
  11   5   4      7.2912      3.5471     -1.1887      0.0000
 -11   6   4      5.4458      3.2732      2.6768      0.0000
 -10   6   4      8.1340      2.0855     -7.4955      0.0000
  -9   6   4     11.2871      1.6119     11.3120      0.0000
  -8   6   4      7.5553      1.6375     -5.0077      0.0000
  -7   6   4      5.2807      1.5634     -6.4938      0.0000
  -6   6   4      0.0000      1.5984     -0.0076      0.0000
  -5   6   4     26.2936      0.9520    -23.5621      0.0000
  -4   6   4     41.0998      0.8568     39.8094      0.0000
  -3   6   4     12.9101      0.7609    -12.7823      0.0000
  -2   6   4      6.3402      0.5546      6.8769      0.0000
  -1   6   4     19.8403      0.5624    -18.3496      0.0000
   0   6   4    106.6463      0.5981    107.3400      0.0000
   1   6   4     26.0587      0.5290     25.7056      0.0000
   2   6   4     27.1652      0.7316     26.0525      0.0000
   3   6   4     47.3571      0.9055    -45.2001      0.0000
   4   6   4      9.5683      0.8098     -8.0673      0.0000
   5   6   4     23.3503      0.9390     22.8108      0.0000
   6   6   4     29.3745      1.1776     29.4842      0.0000
   7   6   4     18.1033      1.3425    -18.0262      0.0000
   8   6   4     21.3451      2.4190     21.6724      0.0000
   9   6   4      6.1587      1.8422     -2.9451      0.0000
  10   6   4     12.7371      2.3373     10.7672      0.0000
  11   6   4     26.9156      4.0535     24.6703      0.0000
 -11   7   4     11.2249      3.9805    -10.1316      0.0000
 -10   7   4      0.0000      2.5153     -3.2345      0.0000
  -9   7   4     11.3596      1.6930     11.7182      0.0000
  -8   7   4     41.8478      1.5703     43.5443      0.0000
  -7   7   4      0.0000      2.2623      2.0345      0.0000
  -6   7   4     28.6208      0.8696    -28.6138      0.0000
  -5   7   4     16.7580      0.7702     16.7845      0.0000
  -4   7   4      0.0000      1.1035     -0.7425      0.0000
  -3   7   4     10.7973      0.7491     -9.9655      0.0000
  -2   7   4      1.8662      0.8176     -1.3778      0.0000
  -1   7   4     15.7643      0.6422    -15.8698      0.0000
   0   7   4    138.8459      0.5645    140.3381      0.0000
   1   7   4     69.4347      0.5620    -69.2322      0.0000
   2   7   4      4.9115      0.7614      5.8436      0.0000
   3   7   4      5.7329      1.4296     -6.1334      0.0000
   4   7   4     16.7393      0.7643     18.3891      0.0000
   5   7   4     29.9330      1.0315    -29.6496      0.0000
   6   7   4     20.8041      1.0117    -21.3397      0.0000
   7   7   4      3.3374      2.2862     -0.1994      0.0000
   8   7   4      1.7808      6.6138     -7.5508      0.0000
   9   7   4      5.1802      3.1872      6.0525      0.0000
  10   7   4      8.5424      2.1351      7.0933      0.0000
  11   7   4     14.6999      3.1890     12.8294      0.0000
 -11   8   4      7.7811      3.8326      0.5059      0.0000
 -10   8   4      5.5996      3.2234      3.6178      0.0000
  -9   8   4      7.4350      1.5152     -6.5188      0.0000
  -8   8   4      2.6406      4.1305     -0.0319      0.0000
  -7   8   4      3.1908      1.3151      3.0439      0.0000
  -6   8   4     36.5655      0.8540    -38.7321      0.0000
  -5   8   4     10.0999      0.7929      9.5527      0.0000
  -4   8   4     17.2411      0.7071    -17.0359      0.0000
  -3   8   4     49.6672      1.1002     49.3653      0.0000
  -2   8   4     19.8161      0.4908    -20.3624      0.0000
  -1   8   4      5.8141      0.4616     -5.7164      0.0000
   0   8   4     40.5028      0.5703    -43.6532      0.0000
   1   8   4     24.3164      0.6261     25.0267      0.0000
   2   8   4     34.1588      0.8627    -35.1545      0.0000
   3   8   4     14.8480      0.8902     12.8646      0.0000
   4   8   4     28.5968      1.1042    -27.6913      0.0000
   5   8   4      9.1272      1.1851     -8.8570      0.0000
   6   8   4      8.5087      1.3871      8.9062      0.0000
   7   8   4      4.5902      1.4748     -5.2279      0.0000
   8   8   4     19.1058      2.5154    -18.5658      0.0000
   9   8   4      9.6893      3.7577     -1.0203      0.0000
  10   8   4      9.6500      3.0148     -9.3214      0.0000
  11   8   4      4.9468      6.1386      0.0380      0.0000
 -11   9   4     17.6785      3.7051    -13.7506      0.0000
 -10   9   4      6.6183      1.8628      7.3487      0.0000
  -9   9   4     23.0499      2.1556    -21.4697      0.0000
  -8   9   4      9.2406      1.4852     -9.8522      0.0000
  -7   9   4     11.9972      1.1053     13.1473      0.0000
  -6   9   4     47.8687      0.8450    -51.8791      0.0000
  -5   9   4     58.6004      0.7447     57.5198      0.0000
  -4   9   4     33.7647      0.7241     35.1093      0.0000
  -3   9   4    121.4646      0.8514    118.6921      0.0000
  -2   9   4     30.2574      0.4691     34.0848      0.0000
  -1   9   4      7.6989      0.6861      3.3111      0.0000
   0   9   4      5.4828      0.5830      7.2557      0.0000
   1   9   4     16.1547      0.5951     16.0004      0.0000
   2   9   4     86.0346      1.0071     84.0833      0.0000
   3   9   4     40.3999      0.9035    -38.4076      0.0000
   4   9   4      2.3638      2.6190      0.9837      0.0000
   5   9   4     11.4172      1.1610    -12.2240      0.0000
   6   9   4      2.9376      1.4408     -2.4342      0.0000
   7   9   4      0.0000      2.5716      1.6728      0.0000
   8   9   4     36.7239      2.4534    -34.9485      0.0000
   9   9   4     51.6071      3.4174     51.0074      0.0000
  10   9   4     13.9749      2.2977    -14.0751      0.0000
  11   9   4      4.9246      3.3221      7.6111      0.0000
 -11  10   4     27.4335      3.7847    -23.9878      0.0000
 -10  10   4      4.1953      2.6141      4.4194      0.0000
  -9  10   4     16.1230      2.1624    -16.3138      0.0000
  -8  10   4     13.9292      1.5035    -13.5133      0.0000
  -7  10   4     14.0012      1.1186    -15.6631      0.0000
  -6  10   4     37.7239      0.8819     39.1942      0.0000
  -5  10   4     16.0778      0.8952    -14.2585      0.0000
  -4  10   4     18.4869      0.7781     20.3735      0.0000
  -3  10   4     17.0803      1.0842    -16.6154      0.0000
  -2  10   4     13.9163      0.6634    -13.7093      0.0000
  -1  10   4     36.2291      0.6375     37.7339      0.0000
   0  10   4     27.4632      0.6629     29.3683      0.0000
   1  10   4     16.6113      0.6411    -16.6981      0.0000
   2  10   4     60.6287      1.0190     59.7282      0.0000
   3  10   4     33.0899      1.0879     32.4612      0.0000
   4  10   4     43.9249      1.0978     43.1517      0.0000
   5  10   4     28.8462      1.1566    -26.4937      0.0000
   6  10   4      7.6704      1.2162      7.8504      0.0000
   7  10   4     13.3623      1.6919    -14.0296      0.0000
   8  10   4     15.4298      1.8518     13.3933      0.0000
   9  10   4     20.1066      4.1339    -17.0389      0.0000
  10  10   4     22.4854      2.7724    -21.6881      0.0000
  11  10   4      9.0222      4.2445     -8.2375      0.0000
 -11  11   4     31.4613      3.8166    -22.8570      0.0000
 -10  11   4      0.0000      3.6093     -2.2441      0.0000
  -9  11   4     16.9096      2.1729    -17.3760      0.0000
  -8  11   4      3.3079      1.2783      0.5340      0.0000
  -7  11   4     28.6590      1.1085    -29.7245      0.0000
  -6  11   4     17.3008      0.9780    -18.0959      0.0000
  -5  11   4     20.0523      0.7283     21.2938      0.0000
  -4  11   4     19.5011      0.8517    -18.1362      0.0000
  -3  11   4     23.1074      0.7350     22.7782      0.0000
  -2  11   4     15.0560      0.7531     15.0557      0.0000
  -1  11   4     79.7031      0.6536     82.0021      0.0000
   0  11   4     19.8123      0.6736     21.7864      0.0000
   1  11   4      1.9028      1.2538      3.1490      0.0000
   2  11   4     42.9548      1.0375     45.4378      0.0000
   3  11   4    130.3900      1.4870   -126.5496      0.0000
   4  11   4     12.3151      1.1350    -11.7562      0.0000
   5  11   4      8.5354      1.2494     -8.2083      0.0000
   6  11   4      7.5773      1.2550     -7.6091      0.0000
   7  11   4     13.7942      1.7009     13.2614      0.0000
   8  11   4      6.9769      2.4890      0.3091      0.0000
   9  11   4     14.0117      3.6775    -16.1061      0.0000
  10  11   4     11.8616      2.6756     11.5223      0.0000
  11  11   4      5.9311      3.5268      5.4604      0.0000
 -11  12   4     25.4769      3.8200     20.4706      0.0000
 -10  12   4      4.0344      3.9930      4.4460      0.0000
  -9  12   4      5.0863      4.5349     -6.0564      0.0000
  -8  12   4      6.5488      1.9967      8.0145      0.0000
  -7  12   4     16.6314      1.3921    -13.9038      0.0000
  -6  12   4     20.0591      1.1799    -21.4349      0.0000
  -5  12   4      7.2710      0.8992      9.7230      0.0000
  -4  12   4     49.6203      1.0270    -48.4554      0.0000
  -3  12   4     89.6760      1.0308     89.5111      0.0000
  -2  12   4     36.9949      0.7729    -37.3303      0.0000
  -1  12   4     45.2709      0.6694     44.9094      0.0000
   0  12   4      4.6779      0.8061     -5.8567      0.0000
   1  12   4     13.1425      1.0662    -13.6610      0.0000
   2  12   4     33.4335      1.1746    -35.2523      0.0000
   3  12   4     33.9237      1.2443     33.2916      0.0000
   4  12   4      3.5363      1.8849      4.8231      0.0000
   5  12   4     29.1875      1.5879     28.0205      0.0000
   6  12   4      7.6375      1.8872     -9.3614      0.0000
   7  12   4      1.5441      2.1251     -2.8070      0.0000
   8  12   4     24.5303      3.2583    -22.6283      0.0000
   9  12   4      0.0000      3.0435     -2.8782      0.0000
  10  12   4      9.2896      2.8970     -8.6609      0.0000
 -11  13   4     26.2227      3.8434     23.5810      0.0000
 -10  13   4     14.5274      3.6813     12.7852      0.0000
  -9  13   4      5.1601      1.9364     -2.5917      0.0000
  -8  13   4      1.9599      2.6034      3.7841      0.0000
  -7  13   4     47.8141      1.3482     48.5796      0.0000
  -6  13   4     19.3123      1.0257     20.7845      0.0000
  -5  13   4     15.7445      1.2948    -17.1555      0.0000
  -4  13   4     10.5387      0.9933    -11.4672      0.0000
  -3  13   4     10.1257      3.5880      8.0875      0.0000
  -2  13   4     10.6504      0.8251    -10.6845      0.0000
  -1  13   4      1.8608      1.3623      2.7918      0.0000
   0  13   4      9.2006      0.9050    -10.9113      0.0000
   1  13   4     17.2845      1.2626     17.4540      0.0000
   2  13   4     59.0842      1.3818    -62.8017      0.0000
   3  13   4     96.5614      1.2320     93.7672      0.0000
   4  13   4     38.1635      1.1266     35.9463      0.0000
   5  13   4     48.4581      1.5712    -45.5186      0.0000
   6  13   4     15.1823      1.7071    -13.5682      0.0000
   7  13   4      5.7642      2.5699     -5.6464      0.0000
   8  13   4     30.4537      2.1892     29.5954      0.0000
   9  13   4      4.0789      3.1905     -2.6669      0.0000
  10  13   4      6.1063      3.0112      7.0933      0.0000
 -11  14   4      9.7724      4.1117     -6.1874      0.0000
 -10  14   4     14.4503      3.6309     14.3921      0.0000
  -9  14   4      6.4615      2.4762      7.2324      0.0000
  -8  14   4      9.0233      2.0167      9.1453      0.0000
  -7  14   4     47.9186      1.9767     47.3397      0.0000
  -6  14   4      7.0135      1.9452      4.1282      0.0000
  -5  14   4     11.8688      1.1901    -12.2494      0.0000
  -4  14   4      5.5096      2.7712      3.1439      0.0000
  -3  14   4      4.0663      1.7268     -4.3267      0.0000
  -2  14   4      6.9255      1.4761      6.0013      0.0000
  -1  14   4     31.1538      0.9237     31.3496      0.0000
   0  14   4      3.1427      1.1592      4.4268      0.0000
   1  14   4     17.1195      1.0998     17.1201      0.0000
   2  14   4      1.8290      1.3244     -0.5448      0.0000
   3  14   4     55.0755      1.5859     56.7865      0.0000
   4  14   4      8.1671      1.1974      8.5168      0.0000
   5  14   4     38.8436      1.8974     37.8805      0.0000
   6  14   4      5.9897      1.9336     -6.7035      0.0000
   7  14   4      3.6704      2.8044     -3.8858      0.0000
   8  14   4     14.1794      2.3163     11.0091      0.0000
   9  14   4      8.8034      4.1348      6.8093      0.0000
  10  14   4      0.0000      4.0141      1.5096      0.0000
 -11  15   4      5.7788      2.9902      4.9707      0.0000
 -10  15   4      0.0000      3.8634      4.8880      0.0000
  -9  15   4      6.3141      4.6902     -6.5434      0.0000
  -8  15   4      3.9880      3.6504      5.6130      0.0000
  -7  15   4     54.1544      1.9915     52.3836      0.0000
  -6  15   4     21.9389      1.8480    -22.3594      0.0000
  -5  15   4      4.6669      1.8808     -3.9003      0.0000
  -4  15   4     47.3261      1.6970    -47.1933      0.0000
  -3  15   4     49.2741      0.9767     48.7739      0.0000
  -2  15   4     91.0115      1.1017    -88.4539      0.0000
  -1  15   4     97.7701      0.9763    -96.1137      0.0000
   0  15   4     28.7847      1.0815    -30.3338      0.0000
   1  15   4     38.6453      3.3004    -38.3616      0.0000
   2  15   4      7.0210      0.9760      4.4940      0.0000
   3  15   4      6.6328      1.5736      4.2074      0.0000
   4  15   4      0.5798      1.8092     -1.1071      0.0000
   5  15   4     17.1695      4.3177    -13.7173      0.0000
   6  15   4      1.7707      4.1926     -3.0548      0.0000
   7  15   4      2.8186      2.8223      1.8866      0.0000
   8  15   4      9.2807      4.5627     -4.4998      0.0000
   9  15   4     21.6672      3.7383    -21.5861      0.0000
  10  15   4      5.5530      4.3069     10.6342      0.0000
 -11  16   4     12.8314      3.9553    -15.7271      0.0000
 -10  16   4     17.7454      3.7730    -20.0186      0.0000
  -9  16   4     30.1381      3.5123    -30.9639      0.0000
  -8  16   4      6.8448      1.5416     -7.3606      0.0000
  -7  16   4     42.6622      3.5233    -42.2264      0.0000
  -6  16   4      8.5412      4.3044     -9.6088      0.0000
  -5  16   4      3.2748      1.6193     -2.2337      0.0000
  -4  16   4      8.4883      1.5171      7.1771      0.0000
  -3  16   4     10.2328      1.6301      7.7808      0.0000
  -2  16   4     13.7010      2.6347     -2.0019      0.0000
  -1  16   4     15.8615      1.0013    -15.9744      0.0000
   0  16   4      7.2153      1.1430      7.1822      0.0000
   1  16   4     89.0223      3.2852    -95.7327      0.0000
   2  16   4     49.0103      0.9976     50.1154      0.0000
   3  16   4     77.4184      2.5320     75.9555      0.0000
   4  16   4     21.3008      1.4452    -20.9149      0.0000
   5  16   4     38.2468      1.9048    -36.8132      0.0000
   6  16   4      6.7432      1.7663      6.6032      0.0000
   7  16   4      4.1878      2.2931     -0.2310      0.0000
   8  16   4     29.5152      3.6366     30.2895      0.0000
   9  16   4      6.3512      4.7421      4.4776      0.0000
  10  16   4     30.5624      4.0909    -29.8277      0.0000
 -11  17   4      8.1277      3.6411     -3.7857      0.0000
 -10  17   4     15.2322      3.8185     14.4530      0.0000
  -9  17   4     10.7362      3.6912      9.3024      0.0000
  -8  17   4     16.8295      2.1008    -16.5224      0.0000
  -7  17   4     14.4219      2.1002     11.3245      0.0000
  -6  17   4     34.8887      3.7278    -27.3143      0.0000
  -5  17   4      7.6748      1.5928     -7.8197      0.0000
  -4  17   4     15.2467      0.9010    -15.0204      0.0000
  -3  17   4     12.6354      3.5543      9.2428      0.0000
  -2  17   4     13.3036      1.0644    -13.9728      0.0000
  -1  17   4      9.2783      0.8604     -8.1228      0.0000
   0  17   4     33.7087      1.3648    -32.7004      0.0000
   1  17   4     26.7311      4.5884     27.9245      0.0000
   2  17   4     45.3561      1.4230    -48.8190      0.0000
   3  17   4      3.0777      1.8754      0.5519      0.0000
   4  17   4     39.7809      1.2866    -38.2463      0.0000
   5  17   4     32.1654      1.9260    -31.7603      0.0000
   6  17   4      0.0000      2.8710     -0.4134      0.0000
   7  17   4     12.2331      2.2689    -10.2612      0.0000
   8  17   4     13.0089      4.0886     -8.7631      0.0000
   9  17   4      3.9876      3.4145      9.9737      0.0000
  10  17   4     16.1145      4.3545     11.3471      0.0000
 -11  18   4     16.2044      3.9876    -16.6868      0.0000
 -10  18   4      0.0000      4.0796     -1.4588      0.0000
  -9  18   4      9.1458      3.7097      9.1058      0.0000
  -8  18   4      5.1061      3.2038     -3.9691      0.0000
  -7  18   4      4.8029      3.6145      5.2887      0.0000
  -6  18   4    107.9709      1.8784   -107.0786      0.0000
  -5  18   4     35.3591      2.1659    -34.9396      0.0000
  -4  18   4      1.6580      1.5059      2.8955      0.0000
  -3  18   4    101.5554      1.3235     98.6836      0.0000
  -2  18   4      3.0563      1.3381     -5.0433      0.0000
  -1  18   4      9.7487      1.1631      9.2043      0.0000
   0  18   4     23.4931      1.3845    -25.5543      0.0000
   1  18   4     22.8204      1.8314     25.4559      0.0000
   2  18   4     56.8265      2.2961     58.4945      0.0000
   3  18   4     17.0458      1.6707    -18.3216      0.0000
   4  18   4     32.7181      2.0921     32.2240      0.0000
   5  18   4     31.5928      1.9468    -29.3678      0.0000
   6  18   4     12.2492      2.0380     11.3405      0.0000
   7  18   4      8.1760      2.9407     -4.8555      0.0000
   8  18   4      7.0198      3.7295      6.6260      0.0000
   9  18   4     13.3024      4.1495     12.6336      0.0000
  10  18   4     26.1136      4.0905    -24.3111      0.0000
 -10  19   4     21.4541      3.7580     21.4585      0.0000
  -9  19   4     23.4258      3.6733     22.5197      0.0000
  -8  19   4     21.8771      2.0731     22.0622      0.0000
  -7  19   4     21.5030      2.0130    -20.7593      0.0000
  -6  19   4     88.4916      3.2652     87.1097      0.0000
  -5  19   4      9.3436      3.1863     -6.2306      0.0000
  -4  19   4      0.0000      2.1399     -1.2518      0.0000
  -3  19   4     23.8319      2.0799    -14.7915      0.0000
  -2  19   4     10.6252      1.2556    -11.4901      0.0000
  -1  19   4      6.9599      1.0315      7.4376      0.0000
   0  19   4      8.6893      1.9964      7.2099      0.0000
   1  19   4     23.5035      2.1409    -23.9631      0.0000
   2  19   4     15.4944      2.8468    -15.6244      0.0000
   3  19   4     19.2264      1.3639     21.3205      0.0000
   4  19   4     45.5531      1.3236     44.6151      0.0000
   5  19   4      9.7466      2.2577     10.4387      0.0000
   6  19   4      0.0000      2.6642     -0.5299      0.0000
   7  19   4     22.6331      2.1596     22.2854      0.0000
   8  19   4     19.5105      3.7314     18.7082      0.0000
   9  19   4      0.0000      4.7234     -1.8341      0.0000
  10  19   4      9.1522      4.7817      9.2513      0.0000
 -10  20   4     13.4931      3.6606      9.1817      0.0000
  -9  20   4      2.3102      2.7529     -0.9342      0.0000
  -8  20   4      9.1411      3.0487      9.4446      0.0000
  -7  20   4     13.3431      1.8078    -13.7717      0.0000
  -6  20   4     19.3317      2.5247     -8.2206      0.0000
  -5  20   4      7.0876      2.4747      6.4414      0.0000
  -4  20   4     28.7211      1.6133    -31.6202      0.0000
  -3  20   4     38.3047      1.3936     37.9416      0.0000
  -2  20   4     52.8164      1.2182    -54.1750      0.0000
  -1  20   4     42.7623      1.3184    -43.0367      0.0000
   0  20   4     16.8623      2.0753     15.6974      0.0000
   1  20   4     19.4687      1.5006     20.3953      0.0000
   2  20   4     72.0080      1.7125     68.9611      0.0000
   3  20   4     10.3299      1.8408    -11.0459      0.0000
   4  20   4     19.4176      1.3494     17.7150      0.0000
   5  20   4      2.2424      3.1736     -5.5580      0.0000
   6  20   4     12.8002      3.1854     12.0942      0.0000
   7  20   4     18.6828      2.1748     17.6300      0.0000
   8  20   4     33.0650      3.6538     34.4369      0.0000
   9  20   4      1.0022      3.3502     -1.0561      0.0000
  10  20   4      7.8272      3.3348      0.3303      0.0000
 -10  21   4      8.7943      2.5773     -7.4968      0.0000
  -9  21   4      5.2201      3.1618     -7.9794      0.0000
  -8  21   4      1.7691      3.3745     -0.1642      0.0000
  -7  21   4     29.2347      2.3475     29.3674      0.0000
  -6  21   4     13.0538      2.9316     13.1643      0.0000
  -5  21   4     19.7393      2.5451    -25.1531      0.0000
  -4  21   4      8.3466      1.1591     -8.2072      0.0000
  -3  21   4     17.2251      1.7557    -20.1951      0.0000
  -2  21   4      5.5726      1.1929     -6.1333      0.0000
  -1  21   4     73.0510      1.3611    -73.7127      0.0000
   0  21   4     19.1568      2.1117    -20.2796      0.0000
   1  21   4     25.8564      2.3217     24.7637      0.0000
   2  21   4     33.6414      1.8303    -27.7316      0.0000
   3  21   4     28.8085      1.1298     32.4538      0.0000
   4  21   4      2.9915      2.1871      4.0902      0.0000
   5  21   4      0.0000      2.2734      0.5278      0.0000
   6  21   4     14.1624      2.1601     12.2844      0.0000
   7  21   4      3.6825      1.8054     -3.1706      0.0000
   8  21   4     33.4861      3.8002     33.7191      0.0000
   9  21   4      2.3398      3.1790     -2.3291      0.0000
  10  21   4      5.5321      2.3019     -4.8492      0.0000
 -10  22   4      3.3221      2.9634     -3.2457      0.0000
  -9  22   4      0.0000      3.9912      0.8159      0.0000
  -8  22   4      4.7971      2.8154     -0.0579      0.0000
  -7  22   4      5.5798      2.2693     -2.5452      0.0000
  -6  22   4     13.9812      2.3300     11.5804      0.0000
  -5  22   4     16.2582      0.8823     18.4489      0.0000
  -4  22   4      5.3975      1.4435      5.5439      0.0000
  -3  22   4      6.7238      1.2977     -6.0998      0.0000
  -2  22   4      2.7553      2.1914      4.7596      0.0000
  -1  22   4     25.2763      1.3209    -24.2373      0.0000
   0  22   4     19.6807      2.1637    -19.5162      0.0000
   1  22   4      4.9592      2.6119     -2.3058      0.0000
   2  22   4     61.0019      1.7663    -59.1086      0.0000
   3  22   4     11.2824      3.0106     12.1831      0.0000
   4  22   4     12.6135      1.6011     13.6301      0.0000
   5  22   4      3.2789      2.9817     -4.0984      0.0000
   6  22   4      9.1233      2.2703     -5.1660      0.0000
   7  22   4      0.0000      3.2006      1.4222      0.0000
   8  22   4      6.8794      4.4976     -5.5381      0.0000
   9  22   4      7.1626      2.2013     -9.3356      0.0000
 -10  23   4      0.0000      3.7167     -2.3427      0.0000
  -9  23   4      8.6919      2.3234    -10.5949      0.0000
  -8  23   4      4.9020      3.9718      4.1430      0.0000
  -7  23   4     13.6819      1.7477     14.3371      0.0000
  -6  23   4     18.4574      2.3239     18.3977      0.0000
  -5  23   4      6.4092      0.9662     -5.1526      0.0000
  -4  23   4     26.0295      1.4442     25.0944      0.0000
  -3  23   4      6.1386      1.3031     -5.2861      0.0000
  -2  23   4     10.8584      0.9633     10.7543      0.0000
  -1  23   4      4.4604      2.3897      4.2291      0.0000
   0  23   4      0.0000      1.9894     -2.7717      0.0000
   1  23   4      0.0000      2.4481      4.5015      0.0000
   2  23   4     16.3114      1.3393    -15.8282      0.0000
   3  23   4     13.3400      2.1132     14.7771      0.0000
   4  23   4      3.2031      4.1711      1.7938      0.0000
   5  23   4      6.7615      2.3371      7.1881      0.0000
   6  23   4      4.4273      4.2828      4.9961      0.0000
   7  23   4      4.7833      3.7211      8.2609      0.0000
   8  23   4     15.1543      3.6010    -13.9322      0.0000
   9  23   4      7.4521      4.7369      4.7632      0.0000
 -10  24   4      7.1256      3.1049     -7.6631      0.0000
  -9  24   4      0.0000      4.9270      1.0728      0.0000
  -8  24   4     12.0724      2.3718     11.2703      0.0000
  -7  24   4      7.6855      2.2365      8.7617      0.0000
  -6  24   4     25.1883      2.3709     22.2397      0.0000
  -5  24   4      4.8929      3.9753     10.0447      0.0000
  -4  24   4      7.3244      1.6598     -8.3354      0.0000
  -3  24   4      4.9573      1.7553      3.6883      0.0000
  -2  24   4     22.3360      0.9950     23.0978      0.0000
  -1  24   4     41.2234      1.2020     40.4924      0.0000
   0  24   4     16.4484      1.6978    -14.4734      0.0000
   1  24   4     18.8758      2.4892    -15.4849      0.0000
   2  24   4     10.0385      2.4372     10.0276      0.0000
   3  24   4     29.5393      2.6588    -32.8973      0.0000
   4  24   4     15.3909      2.3484     12.5549      0.0000
   5  24   4      5.8161      1.3161      5.4986      0.0000
   6  24   4      9.8696      2.1392     -8.6318      0.0000
   7  24   4      7.6751      4.2351     -8.8777      0.0000
   8  24   4     12.3685      4.0649    -11.1783      0.0000
   9  24   4      2.9420      4.1249    -10.2113      0.0000
 -10  25   4      9.0725      3.0127      8.9679      0.0000
  -9  25   4     10.1594      2.8017     11.5190      0.0000
  -8  25   4      2.9033      2.7336     -6.3679      0.0000
  -7  25   4      9.7904      2.5517     -8.6417      0.0000
  -6  25   4     21.0218      2.3870    -20.9299      0.0000
  -5  25   4      9.4836      2.6046     11.5156      0.0000
  -4  25   4     11.2133      1.6304     10.0553      0.0000
  -3  25   4      7.5541      1.7508     -7.2110      0.0000
  -2  25   4      4.6493      1.5310     -4.3234      0.0000
  -1  25   4     20.0519      1.2581     18.7645      0.0000
   0  25   4     17.3802      1.7333    -16.2403      0.0000
   1  25   4     43.7319      2.5200    -43.2808      0.0000
   2  25   4     46.2120      1.8582     47.2198      0.0000
   3  25   4     13.0142      1.9984    -12.4850      0.0000
   4  25   4     52.7913      2.0225    -54.2955      0.0000
   5  25   4      5.0641      2.7681      2.2076      0.0000
   6  25   4      3.3711      3.0504     -5.9628      0.0000
   7  25   4     16.4157      3.6276     16.1179      0.0000
   8  25   4      8.4221      4.5964     -1.1713      0.0000
   9  25   4     13.5756      3.9274     15.4406      0.0000
  -9  26   4      3.9667      3.7197      6.6168      0.0000
  -8  26   4     22.0637      3.0362     19.6543      0.0000
  -7  26   4      3.8118      2.9245      2.6300      0.0000
  -6  26   4      9.3675      2.6311     -7.5527      0.0000
  -5  26   4     24.6157      2.3904     22.8714      0.0000
  -4  26   4     17.6413      2.1614     17.0734      0.0000
  -3  26   4      7.0152      2.0635     -4.0340      0.0000
  -2  26   4      8.4714      1.3258     -5.5614      0.0000
  -1  26   4     23.4162      1.2596     24.7456      0.0000
   0  26   4     21.5219      2.2351    -17.1215      0.0000
   1  26   4     43.9811      2.5605     44.8071      0.0000
   2  26   4     12.3784      2.9630    -11.2236      0.0000
   3  26   4     11.6918      2.6962      4.7669      0.0000
   4  26   4     11.6778      2.3290    -10.1051      0.0000
   5  26   4     13.5431      2.2472     15.5333      0.0000
   6  26   4     13.1270      2.1777    -13.9802      0.0000
   7  26   4      8.0173      3.8050     -5.4740      0.0000
   8  26   4      8.6712      4.4238      7.4937      0.0000
   9  26   4      7.5538      3.9931      6.0783      0.0000
  -9  27   4      2.9347      3.1340      6.3400      0.0000
  -8  27   4     30.4997      2.6959     29.3026      0.0000
  -7  27   4      2.3370      3.4077     -3.0711      0.0000
  -6  27   4     16.0689      3.5707    -15.9636      0.0000
  -5  27   4     46.4042      2.3571     45.8996      0.0000
  -4  27   4      4.2025      3.8600     -1.3233      0.0000
  -3  27   4     34.6258      1.6270    -34.4868      0.0000
  -2  27   4     52.1197      1.0914    -51.2072      0.0000
  -1  27   4      0.0000      2.0456     -0.5870      0.0000
   0  27   4     81.3863      5.0192     80.5935      0.0000
   1  27   4     14.6880      2.8887    -13.1611      0.0000
   2  27   4      5.3364      3.9428      4.5438      0.0000
   3  27   4     58.3790      1.9810    -59.3011      0.0000
   4  27   4     17.7498      2.1046     20.3511      0.0000
   5  27   4      4.8078      2.5862     -2.6918      0.0000
   6  27   4      5.6956      3.0075      8.3495      0.0000
   7  27   4     26.8670      3.6732    -27.3371      0.0000
   8  27   4      3.8317      3.3828      4.5409      0.0000
   9  27   4      1.2999      4.5753      2.5471      0.0000
  -9  28   4     28.1955      4.2028    -25.8275      0.0000
  -8  28   4     26.8664      2.7141    -25.2663      0.0000
  -7  28   4      2.6328      4.1350     -1.4687      0.0000
  -6  28   4     11.6645      4.6562     10.1994      0.0000
  -5  28   4      8.7831      3.4115     -1.3779      0.0000
  -4  28   4      7.8922      2.7084     -5.4517      0.0000
  -3  28   4     10.3408      1.9788     -9.2355      0.0000
  -2  28   4      7.7514      1.4038      3.6887      0.0000
  -1  28   4     16.4176      1.2706    -15.6349      0.0000
   0  28   4     45.5854      1.5589     43.4785      0.0000
   1  28   4     46.3270      3.5639    -49.0690      0.0000
   2  28   4     23.2597      2.8091     22.5165      0.0000
   3  28   4     17.6031      2.1884    -14.1707      0.0000
   4  28   4     12.9309      2.2343    -10.8226      0.0000
   5  28   4      4.1386      2.9152      1.0047      0.0000
   6  28   4     21.2845      3.5750    -23.2731      0.0000
   7  28   4     16.0124      3.6089     17.4988      0.0000
   8  28   4      3.9700      3.1416      2.6407      0.0000
  -9  29   4     13.3060      2.9418    -10.9918      0.0000
  -8  29   4      8.9866      3.0844     -7.3704      0.0000
  -7  29   4      3.0224      2.8612     -1.6041      0.0000
  -6  29   4     15.0736      2.6751     12.8618      0.0000
  -5  29   4     36.4556      2.4321     35.9566      0.0000
  -4  29   4     53.9102      1.9399    -51.7474      0.0000
  -3  29   4     48.7811      1.6893     48.1961      0.0000
  -2  29   4      9.5076      1.2019      8.7508      0.0000
  -1  29   4      5.0653      1.9152      4.3366      0.0000
   0  29   4     22.8972      1.6194    -22.9125      0.0000
   1  29   4     53.6074      2.0378     52.6916      0.0000
   2  29   4      9.8346      2.7310     -7.7714      0.0000
   3  29   4     30.1673      2.0444    -29.6379      0.0000
   4  29   4     28.8033      4.1724     29.4216      0.0000
   5  29   4      4.7958      2.4889     -5.1698      0.0000
   6  29   4      1.0205      4.5212      2.5596      0.0000
   7  29   4     12.9560      3.8074    -15.1049      0.0000
   8  29   4     13.6034      3.7623    -13.2790      0.0000
  -9  30   4      0.0000      3.9319      1.6455      0.0000
  -8  30   4      0.0000      3.5569     -2.1525      0.0000
  -7  30   4      6.5134      4.7698      6.5635      0.0000
  -6  30   4     26.5458      2.5639    -28.2922      0.0000
  -5  30   4     28.2088      2.5285     29.3231      0.0000
  -4  30   4     42.6962      2.4216     41.2330      0.0000
  -3  30   4     38.2709      1.7360    -40.6975      0.0000
  -2  30   4      8.8556      1.6143      6.0659      0.0000
  -1  30   4     20.8191      1.3699    -20.1735      0.0000
   0  30   4      2.9661      2.6300     -0.5354      0.0000
   1  30   4     69.1681      3.2427    -66.8149      0.0000
   2  30   4     10.9973      3.2343     -7.3813      0.0000
   3  30   4      5.2521      2.6836      0.5307      0.0000
   4  30   4      6.2036      2.6039      7.8753      0.0000
   5  30   4      7.1573      2.8388     -2.9737      0.0000
   6  30   4     16.7331      3.5241     18.2896      0.0000
   7  30   4     15.2329      3.7646     12.4164      0.0000
   8  30   4      0.0000      3.3691     -5.3769      0.0000
  -8  31   4      2.3492      3.8127     -6.0045      0.0000
  -7  31   4      9.9680      2.7246     -8.4836      0.0000
  -6  31   4      3.6386      3.4705      2.4633      0.0000
  -5  31   4     25.7181      2.5479    -25.4355      0.0000
  -4  31   4     10.9691      2.6852     -9.7571      0.0000
  -3  31   4     21.9297      1.7873     21.2041      0.0000
  -2  31   4     15.2677      1.5503     13.9410      0.0000
  -1  31   4     20.1399      1.5776     20.5227      0.0000
   0  31   4     25.2086      1.6291     24.4460      0.0000
   1  31   4     53.8397      3.0645    -50.3595      0.0000
   2  31   4      6.2805      3.2173      6.6988      0.0000
   3  31   4      7.7377      2.3742      7.1809      0.0000
   4  31   4      6.2526      4.4756     -5.9946      0.0000
   5  31   4     33.7168      2.2797    -35.6098      0.0000
   6  31   4     16.3774      3.8589    -14.6364      0.0000
   7  31   4     12.3276      3.8135     12.0238      0.0000
   8  31   4      0.0000      4.0771      1.7602      0.0000
  -8  32   4      6.6758      3.2614      6.2091      0.0000
  -7  32   4      0.0000      3.6815      0.6070      0.0000
  -6  32   4      4.8857      3.6640     -8.3359      0.0000
  -5  32   4     25.7516      2.5642    -23.7856      0.0000
  -4  32   4     11.3201      2.5607     11.1330      0.0000
  -3  32   4      4.4102      2.8663     -0.7228      0.0000
  -2  32   4     28.6880      1.5455    -28.1926      0.0000
  -1  32   4      4.3074      2.2606     -2.4575      0.0000
   0  32   4      7.2158      3.8439      4.3921      0.0000
   1  32   4     20.9056      1.7865    -17.0965      0.0000
   2  32   4      6.7965      3.1636      4.9710      0.0000
   3  32   4      5.6734      1.7685     -4.4375      0.0000
   4  32   4     13.5247      2.3235    -14.7168      0.0000
   5  32   4     17.1507      2.3693    -19.8905      0.0000
   6  32   4      5.3978      3.6519     -6.9366      0.0000
   7  32   4     18.3218      3.9523     19.7012      0.0000
   8  32   4      5.7605      3.4256     10.5987      0.0000
  -8  33   4     11.4750      2.9358      9.2054      0.0000
  -7  33   4      6.9382      2.6195      7.4433      0.0000
  -6  33   4     10.6907      2.7585    -13.9376      0.0000
  -5  33   4     17.6008      4.1309    -17.9382      0.0000
  -4  33   4     21.9510      2.4675     21.1441      0.0000
  -3  33   4      5.4108      2.0048      3.1218      0.0000
  -2  33   4     16.8454      1.5645     15.5433      0.0000
  -1  33   4      7.0861      1.3711     -5.7643      0.0000
   0  33   4     51.7814      1.7125     49.7351      0.0000
   1  33   4     48.1535      1.7729     45.6138      0.0000
   2  33   4     34.8648      2.4213     33.0250      0.0000
   3  33   4      2.8076      4.0267     -4.1081      0.0000
   4  33   4      2.8948      3.5125      3.1230      0.0000
   5  33   4      5.2893      2.7551     -4.2527      0.0000
   6  33   4      7.1525      4.5129     -3.5444      0.0000
   7  33   4      6.2704      3.6851     10.6300      0.0000
  -8  34   4     25.3713      2.9623    -24.1610      0.0000
  -7  34   4     11.8674      2.6917    -11.3242      0.0000
  -6  34   4      8.3676      3.1410     -2.1119      0.0000
  -5  34   4      9.5875      3.9930      9.3691      0.0000
  -4  34   4      0.0000      5.4752      3.6303      0.0000
  -3  34   4      4.6887      2.1469     -1.6772      0.0000
  -2  34   4      9.5075      1.7103    -10.8900      0.0000
  -1  34   4      0.0000      2.3087     -2.5568      0.0000
   0  34   4     37.1085      2.5798     32.5857      0.0000
   1  34   4     37.1711      1.8136     36.1130      0.0000
   2  34   4      3.3264      2.8339      3.2479      0.0000
   3  34   4      4.9445      1.4212     -6.8135      0.0000
   4  34   4      5.2308      4.0307      0.4172      0.0000
   5  34   4     21.2327      3.6961     24.3162      0.0000
   6  34   4      2.4590      3.0097     -6.0156      0.0000
   7  34   4     13.1919      4.1011    -12.5132      0.0000
  -7  35   4      6.3316      4.6958      1.2561      0.0000
  -6  35   4     13.5754      2.8314    -14.3230      0.0000
  -5  35   4      0.0000      4.0767      6.4383      0.0000
  -4  35   4     18.2124      2.6393    -15.0526      0.0000
  -3  35   4      6.9953      2.7153     -6.2731      0.0000
  -2  35   4      1.6614      2.5250      0.8949      0.0000
  -1  35   4      7.8989      2.1022      7.4837      0.0000
   0  35   4     21.9509      1.9118    -16.4051      0.0000
   1  35   4      7.6825      2.4416     -4.4231      0.0000
   2  35   4     11.1108      1.9807     11.4528      0.0000
   3  35   4     17.5243      1.9334     17.5112      0.0000
   4  35   4     15.6218      2.4476    -11.7385      0.0000
   5  35   4     27.1936      3.7546     26.2675      0.0000
   6  35   4      0.0000      4.1877     -4.5338      0.0000
   7  35   4     13.8783      4.2678    -12.5365      0.0000
  -7  36   4      6.8499      5.0092     -8.3528      0.0000
  -6  36   4     16.3368      2.8273    -16.6688      0.0000
  -5  36   4     28.6669      2.7280     26.4469      0.0000
  -4  36   4     12.0854      2.6837     11.2418      0.0000
  -3  36   4      6.2157      2.5037      4.7005      0.0000
  -2  36   4      3.7830      3.7609     -7.2488      0.0000
  -1  36   4     15.3494      2.0598     14.2652      0.0000
   0  36   4     32.6935      3.9937     27.5669      0.0000
   1  36   4     26.0268      1.8548    -23.8460      0.0000
   2  36   4     15.3041      1.9304    -16.4197      0.0000
   3  36   4     16.0508      2.0477    -14.9514      0.0000
   4  36   4     19.5803      2.3281     15.1908      0.0000
   5  36   4      0.0000      4.0713      0.0586      0.0000
   6  36   4      0.0000      4.2422      0.1001      0.0000
   7  36   4      0.0000      3.4127     -7.1345      0.0000
  -7  37   4      7.7874      3.6161      9.6074      0.0000
  -6  37   4     10.9987      2.9019     11.5509      0.0000
  -5  37   4     15.6368      2.8933    -10.6761      0.0000
  -4  37   4      3.1352      3.7280      2.1715      0.0000
  -3  37   4      0.0000      3.4540     -4.7223      0.0000
  -2  37   4      3.7574      3.5370      6.0253      0.0000
  -1  37   4      4.3925      2.2018      5.8490      0.0000
   0  37   4     10.6840      2.5167     -6.3196      0.0000
   1  37   4     23.2738      1.8857    -21.6198      0.0000
   2  37   4      0.0000      3.4509      2.9636      0.0000
   3  37   4     13.1583      1.9583    -13.8390      0.0000
   4  37   4     10.8598      2.3219      5.2502      0.0000
   5  37   4      0.0000      3.3500     -2.9958      0.0000
   6  37   4      4.5169      4.0539      6.8622      0.0000
  -6  38   4      5.1597      5.1179      3.1797      0.0000
  -5  38   4     10.6398      3.1287     10.1242      0.0000
  -4  38   4     19.8586      2.7662    -19.7733      0.0000
  -3  38   4     21.6254      3.3097     18.8773      0.0000
  -2  38   4      6.5786      2.1218     -3.2847      0.0000
  -1  38   4     22.8283      2.0026     24.1336      0.0000
   0  38   4     11.9431      2.3165    -10.2683      0.0000
   1  38   4     14.6917      2.0116     15.6445      0.0000
   2  38   4     14.0547      2.4446    -14.4340      0.0000
   3  38   4      6.3524      2.6406     -2.5223      0.0000
   4  38   4     10.5354      2.1123     10.4632      0.0000
   5  38   4     21.0324      3.6777    -21.3186      0.0000
   6  38   4     10.6617      4.2632      9.9681      0.0000
  -6  39   4      6.6692      3.2910     -0.5421      0.0000
  -5  39   4     16.5683      5.3141     19.1525      0.0000
  -4  39   4      0.0000      3.9254     -5.6362      0.0000
  -3  39   4      5.6664      3.6857     -3.1027      0.0000
  -2  39   4     23.2300      1.7698    -24.1801      0.0000
  -1  39   4     21.4150      1.9796     21.1891      0.0000
   0  39   4      1.5944      4.5586     -4.1695      0.0000
   1  39   4     17.1579      2.4875    -13.5059      0.0000
   2  39   4      5.2307      5.5165      1.9194      0.0000
   3  39   4     15.3111      2.3305    -15.1054      0.0000
   4  39   4      2.1682      3.1682      2.4211      0.0000
   5  39   4      9.9582      2.7862     -5.1156      0.0000
  -6  40   4     15.1106      2.9593     10.6869      0.0000
  -5  40   4     16.4466      2.9805    -16.7588      0.0000
  -4  40   4      0.0000      4.4604     -2.9596      0.0000
  -3  40   4      1.3876      2.9934      3.7186      0.0000
  -2  40   4     22.3729      2.0835    -22.7317      0.0000
  -1  40   4     11.4326      2.6536    -10.9857      0.0000
   0  40   4      9.6070      2.5843    -12.7849      0.0000
   1  40   4      0.0000      3.4643      3.3478      0.0000
   2  40   4     14.5106      2.6580     14.5681      0.0000
   3  40   4      4.5083      3.3235      1.2838      0.0000
   4  40   4      3.1968      3.8071      0.4255      0.0000
   5  40   4      4.2950      4.9194      6.4707      0.0000
  -5  41   4      5.9923      3.1119     -1.9195      0.0000
  -4  41   4      0.0000      3.4641      4.7158      0.0000
  -3  41   4      0.0000      3.5595     -3.0900      0.0000
  -2  41   4      5.3278      1.9104      4.6046      0.0000
  -1  41   4     18.3280      2.5621    -17.1132      0.0000
   0  41   4      5.9739      4.4206      5.5676      0.0000
   1  41   4      0.0000      4.0946     -1.4747      0.0000
   2  41   4      0.0000      3.3597     -6.6549      0.0000
   3  41   4      6.3746      2.0469     -6.0322      0.0000
   4  41   4      9.6300      4.0493      8.5915      0.0000
   5  41   4      9.0945      3.1851     11.0627      0.0000
  -5  42   4      0.0000      4.6213      2.8789      0.0000
  -4  42   4      6.2932      3.4836      8.9549      0.0000
  -3  42   4      0.0000      4.4452      2.4539      0.0000
  -2  42   4      6.5776      2.8331     -8.9743      0.0000
  -1  42   4     15.4211      2.5365    -15.2028      0.0000
   0  42   4     10.2182      3.5945     -8.4589      0.0000
   1  42   4      0.0000      4.8970      2.6180      0.0000
   2  42   4      6.8431      5.0177     -5.3718      0.0000
   3  42   4      6.1793      1.7547      4.3966      0.0000
   4  42   4     16.2256      2.7354     16.7802      0.0000
  -4  43   4      4.6063      3.1351     -0.5504      0.0000
  -3  43   4      0.0000      4.1831     -3.6594      0.0000
  -2  43   4      5.0774      4.6734     -2.5583      0.0000
  -1  43   4      3.0271      2.4927     -2.4989      0.0000
   0  43   4      0.0000      3.9342     -1.0496      0.0000
   1  43   4      3.4589      3.8237      7.5819      0.0000
   2  43   4      6.5195      2.7634     -4.1528      0.0000
   3  43   4     11.5198      2.7068     10.4914      0.0000
   4  43   4     14.1602      2.9178    -10.5134      0.0000
  -3  44   4     10.7012      2.9027     -6.3004      0.0000
  -2  44   4      9.3270      2.9474      6.0779      0.0000
  -1  44   4      2.5001      4.2816     -2.2943      0.0000
   0  44   4      0.0000      2.8421      3.6273      0.0000
   1  44   4      8.8401      4.1765     -7.8081      0.0000
   2  44   4      1.1917      4.6084     -3.3077      0.0000
   3  44   4      0.0000      4.2127      4.9475      0.0000
  -3  45   4      5.7032      4.1842     -3.9812      0.0000
  -2  45   4     21.8151      2.8216    -17.8830      0.0000
  -1  45   4     11.1747      3.8193     11.0252      0.0000
   0  45   4      0.0000      4.4519      1.1069      0.0000
   1  45   4      7.8623      4.0117     -7.4679      0.0000
   2  45   4      6.1397      3.7271      4.5154      0.0000
  -1  46   4     11.5615      3.9945     12.1526      0.0000
   0  46   4      3.0311      3.4303      0.1294      0.0000
   1  46   4      0.0000      3.8183      4.8068      0.0000
 -11   0   5      9.3256      3.3989      5.7551      0.0000
  -9   0   5     18.8827      2.1902    -22.4038      0.0000
  -7   0   5     33.2328      1.8900     33.7181      0.0000
  -5   0   5     38.1019      1.6140     38.8670      0.0000
  -3   0   5    381.9088      3.1784   -369.4215      0.0000
  -1   0   5     64.4631      0.8945    -66.6296      0.0000
   1   0   5    257.2913      0.9987   -252.2833      0.0000
   3   0   5     45.8564      1.5450     43.6305      0.0000
   5   0   5     31.8114      1.9439     28.7457      0.0000
   7   0   5     12.4888      2.0201     13.8418      0.0000
   9   0   5      0.0000      5.0704      4.7535      0.0000
  11   0   5      7.6623      3.3666     -8.8957      0.0000
 -11   1   5     24.4337      3.5259    -25.1980      0.0000
 -10   1   5      4.0380      2.4271     -2.0652      0.0000
  -9   1   5     11.9081      1.6128     14.5777      0.0000
  -8   1   5     16.6381      1.4313     15.4099      0.0000
  -7   1   5      6.3340      1.8891     -7.5164      0.0000
  -6   1   5      6.5371      1.0639     -8.4049      0.0000
  -5   1   5      1.5778      1.5809     -1.9934      0.0000
  -4   1   5     13.7331      0.5783    -12.7537      0.0000
  -3   1   5     22.1653      0.8187    -19.7549      0.0000
  -2   1   5      5.6378      0.6071     -6.0854      0.0000
  -1   1   5     23.3149      0.6312    -24.1190      0.0000
   0   1   5     11.2616      0.6668     11.2641      0.0000
   1   1   5    159.7885      0.7062   -161.2847      0.0000
   2   1   5     13.1921      0.9138     13.0330      0.0000
   3   1   5     51.8524      1.0935     50.0969      0.0000
   4   1   5     33.2157      1.1685    -31.0640      0.0000
   5   1   5      8.1339      1.1183     -7.9491      0.0000
   6   1   5     11.1618      1.3341    -12.0265      0.0000
   7   1   5      4.3520      2.0458      6.9446      0.0000
   8   1   5      8.0672      1.6928      7.7067      0.0000
   9   1   5      6.3688      2.1955     -6.6853      0.0000
  10   1   5     12.6369      2.9362     11.1630      0.0000
  11   1   5      1.2250      4.5912      3.6770      0.0000
 -11   2   5     34.3367      3.5162     30.3842      0.0000
 -10   2   5      6.0644      1.6268     -8.7837      0.0000
  -9   2   5     20.4438      1.5174    -22.9022      0.0000
  -8   2   5     40.1313      1.4344     42.6653      0.0000
  -7   2   5      3.2418      1.7656      0.0512      0.0000
  -6   2   5      8.4032      1.1487    -10.3018      0.0000
  -5   2   5      8.6342      0.9698      8.4332      0.0000
  -4   2   5     13.1560      0.5976     13.4259      0.0000
  -3   2   5      6.6383      0.7529     -6.1807      0.0000
  -2   2   5      8.0892      0.5337     -7.8923      0.0000
  -1   2   5     13.5612      0.6438    -14.1277      0.0000
   0   2   5     89.7575      0.6657    -89.0940      0.0000
   1   2   5    198.7040      0.7031   -199.8988      0.0000
   2   2   5      3.1938      1.0500      4.0430      0.0000
   3   2   5     70.1284      1.0914     66.5879      0.0000
   4   2   5     40.2161      1.1608     38.6208      0.0000
   5   2   5     36.1521      1.0461     33.5250      0.0000
   6   2   5     11.9558      1.3462     11.5926      0.0000
   7   2   5     31.5610      1.6640     29.5688      0.0000
   8   2   5      6.7924      1.5089     -8.5677      0.0000
   9   2   5      2.5415      2.9236     -1.1062      0.0000
  10   2   5      6.4764      4.1587     -1.9523      0.0000
  11   2   5      7.0502      3.6290     -7.0030      0.0000
 -11   3   5     20.2406      3.5458    -17.5598      0.0000
 -10   3   5      3.8456      1.9647     -3.9000      0.0000
  -9   3   5      6.5980      1.6086     -4.4817      0.0000
  -8   3   5     24.3333      1.4134     25.7305      0.0000
  -7   3   5      0.0000      2.1208     -0.1184      0.0000
  -6   3   5     13.0421      1.2267    -12.0363      0.0000
  -5   3   5      3.9269      0.9110     -4.0545      0.0000
  -4   3   5     30.9077      0.5774     30.8257      0.0000
  -3   3   5     89.4703      0.7794     87.0443      0.0000
  -2   3   5     16.1978      0.6071     16.4351      0.0000
  -1   3   5     19.1196      0.6864     19.3679      0.0000
   0   3   5    135.1780      0.9787    133.9627      0.0000
   1   3   5    122.4415      0.6988    123.0635      0.0000
   2   3   5      2.4885      1.7220      2.0270      0.0000
   3   3   5     13.5710      0.9857     12.9921      0.0000
   4   3   5     18.1097      1.0879     16.2408      0.0000
   5   3   5      5.3889      1.0877      5.1549      0.0000
   6   3   5     15.8223      1.0502    -14.9204      0.0000
   7   3   5     33.6764      1.3107     31.5000      0.0000
   8   3   5      4.6936      2.5180      3.7780      0.0000
   9   3   5     17.8253      2.0414     17.0832      0.0000
  10   3   5      3.0184      3.5033     -4.6781      0.0000
  11   3   5     11.2839      3.3227     11.7622      0.0000
 -11   4   5      8.6246      3.8166     -4.8846      0.0000
 -10   4   5      0.0000      2.2979      0.2642      0.0000
  -9   4   5      9.9474      1.5905     11.1803      0.0000
  -8   4   5     19.2588      1.4402    -21.9874      0.0000
  -7   4   5      5.4796      1.3830      5.4366      0.0000
  -6   4   5      7.4542      1.0227     -8.3657      0.0000
  -5   4   5     11.3753      0.8569     12.1967      0.0000
  -4   4   5     15.1064      0.6841     14.9558      0.0000
  -3   4   5      0.7665      1.2788      1.5892      0.0000
  -2   4   5      9.6109      0.6839     -9.8009      0.0000
  -1   4   5      7.3950      0.7131      7.9267      0.0000
   0   4   5    101.4013      0.6769    100.3248      0.0000
   1   4   5     80.5948      0.6692     82.5020      0.0000
   2   4   5      8.1176      1.0078      7.8354      0.0000
   3   4   5      5.6323      0.9199     -6.0715      0.0000
   4   4   5     79.7452      0.9803    -75.1575      0.0000
   5   4   5     32.9216      0.9534    -32.3911      0.0000
   6   4   5     16.8410      1.2654     16.1261      0.0000
   7   4   5      1.1377      2.2671      0.6906      0.0000
   8   4   5     30.8914      1.9556    -29.3148      0.0000
   9   4   5      7.4517      2.6329     -0.9764      0.0000
  10   4   5      3.1784      5.1950      3.7761      0.0000
  11   4   5     10.2687      4.5452     -9.1326      0.0000
 -11   5   5      6.7788      3.8025     -6.7063      0.0000
 -10   5   5     10.4298      2.1573    -11.2527      0.0000
  -9   5   5     24.1268      1.4926    -25.7527      0.0000
  -8   5   5     10.9432      1.4747     -9.5835      0.0000
  -7   5   5     11.1002      1.3613     11.8083      0.0000
  -6   5   5      9.4823      0.6723    -10.6309      0.0000
  -5   5   5      6.3120      0.8796      6.4522      0.0000
  -4   5   5      9.6150      0.9308     -8.4377      0.0000
  -3   5   5     18.3083      0.8253     18.3954      0.0000
  -2   5   5      0.8451      1.0470     -0.9235      0.0000
  -1   5   5      9.7247      0.6430     -9.9978      0.0000
   0   5   5     21.6631      0.6707    -23.3985      0.0000
   1   5   5     78.6933      0.8083     79.3094      0.0000
   2   5   5     16.3176      0.9169    -18.1972      0.0000
   3   5   5      4.7248      0.9200     -1.8402      0.0000
   4   5   5     10.0858      1.0195      9.1461      0.0000
   5   5   5     22.3418      0.9242    -21.5704      0.0000
   6   5   5     23.6605      1.2269    -23.2789      0.0000
   7   5   5      8.6970      1.2252     -8.2077      0.0000
   8   5   5     21.9826      1.9785     22.8548      0.0000
   9   5   5     28.1664      1.8301    -27.6906      0.0000
  10   5   5      0.0000      5.6808      2.8024      0.0000
  11   5   5      6.4699      4.7823     -2.6194      0.0000
 -11   6   5      0.0000      4.4839     -0.7800      0.0000
 -10   6   5      3.8089      2.2309      0.5843      0.0000
  -9   6   5      6.7607      2.1717     -4.6444      0.0000
  -8   6   5      9.7879      1.3627    -11.3652      0.0000
  -7   6   5      9.9875      1.2926      9.8620      0.0000
  -6   6   5     14.4693      1.2399    -16.5213      0.0000
  -5   6   5     37.5618      0.8915     36.3900      0.0000
  -4   6   5     61.2866      0.9442     59.8127      0.0000
  -3   6   5     22.7619      0.7612     22.4590      0.0000
  -2   6   5     36.3760      0.6566    -36.5585      0.0000
  -1   6   5     31.8245      0.5692     30.1906      0.0000
   0   6   5     47.1586      0.6285     46.1449      0.0000
   1   6   5     46.7427      0.6678    -45.7133      0.0000
   2   6   5      3.2810      0.9186     -2.3717      0.0000
   3   6   5     12.6295      0.8590     12.3352      0.0000
   4   6   5     21.4167      0.8425    -18.4201      0.0000
   5   6   5      7.0531      0.8114     -6.5957      0.0000
   6   6   5     12.0007      1.2639    -10.7333      0.0000
   7   6   5      0.0000      2.3306      4.4210      0.0000
   8   6   5     19.9102      2.0096     18.7002      0.0000
   9   6   5     12.3163      2.0748    -10.1857      0.0000
  10   6   5     16.2371      2.8036    -13.1348      0.0000
  11   6   5     16.4474      3.9255     15.2486      0.0000
 -11   7   5      0.0000      4.8365     -2.2449      0.0000
 -10   7   5      0.0000      2.7492      1.3310      0.0000
  -9   7   5     25.8553      1.6908     28.9913      0.0000
  -8   7   5     30.2949      1.4081     31.7799      0.0000
  -7   7   5     17.4883      1.3063    -17.9434      0.0000
  -6   7   5      6.5123      1.1086      8.7623      0.0000
  -5   7   5      3.6574      2.0827      0.3519      0.0000
  -4   7   5     19.3551      1.1106    -18.0940      0.0000
  -3   7   5     19.2042      0.6333     19.1210      0.0000
  -2   7   5     19.7215      0.6640    -18.8425      0.0000
  -1   7   5      4.4144      0.4744      3.6393      0.0000
   0   7   5     11.4737      0.6285    -10.3852      0.0000
   1   7   5     16.6881      0.6830     15.3392      0.0000
   2   7   5     24.7123      0.6708     26.3627      0.0000
   3   7   5     83.7801      0.8493    -80.7567      0.0000
   4   7   5     86.5263      1.2291    -81.4306      0.0000
   5   7   5     26.0806      0.9106     24.6858      0.0000
   6   7   5     11.4813      1.3924     11.7772      0.0000
   7   7   5      1.7234      2.0899     -2.9661      0.0000
   8   7   5      8.2370      2.2158     -6.6126      0.0000
   9   7   5     18.9414      1.9076    -16.7648      0.0000
  10   7   5     14.4628      2.4011     11.9218      0.0000
  11   7   5     16.7313      4.1728     15.1673      0.0000
 -11   8   5      4.0414      3.9396     -0.2042      0.0000
 -10   8   5      3.9078      1.8551      6.0728      0.0000
  -9   8   5     15.5853      2.1844    -11.9625      0.0000
  -8   8   5      3.1919      3.0260      3.9030      0.0000
  -7   8   5      3.0724      1.8502     -4.8794      0.0000
  -6   8   5     12.5114      1.0942    -12.3607      0.0000
  -5   8   5     40.4100      1.8955     38.0355      0.0000
  -4   8   5     16.5335      1.1196     15.4302      0.0000
  -3   8   5      7.2414      0.6859     -7.2996      0.0000
  -2   8   5     26.3930      0.6773     25.6423      0.0000
  -1   8   5     24.5068      0.5988    -24.5682      0.0000
   0   8   5     12.4170      0.6675     11.7155      0.0000
   1   8   5      7.7964      0.7259     -7.6222      0.0000
   2   8   5      3.6606      0.6826     -4.7468      0.0000
   3   8   5     50.9267      0.9820     49.5869      0.0000
   4   8   5     14.9064      1.3293     13.8991      0.0000
   5   8   5     17.3943      0.9019    -17.9253      0.0000
   6   8   5     24.4414      1.3308     24.3091      0.0000
   7   8   5      2.5139      2.6139      0.3345      0.0000
   8   8   5      0.0000      2.5986      0.9095      0.0000
   9   8   5     21.6585      2.1644    -20.1620      0.0000
  10   8   5     13.3613      2.4878     13.8868      0.0000
 -11   9   5      2.5284      2.9871      1.6835      0.0000
 -10   9   5     12.9908      2.2392     13.4846      0.0000
  -9   9   5      6.6896      2.9064     -0.9775      0.0000
  -8   9   5      7.0618      1.3096     -7.2431      0.0000
  -7   9   5     19.0753      1.4179    -19.4797      0.0000
  -6   9   5     14.6411      1.0080    -14.1504      0.0000
  -5   9   5    150.4204      1.7480    149.6769      0.0000
  -4   9   5    118.3084      0.8481    113.8087      0.0000
  -3   9   5    136.0050      1.5953   -136.4465      0.0000
  -2   9   5     40.0865      0.8458    -41.9911      0.0000
  -1   9   5     56.2276      0.7000     55.6422      0.0000
   0   9   5      4.1970      0.8140      3.4163      0.0000
   1   9   5     34.4524      0.7356    -35.3864      0.0000
   2   9   5      4.8619      0.7753      4.6303      0.0000
   3   9   5     47.3557      0.9914    -45.2617      0.0000
   4   9   5     18.0587      1.0385    -16.4275      0.0000
   5   9   5     10.2518      1.5057     11.3153      0.0000
   6   9   5     25.4166      1.3200     25.6218      0.0000
   7   9   5      6.4272      1.7073     -4.9971      0.0000
   8   9   5     15.9929      1.7782     17.3752      0.0000
   9   9   5      0.0000      2.6323     -1.1938      0.0000
  10   9   5     21.2984      2.2594    -18.3378      0.0000
 -11  10   5      2.3561      2.6263     -1.0405      0.0000
 -10  10   5      6.7318      2.5664     -3.1378      0.0000
  -9  10   5     16.2390      2.1405    -16.1923      0.0000
  -8  10   5      0.6563      1.7089     -1.2227      0.0000
  -7  10   5      9.9773      1.1575    -10.7767      0.0000
  -6  10   5      7.9251      0.9012      8.9592      0.0000
  -5  10   5     59.6948      2.2393    -59.7478      0.0000
  -4  10   5      0.0000      2.0439      1.9355      0.0000
  -3  10   5     18.9829      2.6472     17.8767      0.0000
  -2  10   5     13.7071      0.6252    -14.5921      0.0000
  -1  10   5     42.1702      0.7326     44.0629      0.0000
   0  10   5     44.4595      0.7189    -43.7711      0.0000
   1  10   5      1.8493      1.4629     -1.6108      0.0000
   2  10   5      5.1259      0.7905      6.0779      0.0000
   3  10   5     32.4680      1.0159     31.0861      0.0000
   4  10   5     46.4002      1.0301    -46.4358      0.0000
   5  10   5      0.0000      2.3480     -0.6882      0.0000
   6  10   5      6.2849      1.7862     -7.8634      0.0000
   7  10   5     17.0673      2.5537     16.1082      0.0000
   8  10   5     20.6752      2.1138    -20.4980      0.0000
   9  10   5     10.8499      2.5330    -13.6825      0.0000
  10  10   5      5.7407      2.4017      5.3348      0.0000
 -11  11   5     17.6249      3.8570     19.2371      0.0000
 -10  11   5      0.0000      4.2442      0.5400      0.0000
  -9  11   5      0.4451      2.7754     -4.0764      0.0000
  -8  11   5     19.3948      1.5069     21.4107      0.0000
  -7  11   5      3.8553      1.7786     -3.2887      0.0000
  -6  11   5     20.0962      0.7948     21.4891      0.0000
  -5  11   5     12.5289      1.1546    -12.1224      0.0000
  -4  11   5     18.7515      0.7387     19.4102      0.0000
  -3  11   5     23.1958      0.6233    -23.4345      0.0000
  -2  11   5     10.8134      0.6209    -12.1451      0.0000
  -1  11   5     28.7608      0.8045     29.9513      0.0000
   0  11   5     64.1670      0.9365     64.4892      0.0000
   1  11   5      4.9531      0.8105     -6.1055      0.0000
   2  11   5     14.8789      1.0849    -15.4232      0.0000
   3  11   5    136.4598      1.7747   -132.0956      0.0000
   4  11   5     20.3955      1.0350    -18.6374      0.0000
   5  11   5     34.9026      1.4304     32.5117      0.0000
   6  11   5      4.1748      1.1565     -4.5953      0.0000
   7  11   5      6.9849      2.2498     -7.5349      0.0000
   8  11   5      5.8669      2.3110      5.7192      0.0000
   9  11   5      2.2156      3.2854      2.9381      0.0000
  10  11   5      7.6321      3.4651      9.0664      0.0000
 -11  12   5     21.9566      3.9255    -17.5851      0.0000
 -10  12   5      4.6708      3.0309      1.5684      0.0000
  -9  12   5      9.1334      1.7438     -9.2412      0.0000
  -8  12   5     26.6971      2.1184     26.3543      0.0000
  -7  12   5     21.3756      1.3408    -23.6518      0.0000
  -6  12   5     53.1321      1.4511     54.7564      0.0000
  -5  12   5     10.7529      0.8396     10.8633      0.0000
  -4  12   5     25.4036      0.9583    -27.3921      0.0000
  -3  12   5     39.4840      0.7452     39.2965      0.0000
  -2  12   5     16.3994      0.6052    -15.6790      0.0000
  -1  12   5     39.0626      0.8966     38.8900      0.0000
   0  12   5     24.4726      0.7324    -24.8888      0.0000
   1  12   5      0.0000      1.3786      0.6510      0.0000
   2  12   5     19.8372      1.1216     20.8561      0.0000
   3  12   5     11.7683      1.4765      2.5448      0.0000
   4  12   5     17.4029      1.2361    -17.8818      0.0000
   5  12   5     13.0320      1.3021    -12.3577      0.0000
   6  12   5      5.7271      1.6314     -4.7727      0.0000
   7  12   5     19.1055      1.7842    -19.2978      0.0000
   8  12   5     11.2190      1.8132    -10.3754      0.0000
   9  12   5     18.8780      3.7696     18.9807      0.0000
  10  12   5     20.7100      2.9873    -18.0116      0.0000
 -11  13   5     14.6932      3.8736    -11.8017      0.0000
 -10  13   5      6.4890      4.6196      2.5568      0.0000
  -9  13   5     13.1082      2.3184    -12.3307      0.0000
  -8  13   5     11.6522      4.4359     -8.8022      0.0000
  -7  13   5     13.6901      2.4020    -10.0572      0.0000
  -6  13   5     32.7286      2.1559    -32.3127      0.0000
  -5  13   5     21.1526      1.1657    -21.2862      0.0000
  -4  13   5      8.2654      0.9531      6.9590      0.0000
  -3  13   5      7.0292      0.9654     -7.4898      0.0000
  -2  13   5      8.8981      0.7223      9.9664      0.0000
  -1  13   5     23.2190      0.8286     23.3926      0.0000
   0  13   5      5.9344      0.8573     -6.1665      0.0000
   1  13   5     20.1431      1.1166    -18.6307      0.0000
   2  13   5     34.7068      1.1337     34.5819      0.0000
   3  13   5     99.2979      1.4522     96.6572      0.0000
   4  13   5     38.4226      1.2256    -37.6968      0.0000
   5  13   5     31.7020      1.6452     31.3793      0.0000
   6  13   5      3.4002      2.4364      0.0658      0.0000
   7  13   5     10.4937      2.3906      9.4322      0.0000
   8  13   5      4.0912      3.0709      4.4858      0.0000
   9  13   5      9.3129      4.6140      9.3610      0.0000
  10  13   5     30.7447      5.3380     27.1424      0.0000
 -11  14   5      9.8223      3.9943    -11.9802      0.0000
 -10  14   5      8.4665      3.1506      8.8264      0.0000
  -9  14   5      3.9965      2.8342     -3.1062      0.0000
  -8  14   5     27.8311      2.1387     27.6427      0.0000
  -7  14   5     55.5688      1.6639    -57.6119      0.0000
  -6  14   5     35.5225      2.5802    -36.7591      0.0000
  -5  14   5      4.9382      1.3778     -1.5774      0.0000
  -4  14   5     25.1583      1.1639    -24.6571      0.0000
  -3  14   5      6.7427      0.8634     -5.6985      0.0000
  -2  14   5     17.4399      0.6780     16.4197      0.0000
  -1  14   5     33.5551      0.8551    -33.6371      0.0000
   0  14   5     19.5920      0.8704    -19.7134      0.0000
   1  14   5      4.4267      0.9649     -6.5009      0.0000
   2  14   5     34.0915      1.3485     33.2595      0.0000
   3  14   5     20.6729      1.2308     18.0573      0.0000
   4  14   5      7.3132      1.9805     -9.6732      0.0000
   5  14   5     34.0407      1.6497    -33.6537      0.0000
   6  14   5      0.0000      2.4719      0.0381      0.0000
   7  14   5      2.9299      2.8948      1.7142      0.0000
   8  14   5     17.0056      2.3921    -16.5675      0.0000
   9  14   5     49.3583      3.8533    -49.7944      0.0000
  10  14   5     16.0216      3.1167     13.0860      0.0000
 -11  15   5      3.1256      3.6993     -3.2042      0.0000
 -10  15   5      5.6833      4.3322      3.6395      0.0000
  -9  15   5      3.0965      3.1827     -4.6132      0.0000
  -8  15   5     25.6711      2.1193     23.2716      0.0000
  -7  15   5     55.7723      1.6863    -55.9212      0.0000
  -6  15   5     81.4781      1.5994    -81.2730      0.0000
  -5  15   5      3.9185      1.7786     -3.8108      0.0000
  -4  15   5     57.0411      1.1608    -56.4436      0.0000
  -3  15   5     20.9708      0.9463     21.5007      0.0000
  -2  15   5     85.9401      1.3037    -88.0972      0.0000
  -1  15   5     85.5078      0.8783     86.8213      0.0000
   0  15   5     12.4680      1.0931     12.5193      0.0000
   1  15   5      8.0261      1.9148      8.4667      0.0000
   2  15   5     29.0407      1.8048    -26.8838      0.0000
   3  15   5     39.2094      1.6948     39.0914      0.0000
   4  15   5      6.5891      1.3662     -5.7769      0.0000
   5  15   5      6.9775      2.5786      1.3953      0.0000
   6  15   5      1.4404      3.8082     -1.1185      0.0000
   7  15   5     11.8650      1.9969      9.8734      0.0000
   8  15   5     20.3745      2.2788    -19.1934      0.0000
   9  15   5     46.0749      3.8536     41.4847      0.0000
  10  15   5      1.8955      2.8943      4.9298      0.0000
 -11  16   5      9.0433      3.4016      7.6462      0.0000
 -10  16   5     25.2089      3.7666    -24.4036      0.0000
  -9  16   5     13.2138      2.2399    -14.8932      0.0000
  -8  16   5     11.2769      1.8320    -11.4834      0.0000
  -7  16   5     31.0908      1.7145     29.5454      0.0000
  -6  16   5     48.1565      1.9696     46.9151      0.0000
  -5  16   5      4.2900      3.2262      6.2892      0.0000
  -4  16   5      6.5413      2.2887     -0.9640      0.0000
  -3  16   5      5.3614      1.1449      4.3817      0.0000
  -2  16   5     25.7263      0.9005    -26.2263      0.0000
  -1  16   5     33.6949      1.0152     34.9504      0.0000
   0  16   5     17.5114      1.2121    -17.9561      0.0000
   1  16   5     81.6250      1.7675     83.3206      0.0000
   2  16   5     64.7403      1.5683    -64.6331      0.0000
   3  16   5     21.9205      1.5232     23.7180      0.0000
   4  16   5      2.7651      2.3140      5.1006      0.0000
   5  16   5     31.7529      2.0020     31.3443      0.0000
   6  16   5     12.8086      2.1301    -11.8681      0.0000
   7  16   5      0.0000      4.6132     -1.1031      0.0000
   8  16   5      5.4688      4.0311     -9.0026      0.0000
   9  16   5     31.4303      4.0059    -32.3025      0.0000
  10  16   5      9.0721      4.2035      4.2119      0.0000
 -11  17   5     29.1593      4.0528    -29.5995      0.0000
 -10  17   5      4.4556      2.7931      0.8516      0.0000
  -9  17   5      6.6864      2.8331     -5.2499      0.0000
  -8  17   5      0.0000      3.1887      6.1002      0.0000
  -7  17   5     14.9197      1.8052    -14.5699      0.0000
  -6  17   5     13.7251      1.8947      7.3024      0.0000
  -5  17   5      3.1881      2.8918     -3.6575      0.0000
  -4  17   5      1.3003      1.2511      0.2670      0.0000
  -3  17   5     29.7122      1.1380    -28.5854      0.0000
  -2  17   5     19.1584      0.9698     20.5364      0.0000
  -1  17   5     13.2784      1.0814    -12.6820      0.0000
   0  17   5      7.4690      1.4201      7.4198      0.0000
   1  17   5     14.6000      1.9560    -11.9531      0.0000
   2  17   5     34.7682      2.5032    -34.5576      0.0000
   3  17   5     32.0820      1.7538    -32.0398      0.0000
   4  17   5     26.2906      1.4048     26.3166      0.0000
   5  17   5     15.4452      2.1330     10.7263      0.0000
   6  17   5      7.2085      2.3994      5.0295      0.0000
   7  17   5     19.7566      2.1407     20.7028      0.0000
   8  17   5     22.0157      3.6696     18.4854      0.0000
   9  17   5     17.0192      3.8972    -10.6365      0.0000
  10  17   5     15.5206      4.4082     16.2860      0.0000
 -10  18   5     13.6204      2.7514    -11.7364      0.0000
  -9  18   5      8.0770      2.7335      7.2917      0.0000
  -8  18   5      3.1321      1.7456     -2.9856      0.0000
  -7  18   5     23.6717      1.7443    -23.0146      0.0000
  -6  18   5     31.2571      2.1403     30.3854      0.0000
  -5  18   5     24.1211      2.0219     24.2031      0.0000
  -4  18   5     23.4322      0.9966    -24.0279      0.0000
  -3  18   5     19.8756      0.9386     19.8640      0.0000
  -2  18   5    129.0725      3.0502    135.0813      0.0000
  -1  18   5     54.3992      1.2552     54.4953      0.0000
   0  18   5     26.6438      2.0725    -25.6170      0.0000
   1  18   5     35.6144      1.2887    -35.9899      0.0000
   2  18   5      2.8832      1.7896      2.6556      0.0000
   3  18   5     33.0305      1.4538     32.7607      0.0000
   4  18   5     10.5692      1.5770      9.7512      0.0000
   5  18   5      6.8277      2.6200      1.6203      0.0000
   6  18   5     15.4806      2.1315    -16.1112      0.0000
   7  18   5      3.1719      3.2088     -1.8568      0.0000
   8  18   5     35.4323      3.6814     36.6083      0.0000
   9  18   5      8.4565      4.9321     -4.2281      0.0000
  10  18   5     16.4337      4.3458     16.9291      0.0000
 -10  19   5     13.5445      2.9224    -10.4123      0.0000
  -9  19   5     26.9358      2.4799     24.5685      0.0000
  -8  19   5     13.0835      1.8358     13.2385      0.0000
  -7  19   5     17.7296      1.8056     17.3860      0.0000
  -6  19   5      5.4477      3.1184     -1.7294      0.0000
  -5  19   5     19.5430      1.9970    -19.9846      0.0000
  -4  19   5     13.3749      1.0915    -12.8044      0.0000
  -3  19   5     15.1710      0.9577     17.0000      0.0000
  -2  19   5     14.9774      1.8771      8.9109      0.0000
  -1  19   5      1.2611      2.3120     -3.8767      0.0000
   0  19   5     20.5740      2.0924     22.0740      0.0000
   1  19   5     24.4108      1.6549     23.4672      0.0000
   2  19   5      0.0000      2.1037      1.2889      0.0000
   3  19   5     28.5282      1.9444     28.9326      0.0000
   4  19   5     34.0215      1.4251    -34.3020      0.0000
   5  19   5     28.4134      2.0569     28.3837      0.0000
   6  19   5     11.2748      2.4688     -9.6670      0.0000
   7  19   5      6.5867      2.7608      8.4282      0.0000
   8  19   5     19.4333      3.7789    -16.7396      0.0000
   9  19   5      7.9849      4.0155      5.0786      0.0000
  10  19   5     26.0229      4.1547     28.2820      0.0000
 -10  20   5     33.9618      2.7104    -29.4951      0.0000
  -9  20   5      2.9397      4.6100      0.0702      0.0000
  -8  20   5     15.5537      1.8144     16.2912      0.0000
  -7  20   5     24.1114      1.7919     24.0839      0.0000
  -6  20   5     16.3441      2.3184    -16.4984      0.0000
  -5  20   5      0.0000      1.8033     -0.8582      0.0000
  -4  20   5     13.2324      1.4443     11.9382      0.0000
  -3  20   5     11.1740      1.6190     10.2569      0.0000
  -2  20   5      9.2562      1.2001     -8.7863      0.0000
  -1  20   5     21.4061      1.0549    -20.4047      0.0000
   0  20   5     13.7886      2.1266    -13.1069      0.0000
   1  20   5     32.0876      4.1845    -34.0359      0.0000
   2  20   5     20.3901      1.2558     21.2493      0.0000
   3  20   5     63.7003      1.8602     62.1149      0.0000
   4  20   5     11.8158      1.4848    -12.5093      0.0000
   5  20   5      3.5100      3.1319     -2.4370      0.0000
   6  20   5     23.8553      3.9239    -24.8242      0.0000
   7  20   5      2.1492      3.6472      0.7799      0.0000
   8  20   5      6.7347      5.2681     -4.7467      0.0000
   9  20   5     22.0330      3.9690    -24.2050      0.0000
  10  20   5      9.6433      4.3334     -2.9070      0.0000
 -10  21   5     19.3531      2.7618     15.8187      0.0000
  -9  21   5      2.7338      3.4358      2.7964      0.0000
  -8  21   5      5.1934      1.5197     -2.1441      0.0000
  -7  21   5     13.6889      1.7745    -12.0828      0.0000
  -6  21   5     31.1933      2.4302    -31.1957      0.0000
  -5  21   5      6.6538      1.4011      5.2077      0.0000
  -4  21   5     18.8138      1.1824     20.6126      0.0000
  -3  21   5     53.7138      1.2005    -55.1331      0.0000
  -2  21   5      3.7432      1.1474      2.5138      0.0000
  -1  21   5     36.6839      0.9624    -35.8609      0.0000
   0  21   5     35.0928      2.1634     36.1307      0.0000
   1  21   5      2.7663      2.7726     -1.8141      0.0000
   2  21   5      3.7602      1.4789     -2.8761      0.0000
   3  21   5      4.3329      3.3855     -2.6854      0.0000
   4  21   5      7.0069      1.6307     -7.6944      0.0000
   5  21   5      9.7995      2.2592     -8.7124      0.0000
   6  21   5      8.9490      2.4434     -8.4325      0.0000
   7  21   5      5.9478      4.5527     -5.7841      0.0000
   8  21   5     18.8516      3.7699    -20.2921      0.0000
   9  21   5     26.9663      3.9774    -29.7365      0.0000
 -10  22   5     25.7583      2.7269     20.5396      0.0000
  -9  22   5     11.3687      2.5414      9.1362      0.0000
  -8  22   5      6.5844      2.9395      4.3705      0.0000
  -7  22   5      9.5939      1.8772      8.5222      0.0000
  -6  22   5     20.6852      2.3320     18.5774      0.0000
  -5  22   5     12.8068      1.3308     13.2160      0.0000
  -4  22   5     10.4502      1.1362     10.3819      0.0000
  -3  22   5     22.4619      1.2488    -21.1620      0.0000
  -2  22   5      3.0612      1.7207      0.8305      0.0000
  -1  22   5     17.5525      0.9772    -17.2613      0.0000
   0  22   5      5.5033      3.6991     -2.8174      0.0000
   1  22   5     12.0509      2.5051    -11.9289      0.0000
   2  22   5     28.2627      2.5127     30.4245      0.0000
   3  22   5     48.0665      2.9804    -47.9579      0.0000
   4  22   5     16.9456      1.9501    -16.6390      0.0000
   5  22   5     29.9721      2.1052     29.9971      0.0000
   6  22   5     23.6112      2.2380     24.1796      0.0000
   7  22   5      4.1884      3.6298      3.6123      0.0000
   8  22   5      5.9360      2.8797     -4.3963      0.0000
   9  22   5     10.4830      3.8995    -10.7330      0.0000
 -10  23   5      8.6730      2.9608     -6.8514      0.0000
  -9  23   5     12.0091      2.8770      9.7020      0.0000
  -8  23   5     22.5330      2.5272     20.6618      0.0000
  -7  23   5     14.9676      1.8821    -14.3144      0.0000
  -6  23   5     14.4973      2.3811     15.4843      0.0000
  -5  23   5      7.8214      1.5779      7.8660      0.0000
  -4  23   5     16.4061      1.4653    -17.2885      0.0000
  -3  23   5     12.3995      1.3156     11.7557      0.0000
  -2  23   5      4.4070      1.4378      3.9862      0.0000
  -1  23   5     16.8709      1.0141     16.4263      0.0000
   0  23   5     29.5039      2.2759     29.3708      0.0000
   1  23   5     10.2850      2.5852      8.7221      0.0000
   2  23   5      7.1044      2.1083     -5.3970      0.0000
   3  23   5     23.6032      2.6241    -26.0411      0.0000
   4  23   5      5.4726      2.7079      7.7452      0.0000
   5  23   5     12.6280      2.3244     12.4452      0.0000
   6  23   5     22.4032      2.2145     21.4249      0.0000
   7  23   5      5.0032      3.6445      3.8974      0.0000
   8  23   5      4.1699      3.4355     -6.6331      0.0000
   9  23   5      7.0943      4.3505      0.6722      0.0000
 -10  24   5      5.7106      2.8194      1.3140      0.0000
  -9  24   5     10.4523      2.6246     10.0860      0.0000
  -8  24   5     12.6035      2.7300     11.8688      0.0000
  -7  24   5     17.5692      1.9142    -16.4147      0.0000
  -6  24   5      0.0000      4.7972      2.1269      0.0000
  -5  24   5     11.8160      1.4153     13.2855      0.0000
  -4  24   5      7.4208      1.6733     -8.0287      0.0000
  -3  24   5     35.1235      1.2777    -33.1710      0.0000
  -2  24   5     23.0332      1.0017    -21.1633      0.0000
  -1  24   5      5.1995      1.0432     -4.7094      0.0000
   0  24   5     34.3316      2.2886    -34.1887      0.0000
   1  24   5     10.8413      2.2497    -10.9815      0.0000
   2  24   5      4.7789      3.9270     -3.8388      0.0000
   3  24   5      3.8121      3.5789     -2.6015      0.0000
   4  24   5     22.2787      2.0797    -20.8116      0.0000
   5  24   5     26.3054      2.4362     28.7355      0.0000
   6  24   5      3.6305      2.7597      1.7595      0.0000
   7  24   5     14.2680      3.8225    -14.0054      0.0000
   8  24   5     24.0966      3.8439    -22.4478      0.0000
   9  24   5     19.7932      4.0236     19.4139      0.0000
 -10  25   5      6.5442      3.0337      8.3603      0.0000
  -9  25   5      5.0076      2.5041      3.9505      0.0000
  -8  25   5     21.1485      2.6025    -20.1445      0.0000
  -7  25   5     17.8299      1.9089     15.3706      0.0000
  -6  25   5      6.1289      4.5074      9.4172      0.0000
  -5  25   5      9.8061      2.2886     -7.1902      0.0000
  -4  25   5      4.1622      2.5017     -4.6664      0.0000
  -3  25   5      2.7983      2.3153      0.4239      0.0000
  -2  25   5      0.0000      1.8549     -2.2255      0.0000
  -1  25   5      7.5324      1.2639      8.7980      0.0000
   0  25   5     23.3643      2.3159    -23.4033      0.0000
   1  25   5      9.1468      2.7704     -8.6397      0.0000
   2  25   5     50.4186      1.9142    -50.3404      0.0000
   3  25   5     12.2949      2.1379     11.6623      0.0000
   4  25   5     40.5010      2.0629     39.1529      0.0000
   5  25   5     22.9107      2.2117    -21.3563      0.0000
   6  25   5      3.7714      2.4389      2.4777      0.0000
   7  25   5     12.9408      3.7289     11.1263      0.0000
   8  25   5     12.8006      4.0796     13.0519      0.0000
   9  25   5      8.5745      4.2336      5.2951      0.0000
  -9  26   5     31.2583      2.7285     29.0994      0.0000
  -8  26   5     10.5143      2.4667      7.7933      0.0000
  -7  26   5      9.5876      2.6800     -7.8361      0.0000
  -6  26   5      6.2282      2.9930      3.3721      0.0000
  -5  26   5      5.9167      3.2861      0.1199      0.0000
  -4  26   5      8.4661      1.6482     11.6964      0.0000
  -3  26   5      8.7549      1.5226      8.4303      0.0000
  -2  26   5      1.9180      1.5443      2.6510      0.0000
  -1  26   5      5.3132      1.0950     -3.7633      0.0000
   0  26   5      1.6303      2.9357     -0.0446      0.0000
   1  26   5     37.5008      2.5981     37.2714      0.0000
   2  26   5     12.7955      2.4761      7.9234      0.0000
   3  26   5     20.0755      2.0435    -20.6560      0.0000
   4  26   5      5.7168      3.3331      1.2705      0.0000
   5  26   5      6.3076      2.9748      1.9110      0.0000
   6  26   5      6.8308      2.6495     -3.5713      0.0000
   7  26   5      9.6597      3.9605      8.9903      0.0000
   8  26   5      1.5169      3.7217      0.3076      0.0000
   9  26   5     14.1686      3.8177    -14.3661      0.0000
  -9  27   5     15.3009      2.8169     14.6286      0.0000
  -8  27   5     18.5921      2.6691     17.1687      0.0000
  -7  27   5      0.0000      3.3582      0.9810      0.0000
  -6  27   5     28.0553      2.8053     26.4996      0.0000
  -5  27   5      9.3455      2.6977     -4.7858      0.0000
  -4  27   5     20.2394      1.6348    -20.2791      0.0000
  -3  27   5      2.3167      2.4620     -1.5435      0.0000
  -2  27   5      8.5995      1.1669      6.9491      0.0000
  -1  27   5      2.8602      1.6476     -1.3150      0.0000
   0  27   5     24.0511      1.8181    -22.8623      0.0000
   1  27   5     27.9003      2.6267    -27.5114      0.0000
   2  27   5     14.6602      5.9793      7.7962      0.0000
   3  27   5     24.0886      2.0691     24.3096      0.0000
   4  27   5     14.1462      2.0797    -13.7465      0.0000
   5  27   5     17.3945      2.1406     19.4127      0.0000
   6  27   5     16.4824      2.2424    -15.5218      0.0000
   7  27   5     16.1691      3.9663    -12.1234      0.0000
   8  27   5     13.0983      4.0133     13.3768      0.0000
  -9  28   5     18.7493      2.6907    -20.8137      0.0000
  -8  28   5      4.1209      3.2862     -4.2765      0.0000
  -7  28   5      3.8470      2.8642     -2.9014      0.0000
  -6  28   5     31.4235      2.5126    -29.7115      0.0000
  -5  28   5     29.7739      2.6365     27.8162      0.0000
  -4  28   5     18.4515      1.6697    -17.9651      0.0000
  -3  28   5      9.2584      1.4492      8.6059      0.0000
  -2  28   5     10.7680      1.1987    -10.8087      0.0000
  -1  28   5      5.8016      1.0551     -7.4277      0.0000
   0  28   5     11.0071      1.9722      9.7614      0.0000
   1  28   5     31.0800      2.6959    -32.7617      0.0000
   2  28   5     62.8140      2.9083     63.5329      0.0000
   3  28   5     13.9344      2.1384     13.5594      0.0000
   4  28   5      4.4065      4.3252     -7.0970      0.0000
   5  28   5      8.5890      2.1591    -10.5244      0.0000
   6  28   5      9.0867      2.2128      8.2325      0.0000
   7  28   5     11.8696      4.0198      9.9074      0.0000
   8  28   5      8.1162      2.7320     -9.0953      0.0000
  -9  29   5     13.0186      2.9728     10.4712      0.0000
  -8  29   5     10.4538      2.5382     -9.6361      0.0000
  -7  29   5     13.5332      3.2609    -13.6538      0.0000
  -6  29   5     35.1262      2.5762    -32.8135      0.0000
  -5  29   5      4.9080      4.2991      5.8904      0.0000
  -4  29   5      5.9143      2.5450     -3.7253      0.0000
  -3  29   5     18.8348      1.4395    -17.7690      0.0000
  -2  29   5     22.0381      1.4832     20.5556      0.0000
  -1  29   5      2.4268      2.0485     -4.5957      0.0000
   0  29   5     27.7145      1.9163    -27.3605      0.0000
   1  29   5     11.2927      2.8621      8.9977      0.0000
   2  29   5     45.1549      2.7540    -44.4342      0.0000
   3  29   5      5.9212      2.5903     -2.8411      0.0000
   4  29   5     12.9990      2.2069    -11.0723      0.0000
   5  29   5      8.8421      2.8430      7.9858      0.0000
   6  29   5      4.6439      3.7997      7.5426      0.0000
   7  29   5      7.2505      3.8654      7.5652      0.0000
   8  29   5      3.3102      4.0879      3.6732      0.0000
  -9  30   5      0.0000      6.3910     -0.3921      0.0000
  -8  30   5     13.0118      3.9537    -15.2590      0.0000
  -7  30   5      0.0000      3.1696      1.9780      0.0000
  -6  30   5      9.5146      2.8708     -9.0735      0.0000
  -5  30   5      2.9549      3.0347     -3.5821      0.0000
  -4  30   5     39.4571      2.3858    -42.7416      0.0000
  -3  30   5     12.3343      1.5507    -10.6783      0.0000
  -2  30   5     24.2516      1.4917     23.4509      0.0000
  -1  30   5      3.5812      2.2073      2.8126      0.0000
   0  30   5      8.2946      1.9452     -7.5308      0.0000
   1  30   5      9.2132      2.2303      8.2770      0.0000
   2  30   5     51.7091      2.0706     52.0844      0.0000
   3  30   5      6.0230      1.9972      8.1856      0.0000
   4  30   5     19.1201      2.2331     21.2395      0.0000
   5  30   5      0.0000      2.6386     -0.6857      0.0000
   6  30   5     18.2147      3.6454     15.4345      0.0000
   7  30   5      6.4154      4.3755      5.8648      0.0000
   8  30   5     11.8115      3.8643    -13.3908      0.0000
  -8  31   5      3.7246      3.1069      4.0043      0.0000
  -7  31   5      9.4830      2.9223     -8.8992      0.0000
  -6  31   5      0.0000      3.5641      5.5144      0.0000
  -5  31   5     10.0242      2.5315      8.6139      0.0000
  -4  31   5      8.7011      2.8027      4.8409      0.0000
  -3  31   5      2.8910      2.6793      0.3254      0.0000
  -2  31   5      3.1491      2.5160     -1.3106      0.0000
  -1  31   5     13.5649      1.3758     12.7243      0.0000
   0  31   5     13.7177      1.6618     11.8133      0.0000
   1  31   5      8.9249      4.0281     -7.5540      0.0000
   2  31   5     50.9056      2.0971     49.5352      0.0000
   3  31   5     25.0565      2.1524    -26.4657      0.0000
   4  31   5     15.6528      2.2954     11.0870      0.0000
   5  31   5     11.7799      2.2268    -11.7920      0.0000
   6  31   5     18.4982      3.7805    -20.2285      0.0000
   7  31   5      0.0000      3.8633      2.4828      0.0000
   8  31   5     10.7895      4.7356      9.3387      0.0000
  -8  32   5      0.0000      3.7482      0.8966      0.0000
  -7  32   5      6.8031      4.6322     -4.9162      0.0000
  -6  32   5     13.4804      4.1233     12.0728      0.0000
  -5  32   5      6.8165      3.3493     -0.4984      0.0000
  -4  32   5      3.2670      5.1872     -3.0380      0.0000
  -3  32   5     32.7138      1.8184     29.9051      0.0000
  -2  32   5      9.7730      1.6594    -11.3175      0.0000
  -1  32   5     10.3886      1.7568      8.5815      0.0000
   0  32   5      8.5344      1.6700     -9.2168      0.0000
   1  32   5      9.8536      3.8531     11.1442      0.0000
   2  32   5     40.3850      2.1319     39.9013      0.0000
   3  32   5      5.6163      2.1916      6.7151      0.0000
   4  32   5     20.2898      2.3120     20.1759      0.0000
   5  32   5      9.0149      2.5239     -8.9215      0.0000
   6  32   5      0.0000      4.3870     -0.9801      0.0000
   7  32   5      3.2174      3.5547      2.0456      0.0000
  -8  33   5      5.4570      3.8618      4.4853      0.0000
  -7  33   5      0.0000      3.7538     -1.3489      0.0000
  -6  33   5      2.6567      3.1682      0.0936      0.0000
  -5  33   5     18.5154      2.6511     18.2430      0.0000
  -4  33   5     11.2426      2.7804     10.7399      0.0000
  -3  33   5     12.8179      1.9390     13.4855      0.0000
  -2  33   5      8.7749      1.5690      9.3586      0.0000
  -1  33   5     19.9786      2.2812     19.1282      0.0000
   0  33   5     28.2881      1.7344     26.9614      0.0000
   1  33   5     31.0401      4.2586    -31.7701      0.0000
   2  33   5     13.4555      2.3655    -10.1661      0.0000
   3  33   5      3.5142      3.1095     -4.1144      0.0000
   4  33   5     24.0968      2.2985    -25.0767      0.0000
   5  33   5      5.5421      2.8840     -1.7308      0.0000
   6  33   5      0.0000      4.8562      2.8559      0.0000
   7  33   5      6.9916      4.5378     -4.1347      0.0000
  -8  34   5     10.4462      7.0649     -9.5810      0.0000
  -7  34   5      0.0000      3.1170      1.5140      0.0000
  -6  34   5      6.2682      3.7332      7.5334      0.0000
  -5  34   5     14.2426      2.6332    -12.9295      0.0000
  -4  34   5      4.5022      2.7226     -0.7961      0.0000
  -3  34   5      3.7749      2.8057      5.3979      0.0000
  -2  34   5      4.5560      2.4737     -2.4881      0.0000
  -1  34   5      9.6408      2.2201      9.6505      0.0000
   0  34   5     25.7095      2.0726     26.5521      0.0000
   1  34   5     30.3265      1.8235    -28.8663      0.0000
   2  34   5     37.4882      2.1999    -41.4980      0.0000
   3  34   5     26.6488      2.2235     29.3315      0.0000
   4  34   5      0.6859      3.3893      1.8532      0.0000
   5  34   5     27.9546      2.3709    -31.2705      0.0000
   6  34   5      0.0000      4.3451     -3.4995      0.0000
   7  34   5      0.0000      4.1134     -0.9219      0.0000
  -7  35   5      2.6887      4.6628      4.4629      0.0000
  -6  35   5      3.9129      3.8949      6.5259      0.0000
  -5  35   5      8.8890      2.1956     -7.0367      0.0000
  -4  35   5     11.3784      2.4917      9.8576      0.0000
  -3  35   5      6.8270      1.8617      6.3613      0.0000
  -2  35   5      5.0235      1.7600     -4.7181      0.0000
  -1  35   5      6.5054      2.7308     -6.5132      0.0000
   0  35   5      4.8369      1.9454     -1.6281      0.0000
   1  35   5     21.6114      1.8436    -19.4872      0.0000
   2  35   5      8.3044      2.0966      6.0465      0.0000
   3  35   5     10.9163      2.4089    -12.0284      0.0000
   4  35   5      1.4496      3.3047      2.3011      0.0000
   5  35   5     19.4161      3.5903    -19.6548      0.0000
   6  35   5      7.1855      3.6290    -10.0811      0.0000
   7  35   5      8.8582      4.5846     -2.9914      0.0000
  -7  36   5      0.0000      3.3453      2.9510      0.0000
  -6  36   5      0.9703      3.1798      1.2976      0.0000
  -5  36   5      4.8749      2.8812     -5.4239      0.0000
  -4  36   5     18.4383      2.6408     17.1660      0.0000
  -3  36   5     13.7443      2.7059     10.5987      0.0000
  -2  36   5      8.1908      1.9040     -7.7233      0.0000
  -1  36   5     15.7693      2.7434    -15.1780      0.0000
   0  36   5     18.4172      2.3704    -18.5470      0.0000
   1  36   5      0.0000      3.6102      0.3247      0.0000
   2  36   5      4.6714      2.7009     -1.5547      0.0000
   3  36   5     20.8037      2.3716     20.8432      0.0000
   4  36   5     28.6877      2.3871    -30.1770      0.0000
   5  36   5      0.0000      4.6144     -1.3444      0.0000
   6  36   5      3.0027      3.3959     -3.6454      0.0000
  -7  37   5      3.9164      3.3333      1.0783      0.0000
  -6  37   5      0.0000      3.6205     -1.0899      0.0000
  -5  37   5      6.1714      1.9313      5.4280      0.0000
  -4  37   5     14.1339      2.7655    -13.1401      0.0000
  -3  37   5     12.0580      2.4869     11.4408      0.0000
  -2  37   5      3.6332      3.8391      3.0605      0.0000
  -1  37   5      6.9399      2.0115      5.8475      0.0000
   0  37   5     21.7368      2.4002    -17.3517      0.0000
   1  37   5     12.8619      1.8673    -13.6406      0.0000
   2  37   5     16.2599      1.6022    -17.1534      0.0000
   3  37   5     13.2279      2.0496     13.2285      0.0000
   4  37   5      8.6997      2.5909      8.5481      0.0000
   5  37   5     10.1645      3.9571     10.8286      0.0000
   6  37   5      4.9434      3.9161      4.0312      0.0000
  -6  38   5      9.8738      3.0630      6.3658      0.0000
  -5  38   5     10.0460      2.9980     10.0964      0.0000
  -4  38   5     26.8388      2.7208     25.7482      0.0000
  -3  38   5     29.4794      2.6287    -31.0296      0.0000
  -2  38   5     32.2713      1.7460     30.3288      0.0000
  -1  38   5     17.5119      2.0162     16.9063      0.0000
   0  38   5      7.1235      2.3587      4.7949      0.0000
   1  38   5      0.0000      3.4124      0.6208      0.0000
   2  38   5      8.4957      1.9775     11.1880      0.0000
   3  38   5      2.5041      2.9434      0.9443      0.0000
   4  38   5     12.9857      2.3982    -14.7441      0.0000
   5  38   5     11.4638      3.8532      6.2940      0.0000
   6  38   5      0.0000      3.8680     -0.2892      0.0000
  -6  39   5     25.8135      2.9598     24.7209      0.0000
  -5  39   5      8.0756      4.6463     -8.7917      0.0000
  -4  39   5     19.4932      2.8727    -19.5356      0.0000
  -3  39   5     14.3132      4.9160    -12.9893      0.0000
  -2  39   5     10.3370      2.1204    -10.8778      0.0000
  -1  39   5      5.4538      3.0455     -8.6445      0.0000
   0  39   5     18.4206      3.4060    -14.4069      0.0000
   1  39   5      2.8039      2.8719     -2.8749      0.0000
   2  39   5      4.7983      3.2149     -2.5502      0.0000
   3  39   5      4.3703      1.9938      1.5054      0.0000
   4  39   5      4.7117      1.6408      4.8455      0.0000
   5  39   5      6.4314      2.9609     -8.9028      0.0000
  -6  40   5     10.1072      3.3304     -5.5637      0.0000
  -5  40   5      7.8256      4.1283      7.9450      0.0000
  -4  40   5      4.5498      2.5327     -2.9174      0.0000
  -3  40   5      3.0631      3.6098     -2.7644      0.0000
  -2  40   5      4.4015      2.2529      3.2784      0.0000
  -1  40   5     21.7312      2.1139    -19.9778      0.0000
   0  40   5     18.4836      2.5301    -17.7668      0.0000
   1  40   5      2.4981      3.7855     -0.1329      0.0000
   2  40   5     12.1315      2.3819    -12.0785      0.0000
   3  40   5     15.3992      2.0444    -17.4878      0.0000
   4  40   5      4.6238      2.4419     -2.6827      0.0000
   5  40   5     16.1527      2.9464     15.3569      0.0000
  -5  41   5      3.6205      5.4527     -3.1940      0.0000
  -4  41   5      3.9347      2.9334     -5.5426      0.0000
  -3  41   5     10.6112      3.1350     10.6946      0.0000
  -2  41   5      3.7375      2.8598     -1.2310      0.0000
  -1  41   5     11.6949      2.1172    -11.4896      0.0000
   0  41   5      4.9154      3.4629      2.8493      0.0000
   1  41   5      0.0000      2.9215     -1.0362      0.0000
   2  41   5      6.3558      2.0661     -8.8900      0.0000
   3  41   5      2.7819      2.7829      1.0722      0.0000
   4  41   5     17.4675      2.8992     19.1547      0.0000
  -5  42   5     14.1048      4.3306    -11.3891      0.0000
  -4  42   5      7.6426      3.4382     -6.1989      0.0000
  -3  42   5      0.0000      4.2301     -3.6126      0.0000
  -2  42   5      8.3983      4.2673      8.1070      0.0000
  -1  42   5      4.0087      2.9857     -4.8684      0.0000
   0  42   5      4.0636      2.6554     -2.5100      0.0000
   1  42   5     11.8042      3.9210      6.9781      0.0000
   2  42   5      0.0000      4.3957      5.5360      0.0000
   3  42   5      0.0000      2.6137      1.5280      0.0000
   4  42   5      3.3177      3.3036      4.6363      0.0000
  -4  43   5      5.6151      5.9971      8.1876      0.0000
  -3  43   5      2.9706      2.8109      0.0381      0.0000
  -2  43   5      3.0685      2.7994      4.5611      0.0000
  -1  43   5      2.2976      3.0252     -0.8860      0.0000
   0  43   5      2.7779      3.5274     -4.7577      0.0000
   1  43   5      4.8970      3.8053      4.7527      0.0000
   2  43   5     14.6212      2.4539     14.5308      0.0000
   3  43   5      4.4157      3.3271     -4.6932      0.0000
  -3  44   5     14.3612      2.8865    -14.3356      0.0000
  -2  44   5      5.1335      3.5669     -6.0646      0.0000
  -1  44   5      6.5210      3.2011     -3.0518      0.0000
   0  44   5     19.1711      3.9245     19.5942      0.0000
   1  44   5      1.5341      3.7072     -1.0467      0.0000
   2  44   5      0.0000      4.4085      4.7976      0.0000
  -2  45   5     16.7602      3.8587     12.7637      0.0000
  -1  45   5     26.0348      3.7913     22.4782      0.0000
   0  45   5     12.6025      4.2050      9.0504      0.0000
   1  45   5      8.2939      3.3265      8.7641      0.0000
 -10   0   6     13.3463      2.3484    -12.1442      0.0000
  -8   0   6     31.2821      2.7042    -29.3703      0.0000
  -6   0   6     33.1239      1.2536     27.7887      0.0000
  -4   0   6    265.0369      0.8867   -254.9253      0.0000
  -2   0   6    133.0479      1.1508    134.0314      0.0000
   0   0   6     82.5342      1.8350     82.0263      0.0000
   2   0   6     93.2307      1.5584     89.3754      0.0000
   4   0   6     42.1002      2.7030     39.0718      0.0000
   6   0   6     10.9943      2.0206     12.3948      0.0000
   8   0   6     47.7974      2.3075    -49.8069      0.0000
  10   0   6      0.0000      4.1398     -4.5980      0.0000
 -11   1   6      3.8732      2.9783      2.9222      0.0000
 -10   1   6     25.6568      1.6273     27.8863      0.0000
  -9   1   6      9.0860      2.5268     11.0042      0.0000
  -8   1   6     36.4785      1.4600     35.5770      0.0000
  -7   1   6      3.9390      2.1984     -2.0382      0.0000
  -6   1   6      8.5766      0.9098     -7.2622      0.0000
  -5   1   6      9.6606      0.7153      9.1287      0.0000
  -4   1   6      8.9961      0.8020      7.1088      0.0000
  -3   1   6     11.4437      0.9793     11.3356      0.0000
  -2   1   6     36.2341      0.7413     37.6502      0.0000
  -1   1   6      8.6717      0.7871     -8.7737      0.0000
   0   1   6     42.4351      0.8949     42.6121      0.0000
   1   1   6      3.2660      1.9463     -4.6298      0.0000
   2   1   6     72.7820      1.0996     71.8967      0.0000
   3   1   6     27.9790      1.1558    -28.1240      0.0000
   4   1   6      7.9786      1.5817     -6.7938      0.0000
   5   1   6     19.6408      1.2998    -18.9873      0.0000
   6   1   6      6.4451      1.2153     -6.2163      0.0000
   7   1   6      8.4340      1.6825     10.7097      0.0000
   8   1   6      8.9973      1.7413      6.9777      0.0000
   9   1   6      5.7416      2.0686     -6.3602      0.0000
  10   1   6      9.5151      3.0168     -9.6016      0.0000
 -11   2   6      5.4354      3.5797     -1.0635      0.0000
 -10   2   6      7.8099      2.3474     -8.8328      0.0000
  -9   2   6     16.6573      1.5209     18.7223      0.0000
  -8   2   6     15.0736      1.4983    -15.3006      0.0000
  -7   2   6      0.0000      1.9701     -2.8414      0.0000
  -6   2   6      2.5596      0.9121      2.8817      0.0000
  -5   2   6      7.1551      0.6499      7.3126      0.0000
  -4   2   6     15.4084      0.8761     14.9181      0.0000
  -3   2   6      4.4585      1.5438      4.6079      0.0000
  -2   2   6     19.5938      0.7470     19.8015      0.0000
  -1   2   6     25.8947      0.7891     25.7670      0.0000
   0   2   6     27.6163      0.9094     29.2225      0.0000
   1   2   6     79.4671      1.0502     79.2034      0.0000
   2   2   6    115.6110      1.1024    116.4925      0.0000
   3   2   6     44.9924      1.1551     44.5916      0.0000
   4   2   6    102.7241      1.2279     97.6730      0.0000
   5   2   6      4.3801      1.4994      4.2967      0.0000
   6   2   6      2.9603      2.0658      2.2679      0.0000
   7   2   6      3.0894      1.9740      2.7071      0.0000
   8   2   6     11.6165      1.7012    -12.5085      0.0000
   9   2   6      5.1701      4.2587     -7.0404      0.0000
  10   2   6      8.3016      2.3057      7.0958      0.0000
 -11   3   6     10.8020      2.4121      8.7048      0.0000
 -10   3   6      2.1883      2.7546      4.7113      0.0000
  -9   3   6     19.2623      1.5393     21.0214      0.0000
  -8   3   6     14.5745      1.4115     14.4686      0.0000
  -7   3   6      8.8204      1.2974     -9.6381      0.0000
  -6   3   6      2.2772      1.1124      3.0436      0.0000
  -5   3   6     12.0130      0.6361     12.6025      0.0000
  -4   3   6     61.9500      0.7987     61.5291      0.0000
  -3   3   6     18.5214      1.3406    -17.6654      0.0000
  -2   3   6     31.7357      0.7560    -33.2665      0.0000
  -1   3   6     40.2472      0.7886    -40.4342      0.0000
   0   3   6     33.9290      0.9148    -34.6037      0.0000
   1   3   6     60.3671      1.0495    -60.3924      0.0000
   2   3   6      9.7930      1.3077     -8.6228      0.0000
   3   3   6     30.5585      1.1649    -29.3696      0.0000
   4   3   6     16.2203      1.3185     13.9056      0.0000
   5   3   6     26.4907      1.3028     26.1672      0.0000
   6   3   6      0.5879      2.2102     -1.8517      0.0000
   7   3   6     19.0426      1.4829    -20.9172      0.0000
   8   3   6      7.0952      2.3702      5.8120      0.0000
   9   3   6      3.4094      3.5449     -6.1014      0.0000
  10   3   6      2.6943      3.4661      3.2336      0.0000
 -11   4   6      8.1817      2.5902     -3.4243      0.0000
 -10   4   6      3.8913      1.8955      2.6288      0.0000
  -9   4   6     19.3124      1.5376    -20.7457      0.0000
  -8   4   6      3.9497      1.9468      4.4582      0.0000
  -7   4   6      6.2512      1.0723      7.4701      0.0000
  -6   4   6      5.2315      1.0598     -5.7149      0.0000
  -5   4   6      7.5365      0.6170     -8.6826      0.0000
  -4   4   6      2.0575      1.8089     -0.5731      0.0000
  -3   4   6      3.7132      1.1627      4.5461      0.0000
  -2   4   6     16.2307      0.7681    -16.3655      0.0000
  -1   4   6     46.0012      0.8667    -44.1763      0.0000
   0   4   6     37.7571      0.9134    -39.0901      0.0000
   1   4   6     66.3579      1.0549    -65.9843      0.0000
   2   4   6     36.2280      1.1096    -37.0234      0.0000
   3   4   6      6.8089      1.1720     -7.7010      0.0000
   4   4   6     17.2573      1.4238    -15.7650      0.0000
   5   4   6     52.7706      1.2137    -51.0200      0.0000
   6   4   6      0.0000      2.1000      1.0870      0.0000
   7   4   6     11.8725      1.5037     13.2399      0.0000
   8   4   6      9.0382      3.2041     -5.4890      0.0000
   9   4   6      7.8779      2.4084     -8.9873      0.0000
  10   4   6      0.0000      3.3788     -4.5201      0.0000
 -11   5   6     18.9859      2.4660     17.4175      0.0000
 -10   5   6      0.0000      3.1727      2.2531      0.0000
  -9   5   6      4.7991      1.8324     -1.9468      0.0000
  -8   5   6     15.1494      1.3936     16.4726      0.0000
  -7   5   6     13.1279      1.2997     15.5489      0.0000
  -6   5   6      2.4337      0.8963      3.3014      0.0000
  -5   5   6     14.3560      0.7803     13.1108      0.0000
  -4   5   6      9.8090      0.7364     10.1399      0.0000
  -3   5   6      4.9941      0.9543     -5.1563      0.0000
  -2   5   6      9.6521      0.7292      9.3485      0.0000
  -1   5   6     14.8872      0.8746     15.7998      0.0000
   0   5   6     23.5841      0.8256     23.4613      0.0000
   1   5   6     31.9874      1.0639    -32.8624      0.0000
   2   5   6     35.2265      1.1071    -35.7754      0.0000
   3   5   6     63.7035      1.1677    -62.1501      0.0000
   4   5   6     60.4397      1.1266    -57.1198      0.0000
   5   5   6     22.8902      0.9733     23.3413      0.0000
   6   5   6     25.5663      1.2731    -23.7698      0.0000
   7   5   6      7.9161      1.6599      9.4869      0.0000
   8   5   6      6.0800      2.9586     -7.5842      0.0000
   9   5   6     19.8425      2.1927     20.7157      0.0000
  10   5   6      0.0000      4.0949      2.2855      0.0000
 -11   6   6      5.6418      2.8183     -5.3826      0.0000
 -10   6   6      3.3604      2.6766      1.4090      0.0000
  -9   6   6     12.1702      1.5966    -11.5162      0.0000
  -8   6   6      0.6647      2.3589     -2.0118      0.0000
  -7   6   6     18.8249      1.1575     19.0427      0.0000
  -6   6   6      2.0350      1.5784     -1.3817      0.0000
  -5   6   6     31.4737      0.7836     31.6588      0.0000
  -4   6   6     25.4733      0.8021    -24.3802      0.0000
  -3   6   6     42.1554      0.8059     42.1703      0.0000
  -2   6   6     46.3156      0.6440    -46.2248      0.0000
  -1   6   6     57.8532      0.8076    -57.7302      0.0000
   0   6   6     54.3426      1.0020    -52.7839      0.0000
   1   6   6     13.8342      1.0630     13.0389      0.0000
   2   6   6     10.6826      1.1009      9.3137      0.0000
   3   6   6     21.3353      1.1439     21.2061      0.0000
   4   6   6     38.8376      1.0444    -38.7549      0.0000
   5   6   6      4.6600      1.1008     -3.7918      0.0000
   6   6   6      0.0000      2.1704     -2.5987      0.0000
   7   6   6     15.8785      1.3613     16.9634      0.0000
   8   6   6     13.7528      1.9566     13.3481      0.0000
   9   6   6     18.7464      2.2294    -17.5236      0.0000
  10   6   6      9.1396      3.3905     -9.2174      0.0000
 -11   7   6     21.1934      3.6545    -21.0365      0.0000
 -10   7   6     11.3143      2.5241      7.6857      0.0000
  -9   7   6     32.4239      1.8627     32.7176      0.0000
  -8   7   6      4.5318      2.1743     -0.1342      0.0000
  -7   7   6     15.0969      1.1569    -15.7601      0.0000
  -6   7   6      7.8098      1.4466      6.3661      0.0000
  -5   7   6      2.0634      2.2359     -0.2281      0.0000
  -4   7   6      8.3317      0.7686     -7.9830      0.0000
  -3   7   6      6.5394      0.7556      8.0072      0.0000
  -2   7   6     14.4132      0.6895    -14.8515      0.0000
  -1   7   6     12.7304      0.7852    -12.3244      0.0000
   0   7   6     33.1548      0.8079    -34.2043      0.0000
   1   7   6      1.1171      1.6792      1.8470      0.0000
   2   7   6     17.1983      0.9983     16.4012      0.0000
   3   7   6      3.3654      1.3644      3.8970      0.0000
   4   7   6     47.4087      1.1416     45.8127      0.0000
   5   7   6     22.9218      0.8996    -23.2532      0.0000
   6   7   6      0.0000      2.2485     -0.0189      0.0000
   7   7   6     12.0378      1.2636     13.9030      0.0000
   8   7   6      0.0000      2.7562      1.8793      0.0000
   9   7   6      6.3004      4.2038      3.8507      0.0000
  10   7   6      0.0000      3.0231     -5.3241      0.0000
 -11   8   6      5.9446      3.5912     -4.7286      0.0000
 -10   8   6     26.6653      2.3557     26.6525      0.0000
  -9   8   6     15.9818      1.8963     16.0551      0.0000
  -8   8   6     19.4544      1.4124    -22.6176      0.0000
  -7   8   6      0.0000      1.9456     -1.2154      0.0000
  -6   8   6     23.5527      1.0812     24.1620      0.0000
  -5   8   6     25.8212      1.0015    -24.6973      0.0000
  -4   8   6      5.7643      0.9042      5.1892      0.0000
  -3   8   6      7.3923      1.0148     -6.4676      0.0000
  -2   8   6     46.6514      0.9501     46.4332      0.0000
  -1   8   6     31.7868      0.7959     30.9462      0.0000
   0   8   6     19.0387      0.8118    -18.8007      0.0000
   1   8   6     29.3146      0.9116    -29.0360      0.0000
   2   8   6     36.4098      0.8269     35.7874      0.0000
   3   8   6     43.3553      0.9912     39.9086      0.0000
   4   8   6      1.5901      2.0931      1.5100      0.0000
   5   8   6     21.8265      1.3343    -23.5878      0.0000
   6   8   6     16.9563      1.3412     16.6798      0.0000
   7   8   6      6.2129      1.5220      6.4495      0.0000
   8   8   6     14.3842      1.7310    -14.6032      0.0000
   9   8   6     21.9032      2.2979     19.3227      0.0000
  10   8   6      4.9878      3.7672      7.6215      0.0000
 -11   9   6      7.7375      3.6787     -3.5064      0.0000
 -10   9   6     23.0025      2.3947     22.3781      0.0000
  -9   9   6     18.3729      3.2667     19.8622      0.0000
  -8   9   6     21.0244      1.2490    -22.4283      0.0000
  -7   9   6      1.3172      1.9340     -2.5787      0.0000
  -6   9   6     33.0846      1.0713     35.7333      0.0000
  -5   9   6     49.6245      0.9927    -49.4690      0.0000
  -4   9   6     18.7769      0.8982    -16.0841      0.0000
  -3   9   6     96.2113      0.7943     94.0021      0.0000
  -2   9   6    129.4658      1.2920   -129.0575      0.0000
  -1   9   6    119.3806      0.7516   -117.6549      0.0000
   0   9   6      9.5242      0.8220    -10.2015      0.0000
   1   9   6     43.3918      0.9169     41.9924      0.0000
   2   9   6     15.8510      0.7956    -14.9629      0.0000
   3   9   6     15.2503      0.7750     13.8374      0.0000
   4   9   6     21.5851      1.1307     21.6820      0.0000
   5   9   6     41.9549      1.2058    -39.9493      0.0000
   6   9   6     41.6897      1.2757     41.7878      0.0000
   7   9   6      5.1712      2.1959      5.8353      0.0000
   8   9   6     17.3272      1.7491     16.5685      0.0000
   9   9   6     26.6112      2.2440    -25.3931      0.0000
  10   9   6     13.3496      2.9606    -13.8430      0.0000
 -11  10   6     23.7898      3.7052     20.1739      0.0000
 -10  10   6     25.2626      2.3717    -24.4731      0.0000
  -9  10   6     14.2439      1.7680    -15.4705      0.0000
  -8  10   6      2.3620      1.9068      2.7443      0.0000
  -7  10   6      0.0000      2.0758     -3.8592      0.0000
  -6  10   6     14.2410      0.9947    -14.3411      0.0000
  -5  10   6     19.4541      0.9113    -19.5851      0.0000
  -4  10   6     19.2056      0.8701     18.4870      0.0000
  -3  10   6      4.6914      1.6194      4.1782      0.0000
  -2  10   6     21.7060      1.0108    -22.9397      0.0000
  -1  10   6     30.8948      0.8254    -30.8965      0.0000
   0  10   6     10.9468      0.8126    -12.4027      0.0000
   1  10   6     26.4785      0.9300     27.5038      0.0000
   2  10   6     41.9255      0.8936    -42.2002      0.0000
   3  10   6      4.9757      1.3076      4.7937      0.0000
   4  10   6     18.5416      1.1434     15.4826      0.0000
   5  10   6     14.0974      1.2257     13.9368      0.0000
   6  10   6     34.3462      1.2841    -34.2274      0.0000
   7  10   6      1.3139      2.8020     -0.9089      0.0000
   8  10   6      5.3520      2.5040      3.8098      0.0000
   9  10   6     20.3078      2.3091     19.4816      0.0000
  10  10   6      8.9739      3.6689     -4.7290      0.0000
 -11  11   6      7.2992      4.0385      3.4218      0.0000
 -10  11   6     33.9669      2.3852     31.7366      0.0000
  -9  11   6     14.5844      1.8058     14.4432      0.0000
  -8  11   6     16.5426      1.4710    -18.3848      0.0000
  -7  11   6      3.3108      1.2304     -4.2394      0.0000
  -6  11   6      5.2722      1.9985     -5.0448      0.0000
  -5  11   6     48.7000      1.7227    -48.3268      0.0000
  -4  11   6     10.5750      0.7754     10.8110      0.0000
  -3  11   6      0.6377      1.6776     -0.7122      0.0000
  -2  11   6     62.4469      1.1465    -62.8992      0.0000
  -1  11   6     26.4175      1.0090    -27.9871      0.0000
   0  11   6     29.3547      0.8277     28.9156      0.0000
   1  11   6     25.6516      1.0394     25.7264      0.0000
   2  11   6      7.1571      0.8678     -7.9151      0.0000
   3  11   6     29.0790      1.2943    -26.4943      0.0000
   4  11   6     15.5476      1.2557     15.5662      0.0000
   5  11   6      4.5960      1.2069     -3.9009      0.0000
   6  11   6     15.2694      1.4599     14.9793      0.0000
   7  11   6     10.1800      1.7108     11.2394      0.0000
   8  11   6     18.3352      1.7564    -15.6597      0.0000
   9  11   6     11.5307      2.4838      8.9872      0.0000
  10  11   6      4.0895      3.9135      6.7567      0.0000
 -11  12   6      6.7139      3.3178      8.4274      0.0000
 -10  12   6     15.5866      2.4524    -10.0705      0.0000
  -9  12   6      9.5146      1.9877     -8.6208      0.0000
  -8  12   6      2.7639      2.8245     -2.5039      0.0000
  -7  12   6      7.0534      1.2096      7.7414      0.0000
  -6  12   6     55.0193      1.5165     56.2419      0.0000
  -5  12   6     52.2238      1.9527    -55.5294      0.0000
  -4  12   6     15.2538      0.7296    -16.1835      0.0000
  -3  12   6     40.3111      0.7488    -39.1486      0.0000
  -2  12   6     91.4459      1.5240     92.3649      0.0000
  -1  12   6     44.8403      1.0147     45.0268      0.0000
   0  12   6     16.1655      0.9317    -17.5679      0.0000
   1  12   6      5.7243      1.1062      5.5118      0.0000
   2  12   6     11.4640      0.8880     10.3402      0.0000
   3  12   6      6.3567      1.1878     -6.4855      0.0000
   4  12   6      3.3209      2.7177     -3.9206      0.0000
   5  12   6      0.0000      1.8517      2.7247      0.0000
   6  12   6     25.8268      1.4158     25.9803      0.0000
   7  12   6      5.1888      1.6348     -5.9210      0.0000
   8  12   6     29.6800      1.7830     28.4569      0.0000
   9  12   6      4.7629      3.8850      2.0060      0.0000
  10  12   6     16.6589      3.0570     14.2353      0.0000
 -11  13   6     14.5094      3.8294    -17.5431      0.0000
 -10  13   6     22.0125      3.7177    -19.2821      0.0000
  -9  13   6     14.7407      1.8647    -14.7549      0.0000
  -8  13   6      3.6002      2.2352     -3.5851      0.0000
  -7  13   6      9.7758      1.4689    -11.4203      0.0000
  -6  13   6      9.5326      2.3921     -8.4243      0.0000
  -5  13   6      7.5356      2.2932      0.4186      0.0000
  -4  13   6      7.7188      0.7337     -7.0718      0.0000
  -3  13   6     12.9385      0.8304    -13.9371      0.0000
  -2  13   6     29.7000      0.7568     30.2634      0.0000
  -1  13   6     44.6905      0.9749     45.1635      0.0000
   0  13   6     14.2810      0.9289    -13.8238      0.0000
   1  13   6      4.3112      0.9198      5.5095      0.0000
   2  13   6     15.6249      1.2324    -14.3547      0.0000
   3  13   6     16.9485      1.4620     17.1193      0.0000
   4  13   6      5.4999      1.8126      6.1017      0.0000
   5  13   6      9.0466      2.4597     10.6059      0.0000
   6  13   6     34.9865      1.8292    -33.2195      0.0000
   7  13   6      4.9843      2.4370      3.5256      0.0000
   8  13   6     16.4583      1.8971    -13.3576      0.0000
   9  13   6     12.6448      3.0263    -10.2070      0.0000
  10  13   6      0.0000      6.6160      5.1343      0.0000
 -11  14   6      4.6152      2.8965     -2.6151      0.0000
 -10  14   6     11.9766      3.7741     -5.3468      0.0000
  -9  14   6     14.9660      1.8436    -13.4955      0.0000
  -8  14   6     12.2602      1.6615    -12.4772      0.0000
  -7  14   6     31.0658      1.9500    -29.6321      0.0000
  -6  14   6     26.0481      1.5510     23.2548      0.0000
  -5  14   6      7.3368      1.4141      6.9188      0.0000
  -4  14   6     12.8792      0.7641     13.6157      0.0000
  -3  14   6     14.2465      0.7237    -14.1944      0.0000
  -2  14   6      8.0931      1.0283      7.3976      0.0000
  -1  14   6     56.2071      0.9898    -58.4475      0.0000
   0  14   6      3.1089      1.0804      5.1681      0.0000
   1  14   6     24.7950      0.9159    -25.9328      0.0000
   2  14   6      1.2598      2.2434      3.0126      0.0000
   3  14   6      1.5695      2.6460     -6.0393      0.0000
   4  14   6      3.3139      2.4496     -2.8134      0.0000
   5  14   6      0.0000      2.8620      1.1355      0.0000
   6  14   6     40.0719      1.8143    -38.8276      0.0000
   7  14   6      9.8682      1.8352     -9.0672      0.0000
   8  14   6     18.9675      2.9751    -14.9872      0.0000
   9  14   6     37.6700      2.9118     36.3604      0.0000
  10  14   6      1.0877      6.4921      4.9462      0.0000
 -11  15   6      5.5560      4.1545     -2.1981      0.0000
 -10  15   6      0.0000      4.2930      0.9950      0.0000
  -9  15   6      7.4644      1.8649     -7.9747      0.0000
  -8  15   6      0.0000      2.3350     -0.1398      0.0000
  -7  15   6     65.3929      1.7143    -65.7239      0.0000
  -6  15   6     93.1245      1.6404     93.3968      0.0000
  -5  15   6     43.6296      1.7028     45.1641      0.0000
  -4  15   6      4.1821      0.8167      5.2237      0.0000
  -3  15   6     30.9570      0.7467     32.6707      0.0000
  -2  15   6     77.7936      1.6022     80.1322      0.0000
  -1  15   6     90.5331      1.5550     91.6027      0.0000
   0  15   6     11.7652      1.4509    -11.9981      0.0000
   1  15   6      7.7834      1.8618      6.3380      0.0000
   2  15   6     14.3567      2.9887    -11.0835      0.0000
   3  15   6      6.0060      1.7468     -3.4046      0.0000
   4  15   6     28.2681      1.6560     26.5549      0.0000
   5  15   6      8.5118      1.8883      5.8808      0.0000
   6  15   6     33.1171      1.8368    -32.8894      0.0000
   7  15   6     23.8742      2.3149    -23.5956      0.0000
   8  15   6     33.1212      2.9773     32.3458      0.0000
   9  15   6     40.3714      3.8924     36.4273      0.0000
  10  15   6     19.4441      3.1862    -17.4362      0.0000
 -11  16   6     21.7935      3.9356     20.4907      0.0000
 -10  16   6      3.1931      3.8125      4.3620      0.0000
  -9  16   6      4.0653      2.0049      4.2581      0.0000
  -8  16   6      8.0745      2.6683      7.9531      0.0000
  -7  16   6     45.2231      1.7370     43.1992      0.0000
  -6  16   6     36.0470      1.6834    -31.6507      0.0000
  -5  16   6     14.9599      1.6721    -13.7428      0.0000
  -4  16   6      0.0000      1.2562     -1.6961      0.0000
  -3  16   6      3.6304      1.1773      1.2451      0.0000
  -2  16   6     43.0176      0.9652     42.9531      0.0000
  -1  16   6     40.1074      1.8405     39.9520      0.0000
   0  16   6     38.4709      1.1185    -38.1066      0.0000
   1  16   6     36.2893      1.1245    -34.2614      0.0000
   2  16   6     56.4161      1.7686     53.6932      0.0000
   3  16   6      8.4944      2.1271     10.1659      0.0000
   4  16   6     31.2317      1.9946    -28.5177      0.0000
   5  16   6     20.3047      2.0708    -19.6816      0.0000
   6  16   6      9.3059      4.8528      3.3558      0.0000
   7  16   6     12.1280      2.3234     12.3824      0.0000
   8  16   6     16.4001      2.6772    -15.2986      0.0000
   9  16   6     21.4535      3.1424     17.9139      0.0000
  10  16   6     10.4845      3.0435     -8.3195      0.0000
 -11  17   6     12.7322      3.9448    -10.9811      0.0000
 -10  17   6      5.9721      2.8370      5.3126      0.0000
  -9  17   6     14.7023      1.9489    -13.0079      0.0000
  -8  17   6      5.7092      1.5111     -7.1646      0.0000
  -7  17   6     18.4416      1.7942     16.9824      0.0000
  -6  17   6      6.2940      2.7062      3.4949      0.0000
  -5  17   6      5.4757      2.3779     -3.7052      0.0000
  -4  17   6     22.0432      0.8515     23.0045      0.0000
  -3  17   6     27.9627      0.8759    -29.6164      0.0000
  -2  17   6      3.4340      1.1967      3.0260      0.0000
  -1  17   6     19.7495      1.4743     20.9340      0.0000
   0  17   6      3.9673      2.5414     -6.5002      0.0000
   1  17   6     17.0545      1.1828     17.4548      0.0000
   2  17   6     23.6742      1.8476    -19.9590      0.0000
   3  17   6     22.3769      1.9289     21.0180      0.0000
   4  17   6     35.9528      2.0034     34.3220      0.0000
   5  17   6     18.5822      2.2103     18.6773      0.0000
   6  17   6      8.4161      2.2611     -8.4721      0.0000
   7  17   6      3.7800      2.8359      7.6477      0.0000
   8  17   6     24.9635      3.7974    -28.0170      0.0000
   9  17   6     14.5491      4.3261      7.5709      0.0000
  10  17   6     11.5852      3.4331    -10.3892      0.0000
 -10  18   6      2.9054      5.1622      2.2549      0.0000
  -9  18   6      3.3763      2.7515     -1.3561      0.0000
  -8  18   6      4.9196      2.2887      4.7728      0.0000
  -7  18   6      8.8339      3.1885     -7.3807      0.0000
  -6  18   6     17.5833      2.1290     17.6684      0.0000
  -5  18   6     31.1672      1.4238    -31.9380      0.0000
  -4  18   6     13.8241      1.0097    -14.4974      0.0000
  -3  18   6     33.3509      0.8445     33.0601      0.0000
  -2  18   6     92.1692      1.1766    -90.7515      0.0000
  -1  18   6     17.1947      1.4513    -17.4642      0.0000
   0  18   6     17.8434      3.2275     15.9526      0.0000
   1  18   6      1.1946      2.1142      3.1257      0.0000
   2  18   6     23.1499      1.8449    -22.4461      0.0000
   3  18   6     12.8878      2.6030     -6.0331      0.0000
   4  18   6      8.5191      1.9962     -7.9479      0.0000
   5  18   6     13.9137      3.1877    -14.1118      0.0000
   6  18   6      9.1601      2.8367    -12.2866      0.0000
   7  18   6      8.1628      2.5392      8.3937      0.0000
   8  18   6     11.5290      3.9210      5.6377      0.0000
   9  18   6      0.0000      3.5637     -3.7162      0.0000
  10  18   6     11.9033      3.3128     -7.7976      0.0000
 -10  19   6     17.5731      2.5790    -15.1729      0.0000
  -9  19   6     11.0034      2.5607     12.1910      0.0000
  -8  19   6     13.9022      1.8914    -14.9528      0.0000
  -7  19   6      1.8298      2.6428      2.4790      0.0000
  -6  19   6      9.7268      2.9728      7.9541      0.0000
  -5  19   6     12.1831      1.7476      9.3858      0.0000
  -4  19   6      7.3872      1.2384     -9.0594      0.0000
  -3  19   6      7.5925      1.3272      7.7989      0.0000
  -2  19   6     15.3003      1.6779    -10.2315      0.0000
  -1  19   6      8.3425      2.0916      7.5428      0.0000
   0  19   6     37.8109      1.6877     35.4925      0.0000
   1  19   6     33.9589      2.2125    -35.8792      0.0000
   2  19   6      0.0000      1.8690     -2.1340      0.0000
   3  19   6     66.1922      1.9248    -64.6020      0.0000
   4  19   6     17.8855      2.0811    -15.4643      0.0000
   5  19   6     17.0289      2.1992     14.4502      0.0000
   6  19   6      5.6372      2.9850      6.1948      0.0000
   7  19   6      3.8267      3.2499      5.3473      0.0000
   8  19   6      8.6918      1.3385     -6.2703      0.0000
   9  19   6      0.0000      2.9460     -0.3914      0.0000
 -10  20   6     30.5449      2.6801     24.7421      0.0000
  -9  20   6      5.6026      2.9774     -4.6368      0.0000
  -8  20   6     10.2383      1.9629     -8.8387      0.0000
  -7  20   6     12.2200      1.8604     13.8035      0.0000
  -6  20   6     41.9948      2.2053     42.0027      0.0000
  -5  20   6      7.4904      4.0952      7.3782      0.0000
  -4  20   6     10.6575      1.6519    -10.9693      0.0000
  -3  20   6     36.3424      1.4609     36.6078      0.0000
  -2  20   6      6.9854      1.1697     -6.2946      0.0000
  -1  20   6     15.0911      1.5183    -14.8287      0.0000
   0  20   6     20.3666      1.7644    -18.8136      0.0000
   1  20   6      6.3093      2.5319      4.6159      0.0000
   2  20   6      8.7579      1.2183     -9.0255      0.0000
   3  20   6     10.3150      4.6270     -0.7857      0.0000
   4  20   6     20.8001      2.0883    -21.4565      0.0000
   5  20   6     24.5197      2.1883    -26.1771      0.0000
   6  20   6      1.9944      2.7552     -0.3133      0.0000
   7  20   6     13.1459      2.3701    -12.8699      0.0000
   8  20   6     22.0334      3.8510    -25.5046      0.0000
   9  20   6     10.5248      4.1420      9.0338      0.0000
 -10  21   6      9.4545      3.1414     -4.9112      0.0000
  -9  21   6      0.0000      3.4058      2.1605      0.0000
  -8  21   6      1.5037      3.1360     -0.8751      0.0000
  -7  21   6      5.5225      3.2955      0.0960      0.0000
  -6  21   6     30.0954      2.2521    -30.4760      0.0000
  -5  21   6     57.7913      1.4832     57.5101      0.0000
  -4  21   6     24.8334      1.4003     26.6615      0.0000
  -3  21   6     22.2001      1.2221    -21.9422      0.0000
  -2  21   6      6.6862      2.1368     -6.6259      0.0000
  -1  21   6      5.6154      1.0629     -5.6040      0.0000
   0  21   6     28.2329      1.8477     25.8212      0.0000
   1  21   6     13.0267      1.7996    -15.5551      0.0000
   2  21   6     11.0422      1.3258    -12.8508      0.0000
   3  21   6      9.1235      1.8651     10.7298      0.0000
   4  21   6     17.6641      2.1920    -17.2797      0.0000
   5  21   6     13.3927      2.1479    -13.7318      0.0000
   6  21   6     11.1128      2.5406    -12.0228      0.0000
   7  21   6      4.4689      4.3336     -8.3637      0.0000
   8  21   6     11.9751      3.7027    -12.8613      0.0000
   9  21   6     14.2976      3.9343     16.4282      0.0000
 -10  22   6      8.2072      2.5983     -4.7407      0.0000
  -9  22   6      0.0000      3.0899      2.1464      0.0000
  -8  22   6      8.3216      1.9905     -9.8366      0.0000
  -7  22   6      5.8146      1.4947      5.9364      0.0000
  -6  22   6     18.9446      2.2605     16.7220      0.0000
  -5  22   6      9.9969      1.6302     -7.5138      0.0000
  -4  22   6      0.0000      1.5472     -0.4880      0.0000
  -3  22   6      8.0329      1.4428      8.5561      0.0000
  -2  22   6      8.6200      1.0294     -8.9466      0.0000
  -1  22   6      7.6316      1.1149      9.1058      0.0000
   0  22   6     19.9174      2.5740     22.0349      0.0000
   1  22   6      3.3678      2.8702     -1.6008      0.0000
   2  22   6     27.7158      1.8346    -29.7350      0.0000
   3  22   6      0.0000      3.2323     -0.2451      0.0000
   4  22   6     18.5599      2.0932     17.0178      0.0000
   5  22   6      5.4912      2.2871     -6.7770      0.0000
   6  22   6     30.7921      2.2916     30.6792      0.0000
   7  22   6     11.2604      2.4462     12.9320      0.0000
   8  22   6      6.7401      4.1114     -8.1759      0.0000
   9  22   6      8.2880      2.7785     -5.8927      0.0000
 -10  23   6      0.0000      3.8813     -4.2896      0.0000
  -9  23   6      9.3899      2.8605      8.4785      0.0000
  -8  23   6      4.7788      1.8706     -5.3900      0.0000
  -7  23   6      0.6022      3.3908      0.6846      0.0000
  -6  23   6     23.8766      2.3583    -25.4669      0.0000
  -5  23   6     14.4776      1.5148    -14.6977      0.0000
  -4  23   6     16.0670      1.5968     16.4651      0.0000
  -3  23   6     11.3609      1.2986    -11.0073      0.0000
  -2  23   6      6.5857      1.4301     -7.2153      0.0000
  -1  23   6      2.2745      1.8065      2.6134      0.0000
   0  23   6      0.0000      2.3149     -2.1474      0.0000
   1  23   6     20.6599      1.8388    -20.9307      0.0000
   2  23   6      5.2753      1.5889     -6.0608      0.0000
   3  23   6      8.8400      2.6171     -5.6189      0.0000
   4  23   6      6.3310      5.2288     -6.9392      0.0000
   5  23   6     10.0393      2.5265     12.1709      0.0000
   6  23   6     15.3343      2.3817     14.3978      0.0000
   7  23   6     14.4656      2.3614     15.0453      0.0000
   8  23   6      6.4674      4.3630      4.3427      0.0000
   9  23   6      8.7056      3.6863      7.0314      0.0000
 -10  24   6      4.5060      3.2922      1.3214      0.0000
  -9  24   6      0.0000      2.5964      4.1377      0.0000
  -8  24   6      3.2817      2.7354     -3.4708      0.0000
  -7  24   6     10.9966      1.9801    -12.4318      0.0000
  -6  24   6      7.7489      2.9389     -2.5264      0.0000
  -5  24   6     30.1050      1.5546    -29.6747      0.0000
  -4  24   6     10.8140      1.7269     11.4521      0.0000
  -3  24   6     13.8377      1.2604    -14.2216      0.0000
  -2  24   6     12.7161      1.2547    -14.1188      0.0000
  -1  24   6     15.9245      1.1365    -16.3517      0.0000
   0  24   6     14.5933      1.9284     14.3923      0.0000
   1  24   6     29.3567      1.8773     29.9238      0.0000
   2  24   6      8.3048      3.5566      7.4005      0.0000
   3  24   6     21.1764      2.1079    -18.0009      0.0000
   4  24   6      9.7820      1.9666      8.4300      0.0000
   5  24   6     23.6837      2.2278     23.7707      0.0000
   6  24   6      2.5004      4.0761      3.7207      0.0000
   7  24   6     12.0931      3.8072     12.2757      0.0000
   8  24   6      9.1727      3.9996      9.8589      0.0000
   9  24   6      8.6051      4.5774    -11.9414      0.0000
  -9  25   6     19.0092      2.6903    -18.1217      0.0000
  -8  25   6      9.9121      2.2073     -7.6705      0.0000
  -7  25   6     17.1425      2.5037     15.8753      0.0000
  -6  25   6      6.7209      2.8996     -6.8707      0.0000
  -5  25   6      6.3754      2.6934      1.7723      0.0000
  -4  25   6     16.0490      1.6640     16.7031      0.0000
  -3  25   6      9.0094      1.3388     -9.8012      0.0000
  -2  25   6      4.7857      1.4692     -4.0776      0.0000
  -1  25   6     10.1606      1.3953     -8.8228      0.0000
   0  25   6      8.3526      2.2575     -8.0302      0.0000
   1  25   6     11.8888      2.1127     12.3880      0.0000
   2  25   6     58.5542      2.1921     59.6385      0.0000
   3  25   6     28.4572      2.0818    -27.4064      0.0000
   4  25   6      7.9739      3.5136      7.3573      0.0000
   5  25   6      9.9936      2.2874     -9.8221      0.0000
   6  25   6     20.7118      2.3312     20.6964      0.0000
   7  25   6      0.0000      3.5988     -8.9008      0.0000
   8  25   6      8.9864      3.9070     -9.6003      0.0000
   9  25   6      6.4950      3.6269     -0.0861      0.0000
  -9  26   6      0.0000      2.9556     -0.2262      0.0000
  -8  26   6      5.3576      4.3068     -7.2695      0.0000
  -7  26   6      2.0346      4.4591      4.1486      0.0000
  -6  26   6      8.3496      2.7302     -8.1813      0.0000
  -5  26   6      8.6546      4.2357      4.9552      0.0000
  -4  26   6      6.1743      1.8120     -6.8110      0.0000
  -3  26   6      4.0122      1.9607     -4.0705      0.0000
  -2  26   6      7.5185      2.0868      3.4054      0.0000
  -1  26   6     15.9542      1.5179    -15.4390      0.0000
   0  26   6     11.6174      3.8760     10.0537      0.0000
   1  26   6     29.1969      1.9208     29.0403      0.0000
   2  26   6     10.2382      2.6803      2.6714      0.0000
   3  26   6      8.3572      2.6843      7.9764      0.0000
   4  26   6     23.2624      3.0053    -21.6231      0.0000
   5  26   6      6.8622      2.8578      9.1618      0.0000
   6  26   6      1.9358      2.5815      3.8281      0.0000
   7  26   6      0.0000      5.2191     -1.8323      0.0000
   8  26   6      5.6943      3.8020     -3.8800      0.0000
  -9  27   6      7.7753      3.5544      6.7132      0.0000
  -8  27   6     15.0420      2.8349     16.3207      0.0000
  -7  27   6     18.5825      2.6384     16.3469      0.0000
  -6  27   6     11.8403      2.6563     -4.9997      0.0000
  -5  27   6     32.0997      2.3859     29.4359      0.0000
  -4  27   6     20.1743      1.6532    -19.8498      0.0000
  -3  27   6      3.6121      1.9059      0.7233      0.0000
  -2  27   6     52.2678      1.5959    -53.1438      0.0000
  -1  27   6     48.5391      1.4686     49.1613      0.0000
   0  27   6     11.6769      2.7403     -6.7863      0.0000
   1  27   6      3.1644      4.5429      0.9333      0.0000
   2  27   6      8.7448      3.1386      1.2837      0.0000
   3  27   6     13.7325      2.4289      7.5522      0.0000
   4  27   6      0.0000      2.7490      1.2911      0.0000
   5  27   6     32.9950      2.3082     32.5657      0.0000
   6  27   6      3.0952      3.4176     -0.7662      0.0000
   7  27   6      0.0000      5.6513      4.6822      0.0000
   8  27   6      0.0000      4.9316     -2.6596      0.0000
  -9  28   6      5.4390      2.4999     -1.9421      0.0000
  -8  28   6     18.0477      2.8649     13.9196      0.0000
  -7  28   6     18.6532      2.5019    -18.9405      0.0000
  -6  28   6     11.1813      2.5681    -10.9372      0.0000
  -5  28   6      7.2219      2.9323     -7.0500      0.0000
  -4  28   6      6.2208      1.7184      3.7353      0.0000
  -3  28   6     12.9936      1.4472     12.2373      0.0000
  -2  28   6     16.9919      1.5035    -15.9492      0.0000
  -1  28   6     12.4211      1.7106     12.5190      0.0000
   0  28   6     45.9914      1.9036    -44.0831      0.0000
   1  28   6     19.5422      2.7628     20.7762      0.0000
   2  28   6     56.8398      2.0669     57.9724      0.0000
   3  28   6     31.3423      2.1548    -31.2362      0.0000
   4  28   6      9.3785      2.6237      4.5747      0.0000
   5  28   6     34.4787      2.3347    -37.5956      0.0000
   6  28   6     14.1476      2.3694     13.7725      0.0000
   7  28   6      7.6919      3.5797     -8.1066      0.0000
   8  28   6      5.5302      4.4029     -4.0801      0.0000
  -9  29   6      8.5330      4.0813     -9.0500      0.0000
  -8  29   6      7.3722      3.1685     -4.0279      0.0000
  -7  29   6      0.0000      3.8447     -6.0150      0.0000
  -6  29   6      6.3471      2.1747      6.1049      0.0000
  -5  29   6     15.6629      2.4366    -16.2755      0.0000
  -4  29   6      0.0000      2.6478     -2.5627      0.0000
  -3  29   6     29.6085      1.5007    -27.2547      0.0000
  -2  29   6      5.4184      1.7831     -4.2706      0.0000
  -1  29   6     17.4780      1.4123    -18.1009      0.0000
   0  29   6     24.8538      1.9856    -23.8878      0.0000
   1  29   6      5.6680      3.9602     -2.1460      0.0000
   2  29   6     25.1816      2.1519    -24.6686      0.0000
   3  29   6     29.9717      2.2000     30.8574      0.0000
   4  29   6     27.0753      2.2425     28.6430      0.0000
   5  29   6      7.7050      2.0351     -8.2383      0.0000
   6  29   6     22.4322      2.4548     23.4549      0.0000
   7  29   6      6.9759      3.0612     -6.8422      0.0000
   8  29   6      0.0000      3.9625     -4.0862      0.0000
  -8  30   6      9.1231      2.9154     -5.4494      0.0000
  -7  30   6      6.3135      3.5113      4.0854      0.0000
  -6  30   6     25.1192      2.5743    -24.1068      0.0000
  -5  30   6     17.0150      2.4544    -17.5630      0.0000
  -4  30   6      4.2482      2.2200     -5.4464      0.0000
  -3  30   6     77.0375      1.7164     81.3732      0.0000
  -2  30   6     11.8473      1.4967     14.1271      0.0000
  -1  30   6     31.3927      1.4883     32.5578      0.0000
   0  30   6      1.5997      3.8543     -0.5055      0.0000
   1  30   6     44.3127      2.8533     44.1263      0.0000
   2  30   6      0.0000      4.0061     -2.0836      0.0000
   3  30   6     17.1279      2.2074    -16.4801      0.0000
   4  30   6     17.1720      2.3298    -16.1357      0.0000
   5  30   6      0.0000      3.1223     -4.4778      0.0000
   6  30   6      7.7144      3.0266      6.7428      0.0000
   7  30   6     14.8670      3.8184    -16.3756      0.0000
   8  30   6     10.1139      4.4800      1.9235      0.0000
  -8  31   6      6.1945      5.1260     -7.6947      0.0000
  -7  31   6     19.0258      2.7576    -18.0844      0.0000
  -6  31   6      9.0894      2.4559     10.4782      0.0000
  -5  31   6     19.6394      2.5491    -19.2895      0.0000
  -4  31   6      0.0000      3.8491     -4.5269      0.0000
  -3  31   6     24.0172      1.5542     22.8561      0.0000
  -2  31   6     14.5962      1.4970    -15.5063      0.0000
  -1  31   6     24.8207      1.8144     23.2457      0.0000
   0  31   6     15.0822      1.9866     13.5214      0.0000
   1  31   6     42.5751      2.9011     42.0140      0.0000
   2  31   6     14.6963      2.2352     14.0658      0.0000
   3  31   6      4.9570      2.9763      3.3628      0.0000
   4  31   6      9.8438      2.5821      6.6752      0.0000
   5  31   6      9.8341      2.6340    -10.6849      0.0000
   6  31   6     10.9352      3.9536     11.6188      0.0000
   7  31   6     13.7161      4.0821     11.5367      0.0000
  -8  32   6      1.8584      5.1336     -7.4574      0.0000
  -7  32   6      7.5648      2.6077      7.0580      0.0000
  -6  32   6      7.2855      3.3827     -0.0366      0.0000
  -5  32   6     12.6938      2.5752     11.5023      0.0000
  -4  32   6     11.2015      2.5090     10.0327      0.0000
  -3  32   6     18.3540      1.5636    -18.2815      0.0000
  -2  32   6      0.0000      2.4780      5.7560      0.0000
  -1  32   6     10.5338      1.9431     10.5365      0.0000
   0  32   6      6.6302      1.8213      6.1657      0.0000
   1  32   6     29.6790      3.0493     29.4548      0.0000
   2  32   6      5.2177      2.4894      5.7304      0.0000
   3  32   6      7.0633      3.9575     -8.0176      0.0000
   4  32   6     23.9891      2.3539    -26.9593      0.0000
   5  32   6     11.6964      3.9356    -10.3645      0.0000
   6  32   6      7.0673      4.4278    -11.3964      0.0000
   7  32   6      0.0000      4.5124     -3.4048      0.0000
  -8  33   6     18.2756      2.9142    -15.7990      0.0000
  -7  33   6      7.5882      3.4639     -5.3104      0.0000
  -6  33   6      1.5238      3.5865     -2.5879      0.0000
  -5  33   6     16.4466      2.6624    -13.2303      0.0000
  -4  33   6      0.0000      6.0938     -6.9268      0.0000
  -3  33   6     10.3992      1.6722    -10.9767      0.0000
  -2  33   6     27.6689      1.9996    -27.6936      0.0000
  -1  33   6     18.6105      2.6031    -15.6945      0.0000
   0  33   6     21.6184      1.9067    -21.0312      0.0000
   1  33   6     29.0741      2.2287    -29.4245      0.0000
   2  33   6     15.6891      2.2215    -14.8912      0.0000
   3  33   6      5.5825      2.5055      7.0983      0.0000
   4  33   6     10.3189      2.3282      9.9442      0.0000
   5  33   6     27.4976      2.4701    -27.1619      0.0000
   6  33   6      9.6729      4.2582     -6.0248      0.0000
   7  33   6     11.2334      3.6753    -10.7632      0.0000
  -7  34   6      5.8235      2.5412      7.2131      0.0000
  -6  34   6      3.3057      3.1177      3.5283      0.0000
  -5  34   6      3.2117      4.2612      4.0906      0.0000
  -4  34   6      4.1990      3.4606     -2.2433      0.0000
  -3  34   6      9.6877      1.6396     -9.6313      0.0000
  -2  34   6      4.8052      1.8637      0.0783      0.0000
  -1  34   6      5.0266      2.1423     -3.9893      0.0000
   0  34   6     17.4120      2.4317    -15.7563      0.0000
   1  34   6     23.2669      2.3030    -21.2134      0.0000
   2  34   6     17.5732      2.3177     20.4774      0.0000
   3  34   6     19.6071      2.3298    -20.6961      0.0000
   4  34   6      9.2800      2.3652     12.3516      0.0000
   5  34   6     13.5246      2.5850     13.6588      0.0000
   6  34   6      4.4783      4.4999      7.2360      0.0000
   7  34   6      0.0000      4.6915     -4.9098      0.0000
  -7  35   6      0.0000      5.5641     -2.2009      0.0000
  -6  35   6      4.2361      4.2753      5.2753      0.0000
  -5  35   6      2.1589      2.8129      1.0837      0.0000
  -4  35   6     20.4145      3.7523    -17.2309      0.0000
  -3  35   6      5.6759      1.5930      5.6020      0.0000
  -2  35   6     15.9916      1.6148     13.7774      0.0000
  -1  35   6      5.7860      2.3013      7.1597      0.0000
   0  35   6      7.1333      3.4089     -5.8498      0.0000
   1  35   6     29.6204      2.2806    -30.6313      0.0000
   2  35   6     14.8155      1.9229    -15.8865      0.0000
   3  35   6      7.6499      2.3109      8.7081      0.0000
   4  35   6      3.8659      6.2960     -6.0756      0.0000
   5  35   6     10.0764      2.4948      8.5463      0.0000
   6  35   6      9.3971      3.5255      9.5448      0.0000
  -7  36   6      4.5240      3.4729     -4.7576      0.0000
  -6  36   6      1.8120      3.1596      3.2186      0.0000
  -5  36   6      4.7709      2.2123      5.6362      0.0000
  -4  36   6     35.2487      2.6853    -34.3990      0.0000
  -3  36   6      8.3982      2.8469      8.9848      0.0000
  -2  36   6      6.5589      1.7046      7.4813      0.0000
  -1  36   6     14.5029      1.8826     14.2197      0.0000
   0  36   6      5.8079      3.3361     -7.3201      0.0000
   1  36   6     10.2980      2.0934     -9.8225      0.0000
   2  36   6      8.4872      1.8477     11.8682      0.0000
   3  36   6      6.7349      2.7538     -4.2677      0.0000
   4  36   6      7.2296      2.1017      8.5973      0.0000
   5  36   6      0.0000      4.2047     -3.0917      0.0000
   6  36   6      0.0000      3.1185      8.6709      0.0000
  -7  37   6     14.3507      2.8911     14.0456      0.0000
  -6  37   6      0.0000      4.9229      1.6616      0.0000
  -5  37   6     12.0664      2.8720     -9.8217      0.0000
  -4  37   6     16.7884      2.7559     15.3731      0.0000
  -3  37   6      9.2999      2.6940     -8.0540      0.0000
  -2  37   6      8.6432      2.0388      9.4775      0.0000
  -1  37   6      5.8236      2.7202     -2.1742      0.0000
   0  37   6     25.8525      2.8439    -24.1043      0.0000
   1  37   6     22.4923      3.4235     22.9129      0.0000
   2  37   6      2.8101      4.0005      2.7131      0.0000
   3  37   6      3.7199      2.7345      6.2541      0.0000
   4  37   6     20.7397      2.8425     24.2409      0.0000
   5  37   6      9.2037      4.0187    -10.0974      0.0000
   6  37   6      0.0000      5.3250     -1.3600      0.0000
  -6  38   6      0.5876      3.6736     -5.0000      0.0000
  -5  38   6     18.6777      2.8781    -18.7999      0.0000
  -4  38   6     13.7365      2.8590     13.9519      0.0000
  -3  38   6      0.0000      3.2514      2.5961      0.0000
  -2  38   6     11.5834      1.9455     12.9019      0.0000
  -1  38   6     37.2920      2.4536     33.8049      0.0000
   0  38   6      7.5829      2.1966      8.9844      0.0000
   1  38   6      8.0850      2.6008     -7.9142      0.0000
   2  38   6      0.0000      2.8250      0.0909      0.0000
   3  38   6      0.0000      3.0431     -1.3995      0.0000
   4  38   6      7.0447      2.5832     -7.6863      0.0000
   5  38   6     10.7578      3.8619    -14.2768      0.0000
  -6  39   6      6.4266      7.9785      7.3837      0.0000
  -5  39   6     10.7213      2.8649     -9.4624      0.0000
  -4  39   6      7.5866      2.9183     -7.4496      0.0000
  -3  39   6      2.0065      2.7144      4.0168      0.0000
  -2  39   6      4.9048      3.7519     -7.6249      0.0000
  -1  39   6     10.8210      2.1445      9.4920      0.0000
   0  39   6      2.1028      2.5935     -3.1722      0.0000
   1  39   6      6.4572      2.6082     -4.7573      0.0000
   2  39   6      0.0000      5.3465     -3.0295      0.0000
   3  39   6      0.0000      3.1252      0.0369      0.0000
   4  39   6      0.0000      2.8439     -3.5132      0.0000
   5  39   6      3.6257      3.0734      4.8718      0.0000
  -5  40   6      7.2059      2.5754      6.6231      0.0000
  -4  40   6     14.0702      2.9013     12.2210      0.0000
  -3  40   6      2.8857      2.9896      2.3171      0.0000
  -2  40   6      9.9124      2.6766    -10.7059      0.0000
  -1  40   6     25.0398      2.5669    -22.6639      0.0000
   0  40   6     22.1087      2.1680    -21.2904      0.0000
   1  40   6     15.7790      4.3637    -14.6412      0.0000
   2  40   6      0.3836      3.5248     -1.9505      0.0000
   3  40   6      2.0879      2.7693     -2.9175      0.0000
   4  40   6      0.7037      2.9201     -0.8802      0.0000
  -5  41   6     22.6043      2.9673     21.0746      0.0000
  -4  41   6     11.0591      2.8892     -9.3572      0.0000
  -3  41   6     11.0993      2.8695    -12.9134      0.0000
  -2  41   6      0.0000      5.0171      4.9199      0.0000
  -1  41   6      2.0344      2.7419     -1.1713      0.0000
   0  41   6      4.0321      3.2953      0.4927      0.0000
   1  41   6      9.9112      4.2757      1.5933      0.0000
   2  41   6      4.0950      5.2044     -3.1737      0.0000
   3  41   6      6.6252      5.2542     11.1637      0.0000
   4  41   6      0.0000      3.6232     -1.4085      0.0000
  -4  42   6     14.8708      2.9306     13.3139      0.0000
  -3  42   6      4.3770      3.2336     -8.3000      0.0000
  -2  42   6     17.9303      4.0670     16.4733      0.0000
  -1  42   6      6.3421      3.4490     -7.6302      0.0000
   0  42   6      0.6500      2.5216      1.1965      0.0000
   1  42   6      1.6001      3.1017      2.2376      0.0000
   2  42   6     16.4216      2.6427    -17.1270      0.0000
   3  42   6      5.1988      2.9265      2.0091      0.0000
  -4  43   6     13.7069      4.2840     -8.1421      0.0000
  -3  43   6      7.7220      5.4631     -8.1581      0.0000
  -2  43   6     16.7288      3.8584     16.4248      0.0000
  -1  43   6      7.2338      2.2098     -8.2338      0.0000
   0  43   6      9.2102      5.2866    -11.4760      0.0000
   1  43   6      2.9627      3.2328     -2.0225      0.0000
   2  43   6      2.3488      4.1971      0.4800      0.0000
   3  43   6     24.3519      3.3656    -26.7084      0.0000
  -3  44   6     12.5321      4.0326     12.5230      0.0000
  -2  44   6     12.6683      3.8377    -13.5462      0.0000
  -1  44   6      0.0000      3.2292     -0.2858      0.0000
   0  44   6     23.8979      4.8543     20.0334      0.0000
   1  44   6      7.7162      2.9833     10.1278      0.0000
   2  44   6     12.1756      2.9430    -12.9278      0.0000
  -1  45   6     14.2049      2.9432    -12.0646      0.0000
   0  45   6     16.7324      4.0266    -16.5834      0.0000
 -11   0   7      5.5271      4.0358      5.6172      0.0000
  -9   0   7     26.8603      2.2345    -26.8125      0.0000
  -7   0   7     25.2364      2.2716     19.3089      0.0000
  -5   0   7     62.3937      1.1769     63.6050      0.0000
  -3   0   7     83.8548      1.0647     82.0553      0.0000
  -1   0   7    171.2757      1.4730    165.8796      0.0000
   1   0   7     17.9879      1.6058     16.7536      0.0000
   3   0   7     50.1945      1.8317    -48.5653      0.0000
   5   0   7      6.5335      2.0583      5.8572      0.0000
   7   0   7     66.4367      2.7300    -69.5322      0.0000
   9   0   7      0.0000      4.3090      5.4367      0.0000
 -11   1   7     15.5118      2.5573    -11.7935      0.0000
 -10   1   7      4.6962      1.2746     -1.0809      0.0000
  -9   1   7     19.2422      1.5871     18.3288      0.0000
  -8   1   7      0.0000      2.3546      2.1887      0.0000
  -7   1   7     14.2416      0.9594    -14.3701      0.0000
  -6   1   7     10.6890      0.7003     10.6778      0.0000
  -5   1   7      4.7248      0.8658      3.8063      0.0000
  -4   1   7     18.5335      1.1727     18.2127      0.0000
  -3   1   7     17.7037      0.7482     15.9511      0.0000
  -2   1   7     10.2806      0.7781     -9.5237      0.0000
  -1   1   7     94.2535      1.0461     93.0592      0.0000
   0   1   7     18.4713      1.0929    -18.6056      0.0000
   1   1   7     21.2338      1.1158    -20.8706      0.0000
   2   1   7     30.1699      1.1764     30.3488      0.0000
   3   1   7     36.4059      1.2331    -35.3977      0.0000
   4   1   7     12.8944      1.2676    -11.9542      0.0000
   5   1   7     15.6501      1.3244    -14.4554      0.0000
   6   1   7     35.9262      1.4253     36.0492      0.0000
   7   1   7     26.7536      1.6188     26.9805      0.0000
   8   1   7      7.1904      1.8014     -7.6389      0.0000
   9   1   7      6.6542      5.2455     -6.8621      0.0000
  10   1   7      1.5436      3.1777      0.4056      0.0000
 -11   2   7     15.8477      2.5539     13.4734      0.0000
 -10   2   7     19.3498      1.9022    -21.6762      0.0000
  -9   2   7      4.6393      1.5770     -5.2901      0.0000
  -8   2   7      2.6510      2.5205      3.5576      0.0000
  -7   2   7      7.9644      0.8368     -8.3294      0.0000
  -6   2   7      2.8410      0.9422     -2.9667      0.0000
  -5   2   7      5.0278      0.8947      5.1325      0.0000
  -4   2   7     29.3967      1.0716     28.1172      0.0000
  -3   2   7     13.6270      0.8098     12.5148      0.0000
  -2   2   7     33.9510      0.8171     33.9760      0.0000
  -1   2   7    113.8703      1.0509    110.3320      0.0000
   0   2   7     40.9145      1.0868     40.1201      0.0000
   1   2   7     35.2589      1.1214     32.9668      0.0000
   2   2   7     69.6256      1.1731    -68.5541      0.0000
   3   2   7    101.8825      1.2274   -100.7567      0.0000
   4   2   7     25.3301      1.2956     23.8646      0.0000
   5   2   7     16.8614      1.3898    -16.2381      0.0000
   6   2   7     19.0795      1.4779    -18.5319      0.0000
   7   2   7     19.3741      1.5943    -19.3398      0.0000
   8   2   7     11.2810      1.7002     11.3726      0.0000
   9   2   7     10.0685      3.0803      7.9475      0.0000
  10   2   7      8.9223      4.6576     -8.7375      0.0000
 -11   3   7      5.2228      3.5676     -4.3954      0.0000
 -10   3   7      7.2782      2.1542     -7.0415      0.0000
  -9   3   7      7.4708      1.6401      6.1585      0.0000
  -8   3   7     14.8194      1.2682    -15.4097      0.0000
  -7   3   7     15.9547      0.8134    -16.9198      0.0000
  -6   3   7      2.3309      0.8301      1.3241      0.0000
  -5   3   7     47.3124      0.8615    -47.4766      0.0000
  -4   3   7     41.9380      1.3287    -44.0911      0.0000
  -3   3   7     17.7782      0.7633    -16.9595      0.0000
  -2   3   7     70.7801      0.8183    -70.1505      0.0000
  -1   3   7    112.2089      1.0508   -109.9935      0.0000
   0   3   7     21.8902      1.1009    -20.6074      0.0000
   1   3   7     24.8772      1.2238    -22.2681      0.0000
   2   3   7     10.2909      1.3798      6.7133      0.0000
   3   3   7     23.0159      1.2408    -21.3671      0.0000
   4   3   7     24.2649      1.2753     23.3540      0.0000
   5   3   7     20.0311      1.3640    -19.9735      0.0000
   6   3   7     22.8813      1.3288    -22.3856      0.0000
   7   3   7     12.0018      1.6694    -11.3444      0.0000
   8   3   7     13.5603      3.1733    -14.1756      0.0000
   9   3   7      7.5351      3.2951      5.9115      0.0000
  10   3   7      6.7789      2.9262      5.0566      0.0000
 -11   4   7     12.8211      2.4140    -12.5488      0.0000
 -10   4   7     15.1065      1.9715     14.2921      0.0000
  -9   4   7      1.9719      2.6228     -0.5499      0.0000
  -8   4   7     26.7104      1.2485     27.1956      0.0000
  -7   4   7      2.6050      2.3162      1.3129      0.0000
  -6   4   7      5.0570      0.9731     -4.4029      0.0000
  -5   4   7      5.3786      1.8557      3.7002      0.0000
  -4   4   7      4.0803      1.2811      3.2026      0.0000
  -3   4   7      1.6041      1.2568     -0.2357      0.0000
  -2   4   7     12.3728      0.8174    -13.0389      0.0000
  -1   4   7     66.6889      1.0473    -65.1376      0.0000
   0   4   7     87.4507      1.0904    -85.9978      0.0000
   1   4   7      5.2290      1.1583      5.2645      0.0000
   2   4   7     85.6829      1.1765     84.5563      0.0000
   3   4   7     45.6269      1.2301     45.6143      0.0000
   4   4   7     20.2837      1.2998    -19.0922      0.0000
   5   4   7      5.5333      1.3042      6.3970      0.0000
   6   4   7      5.8903      2.6427      4.6968      0.0000
   7   4   7     12.1424      1.8586    -11.2607      0.0000
   8   4   7      9.7676      2.3976     10.4197      0.0000
   9   4   7     13.1297      2.2090     13.1714      0.0000
  10   4   7      0.0000      3.5357     -2.5956      0.0000
 -11   5   7      8.1328      2.7188     -4.4663      0.0000
 -10   5   7      9.0125      2.0195      5.1152      0.0000
  -9   5   7      8.1776      1.5114      8.7754      0.0000
  -8   5   7      3.9182      1.7158      2.3687      0.0000
  -7   5   7      7.1113      1.1539     -7.4753      0.0000
  -6   5   7      4.5519      1.1407      5.6840      0.0000
  -5   5   7     14.3838      0.8761    -13.3621      0.0000
  -4   5   7     15.7713      1.0173     14.6853      0.0000
  -3   5   7      6.4543      0.8112     -6.5645      0.0000
  -2   5   7     12.3319      0.8474    -11.7994      0.0000
  -1   5   7     35.2060      1.0595    -33.9819      0.0000
   0   5   7     66.4728      1.1029     64.1489      0.0000
   1   5   7     66.3736      1.1298    -65.7551      0.0000
   2   5   7     24.3448      1.1956     24.4644      0.0000
   3   5   7     37.0892      1.2392     36.0683      0.0000
   4   5   7     25.8323      1.3005    -24.0097      0.0000
   5   5   7      0.0000      2.2389      1.5409      0.0000
   6   5   7     56.9458      1.4647     55.7426      0.0000
   7   5   7     31.0507      1.9605     31.7959      0.0000
   8   5   7      3.6157      3.2631     -5.0141      0.0000
   9   5   7      4.8506      4.7247     -0.1730      0.0000
  10   5   7      6.4577      2.3881     -5.1542      0.0000
 -11   6   7      0.8097      2.7464     -3.2666      0.0000
 -10   6   7      4.1744      2.5870     -0.2988      0.0000
  -9   6   7      3.7352      2.7383      3.3618      0.0000
  -8   6   7     22.0665      1.2584     23.8917      0.0000
  -7   6   7     17.1428      1.1607    -18.5326      0.0000
  -6   6   7     17.0490      0.8955    -16.1820      0.0000
  -5   6   7     53.1568      0.8327    -55.0007      0.0000
  -4   6   7     32.9172      1.1198    -31.8705      0.0000
  -3   6   7     20.7400      0.8922     20.3922      0.0000
  -2   6   7      4.6000      0.7804      4.1123      0.0000
  -1   6   7      7.6727      1.0898      7.3034      0.0000
   0   6   7     76.2606      0.9624    -74.2870      0.0000
   1   6   7     35.7633      1.1500     34.2729      0.0000
   2   6   7     33.3627      1.1950     32.7070      0.0000
   3   6   7      5.4290      1.6727     -4.8742      0.0000
   4   6   7      3.9223      1.4391     -2.3418      0.0000
   5   6   7      4.7755      1.1378     -4.5622      0.0000
   6   6   7     36.2131      1.4830     37.4540      0.0000
   7   6   7     51.5645      1.7981     52.7948      0.0000
   8   6   7     10.8663      1.9530    -10.4208      0.0000
   9   6   7     25.7993      2.2419    -26.7449      0.0000
  10   6   7      0.0000      3.6305      2.7284      0.0000
 -11   7   7      6.0516      2.9392      1.6613      0.0000
 -10   7   7     12.4754      1.8224    -14.3536      0.0000
  -9   7   7      4.0330      2.3603      4.3934      0.0000
  -8   7   7      8.7195      1.3249     -7.3250      0.0000
  -7   7   7      2.7929      1.6349      2.6203      0.0000
  -6   7   7      5.9575      1.0322      6.5077      0.0000
  -5   7   7      4.0886      1.6500     -2.7682      0.0000
  -4   7   7      9.0412      1.2796      9.6014      0.0000
  -3   7   7      4.4345      1.4369      5.5239      0.0000
  -2   7   7     19.9326      0.7636    -21.7667      0.0000
  -1   7   7     23.4345      0.9053    -21.7146      0.0000
   0   7   7     67.9296      1.0749    -65.5901      0.0000
   1   7   7    103.2771      1.3855    102.3029      0.0000
   2   7   7     15.0838      1.0643     13.6493      0.0000
   3   7   7     10.5615      0.9227     10.8443      0.0000
   4   7   7     18.0693      1.1860    -16.6180      0.0000
   5   7   7     22.4069      1.3990     22.7608      0.0000
   6   7   7      5.8745      2.6282      9.2168      0.0000
   7   7   7      7.2249      2.0858      0.2901      0.0000
   8   7   7     12.6748      2.0432    -12.5141      0.0000
   9   7   7     15.5430      2.8604    -12.5583      0.0000
  10   7   7     11.7047      3.4808      3.8535      0.0000
 -11   8   7     10.6308      2.5874     -8.9660      0.0000
 -10   8   7      4.3018      3.1912     -5.2165      0.0000
  -9   8   7      6.3727      1.5780      5.7052      0.0000
  -8   8   7     32.6826      1.2703     35.4979      0.0000
  -7   8   7      5.5568      1.0185     -7.4555      0.0000
  -6   8   7     16.7598      1.0993    -17.3881      0.0000
  -5   8   7     11.8592      0.7486     12.3477      0.0000
  -4   8   7     16.6987      0.8491    -16.2538      0.0000
  -3   8   7      2.5362      1.0242     -0.3747      0.0000
  -2   8   7     19.7247      0.7767     20.1835      0.0000
  -1   8   7      8.9044      0.8741      9.1798      0.0000
   0   8   7      1.3995      1.6746      2.6432      0.0000
   1   8   7      5.3816      1.1630      3.7890      0.0000
   2   8   7      4.1669      1.1113     -4.7241      0.0000
   3   8   7      5.0461      1.3688      4.7041      0.0000
   4   8   7     26.5736      1.1930    -26.2450      0.0000
   5   8   7      8.6328      1.1857     10.0946      0.0000
   6   8   7     17.4174      1.5194    -18.8544      0.0000
   7   8   7      9.7747      2.3315     -9.7259      0.0000
   8   8   7     12.8726      2.1943     13.0134      0.0000
   9   8   7     24.5179      2.9882     22.5300      0.0000
  10   8   7     23.6780      3.0788    -21.5909      0.0000
 -11   9   7      6.8467      3.8374      0.6983      0.0000
 -10   9   7      1.9983      3.6543      1.4924      0.0000
  -9   9   7     16.4961      1.8777     17.5067      0.0000
  -8   9   7     28.5666      1.2578     31.3278      0.0000
  -7   9   7      8.0712      1.3384    -11.6527      0.0000
  -6   9   7     14.4684      1.0756    -14.2693      0.0000
  -5   9   7     17.0987      1.0321    -21.7914      0.0000
  -4   9   7     22.8144      0.8420     21.3142      0.0000
  -3   9   7     11.5045      0.8703    -12.3961      0.0000
  -2   9   7     41.7165      0.9455     40.2151      0.0000
  -1   9   7      2.8362      1.2914      3.7882      0.0000
   0   9   7     40.9062      0.9742    -39.2170      0.0000
   1   9   7     32.9576      1.0085     30.8234      0.0000
   2   9   7      0.0000      1.6967      3.0466      0.0000
   3   9   7      2.9484      1.3536      3.1079      0.0000
   4   9   7     20.3542      0.9574    -20.0855      0.0000
   5   9   7      5.2462      1.3043      5.3997      0.0000
   6   9   7      3.2991      2.8156     -0.3229      0.0000
   7   9   7      5.7200      2.6518     10.1045      0.0000
   8   9   7     23.0139      2.0292     23.8524      0.0000
   9   9   7     50.5768      2.8429    -49.0311      0.0000
  10   9   7     23.1196      3.1445     20.5674      0.0000
 -11  10   7     15.1277      3.6655     12.4280      0.0000
 -10  10   7      9.5428      2.6493     -9.4345      0.0000
  -9  10   7      3.5517      2.9435     -0.7970      0.0000
  -8  10   7     23.7456      1.5502    -23.8156      0.0000
  -7  10   7     26.4827      1.1621     26.5053      0.0000
  -6  10   7     14.9127      1.0857    -15.2230      0.0000
  -5  10   7     35.9675      1.1014    -35.3880      0.0000
  -4  10   7     18.0690      0.9346     17.6341      0.0000
  -3  10   7      4.8324      0.9710     -4.7595      0.0000
  -2  10   7     22.3537      1.0443     22.2160      0.0000
  -1  10   7     22.9364      0.8480    -22.4864      0.0000
   0  10   7     21.7511      0.9739    -20.3385      0.0000
   1  10   7     14.4890      0.9913    -12.3003      0.0000
   2  10   7      9.1897      0.9892      8.1464      0.0000
   3  10   7     12.5065      0.9049    -12.7288      0.0000
   4  10   7     49.0572      1.2209     45.7669      0.0000
   5  10   7      4.7373      1.2325      4.2676      0.0000
   6  10   7     18.5855      1.3216    -20.8298      0.0000
   7  10   7     11.7737      1.6042    -12.1523      0.0000
   8  10   7      3.7634      2.5901      2.2767      0.0000
   9  10   7     17.1839      2.2836     11.9385      0.0000
  10  10   7     11.9692      3.4320     -8.3751      0.0000
 -11  11   7     11.1497      3.9763      6.8137      0.0000
 -10  11   7     23.6197      3.2490    -23.1153      0.0000
  -9  11   7      0.0000      2.4936      0.3313      0.0000
  -8  11   7      4.4629      1.9406      5.6996      0.0000
  -7  11   7      0.0000      2.1782     -2.9657      0.0000
  -6  11   7     21.2827      1.0674    -21.1414      0.0000
  -5  11   7     27.9157      1.0832    -26.8871      0.0000
  -4  11   7     17.0135      0.9163    -16.9011      0.0000
  -3  11   7     10.8413      0.7150     11.1126      0.0000
  -2  11   7     59.1760      1.1331    -58.7811      0.0000
  -1  11   7     24.9208      0.8595    -23.8535      0.0000
   0  11   7      0.0000      1.9682     -0.9158      0.0000
   1  11   7     58.9119      1.0048     59.1245      0.0000
   2  11   7     25.2719      1.0660     25.3724      0.0000
   3  11   7     22.3164      0.8307     23.3512      0.0000
   4  11   7      8.4260      1.9093     -5.8926      0.0000
   5  11   7      4.6995      1.7751     -2.1908      0.0000
   6  11   7      7.3399      1.4821     -6.0579      0.0000
   7  11   7      7.2067      1.3753     -7.1505      0.0000
   8  11   7      6.3292      2.1689      5.7722      0.0000
   9  11   7     20.2252      2.9833     16.3479      0.0000
  10  11   7      0.0000      4.4199     -6.8775      0.0000
 -11  12   7     13.4032      4.0200     11.4239      0.0000
 -10  12   7      6.2572      5.2344     -4.0418      0.0000
  -9  12   7      4.1003      1.9777     -2.0426      0.0000
  -8  12   7     19.1936      1.5658    -19.3070      0.0000
  -7  12   7      3.2381      2.4951     -3.5904      0.0000
  -6  12   7      4.7780      1.2374     -5.8826      0.0000
  -5  12   7     21.1701      1.0228    -20.2916      0.0000
  -4  12   7     14.8517      0.7483     15.3117      0.0000
  -3  12   7     16.0801      0.7679    -16.1547      0.0000
  -2  12   7     63.0652      1.2011     61.5746      0.0000
  -1  12   7     19.4833      1.0972     19.6873      0.0000
   0  12   7     18.2498      1.1387     15.9777      0.0000
   1  12   7     30.2553      1.1274    -28.9969      0.0000
   2  12   7     14.0097      1.0490     12.6602      0.0000
   3  12   7     12.0332      0.8602     12.6530      0.0000
   4  12   7      8.4609      1.3231     -7.0135      0.0000
   5  12   7      2.4481      2.7846     -2.4151      0.0000
   6  12   7     26.9295      1.3376     26.7141      0.0000
   7  12   7      9.7044      1.8595     10.7400      0.0000
   8  12   7      0.4928      2.5463     -0.3107      0.0000
   9  12   7      9.7775      2.6375     -6.5733      0.0000
  10  12   7     25.0669      4.5319    -21.9030      0.0000
 -11  13   7      4.0673      4.1591      3.5126      0.0000
 -10  13   7     21.6840      2.3795     19.7667      0.0000
  -9  13   7      2.7095      2.6083      1.8072      0.0000
  -8  13   7      4.2030      1.6907      4.3465      0.0000
  -7  13   7     17.5399      1.5290     17.7505      0.0000
  -6  13   7      6.2314      1.0658     -5.8114      0.0000
  -5  13   7      1.5918      2.3827      1.2581      0.0000
  -4  13   7      8.4735      0.8135     -7.8766      0.0000
  -3  13   7     18.3032      0.7067    -18.2838      0.0000
  -2  13   7     54.1714      1.0348     53.5969      0.0000
  -1  13   7     17.8283      1.0886     17.6953      0.0000
   0  13   7     50.9286      1.1235    -48.7579      0.0000
   1  13   7     51.3901      1.1176    -52.6353      0.0000
   2  13   7     19.5212      0.9810     18.6745      0.0000
   3  13   7     36.3830      1.3766    -32.9556      0.0000
   4  13   7      8.0147      2.3454      7.7062      0.0000
   5  13   7     16.3427      2.4953     17.6650      0.0000
   6  13   7     18.5948      1.4009    -17.0832      0.0000
   7  13   7     19.1231      1.7602    -17.7055      0.0000
   8  13   7     14.7752      1.7954    -15.3782      0.0000
   9  13   7      6.4067      2.9205      3.3576      0.0000
  10  13   7      5.3195      4.8631     -4.3716      0.0000
 -11  14   7     17.3734      3.8874     16.9340      0.0000
 -10  14   7     16.3177      2.4815     14.6433      0.0000
  -9  14   7     12.2859      1.8865     12.3026      0.0000
  -8  14   7      0.0000      3.1394     -3.6349      0.0000
  -7  14   7     25.1572      1.5479     25.3436      0.0000
  -6  14   7     29.6595      1.8320     26.5515      0.0000
  -5  14   7      5.2112      2.1497     -0.3888      0.0000
  -4  14   7      5.9150      1.1265      7.1028      0.0000
  -3  14   7      8.9039      0.7983      9.2674      0.0000
  -2  14   7     20.3165      1.0405    -19.7052      0.0000
  -1  14   7     22.8437      1.1020     23.7916      0.0000
   0  14   7     67.3177      1.3429     67.1134      0.0000
   1  14   7     22.6854      1.1421    -21.8492      0.0000
   2  14   7      0.0000      1.6820     -1.2899      0.0000
   3  14   7      4.3160      2.2411      2.6261      0.0000
   4  14   7     23.5307      1.5036     23.8497      0.0000
   5  14   7      9.6199      1.7298      9.2445      0.0000
   6  14   7     15.9091      1.8205     12.4651      0.0000
   7  14   7     16.2845      1.8286    -14.0410      0.0000
   8  14   7      0.0000      3.9061     -1.1633      0.0000
   9  14   7     14.4551      2.7497     13.3511      0.0000
  10  14   7      9.9601      5.4543     -0.7216      0.0000
 -11  15   7     10.4079      4.2452      9.4559      0.0000
 -10  15   7      4.6651      3.5165      3.1816      0.0000
  -9  15   7      5.7909      1.9176      7.9064      0.0000
  -8  15   7      2.1278      2.4153      2.0533      0.0000
  -7  15   7     36.7170      1.5298     35.5694      0.0000
  -6  15   7    114.8918      1.4695    114.9446      0.0000
  -5  15   7     52.1955      1.6237    -52.9045      0.0000
  -4  15   7     10.3768      0.9764     11.2456      0.0000
  -3  15   7     57.5351      0.8956    -56.8651      0.0000
  -2  15   7     57.4620      1.3197     58.7610      0.0000
  -1  15   7     19.8511      1.2498    -20.6481      0.0000
   0  15   7     62.0447      1.3554    -59.2617      0.0000
   1  15   7     14.5724      1.3438    -14.5332      0.0000
   2  15   7      2.1497      2.2227     -3.3556      0.0000
   3  15   7     14.7589      1.4286    -15.2940      0.0000
   4  15   7     30.0150      1.4884     28.9588      0.0000
   5  15   7     29.9411      1.5850    -27.8684      0.0000
   6  15   7     25.0994      1.6660    -26.4448      0.0000
   7  15   7     20.9210      1.7710    -23.7799      0.0000
   8  15   7      9.6392      2.5640      9.5955      0.0000
   9  15   7      0.0000      3.8425     -1.5586      0.0000
  10  15   7     17.4333      4.2879    -15.9494      0.0000
 -10  16   7     25.2272      3.7611    -22.3647      0.0000
  -9  16   7      7.5737      2.2473     -7.7451      0.0000
  -8  16   7      2.2925      2.7838      0.6761      0.0000
  -7  16   7     10.5679      1.7094     -9.4646      0.0000
  -6  16   7     39.1268      2.1193    -33.8762      0.0000
  -5  16   7      4.2579      3.3203      0.7012      0.0000
  -4  16   7     14.9501      0.9988     15.3806      0.0000
  -3  16   7     30.0984      1.1734    -31.9309      0.0000
  -2  16   7     31.9250      0.9794     32.1279      0.0000
  -1  16   7     14.8131      1.3748    -16.9567      0.0000
   0  16   7     29.0270      1.3730    -27.6970      0.0000
   1  16   7     27.8385      1.1686     25.8053      0.0000
   2  16   7     11.9133      1.8216    -10.3872      0.0000
   3  16   7     10.9539      1.6232    -11.4566      0.0000
   4  16   7      5.1736      2.0886     -5.3129      0.0000
   5  16   7     29.8048      1.6057     28.8808      0.0000
   6  16   7      7.2432      2.7332     -5.0141      0.0000
   7  16   7      3.6720      2.7352     -2.1506      0.0000
   8  16   7     14.4173      2.6799     16.0004      0.0000
   9  16   7     21.3700      3.3686     20.6521      0.0000
 -10  17   7      8.6210      4.1193     -6.3924      0.0000
  -9  17   7      3.8742      2.4048      0.9501      0.0000
  -8  17   7      6.5910      1.7710      6.5369      0.0000
  -7  17   7     23.1527      1.8745    -22.2832      0.0000
  -6  17   7     17.0347      1.8044    -17.3973      0.0000
  -5  17   7     22.4872      1.6240     21.9678      0.0000
  -4  17   7     12.3299      1.1928    -11.3026      0.0000
  -3  17   7     11.3154      0.7209     12.4709      0.0000
  -2  17   7     16.6080      0.9971    -17.8827      0.0000
  -1  17   7     12.0929      1.2400    -10.6952      0.0000
   0  17   7     22.8703      1.4119     20.8300      0.0000
   1  17   7     15.3686      1.6360    -14.0602      0.0000
   2  17   7     29.0271      2.0615    -28.4157      0.0000
   3  17   7     22.6793      2.1487    -23.0927      0.0000
   4  17   7     15.7077      2.0271    -16.5446      0.0000
   5  17   7      2.5740      3.3802      0.1209      0.0000
   6  17   7     20.1888      2.5480    -17.1665      0.0000
   7  17   7      7.2116      2.4061     -8.9172      0.0000
   8  17   7     11.3762      2.2277     -9.7107      0.0000
   9  17   7      7.4643      3.2821      6.2718      0.0000
 -10  18   7     24.9003      3.8419    -21.9192      0.0000
  -9  18   7      4.9995      2.2307     -6.5853      0.0000
  -8  18   7     11.2600      2.1499    -12.0618      0.0000
  -7  18   7     71.2734      1.8197    -73.1020      0.0000
  -6  18   7     23.9167      2.1623    -23.2760      0.0000
  -5  18   7     40.1967      1.4670    -40.3128      0.0000
  -4  18   7     32.9519      0.9973    -34.7158      0.0000
  -3  18   7     20.6177      0.8524    -19.7565      0.0000
  -2  18   7     63.1410      2.0816     63.2823      0.0000
  -1  18   7     12.7210      1.2310     12.0402      0.0000
   0  18   7     30.0420      2.2128    -28.5544      0.0000
   1  18   7     32.5469      1.2088     32.2178      0.0000
   2  18   7      5.1963      3.2170      1.0499      0.0000
   3  18   7      9.2490      2.1681     -9.2753      0.0000
   4  18   7      6.1137      2.9559     -1.9519      0.0000
   5  18   7     10.3348      2.3248     10.5850      0.0000
   6  18   7     40.7762      2.2881    -42.9135      0.0000
   7  18   7      0.0000      3.0186      1.4605      0.0000
   8  18   7     13.9406      2.9682    -10.9458      0.0000
   9  18   7      0.0000      4.0667      0.7777      0.0000
 -10  19   7     19.5509      3.8136     17.2188      0.0000
  -9  19   7      2.8588      2.5685      1.0462      0.0000
  -8  19   7     13.9508      1.9383    -15.8352      0.0000
  -7  19   7     31.1658      1.8760     29.9516      0.0000
  -6  19   7     31.9485      2.2167     32.1818      0.0000
  -5  19   7     30.6201      1.5339     31.5314      0.0000
  -4  19   7     10.1948      1.1891    -10.2108      0.0000
  -3  19   7     14.3648      1.0609    -14.4698      0.0000
  -2  19   7      3.2021      1.2511     -4.7801      0.0000
  -1  19   7      8.8632      2.2508      8.8827      0.0000
   0  19   7     13.0918      2.0697     -9.8176      0.0000
   1  19   7      7.7872      2.8684      2.7631      0.0000
   2  19   7     25.4315      1.6305     25.0651      0.0000
   3  19   7     37.6939      2.0168    -38.0161      0.0000
   4  19   7     24.4772      2.1349     24.3285      0.0000
   5  19   7     20.1727      2.2078     18.7224      0.0000
   6  19   7     15.5358      2.7464     13.3755      0.0000
   7  19   7      5.2200      5.1237     -8.2812      0.0000
   8  19   7     19.8480      2.9824    -21.1891      0.0000
   9  19   7      9.8048      5.3737      7.7955      0.0000
 -10  20   7     10.8690      4.2028     -6.7571      0.0000
  -9  20   7      9.9060      2.5351      7.5618      0.0000
  -8  20   7      2.3962      2.6168     -0.1647      0.0000
  -7  20   7     14.1185      2.8070    -15.4413      0.0000
  -6  20   7     30.0365      2.2516     29.7841      0.0000
  -5  20   7     20.9305      1.5700     18.6318      0.0000
  -4  20   7     17.7646      1.1895    -18.1330      0.0000
  -3  20   7     38.9757      1.2101     41.1490      0.0000
  -2  20   7     46.7382      2.3494     46.2052      0.0000
  -1  20   7      4.3081      1.8387      5.1093      0.0000
   0  20   7      9.8139      1.5204      9.9057      0.0000
   1  20   7     38.0414      1.5673     37.7010      0.0000
   2  20   7      8.1591      1.7548      9.1820      0.0000
   3  20   7      0.6510      2.7997     -2.9862      0.0000
   4  20   7     13.2180      2.3770    -10.0006      0.0000
   5  20   7     16.0176      2.2614     13.7868      0.0000
   6  20   7     10.6279      2.4679     10.3347      0.0000
   7  20   7      4.7278      5.9384      6.5866      0.0000
   8  20   7     15.9629      2.9049     14.3597      0.0000
   9  20   7      1.8243      4.1342      2.5640      0.0000
 -10  21   7     16.2697      3.9417     18.3505      0.0000
  -9  21   7      7.0428      3.0899      8.8407      0.0000
  -8  21   7      5.3269      2.1231      3.5777      0.0000
  -7  21   7      0.5373      3.6954     -2.6588      0.0000
  -6  21   7     26.0138      2.2495     23.5096      0.0000
  -5  21   7     54.5935      1.5696     55.4140      0.0000
  -4  21   7      6.3251      1.7582     -7.6823      0.0000
  -3  21   7      5.9291      1.7540     -3.4595      0.0000
  -2  21   7     41.2087      1.7358    -44.3978      0.0000
  -1  21   7      7.0627      2.6484      7.0683      0.0000
   0  21   7      6.3498      1.5095     -5.4920      0.0000
   1  21   7     25.9283      1.6463    -22.3368      0.0000
   2  21   7      9.6480      2.5285     -7.8378      0.0000
   3  21   7      0.0000      2.8486     -3.3664      0.0000
   4  21   7     20.6685      2.1456     19.6404      0.0000
   5  21   7     11.3976      2.3597     11.1991      0.0000
   6  21   7     15.9761      2.3218     15.7039      0.0000
   7  21   7     16.1033      2.3844     17.0646      0.0000
   8  21   7     12.2550      5.5146      8.5972      0.0000
   9  21   7     27.6564      3.1564     24.8174      0.0000
 -10  22   7      4.1677      3.0778     -0.6663      0.0000
  -9  22   7     21.9641      2.6389    -19.9302      0.0000
  -8  22   7      9.5493      1.5629    -11.9422      0.0000
  -7  22   7     10.2634      2.0290     11.4055      0.0000
  -6  22   7      5.0522      3.1153     -2.4583      0.0000
  -5  22   7      5.7220      2.0503     -0.6522      0.0000
  -4  22   7     12.3854      1.9995     12.7350      0.0000
  -3  22   7      0.9992      1.9729     -0.4676      0.0000
  -2  22   7     29.6695      2.2203    -30.9729      0.0000
  -1  22   7      5.2962      2.9402     -3.7632      0.0000
   0  22   7      3.6529      2.6087     -0.1116      0.0000
   1  22   7     31.0504      1.6297    -29.2921      0.0000
   2  22   7     41.1989      1.6963    -40.3859      0.0000
   3  22   7      7.1191      2.4028     -8.3710      0.0000
   4  22   7     12.7845      2.4400      9.7550      0.0000
   5  22   7      8.6030      4.1094    -13.7857      0.0000
   6  22   7      9.1970      2.3679    -10.2801      0.0000
   7  22   7      2.4476      4.7022     -0.1888      0.0000
   8  22   7      5.5518      2.2893     11.8075      0.0000
   9  22   7     13.3312      3.2798     12.5726      0.0000
 -10  23   7     11.2068      3.0056      8.5520      0.0000
  -9  23   7      6.8917      2.6031     -5.6142      0.0000
  -8  23   7      2.3790      2.5536     -5.3467      0.0000
  -7  23   7      9.4145      2.5085     10.7383      0.0000
  -6  23   7      2.5372      2.6587      3.9359      0.0000
  -5  23   7     14.6151      1.5856    -12.9868      0.0000
  -4  23   7      3.4760      2.6341     -3.9034      0.0000
  -3  23   7      4.6124      1.4553      2.4727      0.0000
  -2  23   7     17.3246      1.1921    -17.3712      0.0000
  -1  23   7      4.5899      3.4670     -7.7055      0.0000
   0  23   7     18.9545      1.8397    -20.4577      0.0000
   1  23   7     10.5806      1.7804     -9.3311      0.0000
   2  23   7      6.6405      1.6054      6.6025      0.0000
   3  23   7     16.1748      2.0769    -17.6829      0.0000
   4  23   7     26.5748      2.1869     25.3344      0.0000
   5  23   7      0.0000      3.3499      1.4370      0.0000
   6  23   7      6.6060      3.5515      4.6185      0.0000
   7  23   7     17.0217      2.3858    -18.6028      0.0000
   8  23   7      0.0000      4.0145     -3.3269      0.0000
   9  23   7      6.7618      3.4269     -0.2123      0.0000
  -9  24   7      4.5234      3.4280     -5.6038      0.0000
  -8  24   7      0.0000      3.7156     -2.0160      0.0000
  -7  24   7     21.7631      2.4537     23.4917      0.0000
  -6  24   7     10.3116      2.3880     -8.9009      0.0000
  -5  24   7     19.1131      1.6409     18.7639      0.0000
  -4  24   7     42.3214      1.6502     43.4630      0.0000
  -3  24   7      0.0000      2.5531     -0.9099      0.0000
  -2  24   7     10.2309      1.8225     10.4969      0.0000
  -1  24   7      8.2952      3.0162      6.6948      0.0000
   0  24   7      0.0000      2.0402      4.0646      0.0000
   1  24   7      3.3521      2.9767     -3.9448      0.0000
   2  24   7     21.4891      2.3512     19.8699      0.0000
   3  24   7      3.5229      3.6693      3.5709      0.0000
   4  24   7      3.6416      3.6901     -0.2963      0.0000
   5  24   7      4.5551      2.8625      2.6083      0.0000
   6  24   7     28.4312      2.3913     28.3783      0.0000
   7  24   7     15.1623      2.5106     15.8006      0.0000
   8  24   7     15.8870      4.1952    -16.6774      0.0000
  -9  25   7      5.1153      4.6058     -4.0299      0.0000
  -8  25   7      4.1962      4.1857     -2.2135      0.0000
  -7  25   7      9.5696      2.8790     -8.1501      0.0000
  -6  25   7      1.6739      2.8759      1.0537      0.0000
  -5  25   7      9.5144      1.6878     -8.5104      0.0000
  -4  25   7      4.1640      2.6472      3.5301      0.0000
  -3  25   7      9.8419      1.3438    -11.0509      0.0000
  -2  25   7     10.6008      1.8900     10.8684      0.0000
  -1  25   7     18.6614      3.0171     17.6887      0.0000
   0  25   7     12.0624      1.7673     12.6644      0.0000
   1  25   7     20.3098      2.3241     18.1349      0.0000
   2  25   7     58.1846      2.0571    -58.9072      0.0000
   3  25   7     27.3582      2.1440     26.4128      0.0000
   4  25   7     22.7509      2.2478    -23.1246      0.0000
   5  25   7      4.4463      3.2987      5.1716      0.0000
   6  25   7     13.3207      2.4711    -13.8751      0.0000
   7  25   7      5.8611      4.2755     -9.0568      0.0000
   8  25   7      6.2165      4.3169      4.5305      0.0000
  -9  26   7      0.0000      2.9612     -2.6967      0.0000
  -8  26   7      4.1085      3.4318      1.3198      0.0000
  -7  26   7     12.9427      2.6783    -10.6290      0.0000
  -6  26   7     10.7249      2.5230      9.0625      0.0000
  -5  26   7     18.1348      2.3516    -16.4733      0.0000
  -4  26   7      3.3973      2.5430      4.3800      0.0000
  -3  26   7     18.1273      1.3872     18.9782      0.0000
  -2  26   7      8.7375      1.6993     -8.7341      0.0000
  -1  26   7     23.1625      2.0327    -21.2006      0.0000
   0  26   7      8.6118      1.9596      9.1341      0.0000
   1  26   7     37.8706      1.8088    -36.9402      0.0000
   2  26   7     28.8516      2.1128     28.5173      0.0000
   3  26   7      7.0121      2.3627      4.8752      0.0000
   4  26   7      7.2917      3.0186      4.7259      0.0000
   5  26   7      4.5959      2.7677      0.7524      0.0000
   6  26   7      7.0103      1.9595     -5.4597      0.0000
   7  26   7      0.0000      4.2429     -4.5693      0.0000
   8  26   7      8.7756      3.3774     10.5158      0.0000
  -9  27   7      0.0000      4.4824      1.5526      0.0000
  -8  27   7     27.1192      2.7118     26.6865      0.0000
  -7  27   7     34.2685      2.6188     30.4985      0.0000
  -6  27   7     22.8115      2.7074     21.5266      0.0000
  -5  27   7     22.9061      3.0096    -21.8223      0.0000
  -4  27   7     15.4283      2.2153     16.7495      0.0000
  -3  27   7      5.2876      1.6546     -0.4234      0.0000
  -2  27   7      4.1837      2.5422      3.8525      0.0000
  -1  27   7     33.9906      2.0197    -34.1047      0.0000
   0  27   7     13.5180      1.9167    -17.1356      0.0000
   1  27   7     31.5111      2.1053     28.3559      0.0000
   2  27   7     22.1630      3.2805     19.4609      0.0000
   3  27   7     13.7159      2.2172     15.2892      0.0000
   4  27   7     10.1732      2.3235    -12.5178      0.0000
   5  27   7      1.7797      3.1827      2.5744      0.0000
   6  27   7     10.5519      2.3721    -12.0861      0.0000
   7  27   7      5.3500      2.4574      8.7897      0.0000
   8  27   7      0.0000      3.4204     -5.8837      0.0000
  -9  28   7      7.3520      3.1604     10.7284      0.0000
  -8  28   7      8.4255      2.7965      6.5531      0.0000
  -7  28   7     27.5931      2.6973    -23.3434      0.0000
  -6  28   7     10.2001      3.2514    -11.7906      0.0000
  -5  28   7      2.5317      3.1013      2.3415      0.0000
  -4  28   7      2.7556      2.7049     -2.3942      0.0000
  -3  28   7      7.3655      1.6291      7.2883      0.0000
  -2  28   7      2.5495      2.5909     -3.8162      0.0000
  -1  28   7      6.5316      4.1403      0.3409      0.0000
   0  28   7      6.0654      2.0178     -8.4078      0.0000
   1  28   7     70.7956      2.3624     72.3367      0.0000
   2  28   7     55.0047      2.1292    -57.3603      0.0000
   3  28   7     10.8315      2.2119    -12.0219      0.0000
   4  28   7      9.5609      2.8968    -10.1530      0.0000
   5  28   7      4.8414      3.4907     -2.6337      0.0000
   6  28   7      0.0000      3.6803     -0.6401      0.0000
   7  28   7      1.7529      3.8928      1.2298      0.0000
   8  28   7     10.1265      4.3999     11.4767      0.0000
  -9  29   7     28.5951      2.8998     26.2999      0.0000
  -8  29   7      3.8135      3.2559     -0.6548      0.0000
  -7  29   7     35.5414      2.6907    -33.1483      0.0000
  -6  29   7     18.5631      2.5228    -18.9284      0.0000
  -5  29   7     16.9718      3.5585     16.3847      0.0000
  -4  29   7      2.0259      2.4995     -1.6772      0.0000
  -3  29   7     27.0038      1.4816    -26.9612      0.0000
  -2  29   7     19.3212      1.7390     17.7560      0.0000
  -1  29   7     37.1091      2.4275    -32.9821      0.0000
   0  29   7     11.4606      2.2431    -10.4017      0.0000
   1  29   7     14.1936      2.4643      9.7932      0.0000
   2  29   7     15.9059      2.6781     12.9927      0.0000
   3  29   7      0.0000      5.2225      4.2249      0.0000
   4  29   7     19.0163      2.3590    -19.4691      0.0000
   5  29   7     19.8744      2.4849     23.3612      0.0000
   6  29   7      0.0000      3.3555     -3.4386      0.0000
   7  29   7      0.0000      5.1518     -3.8130      0.0000
  -8  30   7     25.8158      2.8302    -22.3875      0.0000
  -7  30   7     10.1537      2.6829     -7.9475      0.0000
  -6  30   7     13.4490      2.6449     13.7195      0.0000
  -5  30   7      8.7816      1.9188    -10.0690      0.0000
  -4  30   7     17.4362      1.8420     22.1290      0.0000
  -3  30   7     19.8300      1.4883     20.1561      0.0000
  -2  30   7     21.0124      1.7804    -21.8815      0.0000
  -1  30   7     12.3423      2.1789    -10.1039      0.0000
   0  30   7     29.6324      1.7887    -28.7910      0.0000
   1  30   7     10.3278      4.8414      5.0103      0.0000
   2  30   7     28.5532      2.1844    -30.5195      0.0000
   3  30   7      6.8283      2.5247     -4.5107      0.0000
   4  30   7     11.6770      2.3676     11.0400      0.0000
   5  30   7      4.8252      3.7948      4.3477      0.0000
   6  30   7     12.6315      2.3968    -13.7596      0.0000
   7  30   7      0.0000      4.5394     -4.3375      0.0000
  -8  31   7      6.1132      4.8776      5.3124      0.0000
  -7  31   7      7.4344      3.5589     -8.0502      0.0000
  -6  31   7      0.0000      3.5272     -5.2108      0.0000
  -5  31   7      0.0000      3.8411     -5.3093      0.0000
  -4  31   7      2.6118      4.0537     -5.1253      0.0000
  -3  31   7      3.5093      2.2577     -2.3049      0.0000
  -2  31   7      3.6982      2.7064     -2.5461      0.0000
  -1  31   7      3.6673      2.3615      2.6736      0.0000
   0  31   7      5.0904      2.8276      3.7786      0.0000
   1  31   7     61.1270      2.1235     65.4809      0.0000
   2  31   7     10.3721      2.9282      2.4469      0.0000
   3  31   7      8.4002      2.3151    -11.6352      0.0000
   4  31   7     15.1337      2.4300     16.6914      0.0000
   5  31   7      1.2992      3.6393      3.0885      0.0000
   6  31   7      8.0939      4.5920     -5.4611      0.0000
   7  31   7      5.4464      4.8481      1.0312      0.0000
  -8  32   7      5.8062      5.1806     -8.2136      0.0000
  -7  32   7      8.3243      3.2604      1.5157      0.0000
  -6  32   7      4.6625      2.1484      6.9814      0.0000
  -5  32   7     24.5589      2.5939    -22.6070      0.0000
  -4  32   7     14.9921      3.3950    -10.2849      0.0000
  -3  32   7     11.7483      1.5634     10.9573      0.0000
  -2  32   7      4.1714      2.4743      7.4993      0.0000
  -1  32   7      6.4997      2.2288      6.3036      0.0000
   0  32   7     12.7621      2.9268      2.0072      0.0000
   1  32   7     23.9471      2.8942    -18.9945      0.0000
   2  32   7     46.1098      3.4665    -46.9352      0.0000
   3  32   7     13.3525      2.3678    -13.7787      0.0000
   4  32   7      8.7346      4.4203     11.6167      0.0000
   5  32   7     13.2790      2.3818    -16.1553      0.0000
   6  32   7      3.7456      3.2543     -6.0034      0.0000
   7  32   7      0.0000      3.0100      3.9247      0.0000
  -8  33   7     25.4863      3.4733    -22.0688      0.0000
  -7  33   7     13.3815      2.9713     10.2859      0.0000
  -6  33   7      1.8412      3.8974     -1.4515      0.0000
  -5  33   7      7.9059      5.9053     -9.9442      0.0000
  -4  33   7     26.2047      2.6311    -27.2525      0.0000
  -3  33   7     12.6517      1.6479     11.7489      0.0000
  -2  33   7     12.2314      1.9115     10.5901      0.0000
  -1  33   7      5.9120      2.2134      4.4430      0.0000
   0  33   7      9.0755      3.2022      6.1032      0.0000
   1  33   7     22.2505      2.3563     18.9594      0.0000
   2  33   7     12.3482      2.2952     10.8890      0.0000
   3  33   7     19.8608      2.3422     19.9512      0.0000
   4  33   7      0.0000      2.5944     -4.8185      0.0000
   5  33   7     19.6468      2.5180    -21.9234      0.0000
   6  33   7      6.2164      3.2669     -9.3456      0.0000
   7  33   7      0.0000      4.0569     -5.1137      0.0000
  -7  34   7      7.0283      3.4294     -4.9194      0.0000
  -6  34   7      4.8520      2.8097      5.0985      0.0000
  -5  34   7      8.5808      2.3520     -8.3608      0.0000
  -4  34   7      4.2310      3.8460     -1.4149      0.0000
  -3  34   7     16.0590      1.6190     15.3853      0.0000
  -2  34   7      2.8571      2.5870     -1.8650      0.0000
  -1  34   7      8.4353      2.0555     -7.7950      0.0000
   0  34   7      2.8581      4.0144     -1.9328      0.0000
   1  34   7     42.7914      2.7880     42.2704      0.0000
   2  34   7     16.8597      4.3620     18.2285      0.0000
   3  34   7     18.3715      2.3640     18.5491      0.0000
   4  34   7     22.0497      2.4196    -22.0332      0.0000
   5  34   7     11.1933      2.6791     13.5745      0.0000
   6  34   7      0.0000      3.7728     -2.3486      0.0000
  -7  35   7      0.0000      3.5614     -1.6926      0.0000
  -6  35   7      7.5290      4.5401      3.3665      0.0000
  -5  35   7      4.8565      3.8705     -6.6710      0.0000
  -4  35   7      6.8282      2.6869      8.4205      0.0000
  -3  35   7     11.4507      2.0167     -8.8297      0.0000
  -2  35   7      5.6410      1.4580      5.3505      0.0000
  -1  35   7     24.4651      1.9792     24.6951      0.0000
   0  35   7      5.6044      3.0228     -4.4178      0.0000
   1  35   7     13.2498      1.7316    -13.0850      0.0000
   2  35   7     18.7192      2.3584     22.6839      0.0000
   3  35   7     16.7573      2.4703     16.8798      0.0000
   4  35   7     20.1498      2.4157     19.3674      0.0000
   5  35   7      5.0414      2.8835     -2.9814      0.0000
   6  35   7      0.0000      3.2650      0.8944      0.0000
  -7  36   7     17.4858      2.8866    -15.3132      0.0000
  -6  36   7      0.0000      3.7916     -0.9552      0.0000
  -5  36   7     27.5152      2.8101    -26.3494      0.0000
  -4  36   7     33.4351      2.6961     33.9563      0.0000
  -3  36   7      7.7413      3.3351     -3.8250      0.0000
  -2  36   7      7.8142      2.0654      8.8799      0.0000
  -1  36   7     18.2992      2.0554    -15.9334      0.0000
   0  36   7     26.3125      2.0651     24.8861      0.0000
   1  36   7      4.7543      3.4237      6.7544      0.0000
   2  36   7      9.0842      3.0021    -11.6030      0.0000
   3  36   7      6.1444      2.5795     -6.3899      0.0000
   4  36   7     10.2110      2.4511    -12.5800      0.0000
   5  36   7      6.0243      3.7893      0.5657      0.0000
   6  36   7     12.4458      4.1716     15.4707      0.0000
  -6  37   7      0.0000      4.1126      0.5467      0.0000
  -5  37   7      6.6579      5.5373     -4.7496      0.0000
  -4  37   7      8.5863      2.8561     -8.4742      0.0000
  -3  37   7      0.0000      5.9787      3.4817      0.0000
  -2  37   7      6.0492      3.8280      8.4829      0.0000
  -1  37   7     11.4219      2.0463    -11.7331      0.0000
   0  37   7     10.8122      2.3224      8.3961      0.0000
   1  37   7      0.0000      2.8541     -4.9015      0.0000
   2  37   7     29.3013      2.0027    -31.7555      0.0000
   3  37   7      0.0000      2.4605      3.1550      0.0000
   4  37   7      4.1399      2.9248     -6.1002      0.0000
   5  37   7      3.8221      4.1840      6.2798      0.0000
  -6  38   7      0.0000      3.1182     -0.7840      0.0000
  -5  38   7     15.8007      2.9543     14.7527      0.0000
  -4  38   7      3.2851      3.7246      0.0955      0.0000
  -3  38   7      1.2995      3.7202     -1.6750      0.0000
  -2  38   7      0.0000      2.8443      2.5972      0.0000
  -1  38   7     19.0792      2.0719     18.7977      0.0000
   0  38   7     17.7921      2.2018     14.9021      0.0000
   1  38   7      0.0000      2.7418      3.0705      0.0000
   2  38   7      9.1484      2.4620    -10.1748      0.0000
   3  38   7     13.8749      2.5025    -16.9177      0.0000
   4  38   7      4.1457      3.6060     -0.0169      0.0000
   5  38   7     10.7654      3.8375     13.4015      0.0000
  -5  39   7      0.0000      3.6607      3.3150      0.0000
  -4  39   7      9.2146      2.3988      5.1610      0.0000
  -3  39   7      3.9784      4.6159     -9.2203      0.0000
  -2  39   7      9.6916      2.1014      9.5896      0.0000
  -1  39   7      5.3772      3.2406      6.0178      0.0000
   0  39   7      4.2082      3.1749      1.6234      0.0000
   1  39   7      7.6572      1.9422     -7.7856      0.0000
   2  39   7      3.1972      3.8907      3.3003      0.0000
   3  39   7      5.8062      4.1703      1.7150      0.0000
   4  39   7      3.3927      5.1307     -7.7307      0.0000
  -5  40   7     11.4855      3.0084     12.7379      0.0000
  -4  40   7     12.4312      3.0438    -13.7751      0.0000
  -3  40   7      8.4079      4.1254      3.1759      0.0000
  -2  40   7     20.8038      3.9083     20.0931      0.0000
  -1  40   7     11.8436      2.2793    -10.2284      0.0000
   0  40   7     14.1576      2.1114    -13.0298      0.0000
   1  40   7     17.5274      1.8501    -18.4774      0.0000
   2  40   7     12.9964      2.6328     13.1705      0.0000
   3  40   7      0.0000      5.0781     -2.2893      0.0000
   4  40   7      3.9800      4.2939      7.0316      0.0000
  -4  41   7      0.0000      3.5237      2.0857      0.0000
  -3  41   7      9.9746      4.3387      7.4061      0.0000
  -2  41   7     27.1267      3.9202    -26.5414      0.0000
  -1  41   7      9.8147      2.4019     -8.6834      0.0000
   0  41   7      0.0000      3.6791     -5.5463      0.0000
   1  41   7      5.1254      1.9247     -1.1050      0.0000
   2  41   7      0.0000      2.8570     -3.1531      0.0000
   3  41   7      0.0000      4.3456      2.9038      0.0000
  -4  42   7     10.1706      2.8531     -8.6824      0.0000
  -3  42   7      6.4923      4.9036      8.0666      0.0000
  -2  42   7      2.2849      4.1784     -3.9040      0.0000
  -1  42   7     23.7102      2.2374    -22.6144      0.0000
   0  42   7      8.2410      3.8477     -9.0092      0.0000
   1  42   7      3.4945      2.6989      4.4943      0.0000
   2  42   7      0.0000      3.7469     -4.4583      0.0000
   3  42   7      0.0000      2.8739     -3.8160      0.0000
  -3  43   7      9.3163      3.4134      8.0783      0.0000
  -2  43   7     10.7415      4.3115     -5.1699      0.0000
  -1  43   7     17.1771      2.3002    -15.7600      0.0000
   0  43   7      4.6702      2.9291      1.4675      0.0000
   1  43   7     11.5847      2.4782     12.6572      0.0000
   2  43   7      2.9892      3.8519      3.5875      0.0000
  -2  44   7     11.9515      3.8438    -14.4887      0.0000
  -1  44   7     11.1404      3.7918      8.7901      0.0000
   0  44   7      3.0299      2.8868     -0.6106      0.0000
   1  44   7      0.0000      3.7776      0.2380      0.0000
 -10   0   8     30.4031      4.2039     28.2878      0.0000
  -8   0   8     90.2930      2.1393   -100.6275      0.0000
  -6   0   8     16.4307      0.8707     15.4765      0.0000
  -4   0   8     40.3288      1.6039     41.7267      0.0000
  -2   0   8    120.8044      2.0847   -117.0124      0.0000
   0   0   8     17.2136      1.7841     13.9988      0.0000
   2   0   8     78.0671      1.7657    -76.3568      0.0000
   4   0   8     34.4986      1.9039     34.8950      0.0000
   6   0   8      5.5823      2.1169      6.4217      0.0000
   8   0   8      3.1137      2.5029     -4.9058      0.0000
  10   0   8      3.8524      3.3486      5.5228      0.0000
 -11   1   8      0.0000      2.7490     -1.3394      0.0000
 -10   1   8     37.0686      1.6720    -36.2552      0.0000
  -9   1   8      5.5857      1.5164      4.8922      0.0000
  -8   1   8     44.7880      1.5394     48.2723      0.0000
  -7   1   8      8.4109      0.8195     -8.6953      0.0000
  -6   1   8      6.6546      0.8155     -6.1964      0.0000
  -5   1   8      9.9048      0.7779     10.3189      0.0000
  -4   1   8     22.5742      1.1481     23.0954      0.0000
  -3   1   8     13.6409      0.8145    -13.9582      0.0000
  -2   1   8     58.0200      1.2551    -55.3737      0.0000
  -1   1   8     23.6834      1.4575    -22.8906      0.0000
   0   1   8      8.4952      1.2823     -9.8385      0.0000
   1   1   8     47.4529      1.1981     47.1812      0.0000
   2   1   8     15.5721      1.5790      8.8294      0.0000
   3   1   8      3.1841      2.4081      3.4031      0.0000
   4   1   8      0.0000      2.4418     -2.6959      0.0000
   5   1   8      3.0714      2.4447     -1.7703      0.0000
   6   1   8      0.0000      2.1634      1.1282      0.0000
   7   1   8      5.9026      1.5937      7.0530      0.0000
   8   1   8      5.8208      1.8278      6.5840      0.0000
   9   1   8      3.7550      5.0699     -3.1653      0.0000
  10   1   8      4.7026      4.8344      5.5453      0.0000
 -11   2   8      0.0000      3.5631      3.6759      0.0000
 -10   2   8     10.2200      3.6132      7.9551      0.0000
  -9   2   8      1.7286      2.8546     -0.6950      0.0000
  -8   2   8      8.7697      1.9403     -7.8146      0.0000
  -7   2   8      1.1350      1.8140     -0.9520      0.0000
  -6   2   8      8.7245      0.9048     -9.9490      0.0000
  -5   2   8     11.4781      0.7572     12.3527      0.0000
  -4   2   8     28.4739      1.1545     29.2369      0.0000
  -3   2   8     25.7013      0.8649    -24.9267      0.0000
  -2   2   8     46.4974      0.9655    -45.7464      0.0000
  -1   2   8     30.6600      1.1237     29.4458      0.0000
   0   2   8     59.4828      1.5318     55.3038      0.0000
   1   2   8    112.2610      1.1974   -111.1054      0.0000
   2   2   8    125.3238      1.2424   -127.2661      0.0000
   3   2   8     11.3664      2.1830     12.3508      0.0000
   4   2   8     17.6686      1.3023     17.3774      0.0000
   5   2   8      6.8946      1.1205      7.4536      0.0000
   6   2   8      3.0881      2.1718     -1.8832      0.0000
   7   2   8     13.8464      1.6741     15.0040      0.0000
   8   2   8     10.6716      2.8572      9.6512      0.0000
   9   2   8      3.4996      2.9536     -5.4961      0.0000
  10   2   8      9.7920      3.2045      8.5850      0.0000
 -11   3   8      0.0000      3.1039      1.9756      0.0000
 -10   3   8     13.6961      2.0165    -13.8089      0.0000
  -9   3   8      4.3059      1.5447     -3.4016      0.0000
  -8   3   8      4.8782      2.3284     -5.0705      0.0000
  -7   3   8     22.1138      1.1621     22.1071      0.0000
  -6   3   8      1.7743      1.4203      1.3269      0.0000
  -5   3   8      7.4212      0.9341      7.6460      0.0000
  -4   3   8     22.7456      1.1336    -24.0336      0.0000
  -3   3   8     40.7499      0.8531     41.6866      0.0000
  -2   3   8     63.1903      0.9733     63.6213      0.0000
  -1   3   8     32.9165      1.1335    -29.9603      0.0000
   0   3   8     44.4207      1.1528    -41.9325      0.0000
   1   3   8     41.3438      1.2245     38.7014      0.0000
   2   3   8     12.8814      1.4579      9.9178      0.0000
   3   3   8     15.7445      1.2937     16.5044      0.0000
   4   3   8      3.4918      2.0030      3.3148      0.0000
   5   3   8      8.7047      1.4010      9.3014      0.0000
   6   3   8     14.7007      1.4542     14.1368      0.0000
   7   3   8     18.1279      1.6420    -17.9130      0.0000
   8   3   8     23.7368      2.0420     23.2633      0.0000
   9   3   8      0.0000      4.1107      2.5557      0.0000
  10   3   8      7.1904      3.0584     -3.5218      0.0000
 -11   4   8      8.1013      2.2079     -7.4753      0.0000
 -10   4   8      6.2116      3.3300      3.2602      0.0000
  -9   4   8      7.1370      1.7601      7.6396      0.0000
  -8   4   8     14.7633      1.5505     15.8892      0.0000
  -7   4   8      6.6722      1.3215     -7.6023      0.0000
  -6   4   8      4.0851      1.0160     -2.7821      0.0000
  -5   4   8      8.5959      0.8924      9.0170      0.0000
  -4   4   8      3.6711      1.3764      2.9615      0.0000
  -3   4   8     21.1813      0.7342     20.7234      0.0000
  -2   4   8     32.9129      1.1249     33.7432      0.0000
  -1   4   8     66.6835      1.1230    -64.6001      0.0000
   0   4   8     32.6049      1.1594    -29.9430      0.0000
   1   4   8    119.8559      1.2039    118.0549      0.0000
   2   4   8     15.8617      1.2723     14.6377      0.0000
   3   4   8     15.7321      1.2889    -15.3130      0.0000
   4   4   8     17.6626      1.3129     18.8510      0.0000
   5   4   8      8.6949      1.4041     -8.7457      0.0000
   6   4   8     15.0108      1.3903    -14.5928      0.0000
   7   4   8     15.7660      1.9546     16.2105      0.0000
   8   4   8     10.4821      2.3554     13.1968      0.0000
   9   4   8     11.0424      3.3689      8.4211      0.0000
  10   4   8      0.0000      2.7282     -0.8830      0.0000
 -11   5   8      3.9817      3.1991     -2.9240      0.0000
 -10   5   8     14.0472      1.9916    -14.8432      0.0000
  -9   5   8      7.9741      1.5908     -6.5648      0.0000
  -8   5   8      2.4061      2.0534      4.4440      0.0000
  -7   5   8     13.3004      1.1386    -14.2273      0.0000
  -6   5   8      1.6328      1.5638     -3.1128      0.0000
  -5   5   8     10.6376      0.8536      9.5943      0.0000
  -4   5   8      5.9175      1.7749     -5.9168      0.0000
  -3   5   8      7.7209      0.7036     -7.3876      0.0000
  -2   5   8      8.1853      1.2770      8.1390      0.0000
  -1   5   8     24.0485      1.1330     23.2377      0.0000
   0   5   8     59.7689      1.1781    -58.5434      0.0000
   1   5   8     75.0783      1.2096     73.8855      0.0000
   2   5   8     86.2758      1.2525     86.5772      0.0000
   3   5   8     21.6492      1.2842    -21.3870      0.0000
   4   5   8     23.6211      1.3473     23.6055      0.0000
   5   5   8     11.7468      1.4941    -11.7513      0.0000
   6   5   8     10.2508      1.4075     -8.2861      0.0000
   7   5   8      4.3160      2.2035     -1.4068      0.0000
   8   5   8      2.3150      2.7317      3.8031      0.0000
   9   5   8     12.9314      2.2669     -8.7479      0.0000
  10   5   8      9.6084      3.5764     -3.0933      0.0000
 -11   6   8      0.0000      2.4850     -2.0529      0.0000
 -10   6   8      0.0000      2.8196      0.0824      0.0000
  -9   6   8      4.8457      1.7004      4.8267      0.0000
  -8   6   8      0.0000      2.0180      0.7856      0.0000
  -7   6   8     30.4057      1.1998    -33.2452      0.0000
  -6   6   8      3.1475      1.4232      4.1048      0.0000
  -5   6   8     17.5900      0.9147    -18.3806      0.0000
  -4   6   8     51.5984      1.3273     51.8737      0.0000
  -3   6   8     10.8622      0.6297     10.3074      0.0000
  -2   6   8     11.5913      1.1032     11.5390      0.0000
  -1   6   8     66.4978      1.1295    -63.6082      0.0000
   0   6   8     25.1505      1.0285     25.2558      0.0000
   1   6   8      7.1430      1.6280      3.1155      0.0000
   2   6   8      9.4909      1.6375      8.1569      0.0000
   3   6   8     18.7928      1.3069    -16.4431      0.0000
   4   6   8      4.2606      1.8229     -3.0309      0.0000
   5   6   8     13.8782      1.3332     13.4314      0.0000
   6   6   8      3.0568      1.8539     -2.4853      0.0000
   7   6   8      2.8076      2.6462      2.8873      0.0000
   8   6   8      8.5700      1.9593     10.4692      0.0000
   9   6   8      4.6712      3.5468      5.2407      0.0000
  10   6   8      8.3722      3.6002      2.7893      0.0000
 -11   7   8      0.0000      3.1074     -0.5244      0.0000
 -10   7   8      3.4679      3.1021     -3.3704      0.0000
  -9   7   8      5.1109      2.1111      3.3610      0.0000
  -8   7   8      1.4420      1.7972     -0.6271      0.0000
  -7   7   8      3.3868      2.7695      2.6147      0.0000
  -6   7   8      4.4192      1.2077     -3.7123      0.0000
  -5   7   8      4.0813      1.5708      3.1316      0.0000
  -4   7   8      0.0000      4.6862     -2.2829      0.0000
  -3   7   8      6.0431      0.6519      6.6833      0.0000
  -2   7   8      7.9384      0.8384      8.2951      0.0000
  -1   7   8     51.7572      1.1495    -49.3081      0.0000
   0   7   8     55.4844      1.1486     54.2019      0.0000
   1   7   8     24.5032      1.0401    -23.4378      0.0000
   2   7   8     67.2249      1.2660    -66.4789      0.0000
   3   7   8      2.0729      1.8299      2.4398      0.0000
   4   7   8      2.8111      2.0846     -1.8856      0.0000
   5   7   8     27.5116      1.3042    -25.6905      0.0000
   6   7   8      8.1826      1.4376     11.5289      0.0000
   7   7   8      3.6366      2.2440      2.3539      0.0000
   8   7   8      0.0000      3.0390      0.0030      0.0000
   9   7   8      6.6913      4.2008     -8.5841      0.0000
  10   7   8     16.9967      3.4255     14.7317      0.0000
 -11   8   8      5.1743      2.9279     -3.9428      0.0000
 -10   8   8      5.7439      2.1543      2.2742      0.0000
  -9   8   8     15.1871      2.0065     14.3307      0.0000
  -8   8   8      9.8306      1.3439    -12.7008      0.0000
  -7   8   8     17.1673      1.2286     18.8815      0.0000
  -6   8   8     17.3141      1.4481    -16.5735      0.0000
  -5   8   8     16.3800      0.8687     16.5116      0.0000
  -4   8   8      3.1375      4.1422     -3.1007      0.0000
  -3   8   8     16.1871      0.9735    -15.1840      0.0000
  -2   8   8     21.5069      0.9130     21.4385      0.0000
  -1   8   8     37.5925      0.9776     37.5181      0.0000
   0   8   8     45.8344      1.0200    -43.7741      0.0000
   1   8   8      0.0000      1.8173      1.7858      0.0000
   2   8   8     43.5801      0.9659    -42.3452      0.0000
   3   8   8      3.7796      1.4759     -3.6281      0.0000
   4   8   8     23.1282      1.2409     22.5899      0.0000
   5   8   8     11.1612      1.4935    -11.7851      0.0000
   6   8   8      6.4236      1.8556     -7.8777      0.0000
   7   8   8      4.7930      3.4028      7.0172      0.0000
   8   8   8      2.6072      3.0657     -0.1249      0.0000
   9   8   8      9.1339      2.3223     -9.7412      0.0000
  10   8   8     20.2128      5.7580    -17.2558      0.0000
 -11   9   8      8.9919      2.6653     -6.8145      0.0000
 -10   9   8      4.2141      3.0905      1.9678      0.0000
  -9   9   8     23.2581      1.9866     24.0369      0.0000
  -8   9   8      9.3120      1.5290    -12.6148      0.0000
  -7   9   8     49.9281      1.1946     54.2065      0.0000
  -6   9   8     21.2699      1.1304     22.4810      0.0000
  -5   9   8     35.4096      0.8343     36.6707      0.0000
  -4   9   8     49.8219      1.0670     50.0232      0.0000
  -3   9   8      4.0506      1.0426      3.3362      0.0000
  -2   9   8     30.4374      0.9340    -28.9311      0.0000
  -1   9   8     45.2268      0.9893    -43.4447      0.0000
   0   9   8     55.3538      1.0384     53.0509      0.0000
   1   9   8     29.3587      1.0460    -28.4514      0.0000
   2   9   8     35.8231      0.9674    -34.4317      0.0000
   3   9   8     14.9967      0.9577     14.2213      0.0000
   4   9   8     13.0021      1.2588    -12.5206      0.0000
   5   9   8      5.1517      1.4634      3.6740      0.0000
   6   9   8      9.0071      2.0879     -6.9224      0.0000
   7   9   8     35.0409      2.0084     34.8492      0.0000
   8   9   8     17.0644      2.0981    -17.4293      0.0000
   9   9   8     11.2308      2.3778     12.8653      0.0000
  10   9   8     22.3923      3.2163     19.3528      0.0000
 -11  10   8      0.0000      3.7296      4.9164      0.0000
 -10  10   8      4.2529      4.7077     -6.7272      0.0000
  -9  10   8      6.8106      2.4190     -8.7243      0.0000
  -8  10   8     16.5224      1.5501     18.0357      0.0000
  -7  10   8      8.4323      1.4397      3.5817      0.0000
  -6  10   8     29.2362      1.1217    -28.8163      0.0000
  -5  10   8     13.0257      1.1825    -11.8669      0.0000
  -4  10   8      4.4834      1.5494     -5.6278      0.0000
  -3  10   8      5.6988      0.8957      6.0087      0.0000
  -2  10   8      5.1948      1.0605     -5.2385      0.0000
  -1  10   8     16.5949      1.0177    -15.9659      0.0000
   0  10   8     79.8375      1.0902     78.8632      0.0000
   1  10   8     20.9629      1.2559    -21.6266      0.0000
   2  10   8     25.4633      0.9786     25.9189      0.0000
   3  10   8      1.9630      1.6242     -3.5649      0.0000
   4  10   8     13.8849      0.9360     13.5760      0.0000
   5  10   8     21.9349      1.4543    -21.9194      0.0000
   6  10   8     12.2511      1.5414    -13.4466      0.0000
   7  10   8      5.7053      2.9167     -5.4703      0.0000
   8  10   8      7.2041      3.7388      9.1584      0.0000
   9  10   8      6.0128      2.2480     -2.7855      0.0000
  10  10   8      3.1555      4.9745     -0.8291      0.0000
 -11  11   8     15.0297      3.8935    -11.2263      0.0000
 -10  11   8      0.0000      3.0113      6.6002      0.0000
  -9  11   8      0.0000      2.7165     -3.0975      0.0000
  -8  11   8     12.9342      1.6347    -11.6106      0.0000
  -7  11   8     43.4084      1.1706     44.6565      0.0000
  -6  11   8      6.8922      1.4673     -7.3739      0.0000
  -5  11   8     38.0187      1.1262    -36.6558      0.0000
  -4  11   8      5.4287      0.9961     -6.7598      0.0000
  -3  11   8     18.8148      1.1220     18.8543      0.0000
  -2  11   8     62.5723      1.1722    -61.2546      0.0000
  -1  11   8     24.6845      1.0015    -24.1740      0.0000
   0  11   8     15.1063      1.0703     13.0892      0.0000
   1  11   8     34.8242      1.0558    -34.1142      0.0000
   2  11   8     30.9915      1.0622    -31.3703      0.0000
   3  11   8     15.3604      1.0003    -14.0751      0.0000
   4  11   8     29.0301      1.4220    -27.0471      0.0000
   5  11   8     12.8422      1.4752     12.7563      0.0000
   6  11   8      9.8551      1.5627     11.5825      0.0000
   7  11   8      9.9472      2.1089     -7.0419      0.0000
   8  11   8      0.0000      2.5135     -2.8558      0.0000
   9  11   8      6.6678      2.7744      5.6327      0.0000
  10  11   8      0.0000      3.8316     -2.4142      0.0000
[truncated: 368,921 more chars]
