# Supplementary material for: Crystal landscape in the orcinol:4,4′-bipyridine system: synthon modularity, polymorphism and transferability of multipole charge density parameters
Source: IUCrJ. 2013 Oct 1;1(Pt 1):8–18. doi: 10.1107/S2052252513024421 (PMC4104971; doi:10.1107/S2052252513024421)
Supplement: Supplementary file 5 [file m-01-00008-III_160Ksup5.fcf]

#
# h,k,l, Fc-squared, Fo-squared, sigma(Fo-squared), status flag
#
data_III_160K
_shelx_title ' new in P21/n #14'
_shelx_refln_list_code          4
_shelx_F_calc_maximum      282.04
_exptl_crystal_F_000       756.00
_reflns_d_resolution_high  0.7813

loop_
 _space_group_symop_operation_xyz
 'x, y, z'
 '-x+1/2, y+1/2, -z+1/2'
 '-x, -y, -z'
 'x-1/2, -y-1/2, z-1/2'

_cell_length_a     9.0828
_cell_length_b    12.3446
_cell_length_c    16.6095
_cell_angle_alpha  90.000
_cell_angle_beta   96.320
_cell_angle_gamma  90.000

_shelx_F_squared_multiplier     1.000

loop_
 _refln_index_h
 _refln_index_k
 _refln_index_l
 _refln_F_squared_calc
 _refln_F_squared_meas
 _refln_F_squared_sigma
 _refln_observed_status
   2   0   0       1546.80       1491.23        33.90 o
   4   0   0       1849.79       1894.32        55.73 o
   6   0   0          1.79          6.19         2.69 o
   8   0   0       2691.89       2844.08        77.40 o
  10   0   0         38.38         42.03         8.25 o
   1   1   0        605.38        545.34        14.71 o
   2   1   0         14.75         15.72         0.89 o
   3   1   0        220.76        206.23         5.51 o
   4   1   0        281.79        298.95         8.99 o
   5   1   0         32.90         29.50         2.17 o
   6   1   0          0.64          0.10         0.81 o
   7   1   0        801.72        826.19        23.92 o
   8   1   0        483.82        504.95        22.09 o
   9   1   0        560.21        580.99        30.42 o
  10   1   0         68.54         53.26        11.86 o
  11   1   0         17.01         21.85        10.33 o
   0   2   0        146.60        139.99         4.61 o
   1   2   0       2151.28       1976.16        49.10 o
   2   2   0        392.50        353.18         9.55 o
   3   2   0        178.23        180.01         5.20 o
   4   2   0         12.30         13.41         1.41 o
   5   2   0          0.47          0.58         0.49 o
   6   2   0         57.40         52.29         4.56 o
   7   2   0        113.75        128.12         8.40 o
   8   2   0          8.96          5.91         3.62 o
   9   2   0         19.37         18.26         5.37 o
  10   2   0         55.00         59.64         8.42 o
  11   2   0         36.21         57.36        13.59 o
   1   3   0      13981.69      13560.13       288.37 o
   2   3   0       2259.37       2203.36        50.74 o
   3   3   0          3.44          9.53         1.03 o
   4   3   0       2957.22       2939.00        79.85 o
   5   3   0        112.00        107.31         4.34 o
   6   3   0        572.57        551.77        18.81 o
   7   3   0        692.27        732.22        24.92 o
   8   3   0         30.24         34.43         4.69 o
   9   3   0        101.51        109.38        15.02 o
  10   3   0          3.41          1.31         3.52 o
  11   3   0          6.05          0.25         4.36 o
   0   4   0        167.71        169.88         7.06 o
   1   4   0        316.74        282.00         8.51 o
   2   4   0        296.22        337.03         9.62 o
   3   4   0        250.32        216.07         6.83 o
   4   4   0        278.49        251.66         7.39 o
   5   4   0        163.48        168.31         6.49 o
   6   4   0        827.75        765.45        28.17 o
   7   4   0         91.30        102.55        11.03 o
   8   4   0        126.65        111.59        10.90 o
   9   4   0          6.58          9.92         6.49 o
  10   4   0         21.74         26.03         5.49 o
  11   4   0         11.80         11.95         6.60 o
   1   5   0        178.38        189.60         5.82 o
   2   5   0        132.70        130.70         4.70 o
   3   5   0       3855.96       4001.96        91.04 o
   4   5   0          6.89          7.50         1.23 o
   5   5   0        134.44        151.49         6.10 o
   6   5   0        133.55        135.75         6.21 o
   7   5   0        122.05        117.38        13.38 o
   8   5   0          0.19          1.48         2.93 o
   9   5   0          0.56          2.51         3.38 o
  10   5   0         32.98         45.54        11.64 o
   0   6   0       3863.04       3487.81        79.10 o
   1   6   0        171.65        180.63         6.16 o
   2   6   0        666.70        699.01        17.70 o
   3   6   0       1088.98       1122.89        28.40 o
   4   6   0          4.70          3.59         1.07 o
   5   6   0        496.75        522.62        15.19 o
   6   6   0        848.08        810.94        23.07 o
   7   6   0        500.88        539.76        66.36 o
   8   6   0        294.94        326.06        19.55 o
   9   6   0          1.90          9.02         4.52 o
  10   6   0          1.07         -4.58         4.58 o
   1   7   0         22.91         28.97         3.43 o
   2   7   0        447.19        486.23        13.35 o
   3   7   0          2.34          3.85         1.16 o
   4   7   0         65.51         73.16         5.98 o
   5   7   0        126.93        109.83         7.35 o
   6   7   0          0.11          1.78         2.16 o
   7   7   0          0.63          2.09         2.84 o
   8   7   0          0.05         -1.06         4.25 o
   9   7   0          1.55         -2.89         3.99 o
  10   7   0          0.14         -2.60         5.11 o
   0   8   0         17.48         14.64         3.59 o
   1   8   0        354.97        371.20        13.93 o
   2   8   0         41.76         31.26         2.62 o
   3   8   0        300.95        258.15         8.75 o
   4   8   0         86.20         83.91        10.07 o
   5   8   0        211.36        198.38        10.82 o
   6   8   0        186.74        169.49        16.91 o
   7   8   0          0.36         -0.22         3.14 o
   8   8   0         36.48         36.07         9.30 o
   9   8   0        106.18        160.82        21.83 o
   1   9   0          8.91         12.71         3.10 o
   2   9   0        729.07        675.40        28.20 o
   3   9   0        237.55        227.65         9.84 o
   4   9   0         18.46         26.46         4.22 o
   5   9   0         61.79         63.02         6.22 o
   6   9   0        152.63        139.64        16.05 o
   7   9   0          0.03          5.46         5.19 o
   8   9   0         13.97         20.93         8.22 o
   9   9   0         38.89         71.02        14.93 o
   0  10   0       2570.26       2705.80        85.12 o
   1  10   0        127.74        119.71         8.34 o
   2  10   0         57.99         66.35         5.29 o
   3  10   0          7.80         11.78         2.90 o
   4  10   0         47.86         48.15         4.87 o
   5  10   0         19.46         36.42         8.69 o
   6  10   0         55.01         44.48         9.58 o
   7  10   0         40.56         29.62         7.98 o
   8  10   0          2.26          0.53         3.63 o
   1  11   0         56.45         55.88         4.95 o
   2  11   0         39.26         39.97         4.34 o
   3  11   0          4.30          6.05         3.23 o
   4  11   0        276.18        254.83        12.82 o
   5  11   0         24.33         21.44         7.10 o
   6  11   0          0.04         -4.22         4.22 o
   7  11   0         23.93         18.82         7.11 o
   8  11   0          1.83          6.06         4.86 o
   0  12   0          4.29         15.09         5.23 o
   1  12   0          0.17         -0.21         3.00 o
   2  12   0          6.77         17.41         4.05 o
   3  12   0          8.64         -0.29         3.55 o
   4  12   0         15.50         22.95         4.12 o
   5  12   0         11.70         16.59         6.22 o
   6  12   0          0.26         -5.05         5.05 o
   7  12   0         20.69         19.42         7.84 o
   1  13   0         35.36         46.61         6.65 o
   2  13   0         43.82         50.89         7.30 o
   3  13   0         54.57         56.92        11.10 o
   4  13   0         15.28          6.39         5.41 o
   5  13   0         27.66         24.72         8.50 o
   6  13   0         14.26          5.69         4.87 o
   0  14   0          6.46         -0.91         3.69 o
   1  14   0          9.53         10.64         6.30 o
   2  14   0         23.87         30.14         6.00 o
   3  14   0          0.12          0.07         2.96 o
   4  14   0          5.66          8.35        10.68 o
   5  14   0          6.74          1.07         3.94 o
   1  15   0          2.43         11.00         5.99 o
   2  15   0          6.02         19.91         8.51 o
   3  15   0         30.05         47.37        11.93 o
 -11   0   1         31.79         20.76         6.59 o
  -9   0   1         86.94         97.34        11.84 o
  -7   0   1       1195.28       1221.72        34.72 o
  -5   0   1       1336.80       1440.63        83.88 o
  -3   0   1       3043.70       3036.61        65.37 o
  -1   0   1       4955.73       4565.29        78.56 o
   1   0   1        120.08         91.02         3.18 o
   3   0   1         19.12         20.79         1.60 o
   5   0   1       4974.84       5085.43       126.99 o
   7   0   1        153.42        139.84        12.10 o
   9   0   1        284.67        255.96        19.66 o
  11   0   1         98.23        107.10        17.05 o
 -11   1   1          8.09          2.21         2.55 o
 -10   1   1         64.56         60.95         9.16 o
  -9   1   1         94.28         93.04         8.26 o
  -8   1   1          1.14         -3.65         3.74 o
  -7   1   1         80.25         85.20         5.78 o
  -6   1   1         14.58         14.01         1.84 o
  -5   1   1          0.24          0.13         0.69 o
  -4   1   1          7.97          8.02         1.37 o
  -3   1   1         77.55         79.77         2.88 o
  -2   1   1         90.87         87.18         3.06 o
  -1   1   1       1278.80       1191.49        26.12 o
   1   1   1        835.92        768.04        18.39 o
   2   1   1        508.47        467.99        11.00 o
   3   1   1         40.72         41.64         1.77 o
   4   1   1       1085.06       1094.83        29.76 o
   5   1   1         70.54         77.52         4.34 o
   6   1   1        127.19        127.71         6.22 o
   7   1   1         78.65         77.21         7.52 o
   8   1   1        337.11        342.08        13.44 o
   9   1   1          0.74         -0.99         2.97 o
  10   1   1          5.72          1.93         3.52 o
  11   1   1         80.35        102.48        11.77 o
 -11   2   1         31.35         32.84         9.85 o
 -10   2   1        147.03        158.23        11.93 o
  -9   2   1         57.96         55.66        20.86 o
  -8   2   1       1001.92       1042.00        35.23 o
  -7   2   1        257.46        257.55        13.74 o
  -6   2   1         30.60         35.45         3.11 o
  -5   2   1         51.41         54.91         3.49 o
  -4   2   1          1.68          0.74         0.57 o
  -3   2   1         81.24         84.32         2.85 o
  -2   2   1        764.78        681.56        21.87 o
  -1   2   1         97.44         89.12         3.29 o
   0   2   1        223.50        229.00         6.25 o
   1   2   1        620.91        546.37        12.75 o
   2   2   1          6.18          4.44         0.57 o
   3   2   1        200.51        205.41         5.59 o
   4   2   1         34.12         31.00         1.81 o
   5   2   1         26.09         24.86         1.69 o
   6   2   1        332.61        344.19        11.22 o
   7   2   1          3.29          1.06         1.21 o
   8   2   1       1122.83       1217.94        62.14 o
   9   2   1         12.18          9.56         3.72 o
  10   2   1          0.82         -6.51         6.51 o
  11   2   1         32.57         32.38         6.83 o
 -11   3   1          7.91          7.03         3.12 o
 -10   3   1          3.95          6.77        10.02 o
  -9   3   1        338.07        326.73        17.15 o
  -8   3   1        227.50        229.04        17.72 o
  -7   3   1       1312.35       1279.40        38.79 o
  -6   3   1         92.06         91.47         6.69 o
  -5   3   1        754.93        705.51        22.09 o
  -4   3   1          3.72          5.13         1.39 o
  -3   3   1        228.49        211.37         6.48 o
  -2   3   1        664.20        575.70        16.45 o
  -1   3   1      20311.82      18585.22       385.66 o
   0   3   1       7741.13       7648.96       162.26 o
   1   3   1      38029.85      35483.23       762.55 o
   2   3   1        398.53        427.17        10.87 o
   3   3   1        178.58        175.52         5.55 o
   4   3   1         74.28         93.78         4.34 o
   5   3   1          0.11          0.72         0.61 o
   6   3   1        352.45        346.95        16.23 o
   7   3   1        352.74        366.43        19.35 o
   8   3   1         44.70         49.81         5.28 o
   9   3   1        157.11        188.92        17.70 o
  10   3   1         34.88         37.68         9.98 o
  11   3   1         55.12         74.36        15.43 o
 -11   4   1          1.05         -1.07         4.92 o
 -10   4   1          6.58          0.45         4.62 o
  -9   4   1         35.80         39.50         6.69 o
  -8   4   1        215.50        203.81        11.92 o
  -7   4   1       1418.72       1453.58        43.60 o
  -6   4   1        718.71        706.65        23.08 o
  -5   4   1         44.57         49.54         2.86 o
  -4   4   1        168.78        171.54         7.04 o
  -3   4   1         38.57         54.72         2.96 o
  -2   4   1        495.55        460.54        12.49 o
  -1   4   1       1514.40       1420.69        32.25 o
   0   4   1        913.04        793.93        18.43 o
   1   4   1        463.96        347.52         8.78 o
   2   4   1        362.20        347.30         9.63 o
   3   4   1        994.49       1023.84        27.56 o
   4   4   1         54.26         49.97         2.63 o
   5   4   1          8.45          7.67         1.37 o
   6   4   1        111.34        105.51         6.19 o
   7   4   1          2.92          4.61         1.57 o
   8   4   1         69.98         72.41        14.41 o
   9   4   1          2.31         11.67         7.45 o
  10   4   1         72.72        105.99        17.29 o
  11   4   1          0.18          5.30         5.58 o
 -11   5   1         32.86         27.85         6.81 o
 -10   5   1          0.02         -6.56        14.23 o
  -9   5   1          6.72         -0.30         6.86 o
  -8   5   1       1515.07       1743.05       197.01 o
  -7   5   1        372.67        406.61        15.80 o
  -6   5   1        247.23        237.38        15.97 o
  -5   5   1         44.36         44.00         3.05 o
  -4   5   1        169.22        179.74         6.49 o
  -3   5   1        581.06        554.07        22.96 o
  -2   5   1        281.56        375.88        10.47 o
  -1   5   1        296.30        298.00         8.51 o
   0   5   1        324.48        287.44         7.83 o
   1   5   1        233.08        202.80         6.05 o
   2   5   1        279.46        325.51         8.81 o
   3   5   1          4.64          3.32         1.03 o
   4   5   1        975.56       1034.06        35.55 o
   5   5   1        123.08        121.48         4.78 o
   6   5   1        305.77        293.16        13.43 o
   7   5   1        304.06        302.54        18.78 o
   8   5   1        484.88        583.98        37.84 o
   9   5   1        162.57        206.56        22.89 o
  10   5   1          6.00         10.92         6.64 o
 -10   6   1         43.57         44.57         8.05 o
  -9   6   1        133.40        120.89        12.20 o
  -8   6   1         15.05         12.44        10.81 o
  -7   6   1        457.20        463.18        21.13 o
  -6   6   1         38.41         32.46         2.67 o
  -5   6   1        106.79        108.54         6.50 o
  -4   6   1        226.25        221.05         7.38 o
  -3   6   1        857.31        823.66        23.62 o
  -2   6   1       1653.33       1503.30        35.63 o
  -1   6   1       4072.23       4042.37        92.86 o
   0   6   1        240.75        234.32        10.36 o
   1   6   1         17.16         19.49         1.60 o
   2   6   1       2091.14       2186.32        49.80 o
   3   6   1         22.02         34.91         2.71 o
   4   6   1         75.85         80.87         4.67 o
   5   6   1        545.40        570.64        20.01 o
   6   6   1        810.40        834.29        60.66 o
   7   6   1         46.00         47.51         9.75 o
   8   6   1        420.38        500.42        35.31 o
   9   6   1          0.12          2.04         6.10 o
  10   6   1         48.51         67.63        14.85 o
 -10   7   1         32.04         48.07        12.39 o
  -9   7   1          1.20          1.13         3.82 o
  -8   7   1         22.68         29.63         6.44 o
  -7   7   1        146.15        119.33        17.62 o
  -6   7   1        110.44        113.24         7.54 o
  -5   7   1        201.22        191.54         9.36 o
  -4   7   1          8.72         11.87         1.82 o
  -3   7   1        741.21        637.17        25.97 o
  -2   7   1          1.69          3.05         1.39 o
  -1   7   1        664.72        704.76        20.84 o
   0   7   1         16.21         13.08         3.06 o
   1   7   1       1334.60       1226.73        29.34 o
   2   7   1        234.27        216.77         6.59 o
   3   7   1        306.63        380.06        17.32 o
   4   7   1         93.27         89.45         6.72 o
   5   7   1        177.45        165.53        16.80 o
   6   7   1        634.50        627.00        30.61 o
   7   7   1        260.16        274.74        23.49 o
   8   7   1         46.28         41.43        10.25 o
   9   7   1          2.51         22.54         8.49 o
  10   7   1          3.93          7.28         5.83 o
 -10   8   1         43.77         49.19        13.66 o
  -9   8   1         22.11         22.56         8.29 o
  -8   8   1         38.97         43.04        22.17 o
  -7   8   1         50.05         49.84         6.81 o
  -6   8   1         50.63         58.69         6.79 o
  -5   8   1         91.96         93.96         5.12 o
  -4   8   1         11.04          6.33         1.64 o
  -3   8   1         39.39         31.26         3.25 o
  -2   8   1          3.95          2.82         1.18 o
  -1   8   1         39.07         44.59         5.52 o
   0   8   1          1.12          0.39         1.59 o
   1   8   1          7.53          5.85         1.03 o
   2   8   1          2.15          2.21         1.07 o
   3   8   1         24.05         24.29         2.02 o
   4   8   1          8.77         11.42         2.44 o
   5   8   1         61.90         58.16         5.86 o
   6   8   1        214.35        221.50        12.43 o
   7   8   1         11.72          8.49         5.09 o
   8   8   1         31.61         29.70         9.11 o
   9   8   1          2.02          6.70         6.46 o
  -9   9   1          8.00          9.42         7.35 o
  -8   9   1         33.26         31.11         9.30 o
  -7   9   1          1.94          6.04         5.33 o
  -6   9   1          3.45          5.17         5.57 o
  -5   9   1        179.92        189.03        10.84 o
  -4   9   1         72.07         66.65         6.81 o
  -3   9   1        100.28         81.95         7.33 o
  -2   9   1         44.00         51.93         4.49 o
  -1   9   1          9.19          9.12         4.43 o
   0   9   1          0.35          0.17         4.56 o
   1   9   1         28.91         24.18         2.79 o
   2   9   1        156.52        130.88         6.18 o
   3   9   1        159.43        138.09         9.42 o
   4   9   1          9.54         11.92         2.73 o
   5   9   1         50.95         52.64         6.21 o
   6   9   1         32.46         25.97         7.60 o
   7   9   1         11.52         18.44         7.03 o
   8   9   1          0.11         -2.41         5.43 o
   9   9   1          0.01         -5.75         5.75 o
  -8  10   1          3.38          3.68         3.60 o
  -7  10   1         19.18         14.29         6.12 o
  -6  10   1         36.45         21.15         6.75 o
  -5  10   1        433.16        440.59        21.67 o
  -4  10   1        397.28        386.82        19.30 o
  -3  10   1          5.07          2.18         2.40 o
  -2  10   1        119.85         95.80         6.37 o
  -1  10   1         23.56         14.91         2.69 o
   0  10   1        341.87        342.64        16.24 o
   1  10   1        976.84        981.72        29.07 o
   2  10   1          7.58          2.64         1.32 o
   3  10   1        619.92        672.06        28.74 o
   4  10   1         31.33         25.23         3.86 o
   5  10   1        635.31        657.66        26.42 o
   6  10   1        118.26         86.06        12.91 o
   7  10   1          5.44          3.58         4.66 o
   8  10   1          0.43          2.01         4.49 o
  -8  11   1          4.41         12.37         5.54 o
  -7  11   1          3.31          1.54         3.85 o
  -6  11   1         10.55         18.61         6.61 o
  -5  11   1         49.51         42.44         6.48 o
  -4  11   1         26.17         23.02         4.68 o
  -3  11   1         43.86         41.53         5.89 o
  -2  11   1         39.52         40.95         4.41 o
  -1  11   1        161.98        152.09        18.01 o
   0  11   1         65.89         76.29         6.73 o
   1  11   1         97.59        100.30         6.71 o
   2  11   1         11.54         11.51         2.83 o
   3  11   1          5.57          2.09         2.60 o
   4  11   1         28.11         18.18         3.36 o
   5  11   1         29.44         45.53         9.86 o
   6  11   1          9.19          2.89         4.15 o
   7  11   1         26.74         38.71        10.23 o
   8  11   1          1.83          5.62         6.23 o
  -7  12   1         13.08          5.92         5.20 o
  -6  12   1          4.40          3.64         4.23 o
  -5  12   1         71.81         90.39         9.84 o
  -4  12   1        121.74        100.93        10.13 o
  -3  12   1        123.48        127.04        12.15 o
  -2  12   1         10.68         11.20         2.98 o
  -1  12   1         35.09         19.12         3.61 o
   0  12   1        234.76        237.23        13.33 o
   1  12   1          0.08         -0.40         4.39 o
   2  12   1         85.48         76.29         6.40 o
   3  12   1         73.21         72.01         8.33 o
   4  12   1         20.01         14.47         3.37 o
   5  12   1          0.12          0.92         3.92 o
   6  12   1         23.15         17.77         7.48 o
   7  12   1          2.44         -5.68         5.68 o
  -6  13   1         48.91         39.69        10.28 o
  -5  13   1          8.06          5.67         4.64 o
  -4  13   1          1.20         -1.43         4.34 o
  -3  13   1          1.18         -1.15         4.03 o
  -2  13   1          0.21          0.31         8.21 o
  -1  13   1          0.31          2.18         2.43 o
   0  13   1         15.85         20.05         4.50 o
   1  13   1        142.81        137.67        11.83 o
   2  13   1         84.00         69.15         8.46 o
   3  13   1          1.70         -0.24         3.82 o
   4  13   1        109.02         95.95        23.17 o
   5  13   1          9.47         12.39         6.76 o
   6  13   1          7.06          8.61         6.42 o
  -5  14   1          4.81          7.37         5.78 o
  -4  14   1         18.77         11.16         4.48 o
  -3  14   1         10.92          8.76         3.81 o
  -2  14   1          0.70          7.88         5.35 o
  -1  14   1          0.63          3.71         4.10 o
   0  14   1          2.24         -3.33         5.76 o
   1  14   1          0.18          1.01         3.14 o
   2  14   1          0.14         -3.69         4.53 o
   3  14   1         19.49         34.86         6.63 o
   4  14   1          9.94          8.28         3.66 o
   5  14   1          0.28         -6.35         6.35 o
  -3  15   1          1.44         -1.15         3.89 o
  -2  15   1         40.73         44.09        10.85 o
  -1  15   1          1.85         -3.43         4.88 o
   0  15   1         11.67         10.82         5.85 o
   1  15   1          1.79         -3.13         4.68 o
   2  15   1          5.28         16.00         6.73 o
   3  15   1         36.77         37.10         8.54 o
 -10   0   2          0.00          0.32         3.45 o
  -8   0   2       1477.21       1441.42        56.40 o
  -6   0   2          0.26          1.97         1.25 o
  -4   0   2      16465.09      17608.57       382.49 o
  -2   0   2      19018.79      17908.15       310.77 o
   0   0   2       3262.40       2941.58        98.10 o
   2   0   2        367.86        363.01         9.65 o
   4   0   2       2403.09       2624.32        70.86 o
   6   0   2       1781.67       1724.13        52.37 o
   8   0   2        207.92        250.94        17.51 o
  10   0   2          0.91          5.40         4.99 o
 -11   1   2          0.94          0.68         3.11 o
 -10   1   2          0.01         -1.82         3.46 o
  -9   1   2          7.56          5.55         3.26 o
  -8   1   2        292.36        319.16        26.76 o
  -7   1   2        107.63         92.26         7.34 o
  -6   1   2         67.26         62.75         5.50 o
  -5   1   2          7.98          9.67         1.39 o
  -4   1   2        466.41        484.48        13.46 o
  -3   1   2        293.11        279.76         7.86 o
  -2   1   2          5.67          4.36         1.21 o
  -1   1   2       1042.49        981.78        24.77 o
   0   1   2        125.06        120.60         3.20 o
   1   1   2         53.10         60.82         1.92 o
   2   1   2        580.36        509.54        12.06 o
   3   1   2        463.81        442.03        11.67 o
   4   1   2         58.11         66.93         2.79 o
   5   1   2         36.82         40.72         3.85 o
   6   1   2          1.82          2.49         1.11 o
   7   1   2        384.88        368.68        15.96 o
   8   1   2         88.67        104.32         8.71 o
   9   1   2          0.28          3.54         2.42 o
  10   1   2         15.02         24.84        13.30 o
  11   1   2          0.08          6.18         3.12 o
 -11   2   2          4.49          7.71         4.25 o
 -10   2   2         17.95         23.32         4.63 o
  -9   2   2          0.00         -0.57         2.65 o
  -8   2   2          0.44         -2.96         3.05 o
  -7   2   2        511.12        507.10        19.59 o
  -6   2   2        107.33        113.88         5.69 o
  -5   2   2         15.64         18.18         1.74 o
  -4   2   2          2.25          3.92         1.26 o
  -3   2   2          0.79          0.33         0.47 o
  -2   2   2          1.62          3.31         0.89 o
  -1   2   2       1343.91       1256.53        31.49 o
   0   2   2        220.27        208.28         5.49 o
   1   2   2       4096.29       3925.68        88.52 o
   2   2   2        189.67        171.59         4.95 o
   3   2   2          0.60          0.26         0.61 o
   4   2   2          0.01         -0.68         1.58 o
   5   2   2         99.91        120.06         4.54 o
   6   2   2         60.86         53.77         3.38 o
   7   2   2         56.30         55.37         4.93 o
   8   2   2         20.98         20.50         4.09 o
   9   2   2        275.23        321.78        27.33 o
  10   2   2          4.02          2.20         5.27 o
  11   2   2          8.45         13.37         9.53 o
 -11   3   2         11.51          5.81         4.42 o
 -10   3   2          1.94          0.75         3.95 o
  -9   3   2         50.58         45.41         8.08 o
  -8   3   2        846.16        850.43        30.48 o
  -7   3   2        260.04        275.89        13.40 o
  -6   3   2         44.86         48.89         4.83 o
  -5   3   2        378.34        453.27        29.19 o
  -4   3   2       1369.55       1370.37        39.93 o
  -3   3   2       3010.25       3087.38        68.60 o
  -2   3   2       2962.45       2870.27        64.09 o
  -1   3   2       3171.36       2815.57        61.14 o
   0   3   2      25736.83      24107.79       508.17 o
   1   3   2        301.42        402.50        10.79 o
   2   3   2       1032.92        874.12        21.23 o
   3   3   2        932.97       1005.01        44.87 o
   4   3   2        513.38        556.56        16.52 o
   5   3   2        442.45        445.19        13.21 o
   6   3   2        239.17        227.89         8.69 o
   7   3   2        142.75        161.60        27.98 o
   8   3   2        140.83        175.71        18.59 o
   9   3   2          0.69          3.17         4.83 o
  10   3   2          0.70         -3.47        11.29 o
  11   3   2          7.35         10.35         6.69 o
 -11   4   2         14.86         22.07         5.94 o
 -10   4   2          4.12          7.84         6.00 o
  -9   4   2         43.53         29.92         4.86 o
  -8   4   2          8.45          4.35         2.71 o
  -7   4   2        126.80        123.23         8.56 o
  -6   4   2        354.97        342.08        14.45 o
  -5   4   2          1.34          1.83         1.08 o
  -4   4   2          1.32          1.53         2.66 o
  -3   4   2        190.29        188.15         8.56 o
  -2   4   2        773.24        813.86        20.87 o
  -1   4   2        100.11         75.03         3.18 o
   0   4   2        462.31        407.69        10.43 o
   1   4   2        731.88        602.21        16.69 o
   2   4   2        827.22        798.80        23.74 o
   3   4   2        611.47        644.26        21.97 o
   4   4   2          0.10          0.08         0.97 o
   5   4   2        128.06        144.77        16.44 o
   6   4   2         84.36         79.69        10.42 o
   7   4   2       1301.86       1366.02       195.69 o
   8   4   2        649.86        811.50        45.73 o
   9   4   2         67.71         54.80        11.89 o
  10   4   2         41.20         68.78        14.04 o
  11   4   2          2.09          6.69         7.59 o
 -11   5   2          0.35         -5.69        18.41 o
 -10   5   2          7.12         10.57         3.86 o
  -9   5   2        145.87        159.37        33.79 o
  -8   5   2          4.10          8.86         2.66 o
  -7   5   2       1252.24       1306.98        40.78 o
  -6   5   2        269.72        276.28        26.64 o
  -5   5   2        511.73        534.34        18.42 o
  -4   5   2         23.51         20.46         1.96 o
  -3   5   2       2048.83       2208.01        58.96 o
  -2   5   2        106.74        111.83         5.81 o
  -1   5   2        538.99        580.60        14.79 o
   0   5   2        718.10        662.29        18.02 o
   1   5   2        801.46        765.33        18.07 o
   2   5   2         63.28         80.60         4.44 o
   3   5   2         69.67         76.73         4.20 o
   4   5   2        179.08        176.89        10.15 o
   5   5   2        118.80        107.53         6.29 o
   6   5   2          4.78          8.83         2.61 o
   7   5   2         66.62         62.15        11.06 o
   8   5   2        190.75        244.17        23.31 o
   9   5   2        749.52        882.71        55.47 o
  10   5   2         74.74        108.57        18.24 o
 -10   6   2         10.15          6.59        15.98 o
  -9   6   2        298.43        322.71        35.22 o
  -8   6   2          2.89          8.30         6.69 o
  -7   6   2        280.87        288.98        12.89 o
  -6   6   2         11.97         10.11         2.21 o
  -5   6   2        136.07        134.25        10.83 o
  -4   6   2        549.20        557.06        19.24 o
  -3   6   2        408.25        464.62        15.91 o
  -2   6   2       1188.20       1141.90        28.84 o
  -1   6   2       3500.86       3710.14        84.05 o
   0   6   2        280.01        259.09        11.01 o
   1   6   2         18.87         18.24         1.59 o
   2   6   2       1997.18       2079.28        51.89 o
   3   6   2         82.18         78.69         5.48 o
   4   6   2          6.55          3.95         1.18 o
   5   6   2         19.30         18.45         2.13 o
   6   6   2         86.36         85.15         7.06 o
   7   6   2        208.96        206.93        46.78 o
   8   6   2         60.74         78.67        13.29 o
   9   6   2         42.38         59.76        13.12 o
  10   6   2          2.13          8.10         6.51 o
 -10   7   2          4.36          5.03        15.46 o
  -9   7   2          0.29          6.46         8.75 o
  -8   7   2         27.64         20.82         4.89 o
  -7   7   2         42.84         44.56         6.41 o
  -6   7   2        212.13        229.01        10.61 o
  -5   7   2         37.52         31.89         2.76 o
  -4   7   2        139.58        148.74         6.52 o
  -3   7   2         13.39         12.76         1.90 o
  -2   7   2       1142.23       1176.95        33.58 o
  -1   7   2        322.89        314.23        14.73 o
   0   7   2        230.40        254.96        16.75 o
   1   7   2         57.64         47.22         2.63 o
   2   7   2         43.08         55.18         2.96 o
   3   7   2        108.89        109.13         5.27 o
   4   7   2         52.47         45.31         3.55 o
   5   7   2          0.44         -2.33         3.22 o
   6   7   2        496.35        484.75        20.01 o
   7   7   2        135.60        131.15        15.97 o
   8   7   2         38.33         33.84         8.96 o
   9   7   2          0.94          2.72         4.13 o
  10   7   2          8.12         -1.01         6.56 o
 -10   8   2         57.73         69.38        10.69 o
  -9   8   2          3.43          3.90         3.81 o
  -8   8   2          0.61          5.05         6.22 o
  -7   8   2        103.99        100.34        10.01 o
  -6   8   2         33.76         33.62         5.09 o
  -5   8   2        162.79        168.79         9.28 o
  -4   8   2         10.42         11.50         2.48 o
  -3   8   2         51.37         60.62         3.82 o
  -2   8   2         84.91         85.21         6.12 o
  -1   8   2        325.55        343.44        19.35 o
   0   8   2         19.52         17.37         7.69 o
   1   8   2        110.40        111.57         5.96 o
   2   8   2        129.47        115.90         5.23 o
   3   8   2         11.44         14.45         2.28 o
   4   8   2         71.32         65.73         6.11 o
   5   8   2         55.88         67.34         7.19 o
   6   8   2        144.38        141.40         9.91 o
   7   8   2         70.98         64.30        11.68 o
   8   8   2          9.68         10.22         5.63 o
   9   8   2          9.33         -2.22         6.24 o
  -9   9   2         40.08         36.08        12.39 o
  -8   9   2          1.06          5.86         3.58 o
  -7   9   2         20.68         20.95         4.84 o
  -6   9   2        131.07        140.71        11.42 o
  -5   9   2          0.35          0.74         1.71 o
  -4   9   2         78.01         66.48        11.11 o
  -3   9   2        167.70        164.60         7.27 o
  -2   9   2       1026.13        976.82        71.83 o
  -1   9   2        509.03        532.87        22.80 o
   0   9   2         70.59         79.18         5.96 o
   1   9   2        131.21        146.46         7.41 o
   2   9   2         39.71         47.71         3.68 o
   3   9   2         38.47         42.67         6.61 o
   4   9   2          1.00         -0.53         2.41 o
   5   9   2          0.00         -2.97         2.97 o
   6   9   2        118.34         96.39        13.40 o
   7   9   2         54.16         40.61        10.01 o
   8   9   2         15.58          9.74         6.39 o
   9   9   2         28.55         23.63         8.92 o
  -9  10   2          9.05          8.73         5.29 o
  -8  10   2          0.63         -2.16         6.27 o
  -7  10   2          5.78          1.59         4.05 o
  -6  10   2         12.07          5.66         2.85 o
  -5  10   2         63.19         77.10         6.73 o
  -4  10   2        253.72        217.17        13.37 o
  -3  10   2         63.78         52.67         5.28 o
  -2  10   2        238.35        262.89        12.96 o
  -1  10   2         27.14         15.85         5.88 o
   0  10   2        941.04        955.56        28.41 o
   1  10   2        477.52        537.78        18.45 o
   2  10   2         19.37         13.66         2.61 o
   3  10   2          0.68          2.25         1.97 o
   4  10   2          1.77          0.65         1.79 o
   5  10   2        416.64        392.21        27.25 o
   6  10   2         19.74         29.52         8.25 o
   7  10   2         13.37          8.30         4.74 o
   8  10   2          0.74          2.82         4.79 o
  -8  11   2         10.09         11.76         6.41 o
  -7  11   2          0.74         -5.06         5.06 o
  -6  11   2         20.50         13.97         6.21 o
  -5  11   2          0.13         -2.98         4.44 o
  -4  11   2          9.11         19.09         6.53 o
  -3  11   2         37.30         27.51         4.70 o
  -2  11   2          2.64          3.93         2.81 o
  -1  11   2          1.52          0.61         1.97 o
   0  11   2        257.36        288.62        12.59 o
   1  11   2         37.60         35.04         3.90 o
   2  11   2        110.46        113.22         7.60 o
   3  11   2         30.71         22.23         5.89 o
   4  11   2         47.72         40.52         4.90 o
   5  11   2         79.30         65.79        12.13 o
   6  11   2          4.08          6.87         4.12 o
   7  11   2          6.89          9.55         6.19 o
   8  11   2          7.28         13.89         7.00 o
  -7  12   2          1.03         -7.23         7.23 o
  -6  12   2          0.19         -1.63         3.64 o
  -5  12   2        130.65        121.20        11.50 o
  -4  12   2          1.07          6.95         2.85 o
  -3  12   2         28.08         23.94         4.79 o
  -2  12   2          1.29          0.87         3.07 o
  -1  12   2        138.91        145.53        10.13 o
   0  12   2          8.69         14.63         3.51 o
   1  12   2        279.34        260.80        28.32 o
   2  12   2          3.37         -0.40         3.10 o
   3  12   2          5.20          5.16         5.27 o
   4  12   2         13.44         21.89         5.35 o
   5  12   2         79.66         75.97        13.82 o
   6  12   2          6.92          5.44         4.98 o
   7  12   2          2.93          2.21         5.17 o
  -6  13   2          0.03          3.37         3.87 o
  -5  13   2          0.05         -0.24         3.89 o
  -4  13   2          1.22          2.17         2.69 o
  -3  13   2         35.80         51.09         7.19 o
  -2  13   2          1.49          1.20        11.16 o
  -1  13   2         37.69         28.76         6.65 o
   0  13   2         48.08         56.28         7.22 o
   1  13   2         29.96         20.00         3.65 o
   2  13   2          2.34          1.52         4.82 o
   3  13   2          8.26          3.95         2.87 o
   4  13   2          5.06         11.12         4.30 o
   5  13   2         23.32         27.48         8.63 o
   6  13   2         21.93         37.98        10.46 o
  -5  14   2          0.20         -1.91         4.92 o
  -4  14   2          9.22          8.08         4.02 o
  -3  14   2          5.86          9.36         5.60 o
  -2  14   2          5.58         10.62         6.70 o
  -1  14   2          2.72          6.70         9.35 o
   0  14   2          0.22         -0.36         3.86 o
   1  14   2          2.48          0.78         6.30 o
   2  14   2          9.10          6.40         5.97 o
   3  14   2          6.43          6.12         3.74 o
   4  14   2         14.85         21.10         5.82 o
   5  14   2         12.18          7.69         4.62 o
  -3  15   2         26.70         17.12         7.34 o
  -2  15   2         60.27         93.61        16.54 o
  -1  15   2          1.73          1.77         3.89 o
   0  15   2          2.15         -1.02         3.34 o
   1  15   2          4.91          6.41         6.39 o
   2  15   2          0.38          7.02         5.47 o
   3  15   2         30.62         39.10         7.58 o
 -11   0   3         61.95         50.97        10.44 o
  -9   0   3        123.20        128.19        13.71 o
  -7   0   3       2729.27       2640.77       102.50 o
  -5   0   3       4305.01       4510.14       115.16 o
  -3   0   3       3600.20       3423.14        74.32 o
  -1   0   3       4007.28       3798.74        81.49 o
   1   0   3      79544.41      73045.72      1747.95 o
   3   0   3       9674.57       9449.41       216.30 o
   5   0   3        391.75        343.37        13.83 o
   7   0   3         47.86         54.52         9.06 o
   9   0   3          2.96          6.62         2.67 o
  11   0   3         66.21         92.58        15.88 o
 -11   1   3          0.50          0.81         1.96 o
 -10   1   3         49.52         48.88         6.57 o
  -9   1   3         51.98         46.54         6.62 o
  -8   1   3        250.98        242.13        13.43 o
  -7   1   3         95.08         99.33        12.29 o
  -6   1   3          0.14         -0.18         1.71 o
  -5   1   3         14.89         11.91         1.78 o
  -4   1   3        177.92        193.86         7.04 o
  -3   1   3         51.17         43.93         3.81 o
  -2   1   3         23.41         21.91         1.50 o
  -1   1   3        733.71        687.78        17.27 o
   0   1   3       4149.44       3973.46        87.23 o
   1   1   3       1132.38       1017.98        23.06 o
   2   1   3        780.67        708.60        16.71 o
   3   1   3        411.94        397.55        10.25 o
   4   1   3          1.17          0.28         0.76 o
   5   1   3        504.91        538.81        17.16 o
   6   1   3         10.33          6.60         1.56 o
   7   1   3         94.82         91.63         7.89 o
   8   1   3        419.65        474.65        18.68 o
   9   1   3          1.32          1.75         2.80 o
  10   1   3         24.31         23.12         7.19 o
  11   1   3          0.12          4.66         6.13 o
 -11   2   3          0.13         -4.18         4.18 o
 -10   2   3          0.28         -0.85         2.87 o
  -9   2   3         90.10         84.64         8.16 o
  -8   2   3          5.43          1.37         2.09 o
  -7   2   3        433.46        428.30        17.71 o
  -6   2   3         65.01         55.68         4.72 o
  -5   2   3         60.28         58.27         3.84 o
  -4   2   3        180.93        190.10         8.96 o
  -3   2   3          2.41          1.83         1.13 o
  -2   2   3        133.34        133.94         8.32 o
  -1   2   3        300.40        275.00         9.12 o
   0   2   3       4505.98       4027.17        87.98 o
   1   2   3          9.06         11.50         0.88 o
   2   2   3        541.63        584.85        14.67 o
   3   2   3        350.14        375.42         9.76 o
   4   2   3       1266.12       1369.69        35.70 o
   5   2   3        136.07        156.27         6.39 o
   6   2   3          1.54          3.16         2.15 o
   7   2   3        127.78        139.33         8.20 o
   8   2   3         45.58         44.43         4.84 o
   9   2   3         35.45         38.96        12.38 o
  10   2   3          4.92          5.31         3.36 o
  11   2   3         13.38         19.09        18.25 o
 -11   3   3         63.50         81.93        14.43 o
 -10   3   3          8.82          8.69         5.83 o
  -9   3   3         40.22         34.90         8.14 o
  -8   3   3        309.21        340.67        16.60 o
  -7   3   3          0.61          1.06         1.85 o
  -6   3   3        448.97        456.54        25.61 o
  -5   3   3         43.71         36.63         3.11 o
  -4   3   3        409.97        457.34        13.38 o
  -3   3   3       5320.00       5589.90       136.31 o
  -2   3   3        652.00        646.31        15.83 o
  -1   3   3      10107.72       9459.67       201.99 o
   0   3   3       5753.07       5553.56       122.89 o
   1   3   3         67.84         92.58         3.10 o
   2   3   3       1101.32       1170.02        29.37 o
   3   3   3        151.30        154.24        10.91 o
   4   3   3        649.27        732.07        18.95 o
   5   3   3        732.92        827.20        30.72 o
   6   3   3          1.39          0.81         1.23 o
   7   3   3        456.06        463.32        51.66 o
   8   3   3         28.47         35.79         6.04 o
   9   3   3          2.82         10.36         3.91 o
  10   3   3         15.40         22.84        17.50 o
  11   3   3          5.08         11.54         7.34 o
 -11   4   3        133.31        167.92        21.59 o
 -10   4   3          0.78          1.82         3.29 o
  -9   4   3        187.42        165.84        14.45 o
  -8   4   3          2.63          1.88         3.49 o
  -7   4   3         48.60         37.25         4.61 o
  -6   4   3        118.51        123.91         9.05 o
  -5   4   3         41.83         37.72         4.29 o
  -4   4   3          2.56          3.26         1.68 o
  -3   4   3        638.64        614.88        20.12 o
  -2   4   3        308.60        291.92         8.87 o
  -1   4   3         71.10         88.46         4.06 o
   0   4   3       1205.59       1125.90        25.90 o
   1   4   3         71.17         74.27         3.22 o
   2   4   3        251.14        262.32         9.08 o
   3   4   3        214.08        187.70         7.52 o
   4   4   3         44.92         52.60         5.15 o
   5   4   3        112.75        123.91        12.01 o
   6   4   3         20.65         25.49         4.40 o
   7   4   3        740.71        770.15        61.02 o
   8   4   3          6.13         10.29         3.28 o
   9   4   3        124.74        152.85        12.64 o
  10   4   3         41.84         92.15        16.34 o
 -11   5   3         57.97         80.71        36.96 o
 -10   5   3         53.80         63.36        11.89 o
  -9   5   3          9.17          7.36         5.27 o
  -8   5   3        165.58        155.91        10.62 o
  -7   5   3        224.63        202.20        17.08 o
  -6   5   3         31.25         28.60         4.51 o
  -5   5   3         26.88         20.60         2.84 o
  -4   5   3        118.50        126.84         7.54 o
  -3   5   3         19.45         12.67         2.13 o
  -2   5   3       1354.02       1545.66        38.56 o
  -1   5   3         68.41         75.02         4.36 o
   0   5   3       1220.38       1135.42        27.09 o
   1   5   3        482.90        448.82        12.55 o
   2   5   3        377.31        340.16        10.57 o
   3   5   3         12.14          9.31         1.35 o
   4   5   3        395.20        416.16        13.63 o
   5   5   3        122.39        112.90         7.77 o
   6   5   3        494.21        555.66        39.80 o
   7   5   3          9.16          4.85         5.23 o
   8   5   3          0.19         -4.74         4.79 o
   9   5   3          2.08          1.12         4.31 o
  10   5   3         86.13        127.38        19.80 o
 -10   6   3         19.81         32.33        16.15 o
  -9   6   3         63.98         64.50         9.71 o
  -8   6   3          6.27          4.67         4.78 o
  -7   6   3         56.36         43.93         5.20 o
  -6   6   3        325.82        316.35        14.46 o
  -5   6   3         12.59          9.29         2.72 o
  -4   6   3         61.68         79.70         4.62 o
  -3   6   3       1763.95       1858.44        48.32 o
  -2   6   3       4377.25       4204.01        97.67 o
  -1   6   3       2149.84       2061.64        48.23 o
   0   6   3        356.83        353.74        10.70 o
   1   6   3        310.72        278.46        11.65 o
   2   6   3        767.53        757.67        21.79 o
   3   6   3        278.38        289.34        12.41 o
   4   6   3         56.57         61.12         3.96 o
   5   6   3         10.40          6.99         1.58 o
   6   6   3        692.35        699.96        28.02 o
   7   6   3        395.10        399.46        24.12 o
   8   6   3         75.14         63.13        12.37 o
   9   6   3         74.69        106.52        17.30 o
  10   6   3          6.89         -3.65         6.04 o
 -10   7   3         65.62         68.85        20.15 o
  -9   7   3         11.08         18.71         5.34 o
  -8   7   3         42.03         40.71         6.59 o
  -7   7   3         61.78         53.78         6.98 o
  -6   7   3         22.91         18.15         4.73 o
  -5   7   3        277.99        265.64        18.35 o
  -4   7   3          0.45          0.18         2.79 o
  -3   7   3         17.47          8.96         2.42 o
  -2   7   3          3.02          1.22         1.42 o
  -1   7   3          0.01          5.61         1.64 o
   0   7   3        357.65        359.70        11.01 o
   1   7   3         34.64         40.92         2.85 o
   2   7   3        124.33        113.57         9.22 o
   3   7   3        205.91        240.51        25.86 o
   4   7   3          7.24          5.71         1.52 o
   5   7   3         11.16         11.63         4.27 o
   6   7   3        338.84        343.43        16.48 o
   7   7   3          2.85          5.17         4.84 o
   8   7   3          4.29          1.25         3.80 o
   9   7   3         72.32         83.81        16.01 o
  10   7   3         14.22         24.14         9.43 o
 -10   8   3         18.48         28.01         8.56 o
  -9   8   3          4.24          6.75         3.61 o
  -8   8   3         22.84         26.17        20.13 o
  -7   8   3         38.80         38.80         6.11 o
  -6   8   3          3.46          3.50         3.72 o
  -5   8   3          0.11          0.44         1.08 o
  -4   8   3         52.20         61.25         4.98 o
  -3   8   3          1.35          0.94         1.04 o
  -2   8   3        279.25        313.52        11.59 o
  -1   8   3        246.31        273.40        10.22 o
   0   8   3         68.72         60.22         4.56 o
   1   8   3          1.76          3.65         1.10 o
   2   8   3        373.48        419.52        14.78 o
   3   8   3          0.35          0.06         1.81 o
   4   8   3         48.34         42.01         8.45 o
   5   8   3          8.56         13.76         3.53 o
   6   8   3         14.48          7.07         7.58 o
   7   8   3         28.89         21.28         7.37 o
   8   8   3          0.76         -0.44         4.51 o
   9   8   3          0.38          2.49         5.38 o
  -9   9   3         12.18          8.26         4.26 o
  -8   9   3         46.40         54.62         8.03 o
  -7   9   3         15.02         16.51         4.62 o
  -6   9   3         39.09         50.25        15.11 o
  -5   9   3        166.28        178.93        10.08 o
  -4   9   3          7.56          1.83         1.51 o
  -3   9   3         27.14         46.75         4.85 o
  -2   9   3        207.63        172.33         8.98 o
  -1   9   3         73.27         78.45         7.26 o
   0   9   3         73.47         82.77         5.59 o
   1   9   3          5.60          2.99         1.13 o
   2   9   3         34.32         30.01         3.39 o
   3   9   3         70.13        130.76         6.92 o
   4   9   3         21.73         14.69         3.72 o
   5   9   3        167.56        161.79        12.88 o
   6   9   3         77.15         85.22         8.19 o
   7   9   3         25.54         29.89         7.86 o
   8   9   3          3.23          0.68         4.76 o
   9   9   3         14.83         15.18         7.85 o
  -8  10   3          1.42         -1.80         4.36 o
  -7  10   3         45.36         29.50         5.82 o
  -6  10   3          9.72         10.46         8.25 o
  -5  10   3         30.39         16.95         4.04 o
  -4  10   3         48.90         41.12         4.95 o
  -3  10   3        156.28        152.89         7.70 o
  -2  10   3         10.12          2.91         3.47 o
  -1  10   3         84.26         66.76         5.94 o
   0  10   3        100.17        105.73         6.83 o
   1  10   3       2297.79       2339.14        68.47 o
   2  10   3         42.47         43.81         4.52 o
   3  10   3          0.78          1.35         2.16 o
   4  10   3         28.47         35.60         5.23 o
   5  10   3         12.68         13.85         3.84 o
   6  10   3          7.43          6.85         6.15 o
   7  10   3         45.99         39.74        10.07 o
   8  10   3          1.08         -1.40         5.20 o
  -8  11   3          6.24          7.48         4.45 o
  -7  11   3          0.04         -3.36         3.78 o
  -6  11   3         25.43         19.75         8.94 o
  -5  11   3         38.77         30.32         5.18 o
  -4  11   3          3.95          3.86         2.39 o
  -3  11   3         78.03         57.58         5.37 o
  -2  11   3          3.08          7.45         3.85 o
  -1  11   3        152.84        156.26        10.04 o
   0  11   3         74.88         64.40         5.47 o
   1  11   3          0.34         -2.49         6.80 o
   2  11   3         55.11         50.36         4.97 o
   3  11   3         12.31          8.98         2.16 o
   4  11   3          0.27          3.59         5.81 o
   5  11   3        183.16        184.35        13.26 o
   6  11   3         31.88         46.85        10.82 o
   7  11   3         23.81         25.32         8.52 o
  -7  12   3          4.82          3.95         3.54 o
  -6  12   3        101.83         76.88        13.06 o
  -5  12   3         18.98         24.33         6.25 o
  -4  12   3          8.84         14.74         6.27 o
  -3  12   3         39.77         23.33         5.29 o
  -2  12   3         12.93          2.51         2.20 o
  -1  12   3         31.46         26.39         3.79 o
   0  12   3          7.90          7.82         3.33 o
   1  12   3          3.25          2.41         2.01 o
   2  12   3          1.83          0.28         2.33 o
   3  12   3         10.36         11.11         3.08 o
   4  12   3         62.22         58.68         7.54 o
   5  12   3          3.00          7.28         5.31 o
   6  12   3         20.87         17.43         7.61 o
   7  12   3         20.26         22.47         9.33 o
  -6  13   3         38.59         39.82        10.57 o
  -5  13   3         38.81         66.26        25.91 o
  -4  13   3         34.97         26.15         5.62 o
  -3  13   3         61.21         45.47         6.59 o
  -2  13   3          2.85          0.09         3.25 o
  -1  13   3          9.90          9.85         3.71 o
   0  13   3         31.16         33.24         5.99 o
   1  13   3          3.35         -0.93         3.76 o
   2  13   3         35.22         39.68         8.74 o
   3  13   3         14.31         18.95         5.13 o
   4  13   3         27.63         13.58        13.35 o
   5  13   3         46.80         37.75         9.90 o
   6  13   3          0.03          4.96         5.07 o
  -5  14   3          9.87         16.84        10.33 o
  -4  14   3          2.38          4.20         5.47 o
  -3  14   3          0.03         -5.91         5.91 o
  -2  14   3          0.08         -3.79         4.61 o
  -1  14   3         16.56         33.18         9.82 o
   0  14   3         11.73         10.93         3.54 o
   1  14   3         18.21         20.70         5.62 o
   2  14   3          5.68          5.53         3.36 o
   3  14   3         25.31         29.45         5.23 o
   4  14   3          0.10          2.92         4.36 o
  -3  15   3         64.18         92.69        16.95 o
  -2  15   3         94.19        127.85        14.02 o
  -1  15   3          2.04         -0.09        11.34 o
   0  15   3         12.44         14.11         6.72 o
   1  15   3          0.03         -5.92         5.92 o
   2  15   3          0.03          0.80         3.50 o
   3  15   3          0.04         -1.48        15.33 o
 -10   0   4         60.73         38.31         8.36 o
  -8   0   4         91.81         96.54        11.77 o
  -6   0   4        250.96        252.03        31.02 o
  -4   0   4       1238.92       1260.24        37.74 o
  -2   0   4       3192.45       3337.65        71.75 o
   0   0   4       5663.49       5289.64       114.30 o
   2   0   4      17084.21      15940.31       341.00 o
   4   0   4       1091.81       1405.98        36.62 o
   6   0   4       1447.21       1652.88        53.57 o
   8   0   4          5.07          5.63         2.56 o
  10   0   4         73.15         93.12        14.90 o
 -11   1   4         72.06         91.86        10.13 o
 -10   1   4         27.26         21.79         5.74 o
  -9   1   4         54.82         39.17         5.58 o
  -8   1   4        620.90        579.56        37.51 o
  -7   1   4          2.45          0.00         1.71 o
  -6   1   4        179.96        152.04         7.12 o
  -5   1   4         18.94         15.68         2.20 o
  -4   1   4         79.44         82.51         5.58 o
  -3   1   4        131.04        118.65         5.13 o
  -2   1   4         54.19         55.27         2.15 o
  -1   1   4          0.54          0.83         0.34 o
   0   1   4       1269.73       1264.24        28.48 o
   1   1   4       1249.62       1189.55        28.68 o
   2   1   4          3.21          5.43         0.78 o
   3   1   4        359.89        391.68        10.78 o
   4   1   4        487.77        578.66        15.37 o
   5   1   4       1064.48       1273.18        31.63 o
   6   1   4        153.24        186.70        10.05 o
   7   1   4         39.41         41.84         3.68 o
   8   1   4         33.96         30.31         6.95 o
   9   1   4          0.00          2.51         4.21 o
  10   1   4         33.99         31.30         6.12 o
  11   1   4        173.45        179.67        16.07 o
 -11   2   4          4.48          7.95         4.31 o
 -10   2   4          7.04          7.55         3.03 o
  -9   2   4         35.92         32.25         5.04 o
  -8   2   4        142.00        140.58        10.00 o
  -7   2   4         31.10         27.79         4.20 o
  -6   2   4        182.62        176.14         8.73 o
  -5   2   4        270.58        259.68         9.45 o
  -4   2   4         28.41         31.29         4.97 o
  -3   2   4        252.12        258.42         9.25 o
  -2   2   4          1.60          1.18         0.43 o
  -1   2   4          1.77          2.80         0.64 o
   0   2   4        679.74        615.90        14.42 o
   1   2   4        329.79        304.29         7.83 o
   2   2   4          1.03         -0.53         1.51 o
   3   2   4        794.56        841.62        20.36 o
   4   2   4         11.81         13.35         1.36 o
   5   2   4         10.22          6.34         1.31 o
   6   2   4          7.93          8.98         2.31 o
   7   2   4         79.51         86.33         5.44 o
   8   2   4        100.69         97.07         7.57 o
   9   2   4         11.73         13.79         6.46 o
  10   2   4          4.48          8.68         3.91 o
  11   2   4         36.62         44.05        11.63 o
 -11   3   4          4.56         10.74         5.28 o
 -10   3   4         55.01         44.68         6.47 o
  -9   3   4          0.07         -0.21         2.84 o
  -8   3   4        257.52        242.12        19.48 o
  -7   3   4         71.18         69.13         6.49 o
  -6   3   4        110.15         89.84         6.93 o
  -5   3   4         27.37         28.59         3.58 o
  -4   3   4          2.65          2.92         1.44 o
  -3   3   4       1199.30       1264.59        32.80 o
  -2   3   4       1096.20        965.13        25.55 o
  -1   3   4       3191.72       3016.45        66.73 o
   0   3   4          1.93          5.64         0.77 o
   1   3   4        380.47        405.23        10.64 o
   2   3   4         63.87         57.91         2.90 o
   3   3   4        105.40        146.95         6.04 o
   4   3   4        140.03        125.56         4.91 o
   5   3   4         94.06         93.37         6.23 o
   6   3   4          6.48          4.28         1.35 o
   7   3   4        286.87        282.53        11.17 o
   8   3   4          4.43          4.96         2.96 o
   9   3   4         17.02          9.39         3.65 o
  10   3   4          8.85          7.99         6.36 o
 -11   4   4         72.89         96.25        16.10 o
 -10   4   4          1.01          0.07         4.37 o
  -9   4   4         30.94         23.44         9.12 o
  -8   4   4         23.27         22.97         4.79 o
  -7   4   4        141.20        135.58        19.71 o
  -6   4   4        605.61        556.38        18.43 o
  -5   4   4         15.00          9.25         1.87 o
  -4   4   4         22.09         37.28         3.79 o
  -3   4   4        105.95        112.27         7.58 o
  -2   4   4        517.65        505.07        14.63 o
  -1   4   4          0.64          1.20         0.76 o
   0   4   4        564.72        569.78        14.32 o
   1   4   4        745.61        743.09        20.94 o
   2   4   4          5.64          2.95         1.21 o
   3   4   4        445.41        462.09        16.14 o
   4   4   4        212.20        223.54         8.73 o
   5   4   4         30.20         26.86         2.49 o
   6   4   4          9.27          9.26         2.49 o
   7   4   4         68.52         61.38         5.05 o
   8   4   4        449.47        500.05        29.45 o
   9   4   4         41.37         47.64        11.46 o
  10   4   4         61.73         74.24        14.70 o
 -10   5   4          2.99          4.29         3.94 o
  -9   5   4         54.18         52.46        10.39 o
  -8   5   4        138.85        129.06        15.75 o
  -7   5   4       1349.74       1245.17        40.59 o
  -6   5   4        105.82        101.41        13.48 o
  -5   5   4         26.87         22.92         3.49 o
  -4   5   4         40.05         42.95         5.06 o
  -3   5   4         83.09        107.25         6.52 o
  -2   5   4         81.09         89.77         7.32 o
  -1   5   4       2052.95       2034.81        53.14 o
   0   5   4        330.91        321.59         8.84 o
   1   5   4        237.09        214.57         7.50 o
   2   5   4        259.46        300.40        10.62 o
   3   5   4        325.97        429.01        15.87 o
   4   5   4         58.62         66.24         4.31 o
   5   5   4       1339.79       1439.54        46.47 o
   6   5   4        116.72        118.68         6.88 o
   7   5   4         13.03         10.40         2.65 o
   8   5   4          5.87         15.28         6.70 o
   9   5   4         54.73         68.43        13.49 o
  10   5   4         44.99         36.23        11.24 o
 -10   6   4          0.17         -3.90         5.35 o
  -9   6   4         86.83         97.69        14.38 o
  -8   6   4        206.70        187.00        12.25 o
  -7   6   4        168.43        148.14        10.10 o
  -6   6   4       1082.89        992.97        32.65 o
  -5   6   4        516.26        500.37        19.04 o
  -4   6   4        186.39        177.80        16.24 o
  -3   6   4        184.13        167.27         8.19 o
  -2   6   4        164.88        154.81         9.93 o
  -1   6   4        791.32        782.62        20.35 o
   0   6   4        420.80        483.30        15.53 o
   1   6   4        574.42        594.12        17.50 o
   2   6   4         77.26         93.15         4.91 o
   3   6   4        175.64        163.66        10.58 o
   4   6   4         18.96         24.22         3.38 o
   5   6   4         72.57         64.62         7.48 o
   6   6   4         11.30         10.03         2.32 o
   7   6   4        283.79        273.51        20.63 o
   8   6   4        181.71        202.57        22.03 o
   9   6   4        160.42        182.45        23.10 o
  10   6   4          2.43         11.38         8.26 o
 -10   7   4         23.73         36.77         7.78 o
  -9   7   4          6.31          5.02         4.29 o
  -8   7   4          9.46         15.99         4.99 o
  -7   7   4         29.08         19.85         3.96 o
  -6   7   4        291.44        289.69        14.52 o
  -5   7   4         17.40          8.99         2.12 o
  -4   7   4         17.21         15.11         2.24 o
  -3   7   4         23.49         22.94         2.47 o
  -2   7   4          0.46          2.47         1.53 o
  -1   7   4        275.88        261.94         9.06 o
   0   7   4        880.23        899.35        23.17 o
   1   7   4         91.56         90.58         5.42 o
   2   7   4       1164.81       1205.12        31.43 o
   3   7   4         51.69         68.60         6.05 o
   4   7   4         19.20         33.06         4.42 o
   5   7   4          0.12          0.81         3.12 o
   6   7   4         54.81         51.78         7.49 o
   7   7   4        114.13         98.79        11.56 o
   8   7   4         22.37         28.47         9.20 o
   9   7   4          3.19          9.18         7.13 o
  -9   8   4          0.44         -2.17         4.23 o
  -8   8   4          0.74          5.09         3.52 o
  -7   8   4         33.60         35.36         6.06 o
  -6   8   4         31.27         28.14         3.69 o
  -5   8   4          3.74          4.81         3.47 o
  -4   8   4         43.45         49.46         3.65 o
  -3   8   4        164.94        182.41         8.71 o
  -2   8   4          7.72          6.78         1.69 o
  -1   8   4         27.60         20.57         2.28 o
   0   8   4         29.91         27.61         2.83 o
   1   8   4          4.92          3.69         0.95 o
   2   8   4         30.91         36.57         4.89 o
   3   8   4         31.88         37.09         4.69 o
   4   8   4         47.11         39.19         5.44 o
   5   8   4        137.45        151.81        10.47 o
   6   8   4         65.83         71.19         7.41 o
   7   8   4         16.64         10.65         4.82 o
   8   8   4         16.40         11.78         5.16 o
   9   8   4          1.27          2.03         4.96 o
  -9   9   4          7.90         11.18         4.45 o
  -8   9   4         13.50         13.41         4.59 o
  -7   9   4        133.83        124.59        11.51 o
  -6   9   4         29.98         23.80         6.02 o
  -5   9   4          3.32          2.39         1.70 o
  -4   9   4          0.93         -0.64         2.76 o
  -3   9   4        116.77        103.08         5.80 o
  -2   9   4        731.62        749.75        29.96 o
  -1   9   4         33.14         34.81         3.12 o
   0   9   4        182.76        189.12         8.91 o
   1   9   4         59.15         60.32         4.87 o
   2   9   4          5.18          6.34         2.29 o
   3   9   4         39.36         36.37        11.59 o
   4   9   4          8.76          9.40         4.79 o
   5   9   4        194.28        194.87        12.55 o
   6   9   4         38.77         31.20         5.30 o
   7   9   4        133.78        136.78        18.11 o
   8   9   4         20.88         33.27         9.65 o
   9   9   4          0.00          9.77         6.64 o
  -8  10   4         23.29         27.02         9.38 o
  -7  10   4         15.17         16.78         4.61 o
  -6  10   4          0.70         -4.67         4.67 o
  -5  10   4         27.75         25.84         3.86 o
  -4  10   4        416.46        395.55        16.44 o
  -3  10   4         82.14         86.73         5.63 o
  -2  10   4        551.27        577.78        19.62 o
  -1  10   4        253.18        258.19        11.45 o
   0  10   4        250.25        241.00        10.87 o
   1  10   4        263.06        275.18        12.54 o
   2  10   4        725.83        724.78        24.58 o
   3  10   4          1.03         -1.14         5.15 o
   4  10   4         74.65         75.72        12.12 o
   5  10   4          2.73          2.82         4.58 o
   6  10   4        622.05        669.35        43.96 o
   7  10   4         15.16         16.67         8.02 o
   8  10   4          9.25          3.67         4.53 o
  -8  11   4         59.59         72.06        10.65 o
  -7  11   4          4.13         -2.60         7.23 o
  -6  11   4          2.63          0.24         4.69 o
  -5  11   4          1.39          4.40         2.23 o
  -4  11   4          4.72          2.50         2.43 o
  -3  11   4          5.03          0.57         2.08 o
  -2  11   4         35.23         38.32         8.34 o
  -1  11   4          7.87          0.02         1.98 o
   0  11   4        174.92        178.60        13.03 o
   1  11   4         87.50         82.52         6.73 o
   2  11   4         53.69         47.48         5.08 o
   3  11   4          2.52          1.69         1.75 o
   4  11   4          0.40         -2.91         4.46 o
   5  11   4         18.25         19.42         4.55 o
   6  11   4         29.97         37.18        10.23 o
   7  11   4          2.70         -4.26         5.53 o
  -7  12   4         12.02         14.51         6.84 o
  -6  12   4          9.78          9.19         4.67 o
  -5  12   4          0.00          0.82         4.16 o
  -4  12   4          9.53         24.57         4.99 o
  -3  12   4        181.98        134.83         9.06 o
  -2  12   4          3.60          6.18         3.21 o
  -1  12   4         35.01         36.55         5.95 o
   0  12   4         13.48         12.23         3.92 o
   1  12   4        153.13        147.67         9.71 o
   2  12   4         18.58         10.63         2.70 o
   3  12   4         30.51         19.93         6.70 o
   4  12   4          5.76         30.36        11.41 o
   5  12   4         56.42         63.09        12.71 o
   6  12   4         57.23         24.74         8.39 o
  -6  13   4         46.79         58.43        12.13 o
  -5  13   4         38.42         41.93         6.89 o
  -4  13   4          2.70         -1.94         3.44 o
  -3  13   4          7.96          5.74         5.96 o
  -2  13   4          9.57          8.24        10.41 o
  -1  13   4         88.24        106.30        20.47 o
   0  13   4          6.11         16.28         5.87 o
   1  13   4          6.20         14.34         3.20 o
   2  13   4        119.41        117.43        15.83 o
   3  13   4         31.92         27.95         4.70 o
   4  13   4         11.71         23.15         6.68 o
   5  13   4         46.08         34.44         9.52 o
  -5  14   4          0.19          7.02         5.63 o
  -4  14   4          0.02          5.49         5.82 o
  -3  14   4          5.50          7.23         3.51 o
  -2  14   4          2.34         -3.62         4.04 o
  -1  14   4          0.69         -3.29         7.00 o
   0  14   4          3.29          0.99         2.18 o
   1  14   4          2.54          2.59         9.07 o
   2  14   4          0.09          3.01         2.96 o
   3  14   4          0.12          5.04         2.88 o
   4  14   4         18.12         20.31         7.77 o
  -3  15   4          7.99          9.98        11.46 o
  -2  15   4         13.71         11.32         6.48 o
  -1  15   4          8.49         19.69         7.92 o
   0  15   4          7.91          3.78         4.97 o
   1  15   4          9.93          8.30         5.05 o
   2  15   4          0.78         -2.80         4.48 o
 -11   0   5        131.63        177.77        20.57 o
  -9   0   5          1.86         -2.04         2.32 o
  -7   0   5         18.76         11.28         3.65 o
  -5   0   5          8.27         28.35         5.90 o
  -3   0   5      14653.28      16331.08       359.31 o
  -1   0   5       1400.03       1284.72        30.01 o
   1   0   5      28521.34      27441.33       600.64 o
   3   0   5       1135.50       1234.91        32.65 o
   5   0   5        152.24        190.71        10.24 o
   7   0   5        213.80        273.18        20.56 o
   9   0   5         45.46         46.59         6.37 o
 -11   1   5          0.03         -2.48        11.04 o
 -10   1   5          0.74          4.08         3.65 o
  -9   1   5         42.60         30.81         5.26 o
  -8   1   5        125.61         81.25         7.64 o
  -7   1   5         47.41         44.31         6.28 o
  -6   1   5          3.43          4.76         1.16 o
  -5   1   5          8.98          8.21         5.59 o
  -4   1   5         42.76         35.17         2.29 o
  -3   1   5          5.21          7.13         0.78 o
  -2   1   5         74.01         68.55         3.31 o
  -1   1   5         43.67         41.05         1.64 o
   0   1   5       3042.59       2982.49        68.14 o
   1   1   5       1770.65       1749.48        42.62 o
   2   1   5         88.59         85.99         3.48 o
   3   1   5         27.50         23.63         2.18 o
   4   1   5        194.99        222.10         8.44 o
   5   1   5          5.14          6.40         1.66 o
   6   1   5         62.65         55.07         3.74 o
   7   1   5         42.16         39.64         3.69 o
   8   1   5          2.73          2.71         1.83 o
   9   1   5         33.87         34.38         4.72 o
  10   1   5         26.64         32.56         5.87 o
 -11   2   5          8.10          4.61         2.46 o
 -10   2   5          4.52          2.76         3.20 o
  -9   2   5        120.92        102.94         9.68 o
  -8   2   5        159.66        140.50        10.23 o
  -7   2   5        113.32        117.49         8.66 o
  -6   2   5          0.53          4.30         2.54 o
  -5   2   5          0.05          2.22         3.89 o
  -4   2   5        135.10        156.63         9.15 o
  -3   2   5        144.40        154.25         5.03 o
  -2   2   5         59.30         65.20         2.51 o
  -1   2   5        332.24        316.43         8.50 o
   0   2   5       2110.02       1969.82        45.36 o
   1   2   5          4.35          5.30         0.98 o
   2   2   5         22.86         24.23         2.14 o
   3   2   5          2.78          3.27         1.02 o
   4   2   5        829.65        960.59        27.34 o
   5   2   5         13.44         11.25         1.52 o
   6   2   5        246.07        260.58        10.16 o
   7   2   5         21.37         22.03         3.45 o
   8   2   5          2.96          3.96         2.65 o
   9   2   5         28.93         31.20         9.56 o
  10   2   5         42.83         49.09         9.63 o
 -11   3   5         39.90         51.58        11.69 o
 -10   3   5         54.47         63.60         7.88 o
  -9   3   5          9.03          6.41         4.21 o
  -8   3   5        166.56        171.20        11.58 o
  -7   3   5         31.56         31.12         4.51 o
  -6   3   5         78.19         66.43         7.08 o
  -5   3   5       4340.98       4348.77       104.01 o
  -4   3   5        909.06       1073.59        30.10 o
  -3   3   5       2050.80       1983.87       105.26 o
  -2   3   5        924.73        936.74        21.97 o
  -1   3   5       1364.32       1277.99        31.21 o
   0   3   5        444.11        482.26        11.98 o
   1   3   5         83.09         85.95         3.68 o
   2   3   5        360.71        353.70        10.15 o
   3   3   5       4045.39       4273.79        97.55 o
   4   3   5        138.63        176.58         6.34 o
   5   3   5         57.79         89.82         4.41 o
   6   3   5         12.52         18.89         2.77 o
   7   3   5         23.65         22.12         2.91 o
   8   3   5          3.59          0.47         2.01 o
   9   3   5          7.30          7.73         3.96 o
  10   3   5          1.06         -1.33         3.45 o
 -11   4   5          7.47          0.81         3.60 o
 -10   4   5          2.94         -1.59         3.49 o
  -9   4   5         28.75         26.49         4.60 o
  -8   4   5        177.10        153.26        10.83 o
  -7   4   5        218.30        192.37        12.80 o
  -6   4   5          4.57          4.83         1.63 o
  -5   4   5        408.57        408.22        22.36 o
  -4   4   5          0.34         -1.10         3.21 o
  -3   4   5        259.02        271.27        12.94 o
  -2   4   5        236.74        226.76         7.59 o
  -1   4   5          9.90         17.69         1.97 o
   0   4   5         33.28         26.92         2.25 o
   1   4   5         17.43         21.19         1.96 o
   2   4   5        393.73        417.64        16.23 o
   3   4   5       1743.87       1737.49        51.59 o
   4   4   5        107.12        119.94         6.13 o
   5   4   5          8.32         15.67         2.14 o
   6   4   5          2.92          2.06         1.84 o
   7   4   5          2.44          1.00         3.09 o
   8   4   5        127.85        129.88        11.50 o
   9   4   5         64.46         80.73        14.60 o
  10   4   5          6.30         14.14         8.14 o
 -10   5   5         93.16        104.32        15.85 o
  -9   5   5         80.53         68.49         7.74 o
  -8   5   5         12.53          5.59         3.43 o
  -7   5   5          7.31          8.65         6.96 o
  -6   5   5       1431.69       1460.75        44.64 o
  -5   5   5         27.40         29.77         4.89 o
  -4   5   5        165.39        190.58         9.54 o
  -3   5   5         59.53         73.43         4.46 o
  -2   5   5       4251.93       4418.46       101.21 o
  -1   5   5        319.90        340.26        11.80 o
   0   5   5         49.60         56.12         3.10 o
   1   5   5          3.60          3.25         1.13 o
   2   5   5         60.64         61.22         3.88 o
   3   5   5        171.19        184.37         9.95 o
   4   5   5        346.26        385.86        15.19 o
   5   5   5          6.32          6.83         2.57 o
   6   5   5         28.99         25.57         3.02 o
   7   5   5          0.60         -1.51         9.24 o
   8   5   5         85.49         81.72        21.29 o
   9   5   5          0.57          2.92         4.37 o
  10   5   5        114.06        116.65        19.36 o
 -10   6   5         43.97         43.01        10.84 o
  -9   6   5         43.76         44.27        10.00 o
  -8   6   5        127.74        156.77        11.89 o
  -7   6   5        123.10        100.67        11.49 o
  -6   6   5        630.39        654.05        24.56 o
  -5   6   5         74.78         73.62         5.26 o
  -4   6   5          0.78          1.73         1.47 o
  -3   6   5         26.04         24.24         2.13 o
  -2   6   5       1006.24       1180.18        33.26 o
  -1   6   5       1085.53       1101.89        31.44 o
   0   6   5        100.00         82.16         3.59 o
   1   6   5        361.14        348.60        10.56 o
   2   6   5        263.34        294.98        11.49 o
   3   6   5        276.37        283.39        13.23 o
   4   6   5        167.09        182.93        24.29 o
   5   6   5          0.67          1.80         1.44 o
   6   6   5         40.97         31.75        16.81 o
   7   6   5         11.31          9.70         3.13 o
   8   6   5        411.33        437.41        34.56 o
   9   6   5        183.49        184.36        23.31 o
  10   6   5         17.84         31.96         9.76 o
 -10   7   5         48.32         57.23        10.73 o
  -9   7   5          0.00          5.51         4.96 o
  -8   7   5         53.36         65.41        11.53 o
  -7   7   5          3.52          6.38         2.91 o
  -6   7   5          1.15          2.04         1.81 o
  -5   7   5        237.82        214.21        12.00 o
  -4   7   5          1.75          1.71         1.77 o
  -3   7   5         63.76         61.95         4.73 o
  -2   7   5         27.32         23.16         2.78 o
  -1   7   5        560.83        656.64        20.82 o
   0   7   5        377.45        401.63        11.75 o
   1   7   5          0.14          0.36         1.22 o
   2   7   5         40.69         41.08         4.56 o
   3   7   5        247.09        227.58        12.09 o
   4   7   5         17.37         12.25         7.36 o
   5   7   5          9.00         13.40         3.14 o
   6   7   5         38.95         38.76         5.17 o
   7   7   5         12.02          7.16         3.01 o
   8   7   5          0.00         -0.42         3.92 o
   9   7   5          9.73         16.13         6.98 o
  -9   8   5         27.02         43.80         7.73 o
  -8   8   5         69.39         71.93         9.40 o
  -7   8   5         37.94         44.20         8.95 o
  -6   8   5         14.57         15.82         5.17 o
  -5   8   5         15.29         12.51         3.73 o
  -4   8   5          1.94          4.46         2.36 o
  -3   8   5          8.25         11.42         3.43 o
  -2   8   5         45.38         44.28         3.92 o
  -1   8   5         28.14         36.36         3.02 o
   0   8   5        360.11        393.37        11.91 o
   1   8   5         20.84         20.22         2.08 o
   2   8   5         95.66        101.01         6.68 o
   3   8   5          0.24         -0.25         4.63 o
   4   8   5         10.05          7.57         2.42 o
   5   8   5          0.24          0.77         2.12 o
   6   8   5        180.08        175.60        15.62 o
   7   8   5          0.21          1.43         4.26 o
   8   8   5          5.43          5.41         5.23 o
   9   8   5          0.78          9.65         6.74 o
  -9   9   5         64.61         83.58        11.17 o
  -8   9   5         20.70         29.31         6.23 o
  -7   9   5          0.55          0.11         4.24 o
  -6   9   5        152.77        147.84        11.77 o
  -5   9   5         63.19         72.02         8.17 o
  -4   9   5          3.16          0.59         1.89 o
  -3   9   5         39.50         37.28         3.95 o
  -2   9   5        194.98        193.81         8.47 o
  -1   9   5        142.52        132.16         6.51 o
   0   9   5        632.99        687.59        19.23 o
   1   9   5          1.42          1.89         1.47 o
   2   9   5        283.39        285.29        11.36 o
   3   9   5          4.05          5.06         6.89 o
   4   9   5         48.46         48.15         6.06 o
   5   9   5        142.93        162.99        17.07 o
   6   9   5         21.92         23.94         5.04 o
   7   9   5          1.54          3.38         5.27 o
   8   9   5         10.51          8.91         5.76 o
  -8  10   5         18.75         27.46         5.88 o
  -7  10   5          6.14          2.73         2.90 o
  -6  10   5         48.41         34.95         5.76 o
  -5  10   5         17.19          6.57         2.80 o
  -4  10   5         73.55         80.38        12.84 o
  -3  10   5        577.34        561.44        24.53 o
  -2  10   5          0.00          2.80         2.51 o
  -1  10   5          2.93          3.83         2.07 o
   0  10   5         68.81         61.92         4.51 o
   1  10   5        440.94        480.48        18.54 o
   2  10   5        241.84        274.29        15.41 o
   3  10   5          1.33          5.19         2.99 o
   4  10   5         44.82         57.80         7.51 o
   5  10   5         15.92         14.14         7.05 o
   6  10   5         42.61         36.07         9.71 o
   7  10   5         28.40         21.25         7.86 o
   8  10   5          0.30          9.06         6.75 o
  -8  11   5         32.19         43.62         8.16 o
  -7  11   5          1.23          1.60         8.23 o
  -6  11   5          1.73         -1.06         4.85 o
  -5  11   5          0.52          1.18         1.83 o
  -4  11   5          1.90          3.54         2.08 o
  -3  11   5         31.94         26.03         3.80 o
  -2  11   5        110.03        124.96         7.25 o
  -1  11   5          1.05          0.05         1.94 o
   0  11   5         12.05         13.54         4.68 o
   1  11   5        435.65        456.84        23.86 o
   2  11   5          8.59          7.70         2.92 o
   3  11   5         20.28         16.21         8.40 o
   4  11   5          0.83         -0.90         3.23 o
   5  11   5         30.53         21.75         5.00 o
   6  11   5         72.92         78.23        14.44 o
   7  11   5         10.56          7.07         4.23 o
  -7  12   5          1.88         -2.42         4.23 o
  -6  12   5          3.42          7.59         2.81 o
  -5  12   5          9.81          1.61         2.51 o
  -4  12   5         90.28         76.15         7.88 o
  -3  12   5         33.87         13.36         3.02 o
  -2  12   5         58.13         61.62         7.79 o
  -1  12   5         87.53        122.88        21.42 o
   0  12   5        179.58        174.45        15.76 o
   1  12   5          5.93          9.10         3.90 o
   2  12   5        175.82        180.29        14.08 o
   3  12   5          2.78          2.57         2.26 o
   4  12   5         33.60         38.40         9.77 o
   5  12   5          4.62          8.11         5.55 o
   6  12   5          5.40         -4.98         4.98 o
  -6  13   5          0.55          1.43         3.17 o
  -5  13   5          1.03          3.47         4.06 o
  -4  13   5         25.96         24.15         7.42 o
  -3  13   5         58.62         60.74         7.20 o
  -2  13   5          0.25          1.85         3.19 o
  -1  13   5         19.14         31.36         5.82 o
   0  13   5          3.13          0.23         2.66 o
   1  13   5          9.60          8.67         3.37 o
   2  13   5         34.59         36.38         5.32 o
   3  13   5          4.19          0.60         6.41 o
   4  13   5          0.68         -0.74         6.91 o
   5  13   5         55.16         82.55        15.68 o
  -4  14   5          0.10         -1.46         3.85 o
  -3  14   5          2.65          1.73         3.04 o
  -2  14   5          3.04          2.80         3.83 o
  -1  14   5          0.43          0.26         2.36 o
   0  14   5          1.30          0.79         2.22 o
   1  14   5          0.31          0.93         2.78 o
   2  14   5          1.07          0.78         3.98 o
   3  14   5         18.75         13.58         8.74 o
   4  14   5          0.18          5.20         5.93 o
  -2  15   5          7.26          5.42         3.64 o
  -1  15   5        105.74        143.54        42.13 o
   0  15   5          8.11         -1.39         4.61 o
   1  15   5          2.44          1.99         7.20 o
   2  15   5          0.14          3.76         3.27 o
 -10   0   6        258.51        255.25        23.43 o
  -8   0   6         22.41         28.30         6.70 o
  -6   0   6         37.59         71.86         9.61 o
  -4   0   6      10419.45      11080.43       281.88 o
  -2   0   6       3657.91       3565.44        77.67 o
   0   0   6       1339.26       1232.65        29.19 o
   2   0   6       6081.73       5675.30       150.42 o
   4   0   6       2487.50       2673.29        67.59 o
   6   0   6         92.87        119.10         8.67 o
   8   0   6         21.14         18.30         5.00 o
  10   0   6          0.89          3.85         4.41 o
 -11   1   6          0.25         -0.35         7.34 o
 -10   1   6         23.42         23.19         4.94 o
  -9   1   6        100.27         87.99         9.18 o
  -8   1   6         16.47         17.54         5.70 o
  -7   1   6         50.51         49.38         5.74 o
  -6   1   6         22.27         13.80         3.05 o
  -5   1   6          3.22          2.63         1.66 o
  -4   1   6         10.83         10.25         1.67 o
  -3   1   6         77.46         83.66         3.34 o
  -2   1   6         82.81         80.69         2.90 o
  -1   1   6         48.35         52.51         2.17 o
   0   1   6        271.21        275.31         8.68 o
   1   1   6        935.80        950.09        22.82 o
   2   1   6         12.70         10.46         1.31 o
   3   1   6        801.75        865.84        26.67 o
   4   1   6        216.24        232.68         8.17 o
   5   1   6          0.00         -0.48         3.50 o
   6   1   6        108.79        127.44         6.12 o
   7   1   6         39.74         31.11         4.35 o
   8   1   6        116.55        114.50         7.18 o
   9   1   6         24.34         22.95         4.02 o
  10   1   6          0.05         -5.17         5.17 o
 -11   2   6         56.33         71.24         9.18 o
 -10   2   6          0.01         -1.47         3.32 o
  -9   2   6        114.41        100.50        11.49 o
  -8   2   6         63.55         63.94         7.05 o
  -7   2   6        168.22        142.72         9.86 o
  -6   2   6         22.31         18.47         4.38 o
  -5   2   6        344.17        320.15        12.77 o
  -4   2   6         14.01         11.99         1.12 o
  -3   2   6          4.57          1.89         0.62 o
  -2   2   6         15.64         16.98         1.29 o
  -1   2   6          5.11          4.01         0.62 o
   0   2   6          0.70          0.67         0.60 o
   1   2   6        258.80        254.62         8.16 o
   2   2   6         51.91         56.03         2.82 o
   3   2   6        176.65        204.25         7.21 o
   4   2   6          1.57          2.22         0.83 o
   5   2   6        369.85        405.98        13.73 o
   6   2   6         18.80         15.42         2.38 o
   7   2   6         87.72         79.71         5.68 o
   8   2   6         15.49         13.69         2.94 o
   9   2   6         10.71         16.71         6.38 o
  10   2   6          4.44         16.58         7.64 o
 -11   3   6          0.25          5.64         4.50 o
 -10   3   6         97.82        114.99        10.98 o
  -9   3   6          3.71         -0.95         3.53 o
  -8   3   6         90.79         54.28         6.52 o
  -7   3   6         43.67         29.82         3.32 o
  -6   3   6        118.04         87.77         5.49 o
  -5   3   6        342.71        316.11        13.75 o
  -4   3   6         60.64         51.15         4.05 o
  -3   3   6        100.03        107.94         5.21 o
  -2   3   6       2174.13       2237.07        53.20 o
  -1   3   6        571.84        594.83        15.37 o
   0   3   6        147.67        154.06         5.22 o
   1   3   6         37.45         35.14         2.26 o
   2   3   6        557.50        574.91        15.70 o
   3   3   6        745.59        754.97        19.74 o
   4   3   6          1.81          2.73         1.15 o
   5   3   6          0.54          0.75         1.22 o
   6   3   6         29.15         41.59         5.23 o
   7   3   6         21.39         12.17         3.16 o
   8   3   6          0.22         -1.90         3.09 o
   9   3   6          0.87          6.66         2.80 o
  10   3   6         10.96         14.69         7.20 o
 -11   4   6          2.51          0.16         5.43 o
 -10   4   6         72.88         84.26         9.39 o
  -9   4   6         26.85         28.90         9.14 o
  -8   4   6         58.27         66.20         8.00 o
  -7   4   6         10.77          4.05         6.27 o
  -6   4   6        145.47        152.30         9.86 o
  -5   4   6        178.20        181.94        10.47 o
  -4   4   6         65.97         56.21         4.67 o
  -3   4   6         41.47         32.25         7.38 o
  -2   4   6        121.04        114.17         5.89 o
  -1   4   6        617.74        565.20        16.55 o
   0   4   6        216.86        200.13         7.05 o
   1   4   6        107.11        111.57         4.72 o
   2   4   6         67.20         68.42         5.37 o
   3   4   6         65.00         69.76         5.17 o
   4   4   6        254.92        232.74        10.87 o
   5   4   6          0.06         -0.76         2.07 o
   6   4   6        145.24        135.62         7.80 o
   7   4   6          0.00         -1.49         8.37 o
   8   4   6         35.15         27.86        12.16 o
   9   4   6         33.46         61.36        12.62 o
  10   4   6         20.47          9.42         5.53 o
 -10   5   6          6.61         16.77         6.88 o
  -9   5   6          0.48          0.39         4.46 o
  -8   5   6          0.16         -3.99         9.15 o
  -7   5   6       1293.91       1359.14        45.73 o
  -6   5   6        122.25        132.11         9.50 o
  -5   5   6        474.51        472.06        21.10 o
  -4   5   6        236.61        236.44        10.81 o
  -3   5   6        424.65        404.61        14.65 o
  -2   5   6         48.10         45.20         4.53 o
  -1   5   6       1090.45       1099.61        27.88 o
   0   5   6         39.93         41.22         3.02 o
   1   5   6        155.24        123.44         5.54 o
   2   5   6         40.76         48.83         3.61 o
   3   5   6        810.95        836.35        26.51 o
   4   5   6         74.90         89.05         9.31 o
   5   5   6          0.77         -0.46         2.29 o
   6   5   6         10.54         10.43         4.12 o
   7   5   6        221.19        237.46        14.43 o
   8   5   6          2.23          3.12         3.37 o
   9   5   6         63.70         87.30        16.37 o
  10   5   6         19.31         35.81        11.56 o
 -10   6   6         85.36         96.46        15.68 o
  -9   6   6         64.38         46.68        10.45 o
  -8   6   6         16.43         12.75         4.94 o
  -7   6   6        255.09        230.99        13.71 o
  -6   6   6         14.26          6.70         2.71 o
  -5   6   6          8.69          4.89         2.00 o
  -4   6   6         12.89         14.90         2.57 o
  -3   6   6        166.08        172.64         6.75 o
  -2   6   6         90.96        109.49         6.26 o
  -1   6   6       1162.31       1187.31        31.63 o
   0   6   6         64.49         74.43         4.35 o
   1   6   6        576.78        669.65        19.90 o
   2   6   6        342.93        361.53        12.31 o
   3   6   6        261.83        308.24        14.49 o
   4   6   6        180.78        187.96        18.60 o
   5   6   6          0.12         -0.67         2.96 o
   6   6   6        175.58        173.17        15.58 o
   7   6   6         57.31         51.39         6.38 o
   8   6   6        140.10        176.79        21.25 o
   9   6   6        151.74        226.21        26.37 o
 -10   7   6         53.12         49.74        11.91 o
  -9   7   6         52.77         33.35         8.94 o
  -8   7   6         24.01         29.39         7.86 o
  -7   7   6        145.29        148.93        11.13 o
  -6   7   6        139.94        118.62         9.33 o
  -5   7   6          3.89          7.01         6.97 o
  -4   7   6         28.67         23.37         2.59 o
  -3   7   6          3.15          3.62         1.55 o
  -2   7   6        854.17        768.26        23.16 o
  -1   7   6          6.69          3.83         1.45 o
   0   7   6        272.79        255.77        11.49 o
   1   7   6         73.67         81.51         5.66 o
   2   7   6        106.96        131.75         6.07 o
   3   7   6         70.20         77.86        11.07 o
   4   7   6         46.15         44.91         5.60 o
   5   7   6         85.74         76.09         7.46 o
   6   7   6          0.11          3.23         2.59 o
   7   7   6          3.24          2.09         2.38 o
   8   7   6         69.52        101.70        16.16 o
   9   7   6          2.16         -1.31         4.10 o
  -9   8   6         53.15         72.27        11.28 o
  -8   8   6         73.91         92.07        14.36 o
  -7   8   6         79.63         65.14        11.21 o
  -6   8   6         20.76         17.31         4.00 o
  -5   8   6         41.89         43.10         5.38 o
  -4   8   6        148.42        164.69        24.82 o
  -3   8   6          9.04          5.44         2.11 o
  -2   8   6          0.32          2.74         2.01 o
  -1   8   6        133.22        141.61         6.82 o
   0   8   6         86.67         82.71         4.27 o
   1   8   6         50.77         49.71         5.03 o
   2   8   6         82.26         87.53         8.67 o
   3   8   6         25.52         26.44         8.10 o
   4   8   6          0.00         -2.68         4.14 o
   5   8   6          1.90          1.35         2.16 o
   6   8   6         13.85          8.47         5.91 o
   7   8   6          0.05         -3.60         4.82 o
   8   8   6          6.44          4.78         4.33 o
   9   8   6          0.09          5.35         6.07 o
  -9   9   6         66.87         73.48        10.33 o
  -8   9   6          3.30         -0.10         3.88 o
  -7   9   6          0.24          5.51         4.11 o
  -6   9   6          2.83          7.01         2.56 o
  -5   9   6          1.66          0.04         1.97 o
  -4   9   6         25.59         23.99         3.26 o
  -3   9   6          5.42          7.59         2.45 o
  -2   9   6        432.46        466.60        17.63 o
  -1   9   6         17.37         12.89         3.24 o
   0   9   6          6.18         40.28         4.79 o
   1   9   6        679.91        697.21        22.11 o
   2   9   6         86.78         89.52        10.86 o
   3   9   6          9.99         12.77         5.61 o
   4   9   6         40.31         46.97         6.11 o
   5   9   6          1.06         -0.52         3.65 o
   6   9   6        126.15        114.79        10.58 o
   7   9   6         40.19         34.35         9.73 o
   8   9   6          0.00         -4.07         6.24 o
  -8  10   6          2.83         -0.63         3.54 o
  -7  10   6          1.30          4.87         2.95 o
  -6  10   6        116.77        120.23        11.41 o
  -5  10   6          3.75          7.29         2.55 o
  -4  10   6        335.08        327.22        14.55 o
  -3  10   6        100.96         78.19         7.73 o
  -2  10   6        209.34        238.79        10.23 o
  -1  10   6          7.15          7.47         2.35 o
   0  10   6         73.97         81.90         5.57 o
   1  10   6         54.09         47.78         6.61 o
   2  10   6       1174.62       1221.23        44.16 o
   3  10   6          5.94          2.18         5.24 o
   4  10   6         85.65        102.36         9.59 o
   5  10   6          0.42         -4.17         4.17 o
   6  10   6         11.07         10.38         5.32 o
   7  10   6         27.07         39.51        11.08 o
  -7  11   6          1.79         -0.06        20.55 o
  -6  11   6          8.09         10.27         4.05 o
  -5  11   6          1.44          3.94         3.18 o
  -4  11   6         64.92         63.48         5.98 o
  -3  11   6          6.71          3.82         1.85 o
  -2  11   6         76.42         66.26         5.16 o
  -1  11   6         31.51         38.32         4.50 o
   0  11   6        120.87        136.07         9.72 o
   1  11   6         71.97         78.84         7.02 o
   2  11   6          3.52          0.42         3.05 o
   3  11   6         30.38         26.55         4.99 o
   4  11   6         32.76         32.74        14.23 o
   5  11   6          0.22         -0.69         4.03 o
   6  11   6         59.38         71.46        13.98 o
   7  11   6          1.17          2.03         4.12 o
  -7  12   6          5.15         -3.27         4.71 o
  -6  12   6          0.05          1.07         2.46 o
  -5  12   6        134.22        125.46         9.69 o
  -4  12   6         15.27         18.24         3.65 o
  -3  12   6         67.19         74.36         7.09 o
  -2  12   6         12.10         15.74         4.48 o
  -1  12   6          1.25         -3.05         4.63 o
   0  12   6          1.97          1.12         4.04 o
   1  12   6         17.61         18.99         3.66 o
   2  12   6          1.67          3.87         2.01 o
   3  12   6          0.11          1.70         8.11 o
   4  12   6          5.48          2.60         4.86 o
   5  12   6        183.03        210.43        16.55 o
   6  12   6         21.11         27.24         9.38 o
  -6  13   6          0.08         -4.84         6.92 o
  -5  13   6         36.04         24.28         5.59 o
  -4  13   6         11.89         10.73         3.98 o
  -3  13   6          7.72         14.62         3.73 o
  -2  13   6        198.29        232.66        16.87 o
  -1  13   6         53.69         38.38         7.58 o
   0  13   6          5.18          1.20         2.63 o
   1  13   6         16.43         21.70         4.11 o
   2  13   6          0.90         -4.28         4.51 o
   3  13   6          8.18          4.55         4.45 o
   4  13   6         19.64         34.39        10.08 o
   5  13   6          0.12         14.15         7.89 o
  -4  14   6          1.19         -0.12         3.45 o
  -3  14   6          2.91          3.63         5.44 o
  -2  14   6          3.56          0.75         3.60 o
  -1  14   6          1.12          3.88         2.39 o
   0  14   6          8.36         14.67         3.64 o
   1  14   6          6.83          6.38         2.64 o
   2  14   6         25.31         31.43         7.78 o
   3  14   6          1.73          4.56         4.30 o
  -1  15   6        145.32        173.19        16.18 o
   0  15   6          1.30          4.93         4.17 o
   1  15   6         13.06         11.09        10.20 o
 -11   0   7        132.93        170.24        20.50 o
  -9   0   7         41.65         39.00         8.35 o
  -7   0   7        204.95        255.25        19.25 o
  -5   0   7        773.64        813.30        25.83 o
  -3   0   7        464.06        594.68        17.07 o
  -1   0   7      10238.50      11044.31       245.49 o
   1   0   7        350.36        338.70        12.69 o
   3   0   7       2496.95       2420.16        66.51 o
   5   0   7        168.70        155.73        18.39 o
   7   0   7        604.75        569.25        24.56 o
   9   0   7          6.78         -0.24         3.68 o
 -11   1   7          8.73          8.27         3.74 o
 -10   1   7         50.92         47.06         6.97 o
  -9   1   7          5.88          3.14         3.26 o
  -8   1   7         46.05         40.08         5.96 o
  -7   1   7        153.98        134.02        13.00 o
  -6   1   7          0.16          0.01         1.22 o
  -5   1   7         50.90         48.90         3.37 o
  -4   1   7         56.88         56.44         3.10 o
  -3   1   7          4.05          3.19         0.77 o
  -2   1   7        596.36        586.89        15.85 o
  -1   1   7        363.39        382.26        10.42 o
   0   1   7         50.50         56.80         2.79 o
   1   1   7       1091.74       1181.84        28.97 o
   2   1   7        679.48        672.76        19.04 o
   3   1   7         41.26         50.14         3.24 o
   4   1   7         43.72         54.24         3.55 o
   5   1   7          2.26          1.87         1.16 o
   6   1   7        454.72        423.89        13.99 o
   7   1   7        260.42        247.47        10.12 o
   8   1   7         72.06         70.32         5.60 o
   9   1   7          1.89          5.54         3.01 o
  10   1   7          4.31          4.85         2.70 o
 -11   2   7         10.50         16.03         4.31 o
 -10   2   7         22.86         26.28        13.31 o
  -9   2   7         19.51         17.49         6.02 o
  -8   2   7          0.01         -2.07         2.96 o
  -7   2   7          0.93         -1.21         2.87 o
  -6   2   7          0.03          1.15         0.78 o
  -5   2   7        208.04        211.19         6.54 o
  -4   2   7        302.70        333.00         9.41 o
  -3   2   7        166.30        180.91         6.11 o
  -2   2   7        177.87        166.53         6.40 o
  -1   2   7         10.53         10.05         1.04 o
   0   2   7       1168.58       1231.81        31.19 o
   1   2   7         64.33         67.72         3.23 o
   2   2   7        629.36        600.73        17.03 o
   3   2   7         68.65         81.32         4.38 o
   4   2   7        285.51        310.96        10.36 o
   5   2   7          0.07         -1.47         3.58 o
   6   2   7         52.91         46.23         4.53 o
   7   2   7         18.58         14.02         2.26 o
   8   2   7        104.07        108.22         7.76 o
   9   2   7          6.38          0.82         3.28 o
  10   2   7         17.46         24.38         8.53 o
 -11   3   7          1.08         -4.31         5.38 o
 -10   3   7          1.02          0.13         2.49 o
  -9   3   7         19.02         22.16         4.63 o
  -8   3   7        149.90        129.00        13.43 o
  -7   3   7        141.34        112.58         7.90 o
  -6   3   7         40.37         44.61         4.05 o
  -5   3   7          0.00          0.55         1.48 o
  -4   3   7         31.32         33.59         2.21 o
  -3   3   7          2.62          5.89         1.03 o
  -2   3   7        174.13        193.69         6.09 o
  -1   3   7         13.45         19.81         1.75 o
   0   3   7       2025.75       2120.97        48.72 o
   1   3   7       2877.00       2911.32        66.18 o
   2   3   7          0.20         -0.14         2.10 o
   3   3   7         13.27          9.56         2.12 o
   4   3   7          3.65          2.66         1.50 o
   5   3   7          0.07          0.36         0.90 o
   6   3   7         14.87         11.30         2.17 o
   7   3   7          0.35         -2.53         4.46 o
   8   3   7         26.02         17.80         3.52 o
   9   3   7          3.30         -2.28        10.42 o
  10   3   7         15.20         22.49         8.55 o
 -10   4   7         33.74         33.26        10.77 o
  -9   4   7         25.68         17.67         7.60 o
  -8   4   7         56.43         55.83         9.93 o
  -7   4   7         95.73         73.88         7.34 o
  -6   4   7         20.52         24.76         6.31 o
  -5   4   7        557.36        556.38        21.46 o
  -4   4   7          4.45          4.10         1.28 o
  -3   4   7         21.29         21.59         1.95 o
  -2   4   7        102.75        112.98         5.29 o
  -1   4   7         16.40          8.61         1.39 o
   0   4   7        100.02        105.91         4.30 o
   1   4   7        334.77        346.85         9.94 o
   2   4   7          4.61          4.06         0.98 o
   3   4   7          0.68          1.73         2.37 o
   4   4   7        407.66        423.39        17.61 o
   5   4   7          5.87          6.07         1.94 o
   6   4   7         48.26         39.58         3.62 o
   7   4   7         60.51         54.48        14.06 o
   8   4   7         51.06         58.45         7.55 o
   9   4   7        477.21        567.63        43.20 o
  10   4   7        107.77        153.44        22.60 o
 -10   5   7        243.40        283.31        28.23 o
  -9   5   7         16.92         16.49        11.99 o
  -8   5   7         19.03         21.41         5.78 o
  -7   5   7         16.24         23.31         4.60 o
  -6   5   7       1941.68       1955.03        65.62 o
  -5   5   7          2.20          1.81         1.80 o
  -4   5   7         77.29         74.98         5.47 o
  -3   5   7         23.71         26.06         2.13 o
  -2   5   7        681.12        728.01        21.23 o
  -1   5   7         82.43         84.30         7.37 o
   0   5   7       1238.64       1257.09        31.50 o
   1   5   7          0.78          0.98         0.99 o
   2   5   7         59.81         52.25         4.89 o
   3   5   7         19.12         14.60         2.20 o
   4   5   7         38.86         41.57         5.22 o
   5   5   7         64.87         63.13         6.01 o
   6   5   7        540.63        532.76        23.39 o
   7   5   7          6.33          2.83         5.93 o
   8   5   7         18.94         33.11         6.08 o
   9   5   7          0.51         13.09         6.91 o
 -10   6   7         58.58         70.62        13.93 o
  -9   6   7          0.87          1.15         3.49 o
  -8   6   7          0.03         -1.95         3.88 o
  -7   6   7        323.41        294.53        16.54 o
  -6   6   7         70.93         61.94         6.82 o
  -5   6   7        710.75        663.21        23.62 o
  -4   6   7          5.00         10.07         1.89 o
  -3   6   7          0.88          1.54         1.56 o
  -2   6   7         78.15         84.63         5.59 o
  -1   6   7          0.12          7.55         2.28 o
   0   6   7        166.19        184.37         7.05 o
   1   6   7        598.85        623.42        17.99 o
   2   6   7          0.02         -1.14         2.22 o
   3   6   7         24.15         17.60         2.46 o
   4   6   7        787.40        903.72        48.81 o
   5   6   7         23.05         19.86         7.15 o
   6   6   7          2.43          2.06         2.25 o
   7   6   7          4.74          0.25         3.52 o
   8   6   7         49.20         42.64        10.57 o
   9   6   7         13.24         17.32         7.45 o
 -10   7   7         10.73          4.43         4.59 o
  -9   7   7          0.04         -2.91         3.89 o
  -8   7   7          0.81          2.10         2.34 o
  -7   7   7         17.85          8.89         3.12 o
  -6   7   7         27.64         25.98         4.34 o
  -5   7   7        345.77        347.89        16.05 o
  -4   7   7         46.06         41.03         3.89 o
  -3   7   7          1.62          0.39         1.31 o
  -2   7   7          0.26          3.60         1.78 o
  -1   7   7         61.39         66.60         6.47 o
   0   7   7         18.60         19.75         1.80 o
   1   7   7        149.02        168.85        11.52 o
   2   7   7         11.23         11.09         1.97 o
   3   7   7        160.71        167.90        22.56 o
   4   7   7          0.00          7.99         3.20 o
   5   7   7          0.91          2.55         3.73 o
   6   7   7         69.39         67.75        21.20 o
   7   7   7          0.58          1.26         2.53 o
   8   7   7          0.00         14.63         6.46 o
   9   7   7         11.50          3.37         4.70 o
  -9   8   7          7.44         13.51         5.07 o
  -8   8   7          1.91          5.54         4.99 o
  -7   8   7         14.06         19.88        12.16 o
  -6   8   7         20.04         12.87        15.77 o
  -5   8   7          0.33          2.45         6.72 o
  -4   8   7         38.48         45.68         4.47 o
  -3   8   7         74.13         84.14         6.92 o
  -2   8   7        221.91        256.70        11.49 o
  -1   8   7         47.31         38.50         3.11 o
   0   8   7         18.16         16.58         2.02 o
   1   8   7        144.39        150.82        10.61 o
   2   8   7          9.54         12.19         1.90 o
   3   8   7         65.83         68.59         7.12 o
   4   8   7         88.27         87.61        19.94 o
   5   8   7         55.53         49.63         8.15 o
   6   8   7         42.40         38.85        12.67 o
   7   8   7          9.37          5.73         2.62 o
   8   8   7          4.08         16.22         7.79 o
  -9   9   7         35.82         53.31        14.08 o
  -8   9   7         65.88         63.66         9.08 o
  -7   9   7          8.05          6.82         5.57 o
  -6   9   7        256.39        209.69        13.10 o
  -5   9   7          8.84          7.56         2.44 o
  -4   9   7         16.31         13.65         2.26 o
  -3   9   7        208.37        207.43        12.09 o
  -2   9   7         73.29         91.25         5.95 o
  -1   9   7         26.50         39.31         3.25 o
   0   9   7          1.89         -0.43         2.91 o
   1   9   7          0.27          4.11         1.77 o
   2   9   7          1.36          7.40         5.61 o
   3   9   7         54.72         47.72        14.07 o
   4   9   7         11.31         20.13         4.66 o
   5   9   7        118.42        119.94        10.74 o
   6   9   7        160.18        153.12        23.29 o
   7   9   7          5.35          6.00         5.52 o
   8   9   7         11.30         12.93         7.41 o
  -8  10   7         15.77         16.77         5.02 o
  -7  10   7          6.13          8.02         3.47 o
  -6  10   7          0.00          0.69         1.90 o
  -5  10   7         10.04          9.93         4.08 o
  -4  10   7         12.53         13.75         2.54 o
  -3  10   7         11.16          2.66         1.65 o
  -2  10   7          0.11          2.07         1.82 o
  -1  10   7        475.74        539.37        17.02 o
   0  10   7         98.71        102.88         6.52 o
   1  10   7        308.41        304.77        14.56 o
   2  10   7        356.51        398.85        17.22 o
   3  10   7        352.15        353.88        35.53 o
   4  10   7         64.07         71.20         8.40 o
   5  10   7         61.17         62.08         8.14 o
   6  10   7         20.37          8.91        14.89 o
   7  10   7         71.71         74.37        14.91 o
  -7  11   7         39.18         59.73         8.72 o
  -6  11   7         10.63         10.82         3.95 o
  -5  11   7         61.92         59.31         7.86 o
  -4  11   7          8.15          3.71         3.22 o
  -3  11   7         40.95         43.27         4.33 o
  -2  11   7          0.39          3.58         2.44 o
  -1  11   7         17.21         20.72         3.98 o
   0  11   7         12.62         20.13         4.43 o
   1  11   7        190.01        206.30        10.94 o
   2  11   7         45.62         38.80         7.35 o
   3  11   7         31.86         33.80         5.61 o
   4  11   7          0.16          1.41         2.63 o
   5  11   7         13.76         16.00         6.01 o
   6  11   7          5.33          4.89         4.82 o
  -6  12   7          0.01         -0.60         4.00 o
  -5  12   7          0.01          2.73         2.17 o
  -4  12   7         36.33         32.11         4.19 o
  -3  12   7         29.68         36.91         5.13 o
  -2  12   7        249.82        243.36        20.13 o
  -1  12   7         56.00         73.35         7.27 o
   0  12   7         10.45         13.66         3.52 o
   1  12   7          8.80         10.19         2.46 o
   2  12   7         43.18         41.28        11.32 o
   3  12   7         28.76         21.79         5.28 o
   4  12   7         26.33         33.97        11.11 o
   5  12   7         11.13         13.15        13.41 o
   6  12   7         22.93         16.90         7.85 o
  -5  13   7         33.14         34.81         7.24 o
  -4  13   7          9.35         19.87         4.07 o
  -3  13   7         18.30         12.68         4.03 o
  -2  13   7          2.27          6.72         3.95 o
  -1  13   7          2.36          6.50         4.63 o
   0  13   7         55.39         52.28         6.54 o
   1  13   7          0.04          0.58         2.39 o
   2  13   7          0.02         -1.93         5.50 o
   3  13   7         25.69         32.51         6.51 o
   4  13   7         21.52         16.42         5.19 o
  -4  14   7          1.20         -2.72         6.18 o
  -3  14   7          4.98         -0.92         6.49 o
  -2  14   7         11.22         18.00         5.81 o
  -1  14   7         11.10         14.90         3.73 o
   0  14   7          1.18          2.43         2.35 o
   1  14   7          2.84         -2.52         4.87 o
   2  14   7          1.28          2.64         3.35 o
   3  14   7          2.23          6.16        10.04 o
 -10   0   8        152.65        166.16        19.29 o
  -8   0   8        809.34        653.32        37.00 o
  -6   0   8        104.64        118.08         9.15 o
  -4   0   8        138.87        141.81         9.91 o
  -2   0   8       3297.34       3423.81        78.23 o
   0   0   8        638.93        827.10        30.24 o
   2   0   8       5813.77       5505.54       151.36 o
   4   0   8         26.97         32.28        10.54 o
   6   0   8         16.56         10.19         5.09 o
   8   0   8         60.28         57.41         8.58 o
  10   0   8         16.54         18.95         6.20 o
 -11   1   8          9.43         12.40         5.20 o
 -10   1   8          3.30          2.86         2.37 o
  -9   1   8          1.02          3.12         4.71 o
  -8   1   8        183.64        156.86        11.87 o
  -7   1   8         98.32         82.58         7.42 o
  -6   1   8          0.49          0.75         1.21 o
  -5   1   8          1.29          0.20         1.06 o
  -4   1   8        295.66        308.95        11.15 o
  -3   1   8        255.60        267.16         8.02 o
  -2   1   8         31.84         42.57         2.51 o
  -1   1   8        117.82        128.24         5.16 o
   0   1   8        577.09        618.87        16.37 o
   1   1   8       2534.56       2609.70        66.31 o
   2   1   8        935.02        983.49        31.56 o
   3   1   8          0.01          0.59         1.20 o
   4   1   8          0.18          0.75         1.24 o
   5   1   8         10.43         11.28         1.93 o
   6   1   8         90.44         93.57         5.50 o
   7   1   8          2.46          0.99         2.26 o
   8   1   8         61.82         55.58         5.30 o
   9   1   8         50.68         50.14         5.26 o
  10   1   8          6.13          3.28         2.80 o
 -11   2   8          0.55         -1.21         3.97 o
 -10   2   8          2.57          6.17         3.21 o
  -9   2   8         29.77         29.41         5.20 o
  -8   2   8         12.12         15.60         5.15 o
  -7   2   8        289.43        243.64        11.32 o
  -6   2   8         12.50         14.81         3.00 o
  -5   2   8        123.96        106.57         5.18 o
  -4   2   8         19.52         20.15         1.78 o
  -3   2   8        244.07        236.94         8.10 o
  -2   2   8          6.64          8.29         1.82 o
  -1   2   8        680.15        744.09        22.37 o
   0   2   8          1.61          0.11         0.88 o
   1   2   8        656.96        650.61        16.99 o
   2   2   8         36.72         38.80         3.17 o
   3   2   8          7.11          6.76         1.89 o
   4   2   8        104.38        101.75         5.34 o
   5   2   8         24.07         15.38         2.19 o
   6   2   8         24.22         19.29         2.46 o
   7   2   8        190.80        173.65         9.10 o
   8   2   8          0.62         -2.30         3.55 o
   9   2   8          5.07          1.71         2.18 o
  10   2   8          1.97          4.83         4.27 o
 -10   3   8         44.22         33.85         6.33 o
  -9   3   8          0.16          4.83         2.69 o
  -8   3   8         66.87         42.17         6.21 o
  -7   3   8        165.23        127.61        10.09 o
  -6   3   8         13.44         12.52         1.87 o
  -5   3   8         13.15         11.47         1.45 o
  -4   3   8        955.34        923.16        28.03 o
  -3   3   8          1.43          4.01         1.21 o
  -2   3   8        213.13        243.76         8.27 o
  -1   3   8        202.09        246.86         8.34 o
   0   3   8       1979.39       2140.55        49.79 o
   1   3   8         16.57         23.33         1.91 o
   2   3   8         27.67         21.66         2.65 o
   3   3   8        207.40        204.91         9.90 o
   4   3   8        138.52        137.70         6.26 o
   5   3   8         59.20         56.88         6.02 o
   6   3   8          4.62         10.58         2.20 o
   7   3   8          2.20         -1.25         3.37 o
   8   3   8         66.78         62.73         6.49 o
   9   3   8          0.35          2.89         2.44 o
 -10   4   8         56.97         57.92         8.22 o
  -9   4   8          1.06         -0.28         4.65 o
  -8   4   8          3.22          4.98         6.72 o
  -7   4   8         73.75         75.88        16.03 o
  -6   4   8          2.35          4.73         2.51 o
  -5   4   8        350.67        306.43        12.07 o
  -4   4   8          7.31          8.96         1.85 o
  -3   4   8         11.67          9.46         1.38 o
  -2   4   8        426.57        446.83        13.12 o
  -1   4   8         30.99         34.18         2.35 o
   0   4   8         32.00         24.78         2.00 o
   1   4   8         33.57         36.68         3.24 o
   2   4   8          0.75          2.87         1.39 o
   3   4   8          1.38          1.31         1.29 o
   4   4   8         51.00         55.69         6.44 o
   5   4   8          2.48          3.46         2.11 o
   6   4   8          9.27          3.37         2.13 o
   7   4   8         25.19         25.36         5.19 o
   8   4   8         20.46         11.48         3.66 o
   9   4   8         59.91         71.25        13.84 o
 -10   5   8          6.63          1.43         5.02 o
  -9   5   8        119.11        123.09        11.35 o
  -8   5   8         18.11         17.76         7.48 o
  -7   5   8          1.60          4.01         2.62 o
  -6   5   8        349.08        320.29        16.69 o
  -5   5   8       1125.51       1074.74        29.81 o
  -4   5   8        252.03        250.90        14.36 o
  -3   5   8        336.01        345.01        18.86 o
  -2   5   8         31.38         32.42         3.04 o
  -1   5   8       1177.12       1242.12        48.23 o
   0   5   8          8.18          6.43         1.36 o
   1   5   8         19.38         17.37         1.75 o
   2   5   8         78.40         83.09         8.59 o
   3   5   8         53.45         45.04         6.63 o
   4   5   8         41.86         47.93         4.41 o
   5   5   8        224.35        231.11        13.86 o
   6   5   8         34.74         38.61         9.43 o
   7   5   8          5.65          6.29         4.02 o
   8   5   8         18.57         21.48         5.01 o
   9   5   8        112.40         88.53        16.38 o
 -10   6   8         52.15         48.30        11.62 o
  -9   6   8         75.70         76.32         9.18 o
  -8   6   8         14.04         19.05         4.61 o
  -7   6   8          1.50          0.81         4.64 o
  -6   6   8        205.83        183.16        12.32 o
  -5   6   8        554.06        535.52        21.64 o
  -4   6   8         60.68         45.58         5.83 o
  -3   6   8        314.71        332.53        13.02 o
  -2   6   8        580.32        615.53        18.55 o
  -1   6   8        165.65        228.49        11.84 o
   0   6   8          7.12          4.60         1.07 o
   1   6   8         92.55         91.04         6.56 o
   2   6   8        758.19        779.86        32.57 o
   3   6   8         18.53         20.97         2.87 o
   4   6   8        395.82        408.30        19.11 o
   5   6   8         21.06         26.38         4.76 o
   6   6   8          7.47          4.08         4.92 o
   7   6   8         13.46         18.64         9.47 o
   8   6   8         16.78         23.70         5.16 o
   9   6   8        111.56        121.60        19.83 o
  -9   7   8         22.31         11.01         6.21 o
  -8   7   8          0.00         -1.24         3.39 o
  -7   7   8          5.74          6.11         8.87 o
  -6   7   8         25.13         23.96         9.01 o
  -5   7   8         48.11         44.77         4.34 o
  -4   7   8        791.83        753.51        27.37 o
  -3   7   8         22.31         19.96         2.44 o
  -2   7   8         70.48         90.73         5.53 o
  -1   7   8         39.19         35.20         3.26 o
   0   7   8         56.29         59.01         3.71 o
   1   7   8          2.56          3.12         1.45 o
   2   7   8         35.34         35.14         3.66 o
   3   7   8        122.56        115.84         9.27 o
   4   7   8        183.50        203.83        13.13 o
   5   7   8        205.79        200.63        22.70 o
   6   7   8          1.58          1.71         7.76 o
   7   7   8          3.22          4.94         2.86 o
   8   7   8         37.17         32.74        10.59 o
  -9   8   8          0.01         -5.52         6.66 o
  -8   8   8          1.18          0.81         3.85 o
  -7   8   8         52.58         53.60         7.17 o
  -6   8   8         73.96         56.13         5.46 o
  -5   8   8          9.60         11.55         2.42 o
  -4   8   8         19.56         17.03         7.00 o
  -3   8   8         21.54         21.29         3.80 o
  -2   8   8         19.43         34.46         4.83 o
  -1   8   8         33.28         29.10         4.87 o
   0   8   8         28.89         31.61         2.61 o
   1   8   8        141.76        141.07        10.41 o
   2   8   8          4.22          2.02         4.23 o
   3   8   8         18.81         11.63         6.57 o
   4   8   8          0.05          0.92         5.32 o
   5   8   8          1.53          4.76         2.74 o
   6   8   8         18.99         14.87        12.42 o
   7   8   8         15.69         13.59         6.74 o
   8   8   8         13.88         16.11         7.24 o
  -8   9   8         42.77         34.62         9.79 o
  -7   9   8         37.79         56.11        11.43 o
  -6   9   8          1.71          5.20         3.98 o
  -5   9   8         11.67          9.59         2.58 o
  -4   9   8          8.46          2.78         5.59 o
  -3   9   8        250.68        254.65        10.88 o
  -2   9   8        381.11        441.11        14.69 o
  -1   9   8          9.79         13.97         2.10 o
   0   9   8         18.61         16.89         2.35 o
   1   9   8         74.85         77.14         5.46 o
   2   9   8         16.14         19.12         3.61 o
   3   9   8         26.87         21.97         4.60 o
   4   9   8         26.01         29.61        22.23 o
   5   9   8        114.73        123.72        11.22 o
   6   9   8         40.50         43.19        14.66 o
   7   9   8         16.68         27.15         9.52 o
  -8  10   8         22.37         39.02         7.63 o
  -7  10   8          7.81         12.21         4.05 o
  -6  10   8          2.43          4.26         4.72 o
  -5  10   8          5.65          6.38         2.80 o
  -4  10   8          3.71         -0.14         4.12 o
  -3  10   8        272.96        283.24        12.21 o
  -2  10   8        341.77        343.07        13.73 o
  -1  10   8          1.77         -1.66         3.57 o
   0  10   8         74.46         68.10         5.03 o
   1  10   8         10.89          9.75         3.10 o
   2  10   8        356.42        360.40        19.49 o
   3  10   8         50.06         43.65         6.59 o
   4  10   8         21.35         18.93         4.42 o
   5  10   8        114.56        128.14        14.41 o
   6  10   8         19.81         14.04         4.77 o
   7  10   8          0.00          1.48         4.39 o
  -7  11   8         31.71         35.06         6.89 o
  -6  11   8          1.85         -2.59         3.95 o
  -5  11   8         14.98         15.37         2.88 o
  -4  11   8          0.47         -0.31         3.74 o
  -3  11   8          1.69          0.06         1.88 o
  -2  11   8          1.28          0.28         1.70 o
  -1  11   8         62.55         70.54         8.77 o
   0  11   8         20.05         11.75         5.25 o
   1  11   8         36.41         35.38         7.28 o
   2  11   8        358.47        324.85        24.81 o
   3  11   8          0.26         -0.03         6.53 o
   4  11   8          7.79          5.20         4.42 o
   5  11   8          0.08          0.96         3.85 o
   6  11   8         40.17         45.71        11.75 o
  -6  12   8          0.44          0.11         2.17 o
  -5  12   8          1.94          0.97         3.88 o
  -4  12   8          1.61          1.62         5.39 o
  -3  12   8        122.63        106.26         8.81 o
  -2  12   8          3.54          2.90         3.34 o
  -1  12   8         37.62         31.34         4.93 o
   0  12   8          0.60         18.88         5.03 o
   1  12   8        178.27        166.71        11.46 o
   2  12   8          4.44          6.16         2.97 o
   3  12   8         58.53         39.15         6.71 o
   4  12   8          0.80         -5.04         5.07 o
   5  12   8         59.82         44.99         7.81 o
  -5  13   8         20.80         18.71         4.37 o
  -4  13   8         26.70         41.55         5.90 o
  -3  13   8         70.55         59.07         6.93 o
  -2  13   8        109.70        141.74        11.24 o
  -1  13   8          3.46          4.55         4.25 o
   0  13   8          3.03          1.97         3.37 o
   1  13   8          3.14          2.74         3.35 o
   2  13   8          0.01         -0.04         6.32 o
   3  13   8         41.07         47.93        11.91 o
   4  13   8          0.42         -2.27         8.37 o
  -3  14   8          1.24          2.47         6.42 o
  -2  14   8          0.46          5.56         3.32 o
  -1  14   8          4.59          6.70         2.81 o
   0  14   8          0.20          1.43         2.57 o
   1  14   8          1.48         -1.72         6.71 o
   2  14   8          1.46         -0.51         6.47 o
 -11   0   9          4.75          2.80         4.04 o
  -9   0   9        671.13        644.67        40.85 o
  -7   0   9         71.51        110.57         8.89 o
  -5   0   9        992.13       1002.11        28.31 o
  -3   0   9       1017.23       1064.87        27.06 o
  -1   0   9       2995.02       3193.06        75.02 o
   1   0   9        245.91        242.62        11.83 o
   3   0   9       5533.72       5609.51       138.11 o
   5   0   9         26.38         27.16         5.22 o
   7   0   9          0.40          3.75         3.11 o
   9   0   9          5.78         14.83         4.79 o
 -10   1   9         11.84         14.18         5.33 o
  -9   1   9          5.42          0.65         2.29 o
  -8   1   9         63.16         49.27         5.13 o
  -7   1   9        156.51        128.77         8.75 o
  -6   1   9         12.46         10.66         1.38 o
  -5   1   9         76.88         81.26         3.98 o
  -4   1   9         17.72         18.43         1.53 o
  -3   1   9         67.33         74.00         3.53 o
  -2   1   9         64.42         61.63         3.23 o
  -1   1   9          7.26         10.23         3.81 o
   0   1   9         20.03         19.41         1.97 o
   1   1   9         12.59          8.78         1.51 o
   2   1   9       1654.91       1736.59        42.33 o
   3   1   9        733.24        725.79        20.16 o
   4   1   9         56.17         48.28         3.56 o
   5   1   9         33.79         39.88         3.45 o
   6   1   9          8.74         12.19         2.32 o
   7   1   9         45.91         45.23         4.14 o
   8   1   9         52.01         45.21         4.43 o
   9   1   9         22.70         16.74         3.34 o
 -10   2   9         10.16          2.90         2.41 o
  -9   2   9          2.25          2.65         4.23 o
  -8   2   9         51.17         47.58         6.72 o
  -7   2   9         74.12         71.07         6.77 o
  -6   2   9        178.08        159.85         7.26 o
  -5   2   9        206.14        218.43         7.65 o
  -4   2   9        106.99        108.01         4.74 o
  -3   2   9         17.07         18.42         2.24 o
  -2   2   9        285.49        320.79        10.74 o
  -1   2   9         35.33         36.67         2.84 o
   0   2   9        358.33        378.34        13.59 o
   1   2   9          6.00          3.48         2.22 o
   2   2   9        471.50        450.64        13.54 o
   3   2   9          0.25          1.91         1.90 o
   4   2   9          1.61          4.90         2.28 o
   5   2   9         12.43         10.58         1.92 o
   6   2   9         15.76         14.51         3.25 o
   7   2   9          0.46         -1.34         3.81 o
   8   2   9        101.17         89.46         8.04 o
   9   2   9          0.21          0.21         2.11 o
 -10   3   9         13.40         12.62         4.24 o
  -9   3   9        333.66        306.23        19.22 o
  -8   3   9        149.89        136.97        11.40 o
  -7   3   9        275.37        209.83        13.64 o
  -6   3   9         25.74         27.21         5.21 o
  -5   3   9          0.32          2.87         1.27 o
  -4   3   9       1286.67       1280.13        45.85 o
  -3   3   9          4.62          6.21         1.31 o
  -2   3   9        292.07        325.29        10.46 o
  -1   3   9       1520.86       1578.21        38.61 o
   0   3   9        180.55        234.44         9.97 o
   1   3   9        128.56        161.42         5.95 o
   2   3   9        265.76        236.47         9.98 o
   3   3   9          0.42          2.51         1.16 o
   4   3   9        339.69        336.16        11.59 o
   5   3   9         14.50         19.28         3.91 o
   6   3   9         36.36         39.68         3.76 o
   7   3   9          4.28          0.65         2.21 o
   8   3   9          0.97         -2.00         3.17 o
   9   3   9          4.35          5.00         2.75 o
 -10   4   9          4.94          9.96         3.90 o
  -9   4   9         46.62         48.86         7.40 o
  -8   4   9          9.81         11.05         3.89 o
  -7   4   9         29.16         23.45         4.68 o
  -6   4   9          3.58          3.33         4.05 o
  -5   4   9        142.81        163.20        20.54 o
  -4   4   9          5.61          6.11         1.46 o
  -3   4   9         43.75         36.35         3.85 o
  -2   4   9        161.30        173.58         7.44 o
  -1   4   9          0.53          2.42         1.80 o
   0   4   9         42.56         44.25         2.86 o
   1   4   9        103.39        100.92         4.79 o
   2   4   9         12.07         17.91         2.01 o
   3   4   9        111.38        121.02         5.83 o
   4   4   9         22.93         21.98         2.58 o
   5   4   9        699.55        706.46        26.81 o
   6   4   9         66.24         62.43         6.07 o
   7   4   9        133.04        132.76        16.55 o
   8   4   9         13.77         13.36        12.54 o
   9   4   9         70.17         83.04        15.62 o
 -10   5   9        174.47        182.84        23.04 o
  -9   5   9          1.22         -2.71         3.21 o
  -8   5   9         78.47         70.21        10.31 o
  -7   5   9          7.64          2.18         2.30 o
  -6   5   9       1383.61       1333.07        46.53 o
  -5   5   9         67.36         57.60         6.86 o
  -4   5   9        268.22        286.46        13.36 o
  -3   5   9         40.84         48.50         3.93 o
  -2   5   9        298.15        289.46        10.00 o
  -1   5   9          0.04          1.03         1.17 o
   0   5   9        807.74        827.22        22.14 o
   1   5   9         74.89         74.40         4.08 o
   2   5   9        107.54        104.59         5.87 o
   3   5   9          9.05          7.32         1.43 o
   4   5   9         34.04         36.22         5.97 o
   5   5   9         51.83         47.75         6.41 o
   6   5   9         34.22         33.68         5.70 o
   7   5   9         46.02         39.01         6.38 o
   8   5   9         59.47         61.18         8.61 o
   9   5   9          0.11         -0.61         4.60 o
 -10   6   9         58.68         73.01        14.97 o
  -9   6   9         13.86         12.67         5.85 o
  -8   6   9         63.05         74.16        13.51 o
  -7   6   9         13.65         12.45         3.71 o
  -6   6   9         70.61         54.02         5.92 o
  -5   6   9          1.09          4.36         1.62 o
  -4   6   9        747.10        763.51        26.86 o
  -3   6   9        373.51        358.11        13.01 o
  -2   6   9        314.15        332.54        12.14 o
  -1   6   9          7.97         16.20         2.45 o
   0   6   9          8.01         10.10         1.93 o
   1   6   9         38.42         42.39         3.04 o
   2   6   9         42.11         41.98         4.11 o
   3   6   9        255.44        250.02        26.00 o
   4   6   9         65.93         73.98         7.71 o
   5   6   9          1.55          8.08         6.92 o
   6   6   9          0.69          2.91         3.06 o
   7   6   9          0.03         -4.45         4.59 o
   8   6   9         10.84          9.44         4.52 o
  -9   7   9         84.41        101.47        16.42 o
  -8   7   9         13.65         12.88         3.88 o
  -7   7   9          0.06         -2.94         3.90 o
  -6   7   9         19.93         17.95         3.10 o
  -5   7   9        143.17        132.68         7.78 o
  -4   7   9        207.01        210.85        22.06 o
  -3   7   9         12.75          8.12         2.79 o
  -2   7   9        170.46        157.98        13.49 o
  -1   7   9          6.45          4.45         2.05 o
   0   7   9          1.06         -1.90         2.89 o
   1   7   9        162.80        161.20         7.75 o
   2   7   9         38.63         38.59         4.20 o
   3   7   9         54.32         57.01         9.21 o
   4   7   9         69.56         74.42         8.13 o
   5   7   9         65.28         81.34         8.85 o
   6   7   9        204.83        182.77        14.02 o
   7   7   9          2.94          9.37         5.85 o
   8   7   9          0.56         -1.21         3.83 o
  -9   8   9          0.40         -4.54         6.31 o
  -8   8   9         37.96         35.37         9.20 o
  -7   8   9         18.19         28.28         5.56 o
  -6   8   9        202.78        220.14        14.21 o
  -5   8   9        134.58        120.17         7.99 o
  -4   8   9         25.95         20.80         4.63 o
  -3   8   9         45.42         44.75         4.77 o
  -2   8   9         89.45        101.14         6.34 o
  -1   8   9         13.63         18.15         2.44 o
   0   8   9         56.68         63.35         4.73 o
   1   8   9         26.30         34.71         3.60 o
   2   8   9          7.56         12.41         5.40 o
   3   8   9         11.51          5.21         5.34 o
   4   8   9         12.41         14.51         4.51 o
   5   8   9         10.06          7.16         3.14 o
   6   8   9          4.71         10.82         9.22 o
   7   8   9          0.83          1.06         7.94 o
   8   8   9          2.16          5.16         4.28 o
  -8   9   9         40.09         71.08        14.26 o
  -7   9   9         18.06         13.34         6.31 o
  -6   9   9         36.63         26.83         5.14 o
  -5   9   9          0.78         -1.25         4.21 o
  -4   9   9          7.13          7.08         2.63 o
  -3   9   9        383.68        404.26        17.16 o
  -2   9   9        124.15        122.77         6.50 o
  -1   9   9         12.98         11.28         2.21 o
   0   9   9          0.43          6.67         3.69 o
   1   9   9        265.80        291.16        25.50 o
   2   9   9        616.37        632.28        28.07 o
   3   9   9         76.07         66.24         8.01 o
   4   9   9         13.46          6.98         4.02 o
   5   9   9         75.26         68.64         8.38 o
   6   9   9         50.17         55.48        11.76 o
   7   9   9          3.53          4.53         4.34 o
  -8  10   9         11.48         15.16        13.38 o
  -7  10   9         11.11         15.94         4.39 o
  -6  10   9          5.79          7.24         4.78 o
  -5  10   9         26.57         21.11         3.18 o
  -4  10   9         34.26         19.05         6.60 o
  -3  10   9        497.51        523.61        22.40 o
  -2  10   9         65.44         61.20         5.43 o
  -1  10   9         82.82         83.80         6.13 o
   0  10   9          1.11          0.54         2.42 o
   1  10   9         17.28         14.26         4.36 o
   2  10   9         31.34         37.32        15.68 o
   3  10   9        378.04        367.79        23.82 o
   4  10   9          8.53          8.98         6.03 o
   5  10   9          9.29          9.05         3.81 o
   6  10   9          7.42          6.67         3.89 o
  -7  11   9         62.09         83.58        19.43 o
  -6  11   9          0.20          4.13         5.78 o
  -5  11   9         10.41          9.37         3.16 o
  -4  11   9          4.73          2.42         1.91 o
  -3  11   9         59.61         67.18        10.39 o
  -2  11   9          9.77         14.12         2.72 o
  -1  11   9        156.45        168.28         9.52 o
   0  11   9         12.55         14.21         3.66 o
   1  11   9        187.45        194.96        12.33 o
   2  11   9         59.81         60.82         6.66 o
   3  11   9         18.57         18.57        16.05 o
   4  11   9         16.52         13.46         4.70 o
   5  11   9          2.11         -1.32         4.06 o
   6  11   9          9.98         16.89         6.79 o
  -6  12   9          0.14          4.04         4.05 o
  -5  12   9          2.27          0.12         2.36 o
  -4  12   9         53.85         35.57         7.14 o
  -3  12   9         64.99         70.24        10.62 o
  -2  12   9         94.10        110.83         9.50 o
  -1  12   9         58.85         60.75         7.02 o
   0  12   9         39.38         40.35         6.81 o
   1  12   9          7.24          0.37         2.41 o
   2  12   9         40.37         45.20         6.51 o
   3  12   9          6.07          4.93         3.92 o
   4  12   9          1.60         -1.91         8.10 o
   5  12   9          0.16         -0.92         8.72 o
  -4  13   9          8.55         14.42         3.67 o
  -3  13   9          9.24          7.72         2.89 o
  -2  13   9          3.50          2.21         2.83 o
  -1  13   9         51.52         65.57         7.60 o
   0  13   9          0.82          2.46         3.82 o
   1  13   9         21.83         32.95         5.49 o
   2  13   9         10.40          8.55         3.37 o
   3  13   9          0.04          2.31         4.03 o
  -2  14   9          6.15         13.14         6.25 o
  -1  14   9          7.69         11.54         4.78 o
   0  14   9          0.51          1.44         2.52 o
   1  14   9          0.03          1.85         2.71 o
 -10   0  10        109.84        108.06        16.33 o
  -8   0  10        183.71        164.27        12.08 o
  -6   0  10         60.20         63.18         5.01 o
  -4   0  10         16.03         21.93         4.16 o
  -2   0  10        970.51        918.22        26.77 o
   0   0  10       3449.67       3863.39       179.10 o
   2   0  10       1421.37       1390.28       106.14 o
   4   0  10        443.75        432.00        19.56 o
   6   0  10        182.28        187.14        13.02 o
   8   0  10         78.66         89.53         8.16 o
 -10   1  10          9.05          3.71         2.57 o
  -9   1  10         26.21         28.94         5.66 o
  -8   1  10          0.08          1.32         1.55 o
  -7   1  10        137.30        123.00         6.31 o
  -6   1  10         50.21         50.91         3.25 o
  -5   1  10          0.00          0.22         1.07 o
  -4   1  10         15.80         13.93         1.47 o
  -3   1  10         63.34         75.95         3.60 o
  -2   1  10        192.05        205.04         7.21 o
  -1   1  10       1042.40       1201.45        36.81 o
   0   1  10        391.05        435.56        13.05 o
   1   1  10        105.74         89.73         4.97 o
   2   1  10        800.75        846.76        22.87 o
   3   1  10        250.89        272.20         9.87 o
   4   1  10        547.63        545.72        16.92 o
   5   1  10         66.21         73.70         5.56 o
   6   1  10         34.02         32.92         3.42 o
   7   1  10        349.24        338.29        18.49 o
   8   1  10         93.45         87.06         6.49 o
   9   1  10          7.95          5.51         2.19 o
 -10   2  10          0.92          5.22         6.56 o
  -9   2  10         10.97         10.31         3.85 o
  -8   2  10         13.63          9.95        10.08 o
  -7   2  10         62.87         62.14         4.82 o
  -6   2  10         39.23         36.76         3.15 o
  -5   2  10        103.34         88.32         4.40 o
  -4   2  10         84.89         80.86         4.19 o
  -3   2  10        649.09        662.13        21.14 o
  -2   2  10         23.14         20.32         2.85 o
  -1   2  10        121.55        128.83         5.66 o
   0   2  10         77.77         75.69         4.11 o
   1   2  10        249.27        261.48        11.18 o
   2   2  10          1.70         -0.03         2.80 o
   3   2  10        442.21        439.26        13.94 o
   4   2  10        135.92        139.45         6.78 o
   5   2  10          2.77          8.32         2.82 o
   6   2  10         71.11         59.31         4.62 o
   7   2  10          2.47          2.31         2.07 o
   8   2  10         11.74          6.70         2.77 o
   9   2  10         29.91         23.40         4.82 o
 -10   3  10          1.95          3.79         2.79 o
  -9   3  10         26.79         25.81         8.54 o
  -8   3  10         12.72         17.14         4.28 o
  -7   3  10        115.15         91.12        17.01 o
  -6   3  10         91.45         87.98         6.77 o
  -5   3  10        550.45        555.42        25.52 o
  -4   3  10       2433.92       2318.19        63.78 o
  -3   3  10         16.83         17.94         2.38 o
  -2   3  10         26.67         20.75         2.20 o
  -1   3  10        232.68        223.89         8.57 o
   0   3  10          3.70          5.22         2.90 o
   1   3  10        143.59        151.56         6.52 o
   2   3  10         77.05         66.80         4.08 o
   3   3  10        582.87        525.74        16.09 o
   4   3  10        481.61        525.84        16.65 o
   5   3  10         22.46         23.19         3.12 o
   6   3  10          1.28          0.93         1.98 o
   7   3  10          0.52         -0.34         6.16 o
   8   3  10         17.45         11.29         3.19 o
   9   3  10          0.19         -2.34         5.39 o
 -10   4  10          9.24         11.93         5.00 o
  -9   4  10         23.27         30.79         5.95 o
  -8   4  10          2.98          2.04         3.63 o
  -7   4  10         61.65         59.28        11.76 o
  -6   4  10          0.91         -0.39        10.02 o
  -5   4  10        247.09        231.01        10.53 o
  -4   4  10        211.34        233.12        13.82 o
  -3   4  10         97.04        107.28         5.92 o
  -2   4  10         20.66         21.05         2.34 o
  -1   4  10        394.24        428.86        14.65 o
   0   4  10        298.96        340.88        11.33 o
   1   4  10        226.49        189.78         9.72 o
   2   4  10         25.88         20.82         2.10 o
   3   4  10        162.67        159.21         7.13 o
   4   4  10        579.98        618.52        24.14 o
   5   4  10        381.63        416.48        16.30 o
   6   4  10          0.24         -2.33         3.40 o
   7   4  10         46.64         43.48         8.63 o
   8   4  10         37.79         33.67        16.82 o
   9   4  10          1.47          4.29         6.61 o
 -10   5  10          9.81         10.32         5.58 o
  -9   5  10         65.64         66.35         8.89 o
  -8   5  10         18.80         17.79         4.44 o
  -7   5  10          3.08          6.99         3.10 o
  -6   5  10         26.53         24.73         4.92 o
  -5   5  10       2727.10       2681.78        68.31 o
  -4   5  10          0.06         -0.52         3.40 o
  -3   5  10          8.23         14.58         3.09 o
  -2   5  10         60.42         56.66         5.67 o
  -1   5  10       1019.04       1068.44        28.48 o
   0   5  10        132.96        142.49         7.66 o
   1   5  10        296.38        316.09        15.24 o
   2   5  10        102.84        105.42         7.25 o
   3   5  10         18.24         14.00         2.37 o
   4   5  10         26.79         28.58         9.61 o
   5   5  10          4.25         12.80         6.80 o
   6   5  10          9.33         13.69         7.66 o
   7   5  10        102.94        103.65        11.25 o
   8   5  10          0.06         -4.80        10.08 o
  -9   6  10         31.03         51.97         7.99 o
  -8   6  10          6.29          7.47         3.57 o
  -7   6  10         13.82         19.01        10.30 o
  -6   6  10        285.74        285.31        16.97 o
  -5   6  10         34.34         41.24         3.97 o
  -4   6  10        889.42        909.70        38.62 o
  -3   6  10        888.84        861.53        26.14 o
  -2   6  10          0.81         -0.29         3.10 o
  -1   6  10        176.71        199.87         8.97 o
   0   6  10        131.17        130.51         7.23 o
   1   6  10          1.21          2.06         1.46 o
   2   6  10        191.68        199.45         9.91 o
   3   6  10          6.53         -2.48         4.56 o
   4   6  10         23.43         20.77         7.43 o
   5   6  10        595.81        612.20        28.02 o
   6   6  10         30.05         38.62         6.44 o
   7   6  10          0.07         -0.42         4.77 o
   8   6  10         18.12         10.95         4.27 o
  -9   7  10          0.04          1.96         5.55 o
  -8   7  10         40.30         39.68        20.27 o
  -7   7  10          4.84          5.70         3.40 o
  -6   7  10         95.34        117.87        15.52 o
  -5   7  10          7.93          5.93         2.21 o
  -4   7  10         72.16         73.50         6.55 o
  -3   7  10          0.60         -1.01         3.34 o
  -2   7  10          2.09          0.04         2.30 o
  -1   7  10          0.06         -0.31         2.90 o
   0   7  10          2.47          2.36         1.57 o
   1   7  10         43.66         39.96         3.80 o
   2   7  10         97.42         94.32         6.54 o
   3   7  10          0.21         -1.11         6.13 o
   4   7  10         13.39         14.78         3.99 o
   5   7  10         72.51         82.26         9.15 o
   6   7  10          1.27         -2.17         8.79 o
   7   7  10          3.08         -3.31        14.24 o
   8   7  10          0.07          1.72         4.80 o
  -8   8  10         20.66         30.39         9.39 o
  -7   8  10         10.27         10.23         3.56 o
  -6   8  10         51.87         60.70        10.98 o
  -5   8  10         18.23         20.56         3.29 o
  -4   8  10          7.45         11.22         3.34 o
  -3   8  10         13.54          6.70         1.96 o
  -2   8  10          0.22          2.20         1.69 o
  -1   8  10          7.21          2.65         1.94 o
   0   8  10         32.36         34.23         3.63 o
   1   8  10          0.01          0.04         2.47 o
   2   8  10         20.63         16.15         6.73 o
   3   8  10          0.05          0.33         2.54 o
   4   8  10          0.63          2.95         2.88 o
   5   8  10          5.27          8.83         3.58 o
   6   8  10         35.45         25.87         6.10 o
   7   8  10          1.08          3.37         3.93 o
  -8   9  10         16.15         20.91         7.21 o
  -7   9  10         40.33         58.36        20.79 o
  -6   9  10         14.22         25.27         7.73 o
  -5   9  10         16.96         13.20         3.57 o
  -4   9  10          7.72         10.34         3.15 o
  -3   9  10          2.03          7.73         2.52 o
  -2   9  10        427.79        460.92        17.33 o
  -1   9  10         15.58         14.42         2.92 o
   0   9  10          0.50         -2.80         6.15 o
   1   9  10        123.07        144.94         9.70 o
   2   9  10         34.37         37.60         6.71 o
   3   9  10        117.90        131.33        15.28 o
   4   9  10         24.68         24.10         5.07 o
   5   9  10         22.31         15.07         5.07 o
   6   9  10          8.46          9.74         4.26 o
   7   9  10          0.06          7.22         6.13 o
  -7  10  10          1.09         -0.28         4.56 o
  -6  10  10          2.13         -1.28         4.30 o
  -5  10  10         45.64         43.76         6.83 o
  -4  10  10         23.23         27.44         4.96 o
  -3  10  10         54.99         53.65         5.28 o
  -2  10  10        164.84        160.65         9.24 o
  -1  10  10         13.34         12.20         2.93 o
   0  10  10         54.94         68.18        11.63 o
   1  10  10         12.38         11.01         3.03 o
   2  10  10        108.33        122.21        31.02 o
   3  10  10        194.47        217.65        18.63 o
   4  10  10        122.68        122.18        12.12 o
   5  10  10         64.60         52.06         8.24 o
   6  10  10         74.84         80.37        10.82 o
  -6  11  10         33.99         28.91        14.20 o
  -5  11  10         16.77         19.14        10.69 o
  -4  11  10         36.90         26.44         6.51 o
  -3  11  10          1.21          0.55         2.16 o
  -2  11  10         15.21         16.35         3.25 o
  -1  11  10         16.38         13.33         3.07 o
   0  11  10          1.45         -0.96         5.04 o
   1  11  10         11.48         17.64         6.61 o
   2  11  10        193.72        220.58        18.16 o
   3  11  10         27.20         24.11         5.88 o
   4  11  10          4.67          2.95         3.35 o
   5  11  10          3.55          1.51         7.00 o
  -5  12  10          9.52          9.50         5.32 o
  -4  12  10          3.85          4.16         2.63 o
  -3  12  10         63.54         61.19         8.36 o
  -2  12  10         10.17          3.68         3.66 o
  -1  12  10         96.96        100.28         9.94 o
   0  12  10          2.91          1.07         3.88 o
   1  12  10         11.88          7.10         2.89 o
   2  12  10         33.21         44.04         8.02 o
   3  12  10         11.64          9.65         4.08 o
   4  12  10         11.46          3.47         4.12 o
  -4  13  10         11.81         11.83         4.11 o
  -3  13  10          9.66         16.60         4.27 o
  -2  13  10         16.89         14.32         5.12 o
  -1  13  10         31.83         42.16         5.62 o
   0  13  10          2.26          1.05         2.77 o
   1  13  10          0.00         -2.51         4.91 o
   2  13  10          0.06          2.72         3.31 o
   3  13  10          1.92          4.30         7.72 o
  -9   0  11        118.58        127.59        17.16 o
  -7   0  11        158.65        116.81         9.80 o
  -5   0  11       2750.17       2696.72        71.73 o
  -3   0  11        717.83        752.37        22.01 o
  -1   0  11        973.85        926.29        26.63 o
   1   0  11        238.32        209.72        11.44 o
   3   0  11         66.72         55.75         6.03 o
   5   0  11          2.78          7.59         2.81 o
   7   0  11         14.14         15.20         3.63 o
   9   0  11          5.72          7.52         4.26 o
 -10   1  11          1.17          2.16         3.70 o
  -9   1  11         21.27         19.03         4.08 o
  -8   1  11          2.45         -0.34         4.86 o
  -7   1  11          0.39         -2.22         3.05 o
  -6   1  11        340.93        330.95        11.21 o
  -5   1  11          1.10          4.89         1.52 o
  -4   1  11        479.82        492.63        13.88 o
  -3   1  11         42.22         40.33         3.39 o
  -2   1  11        512.29        529.07        16.07 o
  -1   1  11          2.96          3.16         1.98 o
   0   1  11          1.13          4.46         1.80 o
   1   1  11        342.64        382.03        14.50 o
   2   1  11          1.53          0.85         1.47 o
   3   1  11          7.25          0.60         1.87 o
   4   1  11        286.34        280.91        10.82 o
   5   1  11          4.97          0.33         2.01 o
   6   1  11          0.44          1.41         1.90 o
   7   1  11          4.85          3.65         1.84 o
   8   1  11          0.54          2.13         2.14 o
   9   1  11          0.00          1.40         1.84 o
 -10   2  11         19.70         28.33         6.22 o
  -9   2  11          5.27          1.96         3.37 o
  -8   2  11          1.33         -0.27         3.28 o
  -7   2  11         69.39         62.97         6.22 o
  -6   2  11        153.31        138.63         6.84 o
  -5   2  11         68.17         63.22         4.56 o
  -4   2  11        115.92        107.81         5.21 o
  -3   2  11          6.70          6.02         2.04 o
  -2   2  11        293.04        321.52        10.94 o
  -1   2  11         12.23         11.86         2.13 o
   0   2  11        364.97        441.57        14.52 o
   1   2  11         52.46         56.28         3.79 o
   2   2  11         36.84         43.87         4.59 o
   3   2  11        130.20        135.80         6.59 o
   4   2  11        499.48        510.27        16.60 o
   5   2  11        115.23        122.20         7.19 o
   6   2  11          1.00          0.75         1.83 o
   7   2  11         16.89         12.74         2.94 o
   8   2  11         15.53          7.03         2.76 o
   9   2  11         14.88         12.88         3.66 o
 -10   3  11          1.33          4.60         4.18 o
  -9   3  11         88.73         66.10         8.96 o
  -8   3  11          0.14         -0.95         8.03 o
  -7   3  11         12.28         11.21         3.53 o
  -6   3  11        146.50        158.92         8.55 o
  -5   3  11          5.40          9.02         1.69 o
  -4   3  11        974.14        963.38        27.33 o
  -3   3  11          5.22          4.67         2.58 o
  -2   3  11         39.70         30.06         4.19 o
  -1   3  11        201.37        245.10        10.23 o
   0   3  11          4.14          0.45         1.48 o
   1   3  11        158.29        153.09         8.03 o
   2   3  11         27.96         32.73         2.98 o
   3   3  11         44.71         51.32         4.23 o
   4   3  11        154.23        138.70         7.03 o
   5   3  11          0.83          3.71         1.94 o
   6   3  11          2.71          4.37         2.41 o
   7   3  11          7.93          0.20         2.80 o
   8   3  11          0.35          0.04         2.88 o
 -10   4  11          3.76         -0.25         8.58 o
  -9   4  11         11.86         23.19         5.33 o
  -8   4  11          4.23          5.57         3.97 o
  -7   4  11        169.98        197.76        19.16 o
  -6   4  11         21.32         17.81         2.87 o
  -5   4  11         39.72         47.70         7.13 o
  -4   4  11        175.70        189.16         8.63 o
  -3   4  11        333.03        365.72        13.13 o
  -2   4  11         14.83         14.37         2.27 o
  -1   4  11        120.22        130.05         6.23 o
   0   4  11         22.75         26.42         3.13 o
   1   4  11         58.66         49.07         4.75 o
   2   4  11        248.94        248.73        11.99 o
   3   4  11        324.87        340.07        12.09 o
   4   4  11          0.00          0.78         1.99 o
   5   4  11        127.22        134.91        11.63 o
   6   4  11         10.84          4.49         2.28 o
   7   4  11          6.14          2.42         4.19 o
   8   4  11          2.97          3.49         4.76 o
  -9   5  11         25.18         38.37         7.60 o
  -8   5  11          8.72          4.21         2.46 o
  -7   5  11          0.19          1.05         3.12 o
  -6   5  11         17.05         20.32         8.80 o
  -5   5  11        140.42        149.98         9.66 o
  -4   5  11        548.78        550.75        19.74 o
  -3   5  11         12.14         15.52         2.47 o
  -2   5  11        532.38        523.11        17.67 o
  -1   5  11         50.33         51.00         3.81 o
   0   5  11        705.36        720.84        21.03 o
   1   5  11          5.69          2.80         1.47 o
   2   5  11        198.82        188.97         8.87 o
   3   5  11         67.64         84.16         6.94 o
   4   5  11        426.50        444.39        19.04 o
   5   5  11         93.05        101.99        10.02 o
   6   5  11         12.59         16.00         4.65 o
   7   5  11         47.58         43.92         8.63 o
   8   5  11          6.31          7.06         5.52 o
  -9   6  11         75.67         80.72        10.27 o
  -8   6  11         70.95         62.25         8.64 o
  -7   6  11         58.37         54.65         7.84 o
  -6   6  11        215.50        239.15        20.24 o
  -5   6  11         13.37         10.97         5.23 o
  -4   6  11         10.62          8.78         2.76 o
  -3   6  11        682.02        692.86        27.25 o
  -2   6  11        472.88        468.32        16.62 o
  -1   6  11        136.79        141.83         6.88 o
   0   6  11         13.47         16.94         2.51 o
   1   6  11         18.12         16.00         2.59 o
   2   6  11         63.78         71.16         7.43 o
   3   6  11         61.96         70.85         7.83 o
   4   6  11        176.98        167.32        19.39 o
   5   6  11        169.74        178.28        23.18 o
   6   6  11          1.25          4.41         3.29 o
   7   6  11         62.18         43.24         7.42 o
   8   6  11          7.36         -0.73        12.74 o
  -9   7  11         24.30         20.19         8.14 o
  -8   7  11          1.67          1.02         2.24 o
  -7   7  11          0.08          1.38         2.58 o
  -6   7  11         69.16         59.04        11.15 o
  -5   7  11         87.66         96.44        10.07 o
  -4   7  11        125.58        112.31        10.05 o
  -3   7  11        294.53        296.86        19.20 o
  -2   7  11        256.77        276.85        11.98 o
  -1   7  11         88.86         72.61         5.63 o
   0   7  11         13.06         12.57         2.51 o
   1   7  11        117.64        130.26         8.14 o
   2   7  11          0.20         -2.22         4.14 o
   3   7  11         14.68         12.13         3.75 o
   4   7  11         48.11         41.43         9.15 o
   5   7  11         20.22         20.70         5.13 o
   6   7  11        157.07        152.10        13.59 o
   7   7  11          1.31          0.54         5.78 o
  -8   8  11          0.03          1.96         9.68 o
  -7   8  11         12.37          2.72         3.92 o
  -6   8  11         34.41         39.49         9.28 o
  -5   8  11         36.31         35.91         4.82 o
  -4   8  11        156.71        187.53        11.08 o
  -3   8  11         21.46         20.98         3.37 o
  -2   8  11        112.25        116.45         8.58 o
  -1   8  11         45.07         52.17         4.72 o
   0   8  11         12.56          9.68         3.10 o
   1   8  11          1.46          1.83         2.59 o
   2   8  11         84.03         84.29        15.07 o
   3   8  11          0.01         -2.75         7.90 o
   4   8  11         31.87         30.71         5.91 o
   5   8  11         15.42         22.99         8.44 o
   6   8  11          6.65          7.57        10.58 o
   7   8  11          1.02          7.42         4.57 o
  -8   9  11         20.53         20.67         7.97 o
  -7   9  11        120.67        138.36        32.48 o
  -6   9  11         74.45         85.89        14.10 o
  -5   9  11          5.10          5.56         3.21 o
  -4   9  11         70.27         75.33         6.86 o
  -3   9  11         42.77         41.47         5.13 o
  -2   9  11        478.30        487.65        27.21 o
  -1   9  11         20.06         15.71         2.97 o
   0   9  11         35.80         37.52         5.13 o
   1   9  11        117.69        124.21         9.26 o
   2   9  11         65.83         62.14        13.64 o
   3   9  11         15.39         19.11         9.55 o
   4   9  11          1.44          5.12         3.75 o
   5   9  11          3.40         -1.00         4.77 o
   6   9  11         40.65         34.47         8.76 o
  -7  10  11          0.59         -0.42         3.42 o
  -6  10  11          0.23          2.94         3.89 o
  -5  10  11          0.65          0.78         3.15 o
  -4  10  11          0.83          2.12         3.64 o
  -3  10  11         17.97         15.05         2.77 o
  -2  10  11         76.28         70.93         6.20 o
  -1  10  11         22.40         34.26         6.63 o
   0  10  11        105.55        113.80        14.68 o
   1  10  11         55.72         53.33         7.87 o
   2  10  11          7.25          3.64         3.08 o
   3  10  11        265.26        278.28        44.65 o
   4  10  11         36.21         31.41         6.74 o
   5  10  11          0.56         -2.62         5.11 o
  -6  11  11         17.50         17.69         7.22 o
  -5  11  11         12.21         13.02         6.11 o
  -4  11  11          7.51          6.16         3.08 o
  -3  11  11         68.34         57.35         5.95 o
  -2  11  11         12.36          8.08         2.86 o
  -1  11  11          2.08          0.19         3.35 o
   0  11  11         12.71         32.82         7.50 o
   1  11  11          1.33         -2.74         4.88 o
   2  11  11         45.61         65.59         9.65 o
   3  11  11        167.45        192.35        16.41 o
   4  11  11          0.47         -1.91         4.66 o
   5  11  11         25.85         26.49        10.33 o
  -5  12  11          0.19         -4.46         9.13 o
  -4  12  11          2.38          2.06         3.64 o
  -3  12  11          7.06          8.43         4.24 o
  -2  12  11         42.53         37.48         6.20 o
  -1  12  11         46.49         42.82         6.50 o
   0  12  11         41.92         53.39         9.11 o
   1  12  11         18.58         18.03         6.01 o
   2  12  11         84.85         85.29        11.69 o
   3  12  11          7.80          6.97         4.09 o
  -3  13  11          7.41         11.91         3.69 o
  -2  13  11          0.00          1.43         2.71 o
  -1  13  11          2.41          2.04         4.31 o
   0  13  11          0.50         -4.71         5.64 o
   1  13  11          7.13          9.01         3.82 o
   2  13  11          0.10         -5.41         5.41 o
 -10   0  12          0.05         -1.24         3.32 o
  -8   0  12        590.65        544.94        26.68 o
  -6   0  12          0.04          4.54         2.96 o
  -4   0  12       3561.76       3631.94       104.86 o
  -2   0  12        557.91        541.69        19.99 o
   0   0  12        190.69        224.36        11.99 o
   2   0  12        365.01        342.84        43.85 o
   4   0  12       1343.37       1424.97       107.66 o
   6   0  12         59.22         84.22         7.58 o
   8   0  12          0.00          0.40         2.92 o
 -10   1  12          9.12          7.01        11.66 o
  -9   1  12         26.37         15.77         4.61 o
  -8   1  12          8.41          5.71         2.56 o
  -7   1  12          7.33          9.90         3.01 o
  -6   1  12        479.29        467.38        15.79 o
  -5   1  12        249.20        273.72         9.76 o
  -4   1  12        156.07        158.53         6.61 o
  -3   1  12          8.71          1.54         1.36 o
  -2   1  12         25.43         23.58         4.19 o
  -1   1  12         86.73         95.58         5.59 o
   0   1  12         77.10         89.47         4.96 o
   1   1  12         32.81         39.37         3.57 o
   2   1  12        219.61        221.75         9.83 o
   3   1  12       2291.74       2276.17        63.43 o
   4   1  12       1679.48       1681.84        45.89 o
   5   1  12         98.07        103.17         7.46 o
   6   1  12         15.66         13.78         2.80 o
   7   1  12          2.99          1.35         2.18 o
   8   1  12         54.08         56.02         5.49 o
 -10   2  12          5.43          3.84         6.07 o
  -9   2  12         15.91         17.54         3.87 o
  -8   2  12          6.67          9.85         3.17 o
  -7   2  12         38.12         31.35         3.92 o
  -6   2  12         16.79         14.80         4.21 o
  -5   2  12        920.29        901.53        27.21 o
  -4   2  12          7.51          8.05         1.72 o
  -3   2  12          7.71          8.97         1.76 o
  -2   2  12          0.26         -1.93         3.07 o
  -1   2  12        167.46        179.93        14.01 o
   0   2  12         55.96         62.08         4.59 o
   1   2  12        196.79        204.37         8.51 o
   2   2  12         19.22         19.06         3.91 o
   3   2  12       1772.14       1778.73        53.21 o
   4   2  12          1.85          9.90         3.27 o
   5   2  12          0.25          4.15         2.20 o
   6   2  12         12.02          7.99         3.90 o
   7   2  12         21.38         22.08         4.07 o
   8   2  12          6.87         11.74         3.27 o
 -10   3  12         25.41         32.29         5.78 o
  -9   3  12          4.49          4.76         3.07 o
  -8   3  12        145.35        167.18        11.63 o
  -7   3  12         15.67         19.35         3.31 o
  -6   3  12        250.74        263.57        12.06 o
  -5   3  12        261.66        288.28        10.03 o
  -4   3  12        619.22        613.93        19.97 o
  -3   3  12       1056.66       1012.66        33.05 o
  -2   3  12         11.08          8.95         1.62 o
  -1   3  12         34.98         35.43         3.46 o
   0   3  12        142.39        135.30         7.13 o
   1   3  12         12.79         12.30         1.96 o
   2   3  12        170.40        189.58         8.19 o
   3   3  12        138.02        148.26         8.30 o
   4   3  12         90.21         85.18         5.68 o
   5   3  12         41.14         50.17         5.11 o
   6   3  12         80.61         73.42         6.47 o
   7   3  12          0.00         -0.42         4.07 o
   8   3  12          3.29          2.82         2.42 o
  -9   4  12          0.66          3.03         3.85 o
  -8   4  12          4.34         12.66         3.82 o
  -7   4  12         80.68         88.73         6.88 o
  -6   4  12         15.06         11.83         3.23 o
  -5   4  12         26.37         31.62         4.50 o
  -4   4  12          4.91          5.06         2.27 o
  -3   4  12        502.62        492.09        19.77 o
  -2   4  12         53.78         49.99         4.46 o
  -1   4  12         76.61         81.34         4.95 o
   0   4  12          3.95          8.89         2.12 o
   1   4  12        168.30        178.70         9.89 o
   2   4  12        273.94        281.37        12.02 o
   3   4  12          6.50          5.71         1.87 o
   4   4  12         32.86         29.28         3.85 o
   5   4  12         44.90         46.81         9.20 o
   6   4  12        172.35        160.62        10.18 o
   7   4  12          4.06          1.21         3.36 o
   8   4  12         47.68         42.08         7.72 o
  -9   5  12        356.32        424.18        26.77 o
  -8   5  12         10.44          8.95         2.63 o
  -7   5  12        126.58        152.13        10.92 o
  -6   5  12          2.55          5.69         2.41 o
  -5   5  12       1244.71       1383.14        65.89 o
  -4   5  12        156.95        183.34         9.65 o
  -3   5  12         41.71         50.65         4.14 o
  -2   5  12         12.59         10.45         1.92 o
  -1   5  12        153.31        150.36         9.62 o
   0   5  12         38.40         41.55         4.89 o
   1   5  12        285.06        264.21        11.22 o
   2   5  12        160.12        170.18         8.71 o
   3   5  12        136.88        143.24         9.56 o
   4   5  12         11.24         11.82         3.31 o
   5   5  12          5.00          8.54         8.33 o
   6   5  12         34.80         35.63         6.72 o
   7   5  12         48.00         36.86         7.05 o
   8   5  12          3.78         13.71         5.06 o
  -9   6  12         35.07         34.54         8.36 o
  -8   6  12         72.69         98.26        11.19 o
  -7   6  12         91.06        100.01         9.08 o
  -6   6  12         22.22         27.41         3.83 o
  -5   6  12         28.48         42.64         5.24 o
  -4   6  12          8.89          5.08         2.33 o
  -3   6  12       1059.59       1157.01        35.13 o
  -2   6  12        155.30        169.44         9.51 o
  -1   6  12        157.53        151.14         8.50 o
   0   6  12        246.37        242.85         9.96 o
   1   6  12          7.52          8.53         2.38 o
   2   6  12          2.47          2.33         3.09 o
   3   6  12         13.33         11.68         3.85 o
   4   6  12         32.84         40.71        12.71 o
   5   6  12          0.10         -0.51         3.49 o
   6   6  12          7.87         11.29         4.48 o
   7   6  12         11.01         13.27         7.95 o
  -8   7  12         10.65         16.66        11.31 o
  -7   7  12         15.49         15.37         4.24 o
  -6   7  12          0.08         -3.16         4.82 o
  -5   7  12         68.54         73.16         9.25 o
  -4   7  12        233.82        250.67        17.48 o
  -3   7  12          1.40          6.65         2.26 o
  -2   7  12         58.83         65.92         7.99 o
  -1   7  12         24.79         23.65         3.10 o
   0   7  12        133.67        127.99        12.32 o
   1   7  12        290.81        302.55        15.07 o
   2   7  12          7.12         12.74         4.06 o
   3   7  12         19.51         11.54         3.73 o
   4   7  12        155.14        161.39        13.35 o
   5   7  12          0.46          1.14         2.72 o
   6   7  12         31.31         38.82         7.36 o
   7   7  12          9.32          8.37         4.37 o
  -8   8  12         27.92         38.30         7.34 o
  -7   8  12         38.30         37.06         6.90 o
  -6   8  12         18.24         20.64         5.07 o
  -5   8  12         82.95         76.12         9.19 o
  -4   8  12         17.59         20.13         5.37 o
  -3   8  12          2.84         -0.70         4.42 o
  -2   8  12          9.37          8.92         2.58 o
  -1   8  12         69.47         71.16         6.80 o
   0   8  12          9.61         12.59         2.66 o
   1   8  12        105.07        109.56        13.49 o
   2   8  12        135.12        141.64        12.46 o
   3   8  12         23.47         22.86         5.46 o
   4   8  12          1.37          4.90         3.58 o
   5   8  12        103.44        112.20        11.90 o
   6   8  12         34.66         33.71        13.50 o
  -7   9  12         20.48         17.79         5.86 o
  -6   9  12         36.86         52.77         8.44 o
  -5   9  12         10.43         16.17         4.78 o
  -4   9  12         30.98         30.21        10.58 o
  -3   9  12          4.20          3.83         5.17 o
  -2   9  12        247.31        245.52        16.69 o
  -1   9  12        152.85        169.70         9.82 o
   0   9  12          0.35          0.46         3.39 o
   1   9  12          9.18         -1.14        11.42 o
   2   9  12        140.55        145.95        13.13 o
   3   9  12        222.80        231.57        30.27 o
   4   9  12         24.74         35.74         7.17 o
   5   9  12          0.26          0.44         3.35 o
   6   9  12          0.57          6.05         5.04 o
  -6  10  12         21.05         30.19        10.48 o
  -5  10  12          3.96          7.92         5.34 o
  -4  10  12         10.97          8.05         3.62 o
  -3  10  12         22.21         20.05         5.99 o
  -2  10  12         14.58         13.92         3.21 o
  -1  10  12         31.71         25.71         7.77 o
   0  10  12         11.89          8.55         3.20 o
   1  10  12          7.96          8.08         6.45 o
   2  10  12         25.32         23.62         5.99 o
   3  10  12         36.74         54.56        16.05 o
   4  10  12        136.62        146.57        50.79 o
   5  10  12          5.60          4.02         7.63 o
  -5  11  12          0.87         -4.00        13.18 o
  -4  11  12          0.04          0.87         3.05 o
  -3  11  12         48.74         54.32         6.04 o
  -2  11  12         16.31          7.22         3.60 o
  -1  11  12          9.35          5.47         3.01 o
   0  11  12        115.50        115.31        15.62 o
   1  11  12         19.86         16.41         4.29 o
   2  11  12        168.30        181.49        16.04 o
   3  11  12         30.09         35.07         7.83 o
   4  11  12         10.10          9.69        18.13 o
  -4  12  12          0.27          3.30         2.44 o
  -3  12  12         27.40         26.63         5.37 o
  -2  12  12          1.40         -0.29         5.08 o
  -1  12  12          3.19          7.09         4.93 o
   0  12  12          5.26          1.63         4.69 o
   1  12  12         63.27         68.28         8.32 o
   2  12  12          0.81          0.83         7.93 o
   3  12  12         34.35         39.50         8.46 o
  -1  13  12         44.29         55.17         7.91 o
   0  13  12          7.54          6.02         3.51 o
  -9   0  13        126.30        155.89        20.63 o
  -7   0  13        235.65        209.91        14.71 o
  -5   0  13       1564.90       1701.30        58.16 o
  -3   0  13          0.51         -0.80         5.44 o
  -1   0  13        296.87        319.48        13.37 o
   1   0  13        100.65         94.19         6.78 o
   3   0  13       1149.06       1166.83        37.09 o
   5   0  13        155.73        143.67        10.08 o
   7   0  13         81.77         77.09        10.60 o
  -9   1  13         22.70         28.99        11.72 o
  -8   1  13         26.54         23.66         6.55 o
  -7   1  13         17.41         11.92         2.53 o
  -6   1  13          8.23          8.15         3.53 o
  -5   1  13         29.86         37.17         3.59 o
  -4   1  13        182.71        183.69         7.52 o
  -3   1  13        507.59        537.16        17.49 o
  -2   1  13          0.43          0.71         1.32 o
  -1   1  13          6.10          4.02         1.50 o
   0   1  13         94.05         97.88         5.93 o
   1   1  13         44.78         43.99         3.59 o
   2   1  13       1257.13       1195.77        33.11 o
   3   1  13        534.36        550.46        18.01 o
   4   1  13        172.40        184.18         8.94 o
   5   1  13        209.82        218.55        10.89 o
   6   1  13          0.16          1.91         2.47 o
   7   1  13         56.95         73.12         7.33 o
   8   1  13         64.21         47.45         6.94 o
  -9   2  13          0.27          2.95         2.31 o
  -8   2  13         53.59         52.07        12.42 o
  -7   2  13         58.88         48.50         6.50 o
  -6   2  13         22.65         18.62         2.99 o
  -5   2  13         12.16         15.66         3.27 o
  -4   2  13        657.84        696.59        26.00 o
  -3   2  13         58.09         64.47         6.83 o
  -2   2  13         62.54         63.41         5.73 o
  -1   2  13         11.92          9.96         1.92 o
   0   2  13         31.93         31.56         3.51 o
   1   2  13          5.66          5.34         1.50 o
   2   2  13         44.09         38.69         4.12 o
   3   2  13         20.70         18.40         4.34 o
   4   2  13        717.58        806.84        25.29 o
   5   2  13        134.93        146.89         8.13 o
   6   2  13          1.64          2.83         3.34 o
   7   2  13         13.74         12.52         3.06 o
   8   2  13         21.20         25.48         6.41 o
  -9   3  13         27.04         31.10         5.50 o
  -8   3  13          1.59          0.91         3.46 o
  -7   3  13         58.05         68.55         5.98 o
  -6   3  13          8.66         11.68         2.82 o
  -5   3  13        961.73        961.24        30.53 o
  -4   3  13        675.78        688.75        22.14 o
  -3   3  13       1673.10       1716.54        51.03 o
  -2   3  13         12.41          6.88         1.97 o
  -1   3  13         34.08         26.11         3.04 o
   0   3  13          7.40          8.13         2.13 o
   1   3  13         30.28         33.30         3.80 o
   2   3  13         53.08         57.04         4.77 o
   3   3  13         14.60         19.62         4.63 o
   4   3  13         17.00         15.39         3.35 o
   5   3  13         42.65         53.74         5.58 o
   6   3  13          0.03          1.04         3.02 o
   7   3  13         14.87         13.86         4.33 o
   8   3  13          0.30         -5.63         5.63 o
  -9   4  13         24.45         33.37         5.63 o
  -8   4  13          9.27         10.90         4.51 o
  -7   4  13         95.38        103.66         7.62 o
  -6   4  13        368.79        415.49        17.15 o
  -5   4  13        176.62        201.51        15.42 o
  -4   4  13         84.43         90.62         6.19 o
  -3   4  13         33.68         38.64         4.59 o
  -2   4  13         59.86         53.48         4.03 o
  -1   4  13         89.91         77.51         5.43 o
   0   4  13          5.22          5.55         2.67 o
   1   4  13        300.11        291.39        14.69 o
   2   4  13        475.29        468.01        17.48 o
   3   4  13        541.99        591.40        25.79 o
   4   4  13         56.45         52.27         5.93 o
   5   4  13        313.41        321.01        15.17 o
   6   4  13         85.12         94.58         7.82 o
   7   4  13          7.86         11.28         5.37 o
  -9   5  13          4.96          3.46         2.74 o
  -8   5  13          3.62          4.47         2.99 o
  -7   5  13         19.07         24.01         4.94 o
  -6   5  13          6.10          6.24         3.08 o
  -5   5  13        110.59        129.25         9.37 o
  -4   5  13       2475.60       2605.11        74.54 o
  -3   5  13          8.46         12.86         2.28 o
  -2   5  13         17.05         12.68         3.08 o
  -1   5  13         37.24         33.97         3.29 o
   0   5  13        194.57        189.33         9.38 o
   1   5  13         33.15         32.06         4.50 o
   2   5  13         17.14         18.34         3.03 o
   3   5  13        207.74        226.47        13.09 o
   4   5  13         75.20         82.77         7.93 o
   5   5  13         77.18         77.34         7.88 o
   6   5  13          2.98          8.10         5.63 o
   7   5  13          0.05          5.34         6.44 o
  -8   6  13          7.97          9.40         2.92 o
  -7   6  13          2.82         11.62         2.89 o
  -6   6  13          6.83          7.17         2.98 o
  -5   6  13         11.67         11.79         4.12 o
  -4   6  13         75.73         76.26         7.32 o
  -3   6  13        372.75        417.73        26.57 o
  -2   6  13        329.89        314.37        14.59 o
  -1   6  13         35.37         35.07         4.58 o
   0   6  13         38.19         59.22         7.07 o
   1   6  13          6.69          3.39         2.13 o
   2   6  13          6.26          5.43         2.85 o
   3   6  13          8.57          1.83        10.78 o
   4   6  13          0.08          1.78         6.85 o
   5   6  13         53.39         59.68         8.67 o
   6   6  13        123.80        123.70        14.18 o
   7   6  13         42.57         49.12         8.57 o
  -8   7  13          6.40          4.77         2.32 o
  -7   7  13        115.68        123.17        11.47 o
  -6   7  13          0.78          1.76         2.78 o
  -5   7  13         62.01         74.16        11.19 o
  -4   7  13         12.89          7.85         5.31 o
  -3   7  13        142.05        139.12         9.81 o
  -2   7  13        137.80        149.33         8.82 o
  -1   7  13          6.58          1.87         2.89 o
   0   7  13          0.07          0.03         2.79 o
   1   7  13         20.27         27.12         4.23 o
   2   7  13        166.66        188.84        14.37 o
   3   7  13         29.66         27.04         7.56 o
   4   7  13          1.06         -2.46         5.04 o
   5   7  13          0.64          2.76         7.59 o
   6   7  13         20.24         14.55         6.40 o
  -7   8  13          7.12          0.78         2.24 o
  -6   8  13          2.17          9.20         3.59 o
  -5   8  13         24.98         27.15         7.05 o
  -4   8  13          0.33         -2.41         4.01 o
  -3   8  13         47.76         50.45         8.71 o
  -2   8  13          6.00          6.31         2.07 o
  -1   8  13          0.87         -1.31         5.17 o
   0   8  13         25.82         31.59         6.07 o
   1   8  13         37.70         42.38         7.17 o
   2   8  13         13.16         16.23         5.00 o
   3   8  13          3.21          2.80         5.29 o
   4   8  13          0.31          1.36         7.49 o
   5   8  13          3.23         -3.53         4.76 o
   6   8  13         22.93         22.27         7.73 o
  -7   9  13         66.39         66.88         8.76 o
  -6   9  13         19.07         30.97         5.90 o
  -5   9  13          0.52         -3.03         5.01 o
  -4   9  13          5.10          1.35         2.22 o
  -3   9  13          1.71          4.90         3.71 o
  -2   9  13         14.66         14.24         2.91 o
  -1   9  13         11.37          6.64         2.24 o
   0   9  13         19.68         22.44         4.31 o
   1   9  13         15.14         10.51        19.18 o
   2   9  13         37.39         48.72         7.75 o
   3   9  13          7.70          9.83         4.64 o
   4   9  13        105.61        109.28        12.26 o
   5   9  13          0.60          1.52         5.25 o
  -6  10  13          9.50         20.48         6.35 o
  -5  10  13          5.79         10.45         3.78 o
  -4  10  13         10.04          4.09         3.77 o
  -3  10  13         12.81         18.39         3.30 o
  -2  10  13         11.78         15.02         4.12 o
  -1  10  13        377.01        408.51        21.05 o
   0  10  13        125.96        125.17        14.66 o
   1  10  13         73.14         81.68        16.70 o
   2  10  13          0.02         -4.87         4.87 o
   3  10  13         27.30         32.18         7.27 o
   4  10  13         55.06         45.07        13.75 o
  -5  11  13         25.06         43.53         7.41 o
  -4  11  13         11.71         15.82         4.32 o
  -3  11  13         15.05         11.34         2.80 o
  -2  11  13          2.91          5.38         2.77 o
  -1  11  13         64.54         85.19        13.20 o
   0  11  13         10.41          9.93         3.52 o
   1  11  13         12.44          5.91         3.90 o
   2  11  13         16.83          6.47         8.37 o
   3  11  13        172.64        169.25        16.54 o
  -3  12  13          3.80          1.04         7.97 o
  -2  12  13         65.92         70.24        11.29 o
  -1  12  13         26.06         23.11         6.08 o
   0  12  13         13.64         11.95         3.96 o
   1  12  13          1.13          4.36         5.20 o
  -8   0  14         64.61         63.06        13.23 o
  -6   0  14         46.30         76.65         8.47 o
  -4   0  14       2068.28       2043.61        79.86 o
  -2   0  14         88.76        102.85         8.46 o
   0   0  14        514.23        483.05        18.55 o
   2   0  14         38.81         40.14         5.98 o
   4   0  14        238.03        226.18        18.16 o
   6   0  14         31.72         28.56         5.05 o
  -9   1  14          8.49          5.18         5.10 o
  -8   1  14         72.29         63.57         7.11 o
  -7   1  14         55.96         48.21         6.53 o
  -6   1  14          0.43          1.20         1.83 o
  -5   1  14        551.34        579.87        19.13 o
  -4   1  14        120.74        129.38         7.77 o
  -3   1  14        276.38        287.99        11.68 o
  -2   1  14         38.65         43.33         5.26 o
  -1   1  14        100.77        109.54         5.95 o
   0   1  14         74.75         71.25         5.59 o
   1   1  14        124.71        146.37         7.31 o
   2   1  14         18.03         20.18         4.14 o
   3   1  14         82.80         88.85         6.50 o
   4   1  14         21.00         22.94         3.26 o
   5   1  14          8.73          7.67         2.27 o
   6   1  14          3.91          3.54         2.26 o
   7   1  14          0.96          1.77         2.29 o
  -9   2  14         60.56         70.79         8.12 o
  -8   2  14          1.90          4.76         3.34 o
  -7   2  14          0.49          2.19         2.67 o
  -6   2  14         12.32         12.82         2.90 o
  -5   2  14          2.70          6.79         2.56 o
  -4   2  14        113.48        107.91         5.97 o
  -3   2  14        129.54        125.95        10.32 o
  -2   2  14          6.54         12.94         6.24 o
  -1   2  14        285.11        228.36        11.89 o
   0   2  14         26.11         18.82         2.79 o
   1   2  14         34.84         33.46         3.33 o
   2   2  14        222.68        217.88         9.60 o
   3   2  14         37.00         34.90         3.60 o
   4   2  14         35.17         32.86         4.41 o
   5   2  14         40.72         44.74         5.23 o
   6   2  14          0.67         -3.19         5.28 o
   7   2  14         49.30         49.64         6.10 o
  -9   3  14          3.52         10.85         8.95 o
  -8   3  14         45.81         50.53         8.46 o
  -7   3  14         36.96         49.87         5.60 o
  -6   3  14        183.96        178.75        10.16 o
  -5   3  14        103.47        110.06         7.49 o
  -4   3  14        122.12        138.64         9.64 o
  -3   3  14        145.89        143.65         8.00 o
  -2   3  14         14.28         10.57         2.22 o
  -1   3  14         19.99          6.47         2.29 o
   0   3  14         16.96         18.56         3.23 o
   1   3  14          1.07          1.88         3.05 o
   2   3  14         67.76         67.54         4.79 o
   3   3  14          7.37         12.93         2.40 o
   4   3  14         49.99         51.95         8.49 o
   5   3  14          5.74          8.36         4.04 o
   6   3  14         15.39         16.70         5.71 o
   7   3  14          5.26          7.14         3.81 o
  -9   4  14          0.00          4.09         5.86 o
  -8   4  14          0.19         -3.16         3.89 o
  -7   4  14          4.55          3.02         2.91 o
  -6   4  14        197.68        211.59        11.51 o
  -5   4  14          0.99          0.64         2.81 o
  -4   4  14         22.28         15.17         3.71 o
  -3   4  14        134.08        124.87         7.97 o
  -2   4  14        110.65        124.88         7.07 o
  -1   4  14         28.92         17.02         2.89 o
   0   4  14         96.37         85.58         6.12 o
   1   4  14         33.93         26.74         4.37 o
   2   4  14         41.90         41.60         4.67 o
   3   4  14         94.97         95.53         8.84 o
   4   4  14        158.04        153.22        13.11 o
   5   4  14         20.34         30.84         4.64 o
   6   4  14         43.86         58.12         6.54 o
   7   4  14          2.41          0.67         2.72 o
  -8   5  14          4.41          8.06         2.99 o
  -7   5  14         98.62        117.48         8.78 o
  -6   5  14          1.40          4.95         2.35 o
  -5   5  14          4.09          6.64         2.60 o
  -4   5  14          8.97         19.27         4.26 o
  -3   5  14        379.43        371.68        25.81 o
  -2   5  14         27.43         28.32         3.32 o
  -1   5  14         75.15         69.79         5.52 o
   0   5  14          1.63          1.15         2.91 o
   1   5  14        668.77        709.01        24.07 o
   2   5  14          3.76          1.21         1.95 o
   3   5  14        219.25        200.12        12.62 o
   4   5  14          6.31         -2.32         4.60 o
   5   5  14        211.18        227.42        14.72 o
   6   5  14         58.47         48.72         8.19 o
   7   5  14         13.79          5.19         3.38 o
  -8   6  14          1.88          6.29         4.42 o
  -7   6  14        132.50        165.57        16.25 o
  -6   6  14        183.02        172.77        13.46 o
  -5   6  14        235.90        245.53        14.38 o
  -4   6  14        208.15        256.59        14.32 o
  -3   6  14         16.28         15.43         2.62 o
  -2   6  14         21.68         28.67         3.72 o
  -1   6  14         36.67         36.38         4.49 o
   0   6  14          0.12          0.11         2.66 o
   1   6  14        213.28        204.86        10.66 o
   2   6  14          5.62          5.91         2.82 o
   3   6  14         23.08         30.89         4.80 o
   4   6  14         16.59          5.13        13.42 o
   5   6  14         13.24         12.96         4.70 o
   6   6  14          1.57          6.41         3.57 o
  -7   7  14         41.48         39.46         5.45 o
  -6   7  14          0.04          3.45         3.11 o
  -5   7  14          0.15          0.73         2.70 o
  -4   7  14         93.36        104.77         9.99 o
  -3   7  14          7.40         10.39         3.66 o
  -2   7  14          1.50          2.78         2.37 o
  -1   7  14          7.39          4.98         2.98 o
   0   7  14        122.64        111.65         8.47 o
   1   7  14        175.30        185.09        24.28 o
   2   7  14        105.15        128.15        16.71 o
   3   7  14          4.49         -5.60         5.60 o
   4   7  14          2.89          2.15         3.08 o
   5   7  14          6.90          8.76         6.88 o
   6   7  14          0.25         -5.90         6.15 o
  -7   8  14          0.01         -1.80         5.47 o
  -6   8  14          8.79         15.09         3.96 o
  -5   8  14         36.84         46.51         6.37 o
  -4   8  14          0.16          0.04         2.30 o
  -3   8  14        243.09        267.44        21.22 o
  -2   8  14          0.01          0.51         2.01 o
  -1   8  14         20.36         17.33         3.58 o
   0   8  14         67.38         65.37         8.56 o
   1   8  14          7.19          8.40         4.95 o
   2   8  14         29.51         36.86         8.80 o
   3   8  14          0.03          2.97         5.44 o
   4   8  14          3.58          2.90         3.46 o
   5   8  14         43.91         36.89         7.63 o
  -6   9  14         98.12        126.64        11.65 o
  -5   9  14         14.89         15.38         4.38 o
  -4   9  14          0.41         -2.20         4.92 o
  -3   9  14         68.03         71.37         6.78 o
  -2   9  14          0.05          0.80         2.92 o
  -1   9  14         88.17        102.75         9.40 o
   0   9  14          2.71         -0.88         5.19 o
   1   9  14         36.09         37.40         7.27 o
   2   9  14          0.49         -1.91         7.52 o
   3   9  14        171.81        168.10        15.64 o
   4   9  14          0.03          7.16         5.98 o
  -5  10  14          0.23         -3.74         5.96 o
  -4  10  14          3.60          7.21         3.37 o
  -3  10  14          5.04          4.08         2.43 o
  -2  10  14        101.42         99.70         9.81 o
  -1  10  14          4.82          4.46         3.65 o
   0  10  14          6.18          9.19         3.30 o
   1  10  14        139.34        131.64        13.77 o
   2  10  14          2.36         -2.16         7.86 o
   3  10  14         10.75          7.09         4.91 o
  -4  11  14         16.36         17.75         5.53 o
  -3  11  14          2.06          0.76         4.29 o
  -2  11  14         91.83         83.06        12.08 o
  -1  11  14          5.07          1.85         2.86 o
   0  11  14          5.15          5.84         3.00 o
   1  11  14         18.33         21.45         8.80 o
   2  11  14         36.33         41.43         8.88 o
  -9   0  15         54.21         84.01        16.49 o
  -7   0  15        159.13        157.29        13.52 o
  -5   0  15         23.89         23.41         6.07 o
  -3   0  15        294.07        292.70        15.32 o
  -1   0  15        611.92        542.13        23.79 o
   1   0  15         21.09         28.86         3.99 o
   3   0  15        311.33        345.89        23.61 o
   5   0  15        237.40        255.19        15.34 o
   7   0  15          8.08         12.73         4.94 o
  -9   1  15          2.16          2.88         4.73 o
  -8   1  15         59.53         68.63         7.96 o
  -7   1  15          4.06         -0.98         4.11 o
  -6   1  15         20.14         20.25         5.32 o
  -5   1  15          1.56          4.02         2.85 o
  -4   1  15         13.98         12.18         2.17 o
  -3   1  15        379.57        356.08        20.38 o
  -2   1  15        332.82        306.15        12.41 o
  -1   1  15        159.48        147.53         7.42 o
   0   1  15         40.66         22.71         2.91 o
   1   1  15         23.27         20.96         2.77 o
   2   1  15          2.63          3.27         2.47 o
   3   1  15        299.16        280.80        12.43 o
   4   1  15        511.86        493.37        18.34 o
   5   1  15        146.43        134.56         8.57 o
   6   1  15         39.07         50.17         5.44 o
   7   1  15         39.20         42.96         6.37 o
  -8   2  15          2.52         -0.51         3.90 o
  -7   2  15          6.63          3.79         2.33 o
  -6   2  15        267.71        307.07        14.52 o
  -5   2  15          0.68          1.19         2.39 o
  -4   2  15        458.35        450.35        18.01 o
  -3   2  15         19.57         17.42         2.89 o
  -2   2  15        123.36        108.82         9.48 o
  -1   2  15          0.90          2.59         1.85 o
   0   2  15         10.57          5.27         2.45 o
   1   2  15         17.61         14.74         3.53 o
   2   2  15        360.44        380.59        14.37 o
   3   2  15          1.40          2.68         2.92 o
   4   2  15        311.48        293.73        14.39 o
   5   2  15         28.12         26.27         5.61 o
   6   2  15          0.00          0.97         3.12 o
   7   2  15          1.71          7.46         4.27 o
  -8   3  15         33.75         59.80         7.50 o
  -7   3  15          4.95          7.64         2.90 o
  -6   3  15         26.80         27.74         3.95 o
  -5   3  15        384.24        411.52        17.39 o
  -4   3  15          1.20          4.71         1.67 o
  -3   3  15         36.20         27.00         3.61 o
  -2   3  15        112.30        107.52         7.10 o
  -1   3  15         19.04         15.90         2.78 o
   0   3  15         71.70         64.44         5.52 o
   1   3  15         53.19         48.71         4.81 o
   2   3  15         68.60         68.09         6.78 o
   3   3  15         12.85          6.20         4.87 o
   4   3  15         20.57         18.29         5.37 o
   5   3  15          4.96          3.77         2.45 o
   6   3  15          2.35          5.72         2.85 o
  -8   4  15          5.66          7.67         3.41 o
  -7   4  15          2.62          3.90         2.36 o
  -6   4  15         36.24         30.60         5.76 o
  -5   4  15          1.26         -1.08         9.06 o
  -4   4  15         21.66         23.36         3.66 o
  -3   4  15          6.92          3.08         2.24 o
  -2   4  15        153.13        148.41        13.72 o
  -1   4  15         58.09         54.92         5.07 o
   0   4  15         39.69         42.68         4.55 o
   1   4  15          9.28          7.46         3.68 o
   2   4  15        128.90        132.68         8.81 o
   3   4  15        111.90        119.72        12.49 o
   4   4  15          1.20         -2.44         6.82 o
   5   4  15         39.50         43.76         5.43 o
   6   4  15          0.05          2.97         3.41 o
  -8   5  15        367.63        425.28        24.36 o
  -7   5  15          0.03          1.57         2.42 o
  -6   5  15         48.90         51.15         5.65 o
  -5   5  15         61.88         61.16         6.67 o
  -4   5  15        804.17        885.07        33.50 o
  -3   5  15         36.85         35.76         6.05 o
  -2   5  15          0.65         -0.01         5.16 o
  -1   5  15         10.47          4.39         1.94 o
   0   5  15         62.12         54.26         6.81 o
   1   5  15        218.44        223.11        11.39 o
   2   5  15        160.98        150.47         9.20 o
   3   5  15        100.68         93.94         8.67 o
   4   5  15          8.51         10.30         3.74 o
   5   5  15          0.07          4.67         3.24 o
   6   5  15         20.17         20.98         7.17 o
  -7   6  15         79.42        111.69         9.19 o
  -6   6  15        148.05        152.44        10.40 o
  -5   6  15          2.88          8.19         4.29 o
  -4   6  15         49.68         53.33        10.97 o
  -3   6  15         14.36         21.92         3.71 o
  -2   6  15         43.14         36.91         3.90 o
  -1   6  15          2.80          7.50         2.09 o
   0   6  15        151.80        133.66        11.12 o
   1   6  15         12.99         14.89         3.10 o
   2   6  15          5.22          6.40         3.52 o
   3   6  15         15.05         17.88         4.14 o
   4   6  15         15.85         24.75         7.81 o
   5   6  15         10.72          8.30         4.65 o
   6   6  15         23.39         23.77         6.66 o
  -7   7  15         13.19         14.12         3.75 o
  -6   7  15         64.04         74.27        10.52 o
  -5   7  15         33.55         36.98         5.82 o
  -4   7  15         17.73         16.28         5.18 o
  -3   7  15         47.58         50.49         5.54 o
  -2   7  15         34.79         33.98         6.05 o
  -1   7  15          0.74          0.81         2.15 o
   0   7  15          6.31          4.95         3.44 o
   1   7  15         27.54         29.16         6.36 o
   2   7  15        253.39        250.80        18.46 o
   3   7  15         17.47         17.43         8.16 o
   4   7  15          1.92          6.17         4.27 o
   5   7  15          0.00         -0.29         4.74 o
  -6   8  15         98.64        109.07        10.61 o
  -5   8  15         18.32         16.92         4.59 o
  -4   8  15         18.28         23.14         4.92 o
  -3   8  15         23.36         25.41         3.83 o
  -2   8  15          0.04          0.05         2.07 o
  -1   8  15         21.41         27.79         4.17 o
   0   8  15         13.97         12.58         4.10 o
   1   8  15          0.15         -1.83         4.05 o
   2   8  15         66.29         63.59        21.87 o
   3   8  15          0.69         -0.41         4.03 o
   4   8  15         20.40         16.55         5.40 o
  -5   9  15          0.95          4.14         6.31 o
  -4   9  15         20.41         24.00         6.37 o
  -3   9  15          0.51          4.71         2.44 o
  -2   9  15          0.01          0.43         2.35 o
  -1   9  15          3.55          3.05         2.89 o
   0   9  15          0.69          6.31         5.53 o
   1   9  15         20.35         15.71         6.01 o
   2   9  15         58.91         53.86         8.99 o
   3   9  15          0.37         -2.82         4.98 o
  -4  10  15          1.44          1.49         2.59 o
  -3  10  15         15.12         13.49         3.36 o
  -2  10  15          0.52          5.14         3.15 o
  -1  10  15          0.97         -0.04         5.45 o
   0  10  15          0.05         -0.24         6.02 o
   1  10  15         12.96         16.26         5.38 o
   2  10  15          0.72          4.12         3.43 o
  -2  11  15         55.86         52.99         9.56 o
  -1  11  15          2.66          3.45         3.28 o
   0  11  15          2.31          5.95         7.13 o
  -8   0  16         95.52        135.59        20.54 o
  -6   0  16        388.79        394.17        33.73 o
  -4   0  16        345.55        336.48        30.36 o
  -2   0  16          1.95          2.98         4.50 o
   0   0  16         74.22         81.10         7.04 o
   2   0  16        153.63        140.96        10.83 o
   4   0  16         35.92         38.71         5.88 o
   6   0  16          1.11         -3.29         5.58 o
  -8   1  16          3.74          4.22         3.30 o
  -7   1  16         19.64         11.83         3.28 o
  -6   1  16          4.99          3.69         2.56 o
  -5   1  16          4.81          4.46         2.09 o
  -4   1  16          6.16          6.24         1.90 o
  -3   1  16          6.05          4.28         2.03 o
  -2   1  16        129.71        130.40         9.06 o
  -1   1  16          2.92          8.19         2.17 o
   0   1  16        103.61         87.22         7.65 o
   1   1  16         11.63          9.09         2.89 o
   2   1  16         30.31         30.98         3.38 o
   3   1  16        354.24        335.16        13.23 o
   4   1  16        143.39        139.14         8.91 o
   5   1  16         31.48         15.65         3.30 o
   6   1  16          2.25         -1.59         5.15 o
  -8   2  16          0.66         -1.49         7.83 o
  -7   2  16         65.01         79.11         8.68 o
  -6   2  16         15.86         16.31         4.30 o
  -5   2  16         14.77         15.34         4.23 o
  -4   2  16         97.17         95.87         6.63 o
  -3   2  16         24.81         27.52         3.53 o
  -2   2  16         63.40         62.64         5.34 o
  -1   2  16         60.90         50.27         5.56 o
   0   2  16         12.50          9.35         3.40 o
   1   2  16          0.07         -0.06         4.84 o
   2   2  16         45.50         42.58         5.72 o
   3   2  16          0.35         -1.79         5.53 o
   4   2  16          3.46          2.77         2.21 o
   5   2  16         12.61         10.01         2.92 o
   6   2  16          6.13          6.45         2.98 o
  -8   3  16         90.70        135.65        11.96 o
  -7   3  16         26.58         35.84         5.89 o
  -6   3  16          6.78         10.24         4.28 o
  -5   3  16         60.27         66.41        10.59 o
  -4   3  16        170.87        179.24        12.32 o
  -3   3  16          0.12          0.58         1.78 o
  -2   3  16         45.18         48.39         4.95 o
  -1   3  16         22.91         18.03         4.14 o
   0   3  16         15.36         12.87         2.72 o
   1   3  16          0.75          3.89         2.90 o
   2   3  16         98.87         97.64         7.45 o
   3   3  16         39.10         42.68         8.65 o
   4   3  16          0.00         -2.20         4.64 o
   5   3  16          4.45         -1.25         4.83 o
   6   3  16          8.24         10.08         3.00 o
  -7   4  16          6.90         12.09         3.89 o
  -6   4  16         10.29         14.45         3.77 o
  -5   4  16         42.93         43.41         5.83 o
  -4   4  16        351.70        371.66        18.60 o
  -3   4  16         53.71         52.40         5.37 o
  -2   4  16         19.73         14.51         2.66 o
  -1   4  16         25.17         19.20         3.13 o
   0   4  16         30.47         31.34         4.17 o
   1   4  16         11.81          9.14         3.09 o
   2   4  16        121.67        104.63        11.77 o
   3   4  16         53.34         44.02         5.23 o
   4   4  16         14.26          9.46         3.07 o
   5   4  16          0.31          7.45         2.75 o
   6   4  16          0.44          7.23         3.15 o
  -7   5  16         46.84         61.27         6.75 o
  -6   5  16          0.63         -3.29         8.34 o
  -5   5  16         19.34         22.32         4.57 o
  -4   5  16         79.00         78.63         7.86 o
  -3   5  16       1096.23       1119.76        38.57 o
  -2   5  16          0.94          1.16         1.69 o
  -1   5  16         12.96         16.68         3.54 o
   0   5  16          2.07          1.09         2.22 o
   1   5  16         13.24         20.00         3.46 o
   2   5  16          1.12          6.71         4.67 o
   3   5  16          5.31          3.06         3.31 o
   4   5  16          0.02         -3.34         5.92 o
   5   5  16          7.67         14.65         4.65 o
  -7   6  16         23.32         31.61         5.14 o
  -6   6  16         21.07         15.85         4.73 o
  -5   6  16         61.95         99.88        18.07 o
  -4   6  16         13.02         15.89         3.92 o
  -3   6  16         43.68         52.91         6.70 o
  -2   6  16          1.21          4.10         1.94 o
  -1   6  16         10.70         14.83         3.03 o
   0   6  16         22.39         18.13         3.33 o
   1   6  16         17.13         13.92         3.86 o
   2   6  16         63.87         66.89         9.14 o
   3   6  16         12.43          8.70         4.25 o
   4   6  16          8.07         10.45         4.28 o
   5   6  16          3.50          8.53        12.18 o
  -6   7  16          8.78          4.97         3.61 o
  -5   7  16         51.72         52.69         7.09 o
  -4   7  16         10.35         14.41         3.95 o
  -3   7  16          0.75          5.35         2.40 o
  -2   7  16        176.33        164.95        10.48 o
  -1   7  16          0.25         -1.07         4.20 o
   0   7  16         32.99         34.62         6.63 o
   1   7  16         19.02         25.20         5.44 o
   2   7  16          3.62          8.99         5.15 o
   3   7  16         38.70         37.51        21.82 o
   4   7  16         17.05         22.54         6.44 o
  -5   8  16          0.02         -0.52         7.82 o
  -4   8  16         31.64         39.96         5.86 o
  -3   8  16          0.95          0.57         2.44 o
  -2   8  16         14.43         14.04         4.87 o
  -1   8  16          0.15         -5.47         7.39 o
   0   8  16          2.26         -0.31         5.14 o
   1   8  16         22.71         16.81         4.89 o
   2   8  16         58.22         60.43        13.84 o
   3   8  16          0.34         14.90         5.03 o
  -4   9  16         22.53         26.23         7.14 o
  -3   9  16         10.92          9.47         6.81 o
  -2   9  16          0.50          4.49         3.16 o
  -1   9  16         57.16         50.74         7.10 o
   0   9  16          5.76         11.14         4.93 o
   1   9  16         25.42         37.73         7.38 o
   2   9  16          5.36         12.14         7.27 o
  -3  10  16          1.35         -2.78         5.10 o
  -2  10  16         20.69         23.73         5.59 o
  -1  10  16          7.06          5.21         3.35 o
   0  10  16        122.43        124.99        27.82 o
   1  10  16         47.66         42.90         8.70 o
  -7   0  17         26.05         31.47        10.26 o
  -5   0  17         63.84         72.65        12.41 o
  -3   0  17          1.33          1.88         5.87 o
  -1   0  17          8.72          7.58         4.98 o
   1   0  17        124.50        110.57         8.78 o
   3   0  17         32.88         33.09         5.45 o
   5   0  17         54.45         52.72         9.10 o
  -7   1  17         43.84         45.31         8.09 o
  -6   1  17          7.64          6.60        11.28 o
  -5   1  17         72.46         70.53         8.99 o
  -4   1  17          4.17          7.94         2.63 o
  -3   1  17          7.81          3.26         1.85 o
  -2   1  17         41.69         32.64         3.87 o
  -1   1  17         27.25         30.52         3.99 o
   0   1  17          0.69         -0.70         3.58 o
   1   1  17         21.11         16.78         2.67 o
   2   1  17          5.46          2.98         2.11 o
   3   1  17         65.38         59.59         4.98 o
   4   1  17        199.38        199.97        11.14 o
   5   1  17        106.92         93.33         9.54 o
  -7   2  17          0.01         -2.72         4.79 o
  -6   2  17          1.18         -1.79         4.39 o
  -5   2  17         52.71         48.91         6.44 o
  -4   2  17         20.42         24.68         6.85 o
  -3   2  17         27.41         24.58         3.65 o
  -2   2  17        144.19        144.14         9.97 o
  -1   2  17         13.27         13.00         3.47 o
   0   2  17        144.67        124.63         8.67 o
   1   2  17         32.21         24.84         3.72 o
   2   2  17          0.33         -1.96         7.78 o
   3   2  17         22.95         27.10         4.24 o
   4   2  17          2.16         -1.01         4.66 o
   5   2  17          5.98          4.17         3.84 o
  -7   3  17         16.23         18.21         8.34 o
  -6   3  17          6.77          6.92         2.51 o
  -5   3  17         77.02         71.26        10.21 o
  -4   3  17         32.51         29.16         5.98 o
  -3   3  17         33.32         27.63         3.73 o
  -2   3  17         11.69         12.92         4.55 o
  -1   3  17         15.48         13.66         3.11 o
   0   3  17         31.37         27.75         4.82 o
   1   3  17          0.18          2.42         4.23 o
   2   3  17         41.24         39.88         6.05 o
   3   3  17         14.39          9.19         3.92 o
   4   3  17          0.02          0.09         2.16 o
   5   3  17         13.17         10.84         3.23 o
  -7   4  17         14.38         24.59         7.60 o
  -6   4  17         41.91         50.23         6.03 o
  -5   4  17         13.08         16.26         6.43 o
  -4   4  17          0.25          3.92         2.71 o
  -3   4  17          4.08          7.09         3.07 o
  -2   4  17         31.08         21.90         3.89 o
  -1   4  17         63.54         48.40         5.28 o
   0   4  17          3.16          1.43         2.48 o
   1   4  17        264.31        246.53        12.92 o
   2   4  17         29.06         31.67         6.00 o
   3   4  17         24.39         27.83         4.63 o
   4   4  17         19.60         18.08         3.86 o
   5   4  17          0.62          1.01         4.04 o
  -6   5  17        176.71        212.69        13.34 o
  -5   5  17         25.82         33.34         8.67 o
  -4   5  17         65.12         77.18         8.28 o
  -3   5  17         99.57        107.31         8.08 o
  -2   5  17        459.80        449.32        25.52 o
  -1   5  17         15.22         11.41         2.61 o
   0   5  17          0.85         -0.23         4.90 o
   1   5  17         26.63         20.68         3.74 o
   2   5  17        138.85        154.82        12.05 o
   3   5  17         24.47         27.51         5.09 o
   4   5  17          2.05          6.73         3.57 o
  -6   6  17        226.87        254.03        15.19 o
  -5   6  17        148.33        147.92        12.19 o
  -4   6  17          1.44          1.76         3.12 o
  -3   6  17         35.26         42.43         6.07 o
  -2   6  17         35.67         31.44         4.38 o
  -1   6  17         12.48         12.59         3.18 o
   0   6  17          4.12          3.11         2.18 o
   1   6  17         99.08        110.88        10.05 o
   2   6  17        156.96        141.28        11.86 o
   3   6  17          0.26         -5.72         5.76 o
   4   6  17         10.67          2.35         4.94 o
  -5   7  17          3.09          6.14         3.26 o
  -4   7  17         51.21         44.46         6.71 o
  -3   7  17        217.59        214.08        16.94 o
  -2   7  17          0.04          5.43         2.90 o
  -1   7  17          4.65          4.70         2.89 o
   0   7  17          2.42          0.97         3.12 o
   1   7  17         20.32         21.58         6.21 o
   2   7  17         54.35         49.16         8.51 o
   3   7  17          1.18         -3.25         5.09 o
  -4   8  17          6.40          8.48         4.26 o
  -3   8  17          0.33         -5.68         8.75 o
  -2   8  17         72.97         76.00         7.50 o
  -1   8  17          0.12         -1.67         4.92 o
   0   8  17          0.28         -0.69         5.19 o
   1   8  17          0.81          8.67        10.86 o
   2   8  17          0.36         -1.55         5.23 o
  -3   9  17         16.20         14.97         3.66 o
  -2   9  17          2.38          0.59         3.14 o
  -1   9  17          4.92          4.38         6.75 o
   0   9  17          0.07          1.49         4.71 o
   1   9  17         24.46         16.95         5.82 o
  -6   0  18        266.60        334.99        34.11 o
  -4   0  18          1.08          0.67         5.13 o
  -2   0  18         21.55         17.79         4.28 o
   0   0  18        159.28        154.83        11.18 o
   2   0  18          0.82          2.78         2.42 o
   4   0  18          9.08          5.18         6.37 o
  -7   1  18        121.80        157.76        16.87 o
  -6   1  18         11.22         12.30         5.22 o
  -5   1  18          5.85          6.19         3.04 o
  -4   1  18         16.39         16.64         4.83 o
  -3   1  18          2.03         -1.31         4.42 o
  -2   1  18          9.06         11.75         2.77 o
  -1   1  18        325.39        292.18        15.94 o
   0   1  18        242.54        223.53        11.15 o
   1   1  18         33.43         38.08         3.80 o
   2   1  18          5.73          7.19         2.11 o
   3   1  18         31.58         30.83         4.29 o
   4   1  18         50.84         44.61         5.33 o
   5   1  18         67.95         53.48         8.78 o
  -7   2  18          0.09          3.48         3.37 o
  -6   2  18          5.26          5.43         4.31 o
  -5   2  18         31.40         29.16         6.10 o
  -4   2  18         25.02         22.13         4.19 o
  -3   2  18         19.79         24.11         3.74 o
  -2   2  18          0.77          1.03         1.99 o
  -1   2  18        146.87        129.52         8.02 o
   0   2  18          5.18          9.33         2.30 o
   1   2  18          1.10          0.32         2.20 o
   2   2  18          0.29          1.76         2.29 o
   3   2  18         17.19         19.31         3.74 o
   4   2  18          0.07          0.68         2.48 o
  -6   3  18          6.61          3.81         3.52 o
  -5   3  18        176.42        211.88        14.82 o
  -4   3  18          3.51          5.62         9.12 o
  -3   3  18         19.46         10.26         3.00 o
  -2   3  18         95.24         96.36        12.07 o
  -1   3  18          6.30          6.94         2.50 o
   0   3  18          1.98          4.08         2.18 o
   1   3  18          2.63          1.87         2.28 o
   2   3  18          4.05          2.76         2.40 o
   3   3  18         17.36         14.60         5.23 o
   4   3  18          4.35          7.05         3.21 o
  -6   4  18          1.71          1.18         2.46 o
  -5   4  18         43.48         39.24         6.08 o
  -4   4  18        156.44        165.56        14.95 o
  -3   4  18        228.74        217.57        13.82 o
  -2   4  18         72.03         58.40         6.74 o
  -1   4  18          0.08          1.76         2.03 o
   0   4  18         26.43         18.41         6.82 o
   1   4  18         15.12         15.15         3.21 o
   2   4  18          6.76          7.49         3.27 o
   3   4  18          2.53         -1.82         7.06 o
   4   4  18         21.79         26.40         8.59 o
  -6   5  18          1.67          0.65         2.57 o
  -5   5  18         37.08         40.04         6.47 o
  -4   5  18         20.56         24.06         5.11 o
  -3   5  18        311.08        305.84        32.62 o
  -2   5  18         22.52         33.49         4.95 o
  -1   5  18          6.51          7.87         2.57 o
   0   5  18          4.69          4.87         2.15 o
   1   5  18         22.12         20.55         4.99 o
   2   5  18          3.15          4.93         3.13 o
   3   5  18         50.57         47.49         7.18 o
  -5   6  18         39.48         34.46         8.45 o
  -4   6  18          5.82          2.68         2.52 o
  -3   6  18        190.44        213.32        17.66 o
  -2   6  18          0.90          0.59         2.32 o
  -1   6  18          0.71          1.33         2.53 o
   0   6  18          0.00          0.64         2.70 o
   1   6  18         61.97         53.95         7.32 o
   2   6  18         12.42         11.90         5.68 o
   3   6  18          2.51          5.92         3.72 o
  -4   7  18         61.05         61.89         8.17 o
  -3   7  18          0.30          4.31         3.84 o
  -2   7  18          1.17          0.82         2.57 o
  -1   7  18          1.59         -0.28         5.05 o
   0   7  18         21.51         28.82         9.21 o
   1   7  18          9.37         10.68         5.80 o
   2   7  18          0.20          3.01         4.39 o
  -2   8  18         31.99         36.42        10.92 o
  -1   8  18         10.16         11.00         7.78 o
   0   8  18          0.69          4.34         9.56 o
  -5   0  19         23.29         28.01         9.91 o
  -3   0  19          1.31          2.22         4.57 o
  -1   0  19         24.06         20.15         5.03 o
   1   0  19        150.03        129.03        10.67 o
   3   0  19         24.74         24.58        11.01 o
  -6   1  19         10.67         23.98         6.84 o
  -5   1  19         20.88         20.06         6.09 o
  -4   1  19        113.37        126.25         9.51 o
  -3   1  19          3.69          3.14         2.68 o
  -2   1  19         50.44         44.64         4.62 o
  -1   1  19          7.40          4.95         2.25 o
   0   1  19         43.08         43.46         4.83 o
   1   1  19         21.98         19.02         4.67 o
   2   1  19         60.37         65.14         6.33 o
   3   1  19         56.70         54.51         5.85 o
  -6   2  19         48.00         54.84         9.69 o
  -5   2  19          6.73         11.31         4.27 o
  -4   2  19         58.54         69.50        11.95 o
  -3   2  19          0.57         -2.92         6.83 o
  -2   2  19          9.01          6.35         1.96 o
  -1   2  19          0.03          1.76         2.07 o
   0   2  19         25.14         25.17         5.05 o
   1   2  19          0.01          0.63         3.58 o
   2   2  19         11.45         20.78         4.94 o
   3   2  19          0.01          0.26         2.99 o
  -5   3  19          9.24         10.79         3.61 o
  -4   3  19         40.42         48.14        12.54 o
  -3   3  19         16.24          8.91         3.00 o
  -2   3  19          6.53          7.26         3.01 o
  -1   3  19          1.02          1.74         2.13 o
   0   3  19          0.01         -0.94         4.86 o
   1   3  19          0.06         -1.13         5.09 o
   2   3  19          4.27          4.41         2.64 o
   3   3  19          0.34          5.19         3.14 o
  -5   4  19          4.92          7.13         3.79 o
  -4   4  19         36.43         32.95         7.24 o
  -3   4  19         58.59         41.67        10.15 o
  -2   4  19          0.77         -0.31         5.18 o
  -1   4  19         53.25         50.52         5.91 o
   0   4  19          2.35          4.01         3.65 o
   1   4  19          1.11         -0.81         3.99 o
   2   4  19         10.28          4.73         3.82 o
   3   4  19         37.57         32.82         8.62 o
  -4   5  19          1.32          7.17         3.90 o
  -3   5  19          2.58          6.04         4.55 o
  -2   5  19        348.96        325.52        18.71 o
  -1   5  19          4.08          6.15         2.48 o
   0   5  19         27.01         23.49         4.13 o
   1   5  19          0.49          1.92         2.52 o
   2   5  19         15.74         19.97         5.19 o
  -3   6  19        162.74        194.32        19.39 o
  -2   6  19          5.91          8.29         3.79 o
  -1   6  19          1.76          1.74         2.08 o
   0   6  19          5.54          5.72         3.47 o
   1   6  19          0.23          2.49         5.38 o
  -1   7  19         26.28         18.16         6.20 o
  -4   0  20         89.48         86.35        14.37 o
  -2   0  20          2.19          0.42         2.86 o
   0   0  20          0.15          3.23         3.63 o
   2   0  20          2.48         -2.80        11.56 o
  -5   1  20          1.06          1.95         4.33 o
  -4   1  20         13.34         20.65         5.16 o
  -3   1  20         17.76          6.46         5.97 o
  -2   1  20          6.89          7.15         4.36 o
  -1   1  20          2.13          4.10         5.18 o
   0   1  20         23.37         22.91         4.24 o
   1   1  20          1.47          2.68         2.98 o
   2   1  20          1.03          3.49         2.36 o
  -4   2  20          4.75         10.66         4.39 o
  -3   2  20         11.18          6.10         2.87 o
  -2   2  20         10.87         10.70         2.77 o
  -1   2  20          8.17          5.24         3.01 o
   0   2  20         19.24         16.21         3.98 o
   1   2  20         18.35          5.94         2.19 o
   2   2  20          0.62          4.34         2.37 o
  -4   3  20          2.57          7.47         4.44 o
  -3   3  20         31.73         40.94         9.63 o
  -2   3  20          0.14          0.64         2.17 o
  -1   3  20          3.72          0.40         3.08 o
   0   3  20          1.41         -5.62         5.71 o
   1   3  20          7.97         14.25         3.80 o
   2   3  20         22.86         29.82         4.46 o
  -3   4  20          3.96          5.95         4.10 o
  -2   4  20         34.29         33.40         5.19 o
  -1   4  20          0.38          1.99         4.69 o
   0   4  20          0.36          2.75         3.36 o
   1   4  20          5.93          8.50         4.70 o
  -2   5  20          4.10          3.85         4.52 o
  -1   5  20        190.10        147.72        10.92 o
   0   5  20          7.87          8.03         3.11 o
  -3   0  21          8.76          5.52         4.40 o
  -1   0  21         61.12         53.93         8.78 o
  -2   1  21          7.73          6.24         3.61 o
  -1   1  21          0.10          1.55         2.53 o
   0   1  21         14.94         11.23         3.63 o
  -2   2  21          0.31          1.81         2.36 o
  -1   2  21          0.10          1.61         2.94 o
                                                
