# Supplementary material for: Crystal landscape in the orcinol:4,4′-bipyridine system: synthon modularity, polymorphism and transferability of multipole charge density parameters
Source: IUCrJ. 2013 Oct 1;1(Pt 1):8–18. doi: 10.1107/S2052252513024421 (PMC4104971; doi:10.1107/S2052252513024421)
Supplement: Supplementary file 6 [file m-01-00008-III_200Ksup6.fcf]

#
# h,k,l, Fc-squared, Fo-squared, sigma(Fo-squared), status flag
#
data_III_200K
_shelx_title ' 160 in P21/n #14'
_shelx_refln_list_code          4
_shelx_F_calc_maximum      279.05
_exptl_crystal_F_000       756.00
_reflns_d_resolution_high  0.8107

loop_
 _space_group_symop_operation_xyz
 'x, y, z'
 '-x+1/2, y+1/2, -z+1/2'
 '-x, -y, -z'
 'x-1/2, -y-1/2, z-1/2'

_cell_length_a     9.0828
_cell_length_b    12.3446
_cell_length_c    16.6095
_cell_angle_alpha  90.000
_cell_angle_beta   96.320
_cell_angle_gamma  90.000

_shelx_F_squared_multiplier     1.000

loop_
 _refln_index_h
 _refln_index_k
 _refln_index_l
 _refln_F_squared_calc
 _refln_F_squared_meas
 _refln_F_squared_sigma
 _refln_observed_status
   2   0   0       1701.95       1704.02        13.26 o
   4   0   0       1496.78       1541.69        25.45 o
   6   0   0         17.46         19.47         4.78 o
   8   0   0       2142.82       2271.14        47.83 o
  10   0   0         21.07         22.52         6.48 o
   1   1   0        652.46        566.34         6.83 o
   2   1   0         16.43         14.03         0.73 o
   3   1   0        227.57        226.80         3.45 o
   4   1   0        287.32        269.68         5.05 o
   5   1   0         30.27         27.83         2.63 o
   6   1   0          0.00          0.00         0.65 o
   7   1   0        608.38        635.10        14.63 o
   8   1   0        477.62        496.22        13.86 o
   9   1   0        400.02        425.45        18.43 o
  10   1   0         43.37         46.32         6.58 o
  11   1   0         12.12         12.66         5.94 o
   0   2   0        151.11        130.86         3.07 o
   1   2   0       1927.73       1847.41        14.16 o
   2   2   0        350.32        306.05         3.99 o
   3   2   0        172.07        171.89         3.21 o
   4   2   0         18.09         18.41         1.35 o
   5   2   0          1.42          1.26         0.78 o
   6   2   0         50.79         44.52         4.17 o
   7   2   0         72.41         84.85         7.06 o
   8   2   0         10.01          6.71         3.25 o
   9   2   0         29.52         20.60         4.22 o
  10   2   0         30.29         33.19         9.33 o
  11   2   0         20.24         32.53         9.61 o
   1   3   0      13611.61      13035.26        26.92 o
   2   3   0       2021.79       2003.71        11.69 o
   3   3   0          6.79         12.94         1.19 o
   4   3   0       2597.60       2542.73        31.15 o
   5   3   0         54.89         59.14         2.85 o
   6   3   0        399.93        428.69        22.54 o
   7   3   0        616.71        667.40        19.31 o
   8   3   0         38.12         43.60         5.32 o
   9   3   0         75.06         71.04         6.70 o
  10   3   0          1.95          1.07         8.78 o
   0   4   0         22.02         23.01         1.88 o
   1   4   0        389.03        370.96         5.50 o
   2   4   0        241.71        326.17         5.50 o
   3   4   0        113.74         87.71         3.16 o
   4   4   0        237.18        223.15         4.36 o
   5   4   0        164.52        166.41         5.24 o
   6   4   0        576.99        547.41        18.53 o
   7   4   0         65.31         76.33         5.66 o
   8   4   0         73.16         59.39         6.27 o
   9   4   0          0.94          0.35         2.60 o
  10   4   0         16.40         15.68         8.41 o
   1   5   0        280.77        268.32         5.31 o
   2   5   0         85.25         76.27         2.96 o
   3   5   0       3422.18       3464.92        35.33 o
   4   5   0          0.64          0.88         0.46 o
   5   5   0        115.45        136.83         5.38 o
   6   5   0        111.18        104.98         4.45 o
   7   5   0         88.43         93.94         8.27 o
   8   5   0          4.87          9.39         3.57 o
   9   5   0          2.25          0.00         3.40 o
  10   5   0         21.00         22.37         8.63 o
   0   6   0       3310.41       3163.69        40.56 o
   1   6   0        441.65        432.42         9.53 o
   2   6   0        663.01        660.95         9.06 o
   3   6   0        747.50        769.97        13.18 o
   4   6   0         21.60         19.95         1.76 o
   5   6   0        302.72        321.04         7.23 o
   6   6   0        806.92        824.51        17.15 o
   7   6   0        354.52        375.16        18.65 o
   8   6   0        232.99        237.88        26.74 o
   9   6   0         13.03         24.72         8.52 o
  10   6   0          0.93          0.00         5.81 o
   1   7   0         10.91          9.92         1.62 o
   2   7   0        314.47        361.89         6.47 o
   3   7   0          3.88          6.20         1.65 o
   4   7   0         18.16         26.56         2.01 o
   5   7   0        101.56         80.97         6.21 o
   6   7   0         14.73         12.85         2.22 o
   7   7   0          6.14          3.70         3.06 o
   8   7   0          0.00          3.62         4.80 o
   9   7   0          2.58          0.00         4.51 o
   0   8   0         17.97         14.44         3.55 o
   1   8   0        239.04        259.93        10.76 o
   2   8   0         43.25         37.54         3.82 o
   3   8   0        264.17        221.36         8.57 o
   4   8   0         58.80         52.19         5.14 o
   5   8   0        126.21        125.01         8.39 o
   6   8   0        144.50        161.06        17.02 o
   7   8   0          1.58          3.41         2.94 o
   8   8   0         27.12         36.10         9.76 o
   9   8   0         52.58         57.17        12.67 o
   1   9   0         14.37         18.64         3.08 o
   2   9   0        701.60        639.56        24.02 o
   3   9   0        150.81        146.04         7.00 o
   4   9   0          4.02          6.94         1.90 o
   5   9   0         40.94         29.48         4.23 o
   6   9   0         86.78         98.17        13.80 o
   7   9   0          0.31          0.00         5.08 o
   8   9   0         13.23         12.37         6.47 o
   0  10   0       2218.11       2253.26        50.26 o
   1  10   0         40.17         36.50         7.41 o
   2  10   0          2.34          3.40         2.09 o
   3  10   0          0.98          3.50         2.01 o
   4  10   0         43.77         38.21         4.67 o
   5  10   0         59.07         74.70        12.21 o
   6  10   0        103.38         84.02        13.17 o
   7  10   0         18.47          1.71         2.82 o
   8  10   0          0.62          0.00         3.15 o
   1  11   0         88.71         85.71         6.41 o
   2  11   0         34.17         29.67         3.01 o
   3  11   0          2.86          4.68         1.93 o
   4  11   0        134.52        121.41         8.41 o
   5  11   0         12.76         18.58         6.73 o
   6  11   0          2.07          0.00         4.83 o
   7  11   0         13.91          5.84         2.83 o
   0  12   0          3.81          7.51         4.27 o
   1  12   0          4.70          2.25         1.52 o
   2  12   0          0.00          1.11         1.22 o
   3  12   0         13.25          3.33         2.56 o
   4  12   0         10.77         16.72         3.45 o
   5  12   0          4.03          4.85         4.74 o
   6  12   0          2.12          5.83         4.53 o
   1  13   0          8.06         14.89         3.99 o
   2  13   0         36.24         39.19         6.32 o
   3  13   0         14.00         19.15         4.80 o
   4  13   0         30.18         14.24         5.04 o
   5  13   0          3.16          6.69         4.91 o
   0  14   0          1.99          6.68         4.63 o
   1  14   0          4.10          7.60         5.09 o
   2  14   0          8.62          8.27         3.09 o
   3  14   0          0.01          0.69         2.68 o
   4  14   0          1.72          0.00         2.88 o
   1  15   0          2.58          0.00         3.03 o
 -11   0   1         16.53         19.17         6.63 o
  -9   0   1         65.41         87.19        11.92 o
  -7   0   1        989.74       1059.35        21.44 o
  -5   0   1       1048.88       1178.76        69.86 o
  -3   0   1       2942.24       3021.48        29.28 o
   1   0   1        105.93        109.72         4.63 o
   3   0   1          1.07          2.75         0.65 o
   5   0   1       4413.22       4392.79        59.06 o
   7   0   1        119.50        109.71        11.36 o
   9   0   1        188.51        182.28        17.07 o
  11   0   1         49.14         44.50        10.35 o
 -11   1   1          3.28          0.00         2.48 o
 -10   1   1         57.55         44.06         6.42 o
  -9   1   1         68.25         54.07         6.57 o
  -8   1   1          1.87          1.48         3.04 o
  -7   1   1         81.45         83.23         5.12 o
  -6   1   1          5.60          7.93         1.64 o
  -5   1   1          0.03          0.00         0.60 o
  -4   1   1          2.94          5.26         0.80 o
  -3   1   1         73.47         67.21         2.04 o
  -2   1   1         89.52         81.78         2.43 o
  -1   1   1       1179.45       1090.08        18.34 o
   1   1   1        836.24        764.07         5.89 o
   2   1   1        571.62        519.80         5.29 o
   3   1   1         28.59         34.03         1.42 o
   4   1   1        943.24        993.20        15.52 o
   5   1   1        119.79        107.68         4.12 o
   6   1   1        119.23        119.09         6.07 o
   7   1   1         56.00         50.61         4.31 o
   8   1   1        305.69        293.11        11.03 o
   9   1   1          8.70         10.04         2.53 o
  10   1   1          2.78          4.56         4.50 o
  11   1   1         51.51         56.39         8.28 o
 -11   2   1         20.50         23.03         8.92 o
 -10   2   1         80.92         88.01         8.89 o
  -9   2   1         50.31         50.21         6.33 o
  -8   2   1        738.61        801.45        23.55 o
  -7   2   1        232.56        232.18        11.81 o
  -6   2   1         26.60         23.35         2.41 o
  -5   2   1         37.69         57.23         3.40 o
  -4   2   1          4.94          2.90         0.57 o
  -3   2   1         78.82         76.18         2.40 o
  -2   2   1        678.85        583.33         8.80 o
  -1   2   1        118.32        112.77         3.10 o
   0   2   1        178.68        218.37         3.48 o
   1   2   1        536.43        482.72         4.83 o
   2   2   1          2.82          0.89         0.34 o
   3   2   1        166.99        181.26         3.16 o
   4   2   1         41.95         36.80         2.29 o
   5   2   1         26.80         22.38         1.60 o
   6   2   1        246.73        245.21         7.16 o
   7   2   1          2.27          0.83         2.40 o
   8   2   1        779.24        867.63        24.24 o
   9   2   1         10.85          6.13         3.36 o
  10   2   1          0.32          0.77         3.06 o
 -10   3   1          1.73          4.14         2.53 o
  -9   3   1        232.88        238.26        13.61 o
  -8   3   1        238.38        243.76        12.81 o
  -7   3   1       1050.85       1031.09        24.46 o
  -6   3   1         84.31         85.49         4.27 o
  -5   3   1        690.45        738.39        17.28 o
  -4   3   1          0.14          0.10         0.36 o
  -3   3   1        312.23        293.42         5.20 o
  -2   3   1        336.99        280.63         6.17 o
  -1   3   1      18401.39      16205.90        42.01 o
   0   3   1       9668.52       9478.13        24.73 o
   1   3   1      37509.58      35312.04        90.28 o
   2   3   1        426.77        471.37         6.26 o
   3   3   1        251.63        275.67         4.87 o
   4   3   1         56.82         83.66         4.20 o
   5   3   1          1.03          1.18         0.61 o
   6   3   1        217.99        214.48         8.63 o
   7   3   1        267.31        292.00        11.12 o
   8   3   1         41.90         56.86         8.16 o
   9   3   1        129.99        146.27        18.48 o
  10   3   1         18.33         35.09        10.15 o
 -10   4   1          4.11          1.24         3.39 o
  -9   4   1         47.51         52.82        13.73 o
  -8   4   1        177.10        165.31        10.44 o
  -7   4   1       1233.26       1297.22        27.04 o
  -6   4   1        658.90        658.97        17.70 o
  -5   4   1         29.47         27.54         1.87 o
  -4   4   1        162.40        147.46         7.02 o
  -3   4   1         39.60         59.59         2.83 o
  -2   4   1        387.20        385.18         9.92 o
  -1   4   1       1289.14       1211.70        11.13 o
   0   4   1        905.06        741.64         7.16 o
   1   4   1        306.98        229.45         3.61 o
   2   4   1        413.00        428.88        10.62 o
   3   4   1        776.06        866.72        11.14 o
   4   4   1         56.81         53.70         2.36 o
   5   4   1         12.84         13.59         1.59 o
   6   4   1         99.04         87.37         4.68 o
   7   4   1          3.17          3.44         1.11 o
   8   4   1        110.21        116.64         7.45 o
   9   4   1          3.50          1.18         3.88 o
  10   4   1         57.35         75.38        14.72 o
 -10   5   1          0.04          1.48         5.53 o
  -9   5   1          4.17          7.83         3.54 o
  -8   5   1        999.65       1183.89        65.12 o
  -7   5   1        274.67        299.85        15.53 o
  -6   5   1        143.42        116.84        12.08 o
  -5   5   1          9.02          8.69         1.91 o
  -4   5   1        184.88        184.55         7.44 o
  -3   5   1        230.25        206.41         6.59 o
  -2   5   1        358.33        442.29         7.83 o
  -1   5   1        275.51        250.92         5.60 o
   0   5   1        224.81        191.97         4.20 o
   1   5   1        112.22         96.86         3.01 o
   2   5   1        264.64        301.34         5.09 o
   3   5   1         27.20         25.44         2.36 o
   4   5   1       1010.70        992.87        20.58 o
   5   5   1         99.22         96.69         3.36 o
   6   5   1        206.81        194.64         6.09 o
   7   5   1        195.77        197.97         8.79 o
   8   5   1        359.17        431.54        31.25 o
   9   5   1         72.53         92.90        15.73 o
  10   5   1          7.27         17.07         8.01 o
 -10   6   1         23.63         20.85         5.44 o
  -9   6   1        117.88        138.71        13.19 o
  -8   6   1          3.50          3.24         6.95 o
  -7   6   1        483.59        493.97        17.58 o
  -6   6   1         12.37          7.68         1.78 o
  -5   6   1         58.21         51.50         2.97 o
  -4   6   1        123.56        123.74         4.29 o
  -3   6   1        799.00        763.23        15.85 o
  -2   6   1       1255.41       1012.45        12.67 o
  -1   6   1       4239.68       4048.39        44.71 o
   0   6   1         63.99         63.92         3.20 o
   1   6   1         48.27         54.09         2.98 o
   2   6   1       1843.19       1904.76        19.83 o
   3   6   1         73.09         78.75         4.57 o
   4   6   1         49.98         57.54         3.93 o
   5   6   1        508.27        499.35        14.94 o
   6   6   1        484.95        451.64        14.77 o
   7   6   1         62.54         78.40        12.82 o
   8   6   1        278.27        314.09        27.00 o
   9   6   1          2.47          3.49         4.72 o
  10   6   1         31.67         28.39         9.48 o
  -9   7   1          0.23          2.89         2.87 o
  -8   7   1         10.53         14.49         4.14 o
  -7   7   1         91.38         77.22         8.59 o
  -6   7   1         79.61         78.27         5.10 o
  -5   7   1        144.86        144.61         5.20 o
  -4   7   1          7.55         12.33         2.23 o
  -3   7   1        413.05        351.39        11.94 o
  -2   7   1         30.82         29.12         2.72 o
  -1   7   1        821.04        795.45        19.29 o
   0   7   1         14.03         13.15         1.80 o
   1   7   1        899.97        841.24        15.33 o
   2   7   1        178.40        171.95         4.31 o
   3   7   1        272.55        304.24        13.15 o
   4   7   1         62.86         58.99         4.51 o
   5   7   1         82.75         74.66         6.11 o
   6   7   1        561.45        544.44        16.52 o
   7   7   1        257.93        293.24        24.10 o
   8   7   1         41.07         46.11        10.76 o
   9   7   1          0.02          6.91         4.63 o
  -9   8   1          4.74          8.25         5.98 o
  -8   8   1         24.40         29.87         5.78 o
  -7   8   1         17.12         16.34         7.98 o
  -6   8   1         47.69         44.90         7.93 o
  -5   8   1         65.61         62.56         3.61 o
  -4   8   1          0.00          1.49         1.07 o
  -3   8   1         15.05         11.22         1.68 o
  -2   8   1          9.59          9.68         1.99 o
  -1   8   1          2.25          4.28         2.06 o
   0   8   1          0.62          0.25         1.56 o
   1   8   1          5.29          3.15         0.87 o
   2   8   1          1.89          3.00         0.76 o
   3   8   1          5.38          8.09         1.10 o
   4   8   1          6.12         10.96         2.93 o
   5   8   1          9.00          8.99         3.30 o
   6   8   1        119.76        119.46         8.07 o
   7   8   1         11.45         18.29         6.44 o
   8   8   1         12.32         20.91         7.38 o
   9   8   1          0.11          0.00         5.70 o
  -9   9   1         10.85         16.28         7.18 o
  -8   9   1         15.13         26.70         8.82 o
  -7   9   1          3.67         10.32         4.92 o
  -6   9   1          8.11          9.51         4.83 o
  -5   9   1        167.86        156.90        19.44 o
  -4   9   1         45.71         46.19         6.12 o
  -3   9   1         90.76         64.55         6.74 o
  -2   9   1         65.73         57.82         7.59 o
  -1   9   1         28.28         39.12         6.42 o
   0   9   1          2.70          1.37         1.24 o
   1   9   1         44.93         47.23         4.10 o
   2   9   1         33.70         34.82         2.33 o
   3   9   1        148.69        136.24         7.09 o
   4   9   1          5.47          6.29         1.72 o
   5   9   1         22.96         19.09         3.54 o
   6   9   1         15.51         23.73         7.69 o
   7   9   1         12.47          4.42         4.15 o
   8   9   1          0.25          0.00         4.76 o
  -8  10   1          2.32          0.16         2.95 o
  -7  10   1         20.36         25.54         8.07 o
  -6  10   1         10.19          5.57         2.40 o
  -5  10   1        244.68        243.26        15.15 o
  -4  10   1        169.88        160.11        11.87 o
  -3  10   1         14.48         10.51         2.33 o
  -2  10   1         92.02         74.58         5.76 o
  -1  10   1         71.82         56.66         5.70 o
   0  10   1         76.12         70.85         6.50 o
   1  10   1        968.16        954.89        19.64 o
   2  10   1          0.36          1.84         0.92 o
   3  10   1        371.91        419.69        13.23 o
   4  10   1         14.02         17.78         3.39 o
   5  10   1        497.62        499.78        18.75 o
   6  10   1         72.76         67.74        12.01 o
   7  10   1          3.18          6.47         4.44 o
   8  10   1          0.14          0.00         4.39 o
  -7  11   1          4.41          3.71         3.87 o
  -6  11   1          1.92          1.60         3.79 o
  -5  11   1         43.43         36.03         6.26 o
  -4  11   1         37.28         45.48         6.76 o
  -3  11   1         20.02         26.93        11.42 o
  -2  11   1         28.33         29.19         3.88 o
  -1  11   1        106.22        101.63         8.13 o
   0  11   1         76.63         75.87         6.98 o
   1  11   1         36.13         48.53         6.36 o
   2  11   1          0.02          0.06         1.03 o
   3  11   1          0.84          0.00         2.10 o
   4  11   1         56.35         48.19         5.80 o
   5  11   1         12.31         25.32         7.80 o
   6  11   1          4.02          1.18         3.16 o
   7  11   1         11.18          1.60         2.82 o
  -6  12   1          1.58          4.70         4.33 o
  -5  12   1         27.82         33.09         6.29 o
  -4  12   1         64.21         50.77         7.53 o
  -3  12   1         78.68         80.69         9.27 o
  -2  12   1          1.21          0.20         3.11 o
  -1  12   1         19.26         10.93         4.13 o
   0  12   1        161.00        182.77         9.84 o
   1  12   1          0.16          0.00         2.21 o
   2  12   1         58.24         57.83         5.58 o
   3  12   1         44.99         58.33         8.05 o
   4  12   1         18.10         12.31         3.07 o
   5  12   1          0.79          0.00         5.87 o
   6  12   1         11.84          8.59         5.41 o
  -5  13   1          4.47          5.75         3.40 o
  -4  13   1          0.24          3.06         4.42 o
  -3  13   1          0.46          0.08         3.21 o
  -2  13   1          0.22          0.00         1.75 o
  -1  13   1          5.21          5.29         3.33 o
   0  13   1          1.99          0.00         1.83 o
   1  13   1         83.52        103.44        10.29 o
   2  13   1         40.73         42.81         6.94 o
   3  13   1          0.74          0.00         4.71 o
   4  13   1         45.05         64.30         9.09 o
   5  13   1         18.47          8.05         5.34 o
  -4  14   1         11.07         14.58         4.39 o
  -3  14   1          2.00          2.01         2.92 o
  -2  14   1          2.48          0.00         3.71 o
  -1  14   1          1.70          0.00         4.25 o
   0  14   1          4.02          9.01         4.96 o
   1  14   1          0.75          0.00         4.18 o
   2  14   1          1.67          4.99         5.70 o
   3  14   1          8.29         11.03         4.14 o
   4  14   1          4.69          8.60         3.93 o
  -1  15   1          2.99          0.46         2.19 o
   0  15   1          3.54          1.11         2.12 o
   1  15   1          1.92          2.30         3.74 o
 -10   0   2          0.47          2.40         2.42 o
  -8   0   2       1092.35       1072.27        39.20 o
  -6   0   2          1.02          0.38         0.98 o
  -4   0   2      15641.79      17253.16       111.86 o
  -2   0   2      17938.26      17169.99        62.10 o
   0   0   2       2892.04       2748.02        17.24 o
   2   0   2        471.78        479.78         7.00 o
   4   0   2       2416.26       2435.74        57.19 o
   6   0   2       1567.95       1556.06        38.96 o
   8   0   2        188.49        226.42        21.26 o
  10   0   2          1.72          0.00         2.63 o
 -11   1   2          0.43          0.00         2.38 o
 -10   1   2          0.04          0.00         2.14 o
  -9   1   2          1.46          1.33         1.79 o
  -8   1   2        254.19        276.87        14.09 o
  -7   1   2         81.44         57.62         6.04 o
  -6   1   2         45.61         46.83         2.72 o
  -5   1   2          5.65          7.67         1.32 o
  -4   1   2        428.10        406.48         7.97 o
  -3   1   2        256.80        262.99         4.55 o
  -2   1   2         10.75          8.41         0.85 o
  -1   1   2       1094.76       1034.79        11.91 o
   0   1   2         92.75         86.51         1.62 o
   1   1   2         60.79         70.10         1.61 o
   2   1   2        508.05        436.41         4.55 o
   3   1   2        436.62        438.41         5.58 o
   4   1   2         85.40         89.92         2.94 o
   5   1   2         25.48         31.94         2.37 o
   6   1   2         13.56          8.02         1.34 o
   7   1   2        296.32        288.90        10.84 o
   8   1   2         90.99         92.76        14.72 o
   9   1   2          0.00          0.00         1.97 o
  10   1   2         11.46          9.81         3.00 o
 -11   2   2          0.93          6.63         5.07 o
 -10   2   2          5.48          6.39         2.58 o
  -9   2   2          0.57          0.00         2.63 o
  -8   2   2          1.54          0.00         2.39 o
  -7   2   2        369.90        363.15        15.85 o
  -6   2   2         88.52         91.20         4.43 o
  -5   2   2         15.22         16.02         1.45 o
  -4   2   2          0.83          1.03         0.57 o
  -3   2   2          2.04          0.09         0.34 o
  -2   2   2         13.53         18.00         1.45 o
  -1   2   2       1301.58       1213.20        12.23 o
   0   2   2        319.29        317.19         3.85 o
   1   2   2       3843.82       3863.85        15.31 o
   2   2   2        187.72        178.44         3.44 o
   3   2   2          1.33          0.04         0.38 o
   4   2   2          1.46          0.61         0.44 o
   5   2   2         74.32         86.00         3.37 o
   6   2   2         54.21         44.24         2.94 o
   7   2   2         47.88         43.92         4.61 o
   8   2   2         15.59         20.16         5.66 o
   9   2   2        210.98        255.11        24.26 o
  10   2   2          1.67          4.35         5.10 o
 -10   3   2          0.11          0.00         4.35 o
  -9   3   2         22.89         15.80         3.69 o
  -8   3   2        598.54        616.50        20.72 o
  -7   3   2        259.77        262.62        12.58 o
  -6   3   2         57.30         57.25         5.35 o
  -5   3   2        348.22        409.85        13.36 o
  -4   3   2       1125.10       1122.47        28.04 o
  -3   3   2       2277.32       2322.39        29.31 o
  -2   3   2       3181.39       3115.50        23.75 o
  -1   3   2       2320.50       1861.54        15.15 o
   0   3   2      23632.74      22265.73        52.88 o
   1   3   2        811.71        990.42        10.37 o
   2   3   2        694.05        622.45         8.41 o
   3   3   2        979.14       1037.84        17.01 o
   4   3   2        412.19        409.10         8.46 o
   5   3   2        300.16        292.08        11.45 o
   6   3   2        189.09        177.89         8.30 o
   7   3   2         89.61         93.68        12.68 o
   8   3   2         93.63        117.27        15.94 o
   9   3   2          0.66          6.30         4.70 o
  10   3   2          0.09          1.17         2.60 o
 -10   4   2          2.09          0.92         2.04 o
  -9   4   2         36.50         41.07         5.83 o
  -8   4   2          2.66          0.53         2.63 o
  -7   4   2        170.41        148.62         9.49 o
  -6   4   2        221.23        212.51        10.45 o
  -5   4   2          0.19          0.00         0.65 o
  -4   4   2          2.26          1.31         1.56 o
  -3   4   2        121.71        122.97         6.73 o
  -2   4   2        445.72        544.14        10.91 o
  -1   4   2         54.22         31.58         1.88 o
   0   4   2        570.38        490.79         8.37 o
   1   4   2        562.26        436.35         6.46 o
   2   4   2        721.94        777.57        15.27 o
   3   4   2        516.47        545.20        10.74 o
   4   4   2          1.42          1.29         0.89 o
   5   4   2        118.32        118.35         7.32 o
   6   4   2         36.68         31.47         4.08 o
   7   4   2       1087.09       1062.96       116.42 o
   8   4   2        563.95        708.85        39.41 o
   9   4   2         76.50        118.42        17.49 o
  10   4   2         16.85         52.32        12.81 o
 -10   5   2          5.71          4.05         3.13 o
  -9   5   2        108.99        139.77        13.02 o
  -8   5   2         24.29         30.10         4.65 o
  -7   5   2       1141.61       1210.81        26.43 o
  -6   5   2        220.15        237.36        10.90 o
  -5   5   2        396.66        414.20        13.55 o
  -4   5   2         16.95         16.32         2.58 o
  -3   5   2       2061.95       2169.57        33.54 o
  -2   5   2         69.19         64.75         3.47 o
  -1   5   2        451.89        487.95         7.96 o
   0   5   2        735.80        701.57         8.70 o
   1   5   2        674.95        611.89         6.36 o
   2   5   2         71.68        100.94         3.54 o
   3   5   2         42.48         41.67         2.95 o
   4   5   2        103.94        102.87         5.07 o
   5   5   2         89.37         71.52         4.44 o
   6   5   2         21.76         26.06         3.69 o
   7   5   2         14.37         18.60         3.55 o
   8   5   2        119.21        151.64        18.47 o
   9   5   2        484.72        652.02        41.52 o
  10   5   2         46.92         69.86        14.59 o
 -10   6   2          4.97          8.07         4.26 o
  -9   6   2        192.93        226.52        16.80 o
  -8   6   2          5.25          8.48         3.35 o
  -7   6   2        176.09        180.56         8.84 o
  -6   6   2          6.06          6.34         1.62 o
  -5   6   2         61.44         65.19         4.73 o
  -4   6   2        497.27        504.56         9.66 o
  -3   6   2        305.69        351.56        10.65 o
  -2   6   2       1055.77        988.58        17.78 o
  -1   6   2       2974.15       3052.42        26.70 o
   0   6   2        226.49        206.34         5.65 o
   1   6   2          1.27          2.21         0.84 o
   2   6   2       2533.58       2667.33        19.73 o
   3   6   2         48.60         49.30         3.42 o
   4   6   2          5.72          4.87         1.42 o
   5   6   2         18.70         20.28         2.42 o
   6   6   2         63.95         54.94         5.45 o
   7   6   2         89.58         80.07         7.61 o
   8   6   2         73.62         98.73        15.21 o
   9   6   2         23.88         39.71        10.62 o
  10   6   2          4.72          1.91         4.44 o
  -9   7   2          0.00          0.00         4.03 o
  -8   7   2         37.43         40.16         6.78 o
  -7   7   2         40.15         45.03         6.76 o
  -6   7   2        222.86        239.53         9.54 o
  -5   7   2         55.84         50.51         4.68 o
  -4   7   2        106.13        111.99         6.80 o
  -3   7   2         57.90         42.12         6.14 o
  -2   7   2        777.99        814.02        15.75 o
  -1   7   2        245.47        227.87         7.88 o
   0   7   2        102.12        134.29         6.99 o
   1   7   2         45.12         35.73         2.15 o
   2   7   2         48.50         49.71         3.10 o
   3   7   2         34.23         39.00         2.83 o
   4   7   2         45.26         38.43         3.30 o
   5   7   2          3.44          4.48         1.75 o
   6   7   2        309.78        305.71        16.08 o
   7   7   2         84.54         82.13        13.11 o
   8   7   2         28.25         31.04         9.02 o
   9   7   2          2.83         10.85         6.41 o
  -9   8   2          0.17          0.74         2.74 o
  -8   8   2          0.14          1.34         2.01 o
  -7   8   2         67.50         81.91         9.11 o
  -6   8   2         39.83         53.79         7.13 o
  -5   8   2        136.67        133.44         5.85 o
  -4   8   2          3.88          5.55         1.84 o
  -3   8   2         21.20         26.94         3.42 o
  -2   8   2         33.34         36.60         3.61 o
  -1   8   2        308.98        322.86        16.32 o
   0   8   2         12.03         14.83         2.55 o
   1   8   2        112.92         97.26         3.87 o
   2   8   2         47.22         46.64         2.64 o
   3   8   2         10.59         14.51         1.57 o
   4   8   2         39.81         35.90         4.79 o
   5   8   2         42.69         48.89         6.66 o
   6   8   2         68.63         64.22         6.46 o
   7   8   2         36.59         17.19         5.92 o
   8   8   2          2.96          1.10         4.06 o
   9   8   2          7.65         22.87         7.71 o
  -9   9   2         30.39         44.47        11.40 o
  -8   9   2          0.00          1.49         2.06 o
  -7   9   2         13.47         10.48         4.08 o
  -6   9   2         57.95         61.84         7.70 o
  -5   9   2          0.01          0.00         1.75 o
  -4   9   2         68.44         66.98         5.97 o
  -3   9   2         82.40         81.72         4.30 o
  -2   9   2        877.92        787.55        20.85 o
  -1   9   2        253.35        267.53        11.73 o
   0   9   2         33.72         46.14         4.77 o
   1   9   2         65.02         92.76         8.72 o
   2   9   2          7.56         10.02         1.42 o
   3   9   2         48.06         33.55         4.33 o
   4   9   2          0.84          5.08         2.76 o
   5   9   2          0.21          0.00         1.75 o
   6   9   2        140.24        103.56        14.10 o
   7   9   2         25.02         26.49         8.24 o
   8   9   2          9.40          5.96         3.10 o
  -8  10   2          1.55          1.66         3.23 o
  -7  10   2          0.40          0.00         3.29 o
  -6  10   2         10.84          8.66         4.61 o
  -5  10   2         26.49         32.55         5.69 o
  -4  10   2        346.29        291.95        15.74 o
  -3  10   2         37.06         33.60         4.19 o
  -2  10   2        170.15        202.45         9.80 o
  -1  10   2         34.95         21.35         3.82 o
   0  10   2        877.46        870.98        18.83 o
   1  10   2         87.15        118.16         6.96 o
   2  10   2          0.58          0.83         1.38 o
   3  10   2          0.26          0.00         1.10 o
   4  10   2          5.55          3.45         2.31 o
   5  10   2        214.53        188.91        12.01 o
   6  10   2         13.10         13.28         5.71 o
   7  10   2          5.61          1.03         4.20 o
   8  10   2          1.16          0.66         2.66 o
  -7  11   2          1.28          0.28         2.85 o
  -6  11   2          9.39         10.20         5.48 o
  -5  11   2          0.20          0.00         2.67 o
  -4  11   2          4.77          7.65         2.27 o
  -3  11   2         59.27         49.14         9.85 o
  -2  11   2          8.05          9.26         2.44 o
  -1  11   2         22.21         22.21         3.98 o
   0  11   2        136.63        133.31         7.90 o
   1  11   2         41.61         43.26         4.32 o
   2  11   2         74.77         83.11         6.55 o
   3  11   2         25.38         22.58         3.37 o
   4  11   2         25.59         23.47         5.02 o
   5  11   2         54.25         46.82        10.27 o
   6  11   2          8.01          1.31         2.99 o
   7  11   2          3.01          7.86         5.99 o
  -6  12   2          0.18          0.00         4.48 o
  -5  12   2         83.37         81.42        13.08 o
  -4  12   2          0.55         10.26         3.75 o
  -3  12   2         18.61          9.34         3.36 o
  -2  12   2          2.20          1.96         1.97 o
  -1  12   2         85.18         87.12         8.05 o
   0  12   2          0.66          2.22         1.84 o
   1  12   2        167.22        162.98        12.42 o
   2  12   2          1.95          0.27         1.54 o
   3  12   2          0.05          0.00         2.07 o
   4  12   2          4.43          6.12         2.52 o
   5  12   2         50.41         48.85        10.86 o
   6  12   2          5.50          6.64         3.96 o
  -5  13   2          0.07          0.47         1.82 o
  -4  13   2          2.59          0.00         3.05 o
  -3  13   2          9.14         11.40         3.93 o
  -2  13   2          1.11          0.00         4.03 o
  -1  13   2         18.45         14.91         4.05 o
   0  13   2         37.56         53.12        10.27 o
   1  13   2          8.01          4.50         2.35 o
   2  13   2          1.81          4.22         3.19 o
   3  13   2          3.51          0.83         4.82 o
   4  13   2          1.14          0.93         2.50 o
   5  13   2         19.19         21.31         7.86 o
  -4  14   2          6.03          6.22         3.84 o
  -3  14   2          5.88          0.00         3.20 o
  -2  14   2          2.25          0.00         4.77 o
  -1  14   2          3.56          4.70         3.45 o
   0  14   2          0.80          0.00         3.42 o
   1  14   2          3.55          0.00         2.37 o
   2  14   2          8.25          5.21         2.67 o
   3  14   2          7.28         15.10         5.62 o
   4  14   2          4.09          0.00         4.66 o
  -1  15   2          1.31          0.00         3.96 o
   0  15   2          2.03          1.53         2.75 o
   1  15   2          0.84          0.00         5.21 o
 -11   0   3         35.97         25.72         7.42 o
  -9   0   3         85.57         81.50        11.60 o
  -7   0   3       2127.97       1986.31        31.63 o
  -5   0   3       4182.39       4620.15        65.39 o
  -3   0   3       3176.64       3039.28        32.29 o
  -1   0   3       3796.62       3626.48        19.91 o
   1   0   3      77867.02      72107.95       764.50 o
   3   0   3       8110.23       8069.38        47.82 o
   5   0   3        276.32        233.11        16.62 o
   7   0   3         47.17         49.24         8.50 o
   9   0   3          5.20          7.22         2.88 o
 -11   1   3          0.52          0.00         2.41 o
 -10   1   3         36.86         36.32         7.19 o
  -9   1   3         42.23         26.73         4.73 o
  -8   1   3        189.64        169.40        11.18 o
  -7   1   3         64.91         69.03         6.75 o
  -6   1   3          0.08          0.00         0.98 o
  -5   1   3          9.29          3.26         1.29 o
  -4   1   3        172.09        179.59         8.40 o
  -3   1   3         46.10         35.19         2.12 o
  -2   1   3         15.71         19.07         1.23 o
  -1   1   3        734.75        680.48         7.33 o
   0   1   3       4328.46       4203.88        16.71 o
   1   1   3       1572.13       1452.98         9.77 o
   2   1   3        648.39        590.44         6.24 o
   3   1   3        526.04        521.95         6.64 o
   4   1   3         11.07         12.02         1.31 o
   5   1   3        421.40        453.58         9.36 o
   6   1   3          8.87          6.46         1.53 o
   7   1   3         58.05         59.19         5.30 o
   8   1   3        324.28        377.36        14.08 o
   9   1   3          3.90          5.91         2.42 o
  10   1   3         27.02         22.39         5.11 o
 -11   2   3          0.09          0.00         4.59 o
 -10   2   3          0.55          0.00         2.21 o
  -9   2   3         69.18         62.65        10.69 o
  -8   2   3          3.88          5.52         2.06 o
  -7   2   3        369.93        363.18        15.19 o
  -6   2   3         65.04         58.26         3.33 o
  -5   2   3         47.14         46.46         3.39 o
  -4   2   3        143.39        145.18         5.45 o
  -3   2   3          0.00          0.46         0.97 o
  -2   2   3        135.39        133.55         5.28 o
  -1   2   3        152.76        140.30         2.78 o
   0   2   3       4118.96       3874.65        20.41 o
   1   2   3         49.63         54.00         1.78 o
   2   2   3        537.31        608.96         6.07 o
   3   2   3        359.14        367.57         5.46 o
   4   2   3       1215.68       1307.70        15.18 o
   5   2   3        156.25        179.66         6.30 o
   6   2   3          5.62          8.00         1.95 o
   7   2   3         88.76         98.64         6.49 o
   8   2   3         34.19         36.23         8.82 o
   9   2   3         22.68         21.81         4.69 o
  10   2   3          0.61          2.42         2.45 o
 -10   3   3          6.87          9.22         3.20 o
  -9   3   3         26.77         22.75         8.00 o
  -8   3   3        201.58        214.79        12.47 o
  -7   3   3          0.46          0.00         2.17 o
  -6   3   3        369.85        377.03        14.38 o
  -5   3   3         58.87         46.29         5.01 o
  -4   3   3        517.16        574.67        11.73 o
  -3   3   3       5098.28       5423.46       133.31 o
  -2   3   3        473.25        470.76         5.58 o
  -1   3   3       8863.76       8420.76        32.75 o
   0   3   3       3920.02       3957.01        19.98 o
   1   3   3        142.10        188.40         3.35 o
   2   3   3       1092.31       1221.45        15.76 o
   3   3   3        119.05        111.85         8.39 o
   4   3   3        544.13        581.59        11.98 o
   5   3   3        616.97        650.20        21.92 o
   6   3   3          0.78          0.75         0.81 o
   7   3   3        334.89        317.45        29.57 o
   8   3   3         30.62         34.73         4.00 o
   9   3   3          0.11          1.97         2.28 o
  10   3   3          9.74         17.66         4.56 o
 -10   4   3          0.26          0.00         3.64 o
  -9   4   3        124.48        125.57        10.13 o
  -8   4   3          0.11          1.34         1.59 o
  -7   4   3         42.22         32.48         5.26 o
  -6   4   3        143.63        124.10         8.37 o
  -5   4   3         32.69         33.89         2.89 o
  -4   4   3          1.10          0.26         1.77 o
  -3   4   3        456.79        440.64         7.49 o
  -2   4   3        344.73        333.05         7.76 o
  -1   4   3         80.27        106.75         3.68 o
   0   4   3       1100.55       1062.37         8.53 o
   1   4   3         52.31         53.32         2.12 o
   2   4   3        251.48        275.90         7.98 o
   3   4   3         81.06         81.12         4.56 o
   4   4   3         14.48         12.52         2.49 o
   5   4   3        122.16        145.27         8.63 o
   6   4   3         36.83         39.91         4.96 o
   7   4   3        526.51        508.75        63.01 o
   8   4   3         12.69         10.93         2.82 o
   9   4   3         79.99        103.57        10.13 o
  10   4   3         35.74         57.62        13.16 o
 -10   5   3         25.74         49.81         8.22 o
  -9   5   3          4.37          7.09         3.34 o
  -8   5   3        165.03        150.12        10.31 o
  -7   5   3         85.18         71.74         6.79 o
  -6   5   3         17.64         14.61         2.19 o
  -5   5   3         33.37         29.96         2.95 o
  -4   5   3         99.36        114.32         7.29 o
  -3   5   3         36.55         35.56         3.88 o
  -2   5   3       1452.09       1598.48        25.19 o
  -1   5   3         23.20         26.79         2.13 o
   0   5   3        978.65        877.46         9.69 o
   1   5   3        392.83        385.16         8.29 o
   2   5   3        388.28        329.16         8.15 o
   3   5   3         20.02         15.05         1.49 o
   4   5   3        446.48        453.67        14.82 o
   5   5   3         39.33         36.96         4.51 o
   6   5   3        304.02        332.23        32.50 o
   7   5   3          5.10          4.94         2.11 o
   8   5   3          0.00          0.00         3.85 o
   9   5   3          8.13         12.81         5.84 o
  10   5   3         44.54         68.97        14.57 o
 -10   6   3         11.66          9.12         5.39 o
  -9   6   3         31.62         32.85        10.35 o
  -8   6   3         14.47         22.89         5.05 o
  -7   6   3         69.38         67.78         6.52 o
  -6   6   3        217.96        196.32        10.66 o
  -5   6   3         48.89         45.91         5.03 o
  -4   6   3         60.51         71.17         3.78 o
  -3   6   3       1700.65       1779.05        23.80 o
  -2   6   3       2890.41       2719.05        27.42 o
  -1   6   3       1611.06       1485.26        18.70 o
   0   6   3        139.16        155.20         5.03 o
   1   6   3        360.86        324.07         6.98 o
   2   6   3        409.36        405.33        11.32 o
   3   6   3        204.83        195.19         7.73 o
   4   6   3         94.07         95.00         5.29 o
   5   6   3         10.18          3.86         1.51 o
   6   6   3        476.54        449.12        16.53 o
   7   6   3        354.41        332.91        14.70 o
   8   6   3         48.69         49.81        11.27 o
   9   6   3         68.83         68.78        14.31 o
  -9   7   3          1.35          2.76         3.36 o
  -8   7   3         25.39         16.03         4.49 o
  -7   7   3         38.69         36.77         6.26 o
  -6   7   3          2.83          1.52         2.31 o
  -5   7   3        154.75        136.62        16.15 o
  -4   7   3          1.12          0.00         1.00 o
  -3   7   3         28.44         16.81         3.41 o
  -2   7   3          3.12          5.32         1.56 o
  -1   7   3          5.88         16.15         2.28 o
   0   7   3        330.25        341.53         8.09 o
   1   7   3         42.74         43.85         2.43 o
   2   7   3         13.77         11.48         1.90 o
   3   7   3        173.89        213.24        10.83 o
   4   7   3          2.50          2.02         0.83 o
   5   7   3         11.89         11.24         2.90 o
   6   7   3        246.43        230.18        13.96 o
   7   7   3          9.25          4.19         4.59 o
   8   7   3          0.82          0.00         7.14 o
   9   7   3         38.30         36.16        10.63 o
  -9   8   3          5.79          0.91         2.68 o
  -8   8   3          9.10         14.95         4.26 o
  -7   8   3         33.45         28.65         5.43 o
  -6   8   3         11.41         15.93         2.72 o
  -5   8   3          3.03          3.45         0.79 o
  -4   8   3         48.47         67.82         6.74 o
  -3   8   3          0.61          1.00         0.90 o
  -2   8   3        225.49        259.03         9.50 o
  -1   8   3        172.61        204.63         7.99 o
   0   8   3         65.88         63.00         4.48 o
   1   8   3          0.04          0.08         0.60 o
   2   8   3        342.91        358.51        16.38 o
   3   8   3          0.28          0.80         0.93 o
   4   8   3         70.15         64.79         6.66 o
   5   8   3          5.34         10.17         2.67 o
   6   8   3          5.00          6.27         2.34 o
   7   8   3         14.28         11.74         5.72 o
   8   8   3          0.53          6.16         6.06 o
   9   8   3          0.91          8.07         5.81 o
  -9   9   3          6.77          3.10         4.99 o
  -8   9   3         21.09         30.10         6.67 o
  -7   9   3         15.02          9.12         3.32 o
  -6   9   3         40.09         30.00         9.29 o
  -5   9   3        112.44        137.54         8.78 o
  -4   9   3          2.88          1.01         1.33 o
  -3   9   3         22.11         33.55         4.17 o
  -2   9   3        105.33         78.95         5.69 o
  -1   9   3        110.66         97.87         7.21 o
   0   9   3         61.29         66.62         5.05 o
   1   9   3          8.73          7.82         2.15 o
   2   9   3         33.19         31.99         2.87 o
   3   9   3         97.10        162.92         7.42 o
   4   9   3         25.43         20.49         4.23 o
   5   9   3        151.45        136.11        10.00 o
   6   9   3         51.87         56.76         6.57 o
   7   9   3         14.72         25.48         7.61 o
   8   9   3          3.35          0.00         3.55 o
  -8  10   3          0.07          5.20         2.49 o
  -7  10   3         23.62         22.78         8.13 o
  -6  10   3          6.59          3.45         4.37 o
  -5  10   3         48.42         43.18         5.15 o
  -4  10   3          6.78          4.83         4.40 o
  -3  10   3         64.62         72.35         5.25 o
  -2  10   3         47.43         38.40         5.18 o
  -1  10   3        111.93         92.95        10.31 o
   0  10   3         21.44         17.48         3.08 o
   1  10   3       1972.10       2011.16        25.37 o
   2  10   3         18.03         13.18         2.91 o
   3  10   3          0.63          2.20         1.41 o
   4  10   3          9.09         13.39        10.16 o
   5  10   3          0.10          1.65         2.19 o
   6  10   3         29.55         27.44         8.24 o
   7  10   3         45.07         45.03        10.79 o
   8  10   3          0.32          0.00         6.22 o
  -7  11   3          0.24          0.05         3.39 o
  -6  11   3         19.76         23.05         7.32 o
  -5  11   3         31.60         33.09         5.74 o
  -4  11   3          5.34         10.41         3.74 o
  -3  11   3         45.23         41.32         4.74 o
  -2  11   3          0.55          0.60         3.74 o
  -1  11   3         98.22         97.76         6.92 o
   0  11   3        117.10        117.69         7.36 o
   1  11   3          0.84          0.00         1.47 o
   2  11   3         72.63         61.00         5.88 o
   3  11   3          8.98         11.88         2.48 o
   4  11   3          1.80          1.34         2.52 o
   5  11   3         80.38         68.79         8.00 o
   6  11   3          5.69         15.56         6.37 o
   7  11   3          8.55          4.99         3.62 o
  -6  12   3         52.77         67.80        12.88 o
  -5  12   3         11.61         13.66         4.07 o
  -4  12   3          4.48         12.12         4.02 o
  -3  12   3         37.04         23.34         3.92 o
  -2  12   3         11.55          3.56         1.67 o
  -1  12   3         46.18         35.76         4.52 o
   0  12   3         13.90          8.96         3.66 o
   1  12   3          4.18          3.36         2.54 o
   2  12   3          0.61          0.00         1.49 o
   3  12   3          5.26          5.61         2.46 o
   4  12   3         42.86         48.81         7.22 o
   5  12   3          0.40          3.59         3.96 o
   6  12   3          8.88         17.39         7.47 o
  -5  13   3         18.97         30.99         6.32 o
  -4  13   3          6.97          8.48         6.14 o
  -3  13   3         54.53         50.45        17.94 o
  -2  13   3          4.05          7.04         3.09 o
  -1  13   3         26.17         15.31         4.16 o
   0  13   3         11.95         14.40         3.89 o
   1  13   3          0.79          0.56         1.82 o
   2  13   3          6.47         20.29         7.03 o
   3  13   3          6.36         13.50         3.41 o
   4  13   3         12.47         10.70         3.76 o
   5  13   3         31.48         23.96         8.46 o
  -4  14   3          3.36         10.43         5.77 o
  -3  14   3          0.05          0.97         3.71 o
  -2  14   3          0.00          1.59         6.22 o
  -1  14   3          4.79          7.50         5.23 o
   0  14   3          5.52          3.91         2.65 o
   1  14   3          5.22          4.17         5.48 o
   2  14   3          1.87          3.63         2.50 o
   3  14   3          8.57          7.59         2.82 o
  -1  15   3          0.76          1.62         5.66 o
   0  15   3          5.74          8.89         6.28 o
 -10   0   4         39.14         25.65         7.07 o
  -8   0   4         57.56         61.28         9.72 o
  -6   0   4        278.32        303.49        18.71 o
  -4   0   4       1102.75       1244.86        32.62 o
  -2   0   4       3153.32       3380.77        16.97 o
   0   0   4       4784.38       4497.30        28.48 o
   2   0   4      15925.51      15144.12        50.84 o
   4   0   4        944.29       1111.27        21.99 o
   6   0   4       1017.15       1142.32        36.04 o
   8   0   4          2.71          4.23         2.35 o
  10   0   4         50.31         55.52        11.74 o
 -11   1   4         44.00         63.45         8.27 o
 -10   1   4         17.93         20.13         4.81 o
  -9   1   4         39.71         34.40         5.40 o
  -8   1   4        424.62        379.37        17.41 o
  -7   1   4          4.71          0.13         2.13 o
  -6   1   4        122.94        116.56         5.37 o
  -5   1   4         21.57         13.09         1.69 o
  -4   1   4         53.18         54.97         2.89 o
  -3   1   4        164.76        132.29         4.42 o
  -2   1   4         70.92         77.98         2.00 o
  -1   1   4          1.44          3.37         0.40 o
   0   1   4       1263.44       1241.85         6.86 o
   1   1   4       1275.13       1253.07         8.25 o
   2   1   4         13.54         16.47         1.11 o
   3   1   4        373.86        383.75         6.57 o
   4   1   4        533.80        606.79        10.27 o
   5   1   4        924.63       1080.86        19.36 o
   6   1   4        174.66        206.99         7.95 o
   7   1   4         32.22         32.00         3.34 o
   8   1   4         17.76         19.27         3.37 o
   9   1   4          0.35          0.00         1.46 o
  10   1   4         14.60         16.09         8.01 o
 -11   2   4          2.73          9.89         5.43 o
 -10   2   4          3.58          2.87         2.78 o
  -9   2   4         25.24         19.55         3.98 o
  -8   2   4        106.25        108.36         9.02 o
  -7   2   4         21.74         25.69         4.27 o
  -6   2   4        107.19        100.61         8.97 o
  -5   2   4        239.94        226.90         7.26 o
  -4   2   4         40.13         55.32         8.77 o
  -3   2   4        198.59        193.04         4.92 o
  -2   2   4          3.12          2.26         0.36 o
  -1   2   4         12.37         12.18         0.83 o
   0   2   4        808.65        774.05         5.90 o
   1   2   4        299.14        296.03         3.58 o
   2   2   4          0.12          0.24         0.41 o
   3   2   4        617.29        630.84         8.11 o
   4   2   4          5.31          8.09         1.03 o
   5   2   4          0.00          0.00         0.85 o
   6   2   4          4.01          6.86         2.29 o
   7   2   4         49.66         60.74         4.53 o
   8   2   4         82.80         73.99         5.23 o
   9   2   4         10.37         14.18         3.05 o
  10   2   4          2.57          3.38         2.48 o
 -10   3   4         31.49         28.57        10.51 o
  -9   3   4          0.01          0.00         1.54 o
  -8   3   4        162.57        141.17        16.41 o
  -7   3   4         57.15         48.55         5.86 o
  -6   3   4        119.02        103.20         9.56 o
  -5   3   4         59.25         60.17         5.73 o
  -4   3   4          5.92          3.96         1.17 o
  -3   3   4       1103.42       1201.70        18.37 o
  -2   3   4        960.72        775.37         8.99 o
  -1   3   4       2081.83       1954.87        12.51 o
   0   3   4          0.91          1.24         0.51 o
   1   3   4        272.44        333.65         5.59 o
   2   3   4        159.50        141.10         3.91 o
   3   3   4        150.09        160.80         3.96 o
   4   3   4        121.49        102.11         3.73 o
   5   3   4         94.39         82.72         3.80 o
   6   3   4          1.81          0.00         0.65 o
   7   3   4        180.47        177.31         7.76 o
   8   3   4          0.14          1.75         1.39 o
   9   3   4         15.53         21.33         4.93 o
  10   3   4          4.30          0.00         3.74 o
 -10   4   4          0.49          1.09         2.72 o
  -9   4   4         14.68         13.52         5.84 o
  -8   4   4          9.11          9.59         2.43 o
  -7   4   4        121.17        121.62         9.11 o
  -6   4   4        420.50        400.87        23.98 o
  -5   4   4         18.78         15.36         2.35 o
  -4   4   4         36.50         60.67         4.90 o
  -3   4   4        145.65        146.11        10.25 o
  -2   4   4        386.03        401.88         9.01 o
  -1   4   4          1.15          0.16         0.65 o
   0   4   4        324.44        365.26         6.24 o
   1   4   4        448.12        484.77         8.23 o
   2   4   4          5.04          2.30         1.33 o
   3   4   4        561.11        600.13        10.40 o
   4   4   4        198.19        209.63         7.47 o
   5   4   4         12.58          6.03         1.14 o
   6   4   4          3.84          1.97         1.84 o
   7   4   4         60.47         60.19         6.54 o
   8   4   4        266.89        256.92        12.74 o
   9   4   4         32.66         35.59        10.11 o
  10   4   4         38.79         53.61        12.60 o
 -10   5   4          0.15          1.17         2.43 o
  -9   5   4         39.72         34.43         8.89 o
  -8   5   4         93.44         77.32         7.72 o
  -7   5   4       1166.47       1053.01        26.72 o
  -6   5   4         55.39         45.03         4.96 o
  -5   5   4         13.99          8.64         2.22 o
  -4   5   4         15.68         21.11         3.21 o
  -3   5   4        110.76        117.87         5.47 o
  -2   5   4          9.70         12.77         1.87 o
  -1   5   4       1955.16       1961.52        19.40 o
   0   5   4        176.57        178.76         4.14 o
   1   5   4        330.01        288.87         5.79 o
   2   5   4        185.50        208.80         7.74 o
   3   5   4        281.93        309.14        21.17 o
   4   5   4         22.95         26.22         2.61 o
   5   5   4       1115.58       1186.88        19.35 o
   6   5   4         66.68         68.37         5.59 o
   7   5   4         12.32         10.57         2.77 o
   8   5   4          2.60          0.01         3.21 o
   9   5   4         21.99         27.92         8.95 o
  10   5   4         15.15         13.11         6.83 o
 -10   6   4          0.01          3.26         4.01 o
  -9   6   4         43.29         43.41        10.86 o
  -8   6   4        155.23        156.21        10.96 o
  -7   6   4         97.21         89.76         7.96 o
  -6   6   4       1032.83        965.89        24.67 o
  -5   6   4        429.66        406.01        22.75 o
  -4   6   4        107.40         96.84         6.61 o
  -3   6   4         47.63         31.05         3.23 o
  -2   6   4        237.59        228.49         8.41 o
  -1   6   4        455.81        452.89         9.39 o
   0   6   4        336.90        398.10         7.15 o
   1   6   4        295.96        314.10         6.47 o
   2   6   4         53.58         69.05         4.81 o
   3   6   4        113.30        100.51         7.41 o
   4   6   4         33.71         43.01         3.51 o
   5   6   4         42.51         42.29         3.67 o
   6   6   4          0.42          2.00         1.57 o
   7   6   4        156.18        145.68        10.31 o
   8   6   4        171.52        177.26        21.03 o
   9   6   4         89.25        129.70        19.63 o
  -9   7   4          7.28          6.74         3.67 o
  -8   7   4          2.05          1.61         4.00 o
  -7   7   4         19.37         14.49         2.85 o
  -6   7   4        283.59        250.68        13.16 o
  -5   7   4         21.99         17.63         3.64 o
  -4   7   4         24.33         16.68         1.91 o
  -3   7   4         24.44         22.01         2.30 o
  -2   7   4          3.42          2.79         1.31 o
  -1   7   4        213.42        242.68         7.83 o
   0   7   4        730.38        735.47        11.70 o
   1   7   4         36.17         34.58         2.63 o
   2   7   4       1046.27       1108.28        24.89 o
   3   7   4         67.92         81.96        10.31 o
   4   7   4         45.58         56.21         6.07 o
   5   7   4          1.41          2.57         2.20 o
   6   7   4         26.08         25.98         4.51 o
   7   7   4         90.41         75.97         9.65 o
   8   7   4         11.65         15.61         6.38 o
   9   7   4          0.03          0.00         5.09 o
  -9   8   4          0.84          0.00         3.01 o
  -8   8   4          0.05          0.07         5.65 o
  -7   8   4         32.59         29.77         5.96 o
  -6   8   4         13.06          8.72         2.25 o
  -5   8   4          3.27          0.68         1.45 o
  -4   8   4         18.39         21.64         2.33 o
  -3   8   4        126.09        143.18         6.63 o
  -2   8   4         17.17         14.38         2.48 o
  -1   8   4          2.29          0.00         1.35 o
   0   8   4         13.07         13.16         1.69 o
   1   8   4          4.30          4.29         1.07 o
   2   8   4         10.32         10.81         1.62 o
   3   8   4         13.25         11.94         3.03 o
   4   8   4         28.21         21.16         6.24 o
   5   8   4         52.60         59.60        12.63 o
   6   8   4         13.05          9.16         2.72 o
   7   8   4          3.23         10.66         5.42 o
   8   8   4          9.63          7.54         5.80 o
  -8   9   4         12.41          1.49         5.15 o
  -7   9   4         74.41         73.77         8.92 o
  -6   9   4         10.28          4.27         2.65 o
  -5   9   4          0.16          0.00         1.74 o
  -4   9   4          0.02          0.00         1.79 o
  -3   9   4         77.96         77.40         5.18 o
  -2   9   4        520.29        503.48        14.27 o
  -1   9   4          8.41         12.14         2.06 o
   0   9   4        225.28        252.22        11.30 o
   1   9   4         26.82         34.99         2.42 o
   2   9   4          1.91          1.01         1.70 o
   3   9   4         16.66         12.71         3.62 o
   4   9   4          2.28          3.70         2.27 o
   5   9   4        103.51        104.02        15.73 o
   6   9   4         19.04         15.06         3.64 o
   7   9   4         67.57         59.68        11.98 o
   8   9   4         11.33         10.43         4.78 o
  -8  10   4          8.71         11.48         4.53 o
  -7  10   4         10.02          6.91         2.66 o
  -6  10   4          4.56          1.55         2.83 o
  -5  10   4         12.90         10.00         2.75 o
  -4  10   4        345.91        313.99        13.40 o
  -3  10   4         12.33         12.90         2.36 o
  -2  10   4        276.13        329.15        12.15 o
  -1  10   4        133.79        146.77         8.04 o
   0  10   4        222.88        207.53         8.96 o
   1  10   4         86.51         72.85         8.63 o
   2  10   4        661.36        622.18        17.90 o
   3  10   4          0.27          0.00         1.66 o
   4  10   4         83.50        102.61        15.01 o
   5  10   4          1.55          1.06         2.79 o
   6  10   4        346.97        330.35        27.81 o
   7  10   4          2.39          0.07         3.64 o
  -7  11   4          2.49          0.23         2.62 o
  -6  11   4          0.00          3.31         1.76 o
  -5  11   4          0.06          0.00         2.17 o
  -4  11   4          1.15          5.95         2.95 o
  -3  11   4         16.93         14.72         3.04 o
  -2  11   4         14.69         18.96         3.99 o
  -1  11   4         19.96         12.16         3.05 o
   0  11   4        111.15        119.96         7.28 o
   1  11   4        106.36         92.62         7.28 o
   2  11   4         10.04          8.70         2.51 o
   3  11   4          0.09          0.99         1.24 o
   4  11   4          0.18          0.00         1.72 o
   5  11   4         27.12         22.34         5.12 o
   6  11   4         20.89         17.80         6.91 o
   7  11   4          0.54          3.45         4.93 o
  -6  12   4          0.42          2.70         3.01 o
  -5  12   4          0.09          1.68         1.83 o
  -4  12   4          3.34         17.92         4.54 o
  -3  12   4        100.98         75.69         6.93 o
  -2  12   4          0.57          1.17         1.35 o
  -1  12   4         11.88         22.12         6.60 o
   0  12   4          1.81          6.70         2.82 o
   1  12   4        104.39        107.75         9.43 o
   2  12   4          9.18          3.58         2.38 o
   3  12   4         15.09         12.80         3.81 o
   4  12   4          0.62         27.28         5.84 o
   5  12   4         41.55         40.38        10.60 o
   6  12   4         15.17         23.19         8.21 o
  -5  13   4         16.13         20.62         6.45 o
  -4  13   4         10.89         10.12         5.21 o
  -3  13   4          2.51          0.00         4.05 o
  -2  13   4          7.13          5.59         2.80 o
  -1  13   4         25.48         35.97         6.32 o
   0  13   4          7.06          8.84         2.41 o
   1  13   4          0.01          0.87         1.39 o
   2  13   4         68.44         72.21         9.33 o
   3  13   4         18.15         17.90         4.70 o
   4  13   4          1.06          0.41         3.29 o
   5  13   4         26.57         24.64         9.25 o
  -4  14   4          0.00          0.00         4.74 o
  -3  14   4          4.34          1.10         8.14 o
  -2  14   4          0.34          3.99         3.46 o
  -1  14   4          1.46          0.52         4.75 o
   0  14   4          0.41          1.73         2.25 o
   1  14   4          4.34          5.02         2.85 o
   2  14   4          0.90          0.00         2.40 o
   3  14   4          0.62          3.45         2.57 o
 -11   0   5         98.57        117.46        16.26 o
  -9   0   5          5.91          4.52         3.28 o
  -7   0   5          3.07          4.09         2.38 o
  -5   0   5          2.44         15.09         4.70 o
  -3   0   5      13526.10      15812.67        66.47 o
  -1   0   5       1226.22       1121.45        10.13 o
   1   0   5      24442.18      24252.71        82.41 o
   3   0   5       1151.70       1230.81        21.97 o
   5   0   5        163.70        192.21        10.31 o
   7   0   5        193.83        226.46        12.89 o
   9   0   5         21.15         26.77         4.97 o
 -11   1   5          0.03          0.00         2.16 o
 -10   1   5          0.56          0.00         2.29 o
  -9   1   5         36.61         38.17        11.42 o
  -8   1   5        121.10         91.99        18.04 o
  -7   1   5         25.35         18.14         3.20 o
  -6   1   5          3.95          4.04         0.76 o
  -5   1   5          1.10          5.80         1.81 o
  -4   1   5         39.97         39.19         3.53 o
  -3   1   5         31.81         43.73         1.48 o
  -2   1   5         63.22         56.76         1.99 o
  -1   1   5         46.64         40.90         1.43 o
   0   1   5       3030.54       3000.80        15.81 o
   1   1   5       2123.01       2089.98        17.24 o
   2   1   5         43.29         55.71         2.48 o
   3   1   5         12.02          9.35         1.61 o
   4   1   5        219.72        257.73         6.22 o
   5   1   5         14.38         18.03         2.09 o
   6   1   5         42.04         34.48         3.09 o
   7   1   5         18.29         10.00         2.09 o
   8   1   5          5.25         11.20         2.68 o
   9   1   5         23.54         25.04         4.07 o
  10   1   5          9.52          6.34         3.09 o
 -11   2   5          4.83          6.26         2.91 o
 -10   2   5          2.94          4.28         1.69 o
  -9   2   5         95.34         83.96         8.73 o
  -8   2   5        111.51        114.98        10.26 o
  -7   2   5         82.73         86.65         7.87 o
  -6   2   5          4.04          0.00         1.76 o
  -5   2   5          5.95          5.46         2.09 o
  -4   2   5        184.28        186.17         5.93 o
  -3   2   5        130.76        125.13         3.29 o
  -2   2   5         43.92         55.94         2.01 o
  -1   2   5        291.85        268.27         4.18 o
   0   2   5       1624.27       1536.92        10.99 o
   1   2   5         16.42         18.96         1.44 o
   2   2   5         17.23         23.47         1.58 o
   3   2   5          1.22          1.51         0.70 o
   4   2   5        725.73        828.29        10.86 o
   5   2   5          8.19          4.05         0.99 o
   6   2   5        156.28        175.92         7.51 o
   7   2   5         13.85         14.49         2.92 o
   8   2   5          1.20          2.04         1.65 o
   9   2   5         14.19         14.70         3.22 o
  10   2   5         20.78         20.11         5.09 o
 -10   3   5         30.03         38.45         6.17 o
  -9   3   5          4.65          2.94         1.99 o
  -8   3   5         96.42        107.33        11.33 o
  -7   3   5          9.90          9.44         4.59 o
  -6   3   5         71.14         65.98         6.54 o
  -5   3   5       3688.13       3789.72        30.38 o
  -4   3   5        878.95       1072.83        17.28 o
  -3   3   5       1852.67       1925.55        46.65 o
  -2   3   5        505.28        507.98         6.54 o
  -1   3   5       1255.65       1210.09        14.16 o
   0   3   5        305.95        323.08         4.95 o
   1   3   5        118.80        107.80         3.03 o
   2   3   5        274.61        294.11         5.95 o
   3   3   5       3247.18       3380.99        23.09 o
   4   3   5        168.20        215.62         7.87 o
   5   3   5         58.43         90.06         4.06 o
   6   3   5         12.48         15.82         2.20 o
   7   3   5         12.53         12.27         1.94 o
   8   3   5          0.54          0.00         1.06 o
   9   3   5          5.86          4.65         4.88 o
  10   3   5          2.11          5.27         3.48 o
 -10   4   5          1.64          0.00         4.55 o
  -9   4   5          9.86         11.44         3.26 o
  -8   4   5        145.93        133.17        10.34 o
  -7   4   5        128.30        122.73        16.76 o
  -6   4   5         17.12         14.75         1.81 o
  -5   4   5        249.21        243.24        11.98 o
  -4   4   5          2.45          1.23         1.34 o
  -3   4   5        240.95        268.20         8.04 o
  -2   4   5        237.22        237.43         6.40 o
  -1   4   5          0.14          5.74         1.12 o
   0   4   5         50.51         44.05         2.89 o
   1   4   5         28.03         28.82         2.25 o
   2   4   5        301.72        331.65         7.57 o
   3   4   5       1746.83       1779.77        26.59 o
   4   4   5        122.07        124.88         5.83 o
   5   4   5         15.47         23.47         2.03 o
   6   4   5          4.51          4.05         1.75 o
   7   4   5          1.09          1.41         3.49 o
   8   4   5         93.15         93.14         7.00 o
   9   4   5         46.86         35.89         9.92 o
  10   4   5          0.09          0.00         3.22 o
 -10   5   5         59.42         65.28        12.83 o
  -9   5   5         45.66         42.18         6.25 o
  -8   5   5         23.47         22.31         4.31 o
  -7   5   5         26.43         23.45         4.49 o
  -6   5   5       1281.90       1339.52        30.02 o
  -5   5   5         26.21         22.67         3.88 o
  -4   5   5        217.03        218.12         9.97 o
  -3   5   5         58.25         69.86         4.42 o
  -2   5   5       3586.19       3615.47        32.97 o
  -1   5   5        127.66        130.77         6.21 o
   0   5   5         27.57         32.59         2.27 o
   1   5   5          2.87          3.62         0.99 o
   2   5   5         94.00         92.80         3.85 o
   3   5   5        154.41        178.70         9.80 o
   4   5   5        188.80        207.10         7.43 o
   5   5   5          0.03          0.70         1.56 o
   6   5   5         11.66          5.33         2.35 o
   7   5   5          0.30          0.94         4.25 o
   8   5   5         76.71         86.21        12.21 o
   9   5   5          1.42          0.00         6.02 o
 -10   6   5         27.39         25.27         7.98 o
  -9   6   5         24.54         23.56         7.52 o
  -8   6   5         68.28         79.77         8.16 o
  -7   6   5         80.63         71.08         7.37 o
  -6   6   5        399.58        405.09        16.90 o
  -5   6   5         74.98         69.68         5.34 o
  -4   6   5          2.61          5.07         0.96 o
  -3   6   5         58.85         56.63         2.71 o
  -2   6   5        989.19       1192.26        20.12 o
  -1   6   5        773.44        859.16        18.65 o
   0   6   5         86.26         76.55         3.45 o
   1   6   5        225.19        211.75         6.06 o
   2   6   5        255.23        260.59         6.06 o
   3   6   5        347.65        364.16        14.64 o
   4   6   5         99.60        103.56        10.31 o
   5   6   5          4.24          2.62         1.40 o
   6   6   5         36.74         27.33         4.83 o
   7   6   5          6.17          4.42         2.24 o
   8   6   5        189.61        232.35        24.67 o
   9   6   5        133.93        149.12        20.69 o
  -9   7   5          0.14          0.00         3.87 o
  -8   7   5         29.31         34.94         8.76 o
  -7   7   5          4.65          8.69         3.07 o
  -6   7   5          0.81          0.00         2.52 o
  -5   7   5        154.05        161.00        11.11 o
  -4   7   5          0.28          0.78         0.50 o
  -3   7   5         10.30         12.30         2.46 o
  -2   7   5         49.24         42.37         3.37 o
  -1   7   5        332.16        403.07         9.63 o
   0   7   5        149.52        172.86         5.22 o
   1   7   5          0.59          1.03         0.68 o
   2   7   5         33.18         36.02         3.87 o
   3   7   5         94.04         95.24         7.97 o
   4   7   5          3.02          0.74         1.31 o
   5   7   5          0.56          1.28         1.54 o
   6   7   5         18.26         25.69         6.73 o
   7   7   5          2.84          3.53         1.66 o
   8   7   5          4.34         10.67         6.38 o
   9   7   5          3.66          1.74         4.41 o
  -9   8   5          8.90         11.96         4.01 o
  -8   8   5         46.35         61.39         8.54 o
  -7   8   5          9.94          8.10         2.91 o
  -6   8   5         25.23         21.44         4.04 o
  -5   8   5         13.72         10.16         2.33 o
  -4   8   5          6.14          2.76         1.39 o
  -3   8   5          2.34          1.13         1.09 o
  -2   8   5         18.50         20.91         2.61 o
  -1   8   5         22.22         30.37         2.83 o
   0   8   5        260.53        290.76         7.50 o
   1   8   5         12.97         10.15         1.40 o
   2   8   5         98.60         99.67         5.87 o
   3   8   5          0.90          3.82         2.43 o
   4   8   5          1.72          6.79         2.62 o
   5   8   5          4.16          0.65         1.77 o
   6   8   5         90.85        109.10         9.62 o
   7   8   5          0.17          0.00         6.29 o
   8   8   5          3.52          0.00         3.53 o
  -8   9   5         14.25         24.13         7.30 o
  -7   9   5          0.78          3.82         2.34 o
  -6   9   5        107.54         97.40         7.47 o
  -5   9   5         26.73         29.64         4.02 o
  -4   9   5          0.04          0.00         1.50 o
  -3   9   5         14.37         18.08         4.10 o
  -2   9   5         87.34         96.63         5.67 o
  -1   9   5        156.27        160.80         6.84 o
   0   9   5        353.83        391.04         8.97 o
   1   9   5          5.00          5.04         1.44 o
   2   9   5        169.76        168.12         7.99 o
   3   9   5          1.33          0.58         1.73 o
   4   9   5         29.60         39.66         7.77 o
   5   9   5         55.22         62.04        14.15 o
   6   9   5          9.54         10.61         3.23 o
   7   9   5          4.24          4.38         4.07 o
   8   9   5          2.56          4.20         4.34 o
  -8  10   5         12.15         18.69         5.36 o
  -7  10   5          8.13          3.66         2.00 o
  -6  10   5         11.42          9.88         2.83 o
  -5  10   5         26.49         19.15         3.47 o
  -4  10   5         19.99         24.61         3.96 o
  -3  10   5        509.44        450.22        15.52 o
  -2  10   5          0.19          2.37         1.53 o
  -1  10   5          8.16          6.06         1.68 o
   0  10   5         29.26         30.32         3.03 o
   1  10   5        400.95        409.68        14.92 o
   2  10   5         23.28         40.65         5.00 o
   3  10   5          1.93          3.55         3.44 o
   4  10   5          8.59         10.11         3.10 o
   5  10   5          3.22          5.20         3.21 o
   6  10   5         23.37         19.86         7.47 o
   7  10   5         28.41         31.03         9.36 o
  -7  11   5          0.89          2.40         2.54 o
  -6  11   5          0.47          3.07         1.93 o
  -5  11   5          0.01          0.00         2.13 o
  -4  11   5          3.63          8.20         2.57 o
  -3  11   5         11.83         10.23         2.22 o
  -2  11   5        108.60        104.37         6.49 o
  -1  11   5          0.34          0.23         1.33 o
   0  11   5         43.89         43.95         5.23 o
   1  11   5        243.48        240.39        11.99 o
   2  11   5          9.78          3.79         1.55 o
   3  11   5         15.86          9.33         3.26 o
   4  11   5          0.96          0.00         2.45 o
   5  11   5         16.83         10.05         5.27 o
   6  11   5         52.01         50.01        11.18 o
  -6  12   5          0.53          3.33         2.09 o
  -5  12   5          1.67          6.05         2.44 o
  -4  12   5         66.82         67.24         6.92 o
  -3  12   5         17.07          7.83         2.41 o
  -2  12   5         32.25         25.04         5.22 o
  -1  12   5         29.94         37.20         6.25 o
   0  12   5        111.11        111.57         8.59 o
   1  12   5          0.22          1.70         3.02 o
   2  12   5        128.96        124.06        13.95 o
   3  12   5          1.13          0.00         2.01 o
   4  12   5         14.89         18.56         4.77 o
   5  12   5          4.62          0.00         4.25 o
  -5  13   5          5.46          3.88         2.42 o
  -4  13   5          7.40         15.88         4.63 o
  -3  13   5         15.44         23.28         4.49 o
  -2  13   5          2.57          1.42         2.76 o
  -1  13   5          4.42          8.13         3.28 o
   0  13   5          0.75          2.76         1.87 o
   1  13   5         12.60          8.04         2.69 o
   2  13   5         11.82         17.92         4.04 o
   3  13   5          4.49          2.89         2.65 o
   4  13   5          0.03          3.41         3.79 o
  -3  14   5          1.26          0.00         2.89 o
  -2  14   5          5.41          6.51         3.74 o
  -1  14   5          0.00          5.26         3.46 o
   0  14   5          1.71          3.77         2.16 o
   1  14   5          0.00          1.33         1.42 o
   2  14   5          1.56          0.25         4.13 o
   3  14   5         13.02         12.65         6.22 o
 -10   0   6        160.43        161.55        18.57 o
  -8   0   6         28.77         39.96         8.35 o
  -6   0   6         39.98         81.18        10.67 o
  -4   0   6       8943.43       9920.75       136.81 o
  -2   0   6       3324.80       3344.47        24.24 o
   0   0   6       1428.20       1320.80        25.32 o
   2   0   6       5761.56       4955.66        45.69 o
   4   0   6       1915.06       2059.05        32.38 o
   6   0   6         44.66         50.03         5.97 o
   8   0   6         11.68         13.19         3.54 o
  10   0   6          0.19          0.00         4.19 o
 -10   1   6         13.50          5.71         3.06 o
  -9   1   6         79.54         67.80        11.33 o
  -8   1   6          7.73          3.00         1.84 o
  -7   1   6         35.55         30.70         4.64 o
  -6   1   6         16.96         11.21         1.74 o
  -5   1   6          6.49          3.01         0.65 o
  -4   1   6         41.02         39.97         2.17 o
  -3   1   6         55.43         76.26         2.54 o
  -2   1   6         32.22         31.98         1.49 o
  -1   1   6         60.82         65.13         2.28 o
   0   1   6        143.41        154.71         3.56 o
   1   1   6        961.20        917.73        10.91 o
   2   1   6         54.53         41.86         2.34 o
   3   1   6        736.66        740.31        12.21 o
   4   1   6        286.60        313.46         8.13 o
   5   1   6          0.79          2.47         1.05 o
   6   1   6         86.79        100.16         5.31 o
   7   1   6         40.67         33.31         3.29 o
   8   1   6         84.65         76.63         5.83 o
   9   1   6         15.72         20.48         3.64 o
  10   1   6          0.03          0.00         2.23 o
 -10   2   6          0.01          0.00         2.86 o
  -9   2   6         80.08         64.61         7.70 o
  -8   2   6         37.43         37.09         5.63 o
  -7   2   6        130.76        103.30         8.80 o
  -6   2   6          9.05          8.31         2.58 o
  -5   2   6        278.06        250.66         6.73 o
  -4   2   6          7.49          4.96         0.80 o
  -3   2   6         14.35          8.21         0.92 o
  -2   2   6         42.96         38.61         1.87 o
  -1   2   6         27.40         26.61         1.41 o
   0   2   6          3.02          7.01         0.94 o
   1   2   6        228.40        219.88         4.84 o
   2   2   6         45.10         42.37         2.25 o
   3   2   6        205.98        210.10         6.68 o
   4   2   6          0.07          0.73         0.78 o
   5   2   6        312.03        373.62         9.54 o
   6   2   6         27.19         24.26         2.59 o
   7   2   6         79.86         64.62         5.02 o
   8   2   6         13.09         12.39         2.53 o
   9   2   6          0.76          1.93         1.88 o
  10   2   6          1.87          6.79         4.96 o
 -10   3   6         84.88         98.34        10.14 o
  -9   3   6          8.78          5.64         4.93 o
  -8   3   6         78.05         60.14         7.42 o
  -7   3   6         20.40         13.51         2.23 o
  -6   3   6        117.99         82.59         5.63 o
  -5   3   6        173.11        169.51         6.95 o
  -4   3   6         41.44         31.87         2.49 o
  -3   3   6        136.80        162.56         4.38 o
  -2   3   6       2272.71       2344.13        18.17 o
  -1   3   6        696.56        717.77         8.71 o
   0   3   6         93.06         90.43         3.24 o
   1   3   6          4.41          1.98         0.62 o
   2   3   6        390.90        437.96        11.31 o
   3   3   6        521.35        537.24         9.66 o
   4   3   6          2.06          1.49         0.86 o
   5   3   6          0.09          0.00         0.67 o
   6   3   6         17.59         21.37         2.79 o
   7   3   6         12.27          8.88         1.96 o
   8   3   6          0.28          0.89         1.25 o
   9   3   6          1.80          5.24         5.21 o
  10   3   6          8.74          3.43         3.41 o
 -10   4   6         39.89         53.56         7.68 o
  -9   4   6         15.62         16.36         3.73 o
  -8   4   6         27.67         36.51         5.72 o
  -7   4   6          7.84          0.98         2.09 o
  -6   4   6        149.40        153.70        17.55 o
  -5   4   6        183.65        169.29        10.45 o
  -4   4   6         49.03         58.42         4.72 o
  -3   4   6         41.11         33.37         2.13 o
  -2   4   6         23.06         26.52         2.00 o
  -1   4   6        319.84        313.31         6.45 o
   0   4   6        174.58        215.92         5.00 o
   1   4   6        102.24         93.53         2.97 o
   2   4   6         32.47         28.37         3.79 o
   3   4   6        100.55         99.40         4.64 o
   4   4   6        114.26         97.82         5.74 o
   5   4   6          1.34          0.52         0.67 o
   6   4   6        148.41        124.36         7.36 o
   7   4   6          0.00          0.00         1.26 o
   8   4   6         17.95         11.98         3.66 o
   9   4   6         44.75         51.51        11.83 o
 -10   5   6          4.02          8.47         6.06 o
  -9   5   6          2.29          2.80         2.11 o
  -8   5   6          0.06          0.00         1.77 o
  -7   5   6        956.46       1015.63        28.64 o
  -6   5   6         32.69         30.97         5.20 o
  -5   5   6        375.67        394.45        16.27 o
  -4   5   6        139.84        144.26         8.22 o
  -3   5   6        355.87        344.66        10.33 o
  -2   5   6          0.59          1.37         0.93 o
  -1   5   6       1334.28       1263.03        17.32 o
   0   5   6         16.01         16.11         1.41 o
   1   5   6         94.73         60.65         5.23 o
   2   5   6         22.27         29.49         2.56 o
   3   5   6        581.01        620.79        19.17 o
   4   5   6         67.50         75.94         4.32 o
   5   5   6          0.66          1.60         1.94 o
   6   5   6          0.48          1.09         1.79 o
   7   5   6        110.45        125.74        10.34 o
   8   5   6          0.70          1.92         4.08 o
   9   5   6         24.60         31.16        10.02 o
 -10   6   6         54.17         57.29        12.39 o
  -9   6   6         38.34         50.11        10.94 o
  -8   6   6          5.05          7.11         3.33 o
  -7   6   6        193.94        172.29        11.88 o
  -6   6   6          0.39          0.00         2.28 o
  -5   6   6          0.13          0.89         1.31 o
  -4   6   6          7.49          8.20         1.33 o
  -3   6   6        161.22        174.64         6.61 o
  -2   6   6        129.01        180.48         8.15 o
  -1   6   6        638.78        712.26        13.74 o
   0   6   6         57.57         59.00         2.92 o
   1   6   6        474.33        476.79        14.35 o
   2   6   6        193.18        195.18         6.46 o
   3   6   6        169.07        173.29        10.71 o
   4   6   6        239.60        245.12        12.99 o
   5   6   6          1.84          1.44         1.95 o
   6   6   6         94.87         92.04         8.65 o
   7   6   6         42.01         39.88         5.95 o
   8   6   6        118.87        140.43        18.97 o
   9   6   6         84.21         97.14        16.79 o
  -9   7   6         27.33         24.99         8.02 o
  -8   7   6          3.54         10.42         4.99 o
  -7   7   6         70.63         65.69         8.52 o
  -6   7   6        111.79        109.20         9.36 o
  -5   7   6         11.77          9.53         2.86 o
  -4   7   6         29.87         23.57         2.49 o
  -3   7   6         16.06         11.30         1.48 o
  -2   7   6        502.72        447.32        13.49 o
  -1   7   6          6.20          3.25         1.05 o
   0   7   6        289.92        244.48         6.24 o
   1   7   6         32.04         34.53         2.78 o
   2   7   6        117.01        117.04         4.65 o
   3   7   6         91.33        101.41        11.64 o
   4   7   6         37.81         42.25         5.53 o
   5   7   6         59.65         63.44        12.70 o
   6   7   6          2.00          2.72         1.57 o
   7   7   6          6.22          2.08         2.05 o
   8   7   6         30.98         42.37        11.25 o
  -9   8   6         28.63         42.54         7.76 o
  -8   8   6         35.38         51.03        10.96 o
  -7   8   6         59.64         66.18         7.74 o
  -6   8   6          9.94          9.96         6.78 o
  -5   8   6         30.58         30.68         4.71 o
  -4   8   6         87.60         99.45         8.50 o
  -3   8   6          0.09          0.00         1.14 o
  -2   8   6          2.13          2.56         1.20 o
  -1   8   6        114.57        121.94         5.71 o
   0   8   6         47.29         47.45         2.90 o
   1   8   6         38.98         40.42         3.39 o
   2   8   6         21.19         23.19         3.85 o
   3   8   6         32.89         30.84         4.93 o
   4   8   6          1.65          0.00         2.15 o
   5   8   6          2.74          0.00         2.36 o
   6   8   6         20.24         18.97         4.60 o
   7   8   6          0.41          1.81         2.83 o
   8   8   6          2.20         11.28         6.90 o
  -8   9   6          0.71          0.00         2.44 o
  -7   9   6          0.23          0.00         8.26 o
  -6   9   6          1.02          2.61         1.70 o
  -5   9   6          6.22          2.16         1.70 o
  -4   9   6         29.43         35.45         4.23 o
  -3   9   6          0.35          0.76         1.16 o
  -2   9   6        223.17        268.91         9.53 o
  -1   9   6          0.43          1.71         1.01 o
   0   9   6         17.57         39.95         3.60 o
   1   9   6        541.57        525.09        16.65 o
   2   9   6        100.24         97.36         7.90 o
   3   9   6          0.70          0.86         5.91 o
   4   9   6         37.46         54.35         8.53 o
   5   9   6          3.43          2.47         4.60 o
   6   9   6         85.73         90.44         9.48 o
   7   9   6         22.24         39.32        10.65 o
   8   9   6          0.32          8.72         6.39 o
  -8  10   6          0.45          0.00         2.99 o
  -7  10   6          0.41          0.00         2.47 o
  -6  10   6         83.08         78.83         7.23 o
  -5  10   6          0.78          0.00         1.92 o
  -4  10   6        195.91        189.12        13.89 o
  -3  10   6         28.31         18.89         2.90 o
  -2  10   6        122.08        147.27         7.47 o
  -1  10   6          0.00          1.09         1.10 o
   0  10   6         62.95         77.90         5.34 o
   1  10   6         10.30         11.52         3.03 o
   2  10   6       1032.85       1044.42        34.81 o
   3  10   6          1.10          0.00         2.30 o
   4  10   6         19.20         28.74         5.62 o
   5  10   6          0.30          0.00         2.26 o
   6  10   6          2.87          0.81         2.98 o
   7  10   6          6.47          9.06         5.43 o
  -7  11   6          3.41          0.00         5.67 o
  -6  11   6          2.82          3.81         4.70 o
  -5  11   6          4.69          3.38         1.70 o
  -4  11   6         43.13         53.88         5.98 o
  -3  11   6          2.15          3.60         1.36 o
  -2  11   6         31.11         20.86         3.08 o
  -1  11   6         14.25         16.77         3.24 o
   0  11   6         79.25         71.10         6.76 o
   1  11   6        120.12        133.14         9.30 o
   2  11   6          6.81          6.43         2.09 o
   3  11   6         33.90         39.61         6.34 o
   4  11   6         20.66         23.76         5.26 o
   5  11   6          3.98          0.20         3.95 o
   6  11   6         19.22         37.07        10.58 o
  -6  12   6          0.54          0.00         1.46 o
  -5  12   6         78.77         81.58         7.83 o
  -4  12   6          0.85          4.38         1.90 o
  -3  12   6         30.23         40.93         4.47 o
  -2  12   6          2.65          8.48         3.57 o
  -1  12   6          1.90          0.00         2.92 o
   0  12   6         10.29          8.49         3.72 o
   1  12   6         15.62         22.54         4.08 o
   2  12   6          1.08          0.00         1.51 o
   3  12   6          1.29          0.00         1.77 o
   4  12   6          0.04          0.19         2.06 o
   5  12   6         76.15         99.56        16.51 o
  -5  13   6          7.89          7.89         2.68 o
  -4  13   6         12.26         17.24         4.27 o
  -3  13   6          4.00          3.68         4.34 o
  -2  13   6         82.99        108.98        11.64 o
  -1  13   6         27.22         28.59         4.66 o
   0  13   6         10.20          7.90         2.52 o
   1  13   6          9.13          7.25         2.08 o
   2  13   6          0.11          0.05         1.49 o
   3  13   6          0.44          0.00         2.64 o
   4  13   6         11.05         22.75         5.80 o
  -3  14   6          3.48          2.66         7.91 o
  -2  14   6          2.65          2.36         2.42 o
  -1  14   6          1.87          0.44         1.72 o
   0  14   6          2.58          4.77         2.45 o
   1  14   6          2.68          0.75         1.76 o
   2  14   6          8.12          7.60         4.41 o
  -9   0   7         42.36         37.70         8.56 o
  -7   0   7        140.20        188.08        17.51 o
  -5   0   7        635.93        678.42        16.99 o
  -3   0   7        490.56        610.81        12.85 o
  -1   0   7       9169.95       9607.30        53.78 o
   1   0   7        234.54        218.58         9.29 o
   3   0   7       2483.64       2320.75        38.06 o
   5   0   7        132.48        123.31         8.94 o
   7   0   7        358.81        334.30        16.74 o
   9   0   7          8.90         10.59         4.19 o
 -10   1   7         34.53         28.40         5.70 o
  -9   1   7          3.05          0.00         1.86 o
  -8   1   7         38.03         26.83         4.89 o
  -7   1   7        106.18         77.24         8.07 o
  -6   1   7          0.31          0.44         0.92 o
  -5   1   7         60.83         67.42         3.78 o
  -4   1   7         71.71         65.44         3.67 o
  -3   1   7          4.94          5.25         0.79 o
  -2   1   7        632.40        587.48         7.95 o
  -1   1   7        559.89        601.22        11.15 o
   0   1   7         11.95         12.02         1.29 o
   1   1   7        975.43       1027.36        14.12 o
   2   1   7        715.32        665.99         9.70 o
   3   1   7          0.08          5.26         1.35 o
   4   1   7         60.75         72.07         4.11 o
   5   1   7          1.13          3.85         1.52 o
   6   1   7        369.18        344.79        10.17 o
   7   1   7        261.48        232.38         8.86 o
   8   1   7         34.19         31.91         3.94 o
   9   1   7          0.23          0.00         1.76 o
  10   1   7          3.17          5.35         2.84 o
 -10   2   7         13.58         16.43         5.82 o
  -9   2   7         11.24          5.90         4.08 o
  -8   2   7          1.67          0.78         1.90 o
  -7   2   7          3.08          1.99         0.98 o
  -6   2   7          0.88          4.00         0.66 o
  -5   2   7        183.99        187.79         5.82 o
  -4   2   7        251.66        272.65         6.90 o
  -3   2   7        125.13        153.07         4.62 o
  -2   2   7        137.91        118.54         3.08 o
  -1   2   7         11.11          8.49         0.92 o
   0   2   7       1284.93       1364.59        16.58 o
   1   2   7        195.50        199.05         5.02 o
   2   2   7        553.67        545.59         8.60 o
   3   2   7         48.45         68.20         3.25 o
   4   2   7        204.39        216.26         7.04 o
   5   2   7          1.36          1.34         1.42 o
   6   2   7         23.37         17.91         2.55 o
   7   2   7          4.22          1.41         1.54 o
   8   2   7         83.61         81.10         6.10 o
   9   2   7          3.93          0.52         1.33 o
 -10   3   7          1.25          1.32         1.80 o
  -9   3   7          5.33          9.44         3.51 o
  -8   3   7        132.17        121.50        10.48 o
  -7   3   7        127.37         97.81         6.09 o
  -6   3   7         33.61         41.62         3.82 o
  -5   3   7          3.28          1.67         0.83 o
  -4   3   7         32.28         38.75         2.11 o
  -3   3   7          3.99          7.47         1.13 o
  -2   3   7         98.43        118.46         3.95 o
  -1   3   7         18.89         25.42         1.86 o
   0   3   7       1655.72       1615.89        21.79 o
   1   3   7       2252.82       2294.93        16.38 o
   2   3   7          1.23          1.11         0.85 o
   3   3   7          2.30          1.21         1.09 o
   4   3   7          9.28          9.74         1.30 o
   5   3   7          0.00          2.36         0.93 o
   6   3   7          4.20          2.67         1.32 o
   7   3   7          0.24          0.04         1.52 o
   8   3   7         11.23         13.44         2.62 o
   9   3   7          0.04          4.12         2.19 o
 -10   4   7         24.01         27.77         5.46 o
  -9   4   7         13.57          5.84         7.78 o
  -8   4   7         22.94         23.87         4.94 o
  -7   4   7         58.16         48.96         9.44 o
  -6   4   7          6.66         11.47         4.90 o
  -5   4   7        366.58        385.15        16.48 o
  -4   4   7          6.34          6.52         1.39 o
  -3   4   7         10.38         12.79         1.24 o
  -2   4   7        212.90        222.37         5.06 o
  -1   4   7          0.36          1.27         0.78 o
   0   4   7         61.75         60.49         2.88 o
   1   4   7        396.29        392.70         6.92 o
   2   4   7          3.32          1.83         0.51 o
   3   4   7          0.25          1.42         1.12 o
   4   4   7        296.06        301.36        15.28 o
   5   4   7          8.98         13.21         2.09 o
   6   4   7         53.54         43.09         4.54 o
   7   4   7         50.04         38.30         5.97 o
   8   4   7         21.33         23.98         5.52 o
   9   4   7        284.33        338.50        30.47 o
 -10   5   7        144.98        187.39        22.17 o
  -9   5   7         13.06         12.27         3.59 o
  -8   5   7         14.25         10.60         4.29 o
  -7   5   7          1.35          4.00         6.89 o
  -6   5   7       1816.65       1824.57        52.48 o
  -5   5   7          1.54          1.65         1.63 o
  -4   5   7         53.78         53.37         4.57 o
  -3   5   7          1.28          0.97         0.60 o
  -2   5   7        645.18        682.37        15.28 o
  -1   5   7         39.12         48.72         3.57 o
   0   5   7       1222.00       1158.55        17.34 o
   1   5   7          0.46          0.53         0.41 o
   2   5   7         61.80         57.71         3.92 o
   3   5   7          2.33          2.16         1.10 o
   4   5   7          9.70          8.47         2.95 o
   5   5   7         51.55         42.78         3.88 o
   6   5   7        374.74        396.15        18.17 o
   7   5   7          7.58          5.28         2.49 o
   8   5   7         20.90         24.15         5.29 o
   9   5   7          0.06          0.00         4.46 o
  -9   6   7          0.32          0.00         3.84 o
  -8   6   7          0.75          1.31         1.65 o
  -7   6   7        302.18        285.05        15.80 o
  -6   6   7         35.53         22.02         4.20 o
  -5   6   7        610.15        564.16        18.07 o
  -4   6   7         22.25         30.64         2.66 o
  -3   6   7          0.00          1.36         0.64 o
  -2   6   7         19.31         25.99         3.18 o
  -1   6   7          4.20          0.41         1.74 o
   0   6   7        152.95        159.73         5.93 o
   1   6   7        443.72        493.46        12.02 o
   2   6   7          2.24          2.68         1.00 o
   3   6   7          4.49          2.71         1.82 o
   4   6   7        440.02        494.74        19.33 o
   5   6   7         18.48         19.21         4.37 o
   6   6   7          0.40          2.17         5.92 o
   7   6   7          0.01          0.00         1.90 o
   8   6   7         16.39         21.69         8.15 o
   9   6   7         23.34         24.21         8.68 o
  -9   7   7          0.37          0.00         2.51 o
  -8   7   7          1.10          2.41         2.31 o
  -7   7   7         27.61         23.40         7.09 o
  -6   7   7         12.72         12.53         3.32 o
  -5   7   7        316.06        305.62        14.16 o
  -4   7   7         17.12         10.89         1.66 o
  -3   7   7          6.42          7.14         1.36 o
  -2   7   7          8.63          7.77         2.23 o
  -1   7   7         44.70         52.44         4.08 o
   0   7   7         16.42         16.24         1.42 o
   1   7   7        123.64        127.77         5.91 o
   2   7   7          2.43          2.45         1.20 o
   3   7   7        159.06        142.41        25.00 o
   4   7   7         12.64          7.11         2.90 o
   5   7   7          4.38          0.00         2.09 o
   6   7   7         46.15         48.14         6.83 o
   7   7   7          0.55          2.42         2.35 o
   8   7   7          0.07          0.00         4.73 o
  -9   8   7          6.85          6.22         3.89 o
  -8   8   7          0.19          0.00         2.61 o
  -7   8   7          3.83          4.65         2.86 o
  -6   8   7          8.01          3.33         1.79 o
  -5   8   7          0.56          2.80         1.95 o
  -4   8   7         44.55         49.37         4.89 o
  -3   8   7         65.47         68.89         6.02 o
  -2   8   7        150.33        174.42         7.42 o
  -1   8   7         13.22         13.21         1.87 o
   0   8   7         24.42         19.04         1.86 o
   1   8   7         85.06         91.87         5.20 o
   2   8   7          4.62          4.41         1.22 o
   3   8   7         27.51         34.16         5.53 o
   4   8   7         34.30         41.35         6.11 o
   5   8   7         39.53         33.07         5.70 o
   6   8   7         19.35         17.49         6.14 o
   7   8   7          1.89          5.09         2.72 o
   8   8   7          2.04          5.66         5.96 o
  -8   9   7         32.94         31.69        15.18 o
  -7   9   7          7.24          9.36         3.72 o
  -6   9   7        176.08        159.10         9.79 o
  -5   9   7          3.56          2.75         1.58 o
  -4   9   7         11.63          7.10         3.04 o
  -3   9   7        100.64        110.89         6.52 o
  -2   9   7         47.58         70.33         4.97 o
  -1   9   7         12.48         20.41         2.20 o
   0   9   7          0.21          0.00         1.23 o
   1   9   7         17.80         15.12         2.25 o
   2   9   7          3.51          0.78         1.94 o
   3   9   7         16.68         17.42         4.45 o
   4   9   7          6.73         13.86         3.38 o
   5   9   7         31.87         38.96         8.09 o
   6   9   7         84.03         81.07        13.10 o
   7   9   7         10.23         12.16         7.14 o
  -7  10   7          2.89          0.00         2.34 o
  -6  10   7          0.25          0.00         1.30 o
  -5  10   7          6.93          5.71         2.22 o
  -4  10   7         17.52         23.83         3.15 o
  -3  10   7         87.81         53.28         4.80 o
  -2  10   7          5.29          5.56         1.63 o
  -1  10   7        262.85        310.39         9.24 o
   0  10   7         24.25         27.76         3.56 o
   1  10   7        197.55        188.24         9.35 o
   2  10   7        131.06        135.61        12.85 o
   3  10   7        297.89        319.94        24.04 o
   4  10   7         32.15         45.42         7.03 o
   5  10   7         84.06         76.66         9.03 o
   6  10   7          6.46          8.30         3.36 o
   7  10   7         33.09         27.63         9.36 o
  -7  11   7         17.32         14.19         4.51 o
  -6  11   7          9.94          9.87         2.79 o
  -5  11   7         21.28         27.59         3.95 o
  -4  11   7         10.06          8.00         2.67 o
  -3  11   7         19.58         26.03         3.47 o
  -2  11   7          3.12          3.08         2.30 o
  -1  11   7         17.46         17.15         3.50 o
   0  11   7         24.14         33.68         5.23 o
   1  11   7        106.82        121.76         8.05 o
   2  11   7         52.96         51.38         5.98 o
   3  11   7          4.03          8.02         3.40 o
   4  11   7          1.85          0.01         4.48 o
   5  11   7          4.84          7.66         3.15 o
   6  11   7          5.96          9.77         6.11 o
  -6  12   7          0.01          3.66         2.09 o
  -5  12   7          2.63          3.74         1.80 o
  -4  12   7         17.35         14.39         2.71 o
  -3  12   7          7.71         13.98         3.98 o
  -2  12   7        123.20        129.23         9.35 o
  -1  12   7         12.46         16.22         3.77 o
   0  12   7          0.77          1.65         2.33 o
   1  12   7          0.36          0.60         1.74 o
   2  12   7         22.84         25.63         4.58 o
   3  12   7         11.92          8.24         4.25 o
   4  12   7          7.76          8.62         3.51 o
   5  12   7          0.69          2.11         2.42 o
  -4  13   7          3.80          5.19         3.20 o
  -3  13   7          2.63          5.42         3.62 o
  -2  13   7          2.31          3.67         3.38 o
  -1  13   7          0.01          0.00         1.95 o
   0  13   7         17.58         16.37         3.52 o
   1  13   7          0.36          3.27         3.07 o
   2  13   7          1.36          0.43         2.20 o
   3  13   7         18.45         22.53         5.51 o
  -2  14   7          3.74          3.70         2.70 o
  -1  14   7          1.52          5.93         2.78 o
   0  14   7          0.61          0.00         2.19 o
   1  14   7          0.57          1.43         2.00 o
 -10   0   8        114.83        116.19        16.45 o
  -8   0   8        790.15        611.37        34.14 o
  -6   0   8         84.05         81.68         6.44 o
  -4   0   8        125.26        131.06         6.44 o
  -2   0   8       3246.48       3261.62        28.59 o
   0   0   8        544.79        673.17        17.03 o
   2   0   8       4776.12       4224.24        44.89 o
   4   0   8         40.26         56.46         6.01 o
   6   0   8          3.02          1.05         3.55 o
   8   0   8         59.75         64.89         6.60 o
 -10   1   8          4.17          4.40         2.93 o
  -9   1   8          0.26          0.00         2.15 o
  -8   1   8        117.79        101.35         9.87 o
  -7   1   8         81.48         58.05         5.24 o
  -6   1   8          0.02          0.11         0.88 o
  -5   1   8          0.83          1.15         0.73 o
  -4   1   8        223.69        232.50         6.01 o
  -3   1   8        240.17        259.21         5.82 o
  -2   1   8          3.59          4.43         0.92 o
  -1   1   8        170.05        169.15         5.38 o
   0   1   8        613.36        643.97        10.58 o
   1   1   8       2548.52       2605.57        28.80 o
   2   1   8       1091.85       1071.64        15.10 o
   3   1   8          3.94          2.52         1.28 o
   4   1   8          0.04          2.17         1.09 o
   5   1   8          4.89          4.85         1.19 o
   6   1   8         55.70         57.59         4.37 o
   7   1   8          4.23          2.58         1.86 o
   8   1   8         29.43         25.41         3.20 o
   9   1   8         24.96         30.87         3.71 o
 -10   2   8          1.34          0.00         2.32 o
  -9   2   8         15.40         14.20         4.17 o
  -8   2   8          5.58          4.28         2.88 o
  -7   2   8        226.07        184.40         9.67 o
  -6   2   8         10.90         12.48         1.59 o
  -5   2   8         97.09         83.01         3.58 o
  -4   2   8         38.68         36.49         1.93 o
  -3   2   8        208.77        195.11         5.67 o
  -2   2   8         12.27         12.86         1.32 o
  -1   2   8        617.29        677.24         9.78 o
   0   2   8         26.73         22.26         2.04 o
   1   2   8        389.47        402.60         7.65 o
   2   2   8         88.60         96.78         3.92 o
   3   2   8         14.98         19.76         2.48 o
   4   2   8         72.63         72.84         4.29 o
   5   2   8         19.92         15.33         2.19 o
   6   2   8         30.60         22.93         2.68 o
   7   2   8        106.73         95.74         5.88 o
   8   2   8          0.11          0.88         2.09 o
   9   2   8          4.48          1.66         1.57 o
 -10   3   8         24.21         12.78         3.91 o
  -9   3   8          1.50          0.03         3.57 o
  -8   3   8         51.55         42.80         6.46 o
  -7   3   8        160.84        122.66        10.24 o
  -6   3   8          6.79          5.86         1.44 o
  -5   3   8         16.15         11.46         1.00 o
  -4   3   8        763.70        795.95        12.51 o
  -3   3   8          2.17          3.59         0.84 o
  -2   3   8        208.03        224.33         6.65 o
  -1   3   8        227.73        283.05         7.46 o
   0   3   8       1657.82       1812.00        19.20 o
   1   3   8         40.99         46.07         2.54 o
   2   3   8         28.17         24.67         2.18 o
   3   3   8        134.83        122.34         5.12 o
   4   3   8        129.04        123.63         5.58 o
   5   3   8         34.35         32.88         3.13 o
   6   3   8          0.13          0.12         1.13 o
   7   3   8          0.02          2.13         1.59 o
   8   3   8         36.09         38.31         5.16 o
   9   3   8          0.43          3.48         2.32 o
 -10   4   8         33.03         49.79        12.29 o
  -9   4   8          0.75          5.25         5.49 o
  -8   4   8          7.55          3.92         2.34 o
  -7   4   8         56.76         56.97         7.16 o
  -6   4   8          2.50          1.29         0.90 o
  -5   4   8        307.60        290.86        10.21 o
  -4   4   8          1.67          3.23         0.71 o
  -3   4   8         18.76         24.02         1.80 o
  -2   4   8        446.60        486.95        10.07 o
  -1   4   8         35.92         36.19         2.44 o
   0   4   8          9.00          9.93         1.31 o
   1   4   8         25.78         34.37         2.43 o
   2   4   8          0.13          2.28         1.07 o
   3   4   8          3.59          3.96         1.25 o
   4   4   8         57.46         65.06         3.93 o
   5   4   8         20.29         22.03         3.11 o
   6   4   8         16.36         11.24         2.01 o
   7   4   8         23.44         22.58         5.71 o
   8   4   8         13.83         21.14         4.99 o
   9   4   8         33.97         49.69        12.38 o
 -10   5   8          0.40          0.00         3.88 o
  -9   5   8         58.30         72.31         9.05 o
  -8   5   8          5.92          5.59         2.83 o
  -7   5   8          6.79          4.20         3.51 o
  -6   5   8        144.57        137.29         7.84 o
  -5   5   8       1087.06        994.48        17.45 o
  -4   5   8        191.39        185.70        12.66 o
  -3   5   8        287.46        294.35        12.84 o
  -2   5   8         30.24         35.45         3.22 o
  -1   5   8        923.08        985.18        15.70 o
   0   5   8          0.24          3.00         0.91 o
   1   5   8         16.04         12.46         1.33 o
   2   5   8         13.86         13.54         1.96 o
   3   5   8         41.15         41.62         3.47 o
   4   5   8         38.04         37.84         5.47 o
   5   5   8        140.25        137.67        10.73 o
   6   5   8          7.36          6.07         3.19 o
   7   5   8          1.99          1.35         2.27 o
   8   5   8         10.02          9.11         2.47 o
   9   5   8         77.02         81.96        15.86 o
  -9   6   8         58.22         47.80         7.23 o
  -8   6   8         12.27         23.54         4.93 o
  -7   6   8          2.90          0.00         1.99 o
  -6   6   8        164.68        148.63         8.58 o
  -5   6   8        296.12        298.81        10.62 o
  -4   6   8         28.11         23.75         2.61 o
  -3   6   8        189.05        175.67        10.03 o
  -2   6   8        583.52        615.46        13.99 o
  -1   6   8        227.92        262.79         8.99 o
   0   6   8          0.66          0.13         0.63 o
   1   6   8        100.26         86.70         4.94 o
   2   6   8        553.01        562.62        13.26 o
   3   6   8          3.05          5.12         2.29 o
   4   6   8        326.20        320.96        16.22 o
   5   6   8         26.40         27.24         5.01 o
   6   6   8          2.66          0.00         2.82 o
   7   6   8          9.33          8.91         3.48 o
   8   6   8         11.76         20.56         4.90 o
  -9   7   8          8.80          8.11         5.72 o
  -8   7   8          0.05          0.00         1.99 o
  -7   7   8          5.00          3.90         2.07 o
  -6   7   8         18.03         24.52         4.18 o
  -5   7   8         21.92         23.91         3.20 o
  -4   7   8        500.54        509.78        19.13 o
  -3   7   8         34.32         33.31         5.14 o
  -2   7   8          7.26         12.64         2.20 o
  -1   7   8         12.53          8.55         1.87 o
   0   7   8         39.94         36.35         2.17 o
   1   7   8          0.58          0.00         1.01 o
   2   7   8         26.25         28.59         3.02 o
   3   7   8         50.93         59.09         7.07 o
   4   7   8         73.02         70.99         7.90 o
   5   7   8         96.63         96.61         9.43 o
   6   7   8          6.11         10.11         3.46 o
   7   7   8          0.98          0.00         3.48 o
   8   7   8         27.56         20.80         8.70 o
  -8   8   8          0.40          0.00         4.01 o
  -7   8   8         38.65         59.43         7.95 o
  -6   8   8         35.41         32.23         4.18 o
  -5   8   8         16.10         14.92         2.71 o
  -4   8   8         17.23         12.73         3.11 o
  -3   8   8          9.86          5.70         1.79 o
  -2   8   8          0.11          2.36         1.46 o
  -1   8   8         21.63         23.08         2.38 o
   0   8   8         18.61         17.10         2.25 o
   1   8   8        137.38        136.52         6.57 o
   2   8   8          3.37          0.00         2.33 o
   3   8   8          7.48          5.02         2.22 o
   4   8   8          2.49          4.75         2.63 o
   5   8   8          1.31          0.53         2.08 o
   6   8   8         19.32         15.21         5.26 o
   7   8   8          7.78         11.37         3.69 o
  -8   9   8         45.87         50.36        11.56 o
  -7   9   8         29.07         28.88         8.62 o
  -6   9   8          7.40          5.09         1.78 o
  -5   9   8         11.12          9.27         2.75 o
  -4   9   8          5.51          5.99         2.44 o
  -3   9   8        130.63        148.92         7.71 o
  -2   9   8        179.87        209.57         7.96 o
  -1   9   8          2.07          7.29         1.55 o
   0   9   8         20.78         21.91         3.37 o
   1   9   8         38.98         38.09         4.81 o
   2   9   8         51.02         47.43         5.47 o
   3   9   8         21.04         13.28         3.33 o
   4   9   8         19.69         32.66         6.28 o
   5   9   8         58.13         77.37         9.11 o
   6   9   8          3.65          7.17         3.37 o
   7   9   8         10.22         20.32         8.50 o
  -7  10   8          2.10          4.35         2.57 o
  -6  10   8          1.78          2.01         1.97 o
  -5  10   8          0.09          2.19         1.44 o
  -4  10   8          4.34          1.78         1.45 o
  -3  10   8        129.30        123.11         7.39 o
  -2  10   8        198.00        197.81         8.08 o
  -1  10   8          2.01          2.62         2.16 o
   0  10   8         68.38         50.57         6.09 o
   1  10   8          3.58          5.07         2.05 o
   2  10   8        275.04        319.09        20.57 o
   3  10   8          3.70         10.64         6.35 o
   4  10   8         13.77         13.75         4.37 o
   5  10   8         34.76         36.08         6.64 o
   6  10   8          8.02         13.54         4.39 o
  -6  11   8          0.51          3.61         2.22 o
  -5  11   8         11.13         14.97         2.82 o
  -4  11   8          0.55          1.43         1.59 o
  -3  11   8          7.44          6.40         3.12 o
  -2  11   8          0.07          0.53         1.83 o
  -1  11   8         68.86         72.25         6.00 o
   0  11   8          2.62          0.44         1.83 o
   1  11   8         75.33         77.23         7.45 o
   2  11   8        199.66        201.42        11.98 o
   3  11   8          0.05          0.00         3.19 o
   4  11   8          3.86          1.99         2.25 o
   5  11   8          0.14          2.72         2.22 o
  -5  12   8          1.06          0.15         1.79 o
  -4  12   8          5.21          2.43         2.22 o
  -3  12   8         79.61         93.52         8.32 o
  -2  12   8          6.62          3.99         1.71 o
  -1  12   8         13.85         14.45         4.76 o
   0  12   8          1.90         15.52         3.45 o
   1  12   8        112.48        104.65         9.07 o
   2  12   8          6.61          8.93         2.96 o
   3  12   8         55.74         39.53         7.09 o
   4  12   8          0.53          0.00         3.59 o
  -4  13   8         11.24         21.55         4.20 o
  -3  13   8         25.51         16.02         8.56 o
  -2  13   8         33.45         50.61         6.59 o
  -1  13   8          8.21          1.79         2.97 o
   0  13   8          2.36          0.00         2.27 o
   1  13   8          0.01          0.00         2.35 o
   2  13   8          0.78          0.00         2.44 o
   3  13   8         17.43         20.86         5.34 o
  -1  14   8          7.04         10.38         3.28 o
   0  14   8          2.29          0.41         1.82 o
  -9   0   9        462.40        465.46        32.11 o
  -7   0   9         52.10         73.32         5.37 o
  -5   0   9       1048.69       1078.51        26.30 o
  -3   0   9        839.64        812.94        13.44 o
  -1   0   9       2563.30       2719.88        40.19 o
   1   0   9        284.32        286.11        12.00 o
   3   0   9       4056.38       3934.20        48.01 o
   5   0   9         22.60         22.89         4.27 o
   7   0   9          3.72          0.00         2.25 o
   9   0   9          0.76          7.06         3.17 o
 -10   1   9         11.03          4.37         2.77 o
  -9   1   9          6.57          1.69         2.45 o
  -8   1   9         41.37         34.13         4.35 o
  -7   1   9        148.79        140.95         6.90 o
  -6   1   9         18.28         17.67         1.82 o
  -5   1   9         29.52         33.19         2.50 o
  -4   1   9          9.82         10.64         1.19 o
  -3   1   9         93.06         93.40         3.73 o
  -2   1   9         24.95         29.18         2.25 o
  -1   1   9          1.12          2.04         1.03 o
   0   1   9          4.29          2.89         1.02 o
   1   1   9          1.80          0.00         1.01 o
   2   1   9       1415.74       1549.63        18.49 o
   3   1   9        883.76        874.40        14.58 o
   4   1   9         32.91         28.81         2.92 o
   5   1   9         19.01         15.16         2.31 o
   6   1   9          6.61         11.62         2.28 o
   7   1   9         25.77         32.57         3.71 o
   8   1   9         45.85         46.62         4.53 o
   9   1   9         17.07         11.29         2.59 o
 -10   2   9          4.98          1.32         4.94 o
  -9   2   9          0.11          0.31         3.88 o
  -8   2   9         28.84         26.75        11.79 o
  -7   2   9         54.30         47.69         4.84 o
  -6   2   9        139.47        129.45         5.48 o
  -5   2   9        123.73        129.85         4.77 o
  -4   2   9        136.34        136.82         4.72 o
  -3   2   9          0.57          0.94         0.93 o
  -2   2   9        250.21        251.12         6.36 o
  -1   2   9         61.46         59.94         3.51 o
   0   2   9        449.51        449.34        10.85 o
   1   2   9          5.87          4.00         1.13 o
   2   2   9        294.04        300.51         8.15 o
   3   2   9          1.53          2.27         1.72 o
   4   2   9          1.87          3.57         1.38 o
   5   2   9         14.80         19.98         2.54 o
   6   2   9          6.57          3.51         1.43 o
   7   2   9          0.18          0.00         1.37 o
   8   2   9         63.43         57.97         6.49 o
   9   2   9          0.31          2.16         2.44 o
 -10   3   9          5.17          4.39         2.27 o
  -9   3   9        271.23        289.98        18.04 o
  -8   3   9        142.42        130.20        11.55 o
  -7   3   9        235.09        155.37        20.88 o
  -6   3   9         36.34         33.58         3.86 o
  -5   3   9          6.59         10.51         1.42 o
  -4   3   9        777.49        769.23        15.78 o
  -3   3   9          0.71          2.04         0.90 o
  -2   3   9        194.79        230.23         7.11 o
  -1   3   9       1308.75       1243.11        18.19 o
   0   3   9        208.66        264.12         7.45 o
   1   3   9         95.88        108.49         4.17 o
   2   3   9        152.50        134.99         5.06 o
   3   3   9          0.02          3.09         0.83 o
   4   3   9        200.35        198.09         7.27 o
   5   3   9          1.55          2.73         1.46 o
   6   3   9         28.87         30.98         3.24 o
   7   3   9          5.76          2.37         1.78 o
   8   3   9          1.49          4.96         2.82 o
   9   3   9          4.83         10.51         3.31 o
 -10   4   9          7.38          6.79         2.85 o
  -9   4   9         18.52         39.15         6.67 o
  -8   4   9          2.18          5.51         4.09 o
  -7   4   9         20.53         20.88         5.26 o
  -6   4   9          1.35          0.27         1.95 o
  -5   4   9         92.30         93.20         7.42 o
  -4   4   9         14.71         16.12         2.23 o
  -3   4   9         43.58         29.70         3.33 o
  -2   4   9        136.24        156.31         6.02 o
  -1   4   9         20.14         21.94         2.38 o
   0   4   9          2.63          6.33         1.19 o
   1   4   9         72.15         79.29         3.96 o
   2   4   9         51.66         61.74         3.20 o
   3   4   9         63.67         75.86         4.16 o
   4   4   9         12.25         13.05         2.06 o
   5   4   9        430.13        445.24        11.45 o
   6   4   9         32.48         24.21         4.07 o
   7   4   9        106.24        110.78         8.74 o
   8   4   9          8.36          5.91         3.29 o
   9   4   9         33.65         47.62        12.07 o
  -9   5   9          0.01          0.00         2.45 o
  -8   5   9         70.66         87.98         9.75 o
  -7   5   9          5.51          0.00         4.04 o
  -6   5   9       1174.53       1153.75        40.53 o
  -5   5   9         12.60         13.18         2.23 o
  -4   5   9        322.97        313.59        13.18 o
  -3   5   9         40.34         43.54         3.67 o
  -2   5   9        242.96        258.60         8.00 o
  -1   5   9         13.62         15.02         2.11 o
   0   5   9        735.72        753.66        11.48 o
   1   5   9         74.02         68.38         3.55 o
   2   5   9         97.61         72.55         6.72 o
   3   5   9          3.50          2.99         1.78 o
   4   5   9         10.65         15.43         4.41 o
   5   5   9         64.84         69.23         8.07 o
   6   5   9         33.58         47.65         6.99 o
   7   5   9         24.26         16.66         4.30 o
   8   5   9         33.24         30.97         6.10 o
  -9   6   9         10.09         12.17         4.24 o
  -8   6   9         35.09         46.03         9.83 o
  -7   6   9         14.30         12.89         4.11 o
  -6   6   9         69.21         66.14         5.92 o
  -5   6   9          0.58          1.64         1.30 o
  -4   6   9        513.11        489.24        17.78 o
  -3   6   9        238.20        222.99         8.92 o
  -2   6   9        187.37        185.29         9.92 o
  -1   6   9         21.75         30.67         2.76 o
   0   6   9          0.11          8.67         1.78 o
   1   6   9         40.14         41.21         3.77 o
   2   6   9         12.11         18.15         2.74 o
   3   6   9        204.66        204.55         8.01 o
   4   6   9         52.62         64.72         7.53 o
   5   6   9         29.67         37.00         6.15 o
   6   6   9          0.83          1.06         2.05 o
   7   6   9          0.08          0.00         2.51 o
   8   6   9          3.92          2.15         7.92 o
  -9   7   9         38.14         49.63        12.69 o
  -8   7   9          1.48          0.94         2.34 o
  -7   7   9          0.03          2.12         3.12 o
  -6   7   9         28.48         26.56         4.08 o
  -5   7   9        160.82        135.25         7.76 o
  -4   7   9        166.27        192.24        11.91 o
  -3   7   9          0.97          0.00         1.48 o
  -2   7   9        215.66        208.83         8.85 o
  -1   7   9          0.63          1.35         0.88 o
   0   7   9          6.59          4.41         1.20 o
   1   7   9         78.50         69.77         4.87 o
   2   7   9         14.64         11.73         2.16 o
   3   7   9         30.44         25.50         7.63 o
   4   7   9         34.92         39.49         6.29 o
   5   7   9         39.85         45.12         7.13 o
   6   7   9        128.02        120.65        11.31 o
   7   7   9          3.20          1.57         5.41 o
   8   7   9          0.99          0.00         5.61 o
  -8   8   9         24.89         24.11         8.51 o
  -7   8   9          7.39         15.44         4.79 o
  -6   8   9        137.42        193.18        13.22 o
  -5   8   9         78.59         60.24         5.55 o
  -4   8   9         26.68         22.81         4.56 o
  -3   8   9         37.24         38.62         5.45 o
  -2   8   9         50.82         62.93         5.19 o
  -1   8   9         13.95          9.78         1.94 o
   0   8   9         44.06         48.63         3.06 o
   1   8   9         28.91         36.57         3.59 o
   2   8   9          0.27          7.54         3.60 o
   3   8   9          0.90          0.00         3.03 o
   4   8   9          5.82          7.44         3.01 o
   5   8   9         10.00         12.67         3.99 o
   6   8   9          0.05          0.43         2.81 o
   7   8   9          0.57          2.37         2.26 o
  -8   9   9         16.36         13.84         6.12 o
  -7   9   9          8.17          4.17         8.81 o
  -6   9   9         36.57         28.35         8.60 o
  -5   9   9          0.11          0.30         1.56 o
  -4   9   9          0.02          0.00         3.31 o
  -3   9   9        338.80        344.84        12.65 o
  -2   9   9         64.60         75.50         4.95 o
  -1   9   9          1.39          4.15         1.69 o
   0   9   9          3.84          5.03         1.83 o
   1   9   9        171.63        197.62        14.90 o
   2   9   9        460.31        458.76        24.22 o
   3   9   9         95.08         82.34        11.37 o
   4   9   9          5.91          8.12         3.33 o
   5   9   9         52.17         51.02         7.81 o
   6   9   9         30.19         43.46         7.39 o
  -7  10   9          8.13         16.42         4.83 o
  -6  10   9          0.47          2.30         6.62 o
  -5  10   9         25.87         16.79         2.90 o
  -4  10   9         27.70         20.29         3.58 o
  -3  10   9        256.49        273.76        10.14 o
  -2  10   9         15.72         15.80         3.87 o
  -1  10   9         80.75         77.10         5.96 o
   0  10   9          2.08          0.00         1.92 o
   1  10   9         35.65         41.33         5.53 o
   2  10   9          5.67         11.25         3.53 o
   3  10   9        303.77        307.03        31.52 o
   4  10   9          9.64          7.23         3.05 o
   5  10   9          0.23          0.00         4.57 o
   6  10   9          1.25          2.41         2.44 o
  -6  11   9          0.77          0.00         2.47 o
  -5  11   9          5.43          4.75         1.71 o
  -4  11   9          6.93          7.89         2.18 o
  -3  11   9         49.90         55.75         6.63 o
  -2  11   9          2.50          3.05         1.69 o
  -1  11   9         41.24         57.93         5.56 o
   0  11   9         14.12         17.21         5.38 o
   1  11   9        107.93        120.31         9.52 o
   2  11   9         99.15         99.61         8.77 o
   3  11   9         16.25         16.27        11.64 o
   4  11   9          9.70          9.08         3.27 o
   5  11   9          1.94          0.67         3.88 o
  -5  12   9          1.66          5.20         1.98 o
  -4  12   9         35.21         30.13         4.84 o
  -3  12   9          5.32          7.79         2.67 o
  -2  12   9         38.97         43.74         6.45 o
  -1  12   9         33.92         30.67         4.92 o
   0  12   9         14.92         23.01         4.59 o
   1  12   9          0.04          0.00         2.41 o
   2  12   9         23.26         26.64         5.96 o
   3  12   9          0.40          0.00         5.08 o
   4  12   9          1.48          0.00         2.74 o
  -3  13   9         24.03         22.80         4.84 o
  -2  13   9          1.44          4.27         2.99 o
  -1  13   9         20.71         28.77         5.21 o
   0  13   9          2.91          0.16         4.28 o
   1  13   9          9.62          8.51         2.86 o
   2  13   9          3.47          2.80         1.87 o
 -10   0  10         68.71         61.16        12.41 o
  -8   0  10        143.05        121.32        15.32 o
  -6   0  10         58.43         70.29         5.33 o
  -4   0  10         29.39         44.55         4.23 o
  -2   0  10        758.92        720.08        18.38 o
   0   0  10       2560.79       2788.07        36.54 o
   2   0  10        900.72        878.88        22.95 o
   4   0  10        522.76        516.08        19.34 o
   6   0  10         95.05        110.29         8.36 o
   8   0  10         30.53         30.63         4.88 o
 -10   1  10          6.10          1.17         1.70 o
  -9   1  10         18.19         16.15         4.53 o
  -8   1  10          1.73          1.94         1.18 o
  -7   1  10        112.24         99.45         5.39 o
  -6   1  10         35.86         38.00         2.76 o
  -5   1  10          2.16          7.64         1.31 o
  -4   1  10          4.04          2.07         0.71 o
  -3   1  10         96.45        104.03         3.84 o
  -2   1  10        182.81        208.00         6.23 o
  -1   1  10        947.56       1082.58        17.03 o
   0   1  10        513.11        580.74        11.38 o
   1   1  10        107.75         89.73         4.57 o
   2   1  10        743.71        775.91        14.65 o
   3   1  10        119.27        134.03         6.06 o
   4   1  10        314.04        310.64         9.62 o
   5   1  10         58.39         69.05         4.82 o
   6   1  10         26.86         30.49         3.28 o
   7   1  10        228.69        209.72         9.31 o
   8   1  10         73.08         72.51         5.30 o
   9   1  10          3.85          1.99         1.63 o
 -10   2  10          0.88          1.97         1.79 o
  -9   2  10         11.57          9.47         3.38 o
  -8   2  10         11.71          3.17         2.15 o
  -7   2  10         66.92         71.21         5.17 o
  -6   2  10         28.53         27.19         2.65 o
  -5   2  10        138.02        119.66         4.81 o
  -4   2  10        129.38        122.03         4.85 o
  -3   2  10        567.61        574.60        12.83 o
  -2   2  10         40.37         34.94         2.93 o
  -1   2  10         59.06         53.78         3.52 o
   0   2  10         33.25         31.73         3.04 o
   1   2  10        227.06        241.26         7.45 o
   2   2  10         26.43         27.46         2.76 o
   3   2  10        387.60        388.56        10.19 o
   4   2  10        142.41        136.66         6.39 o
   5   2  10          1.53          2.43         1.34 o
   6   2  10         47.71         43.35         4.08 o
   7   2  10          0.03          0.33         1.42 o
   8   2  10          0.61          1.15         2.25 o
   9   2  10         19.44         11.88         3.22 o
 -10   3  10          1.25          8.18         3.92 o
  -9   3  10         14.94         11.35         3.95 o
  -8   3  10          8.45          8.43         4.60 o
  -7   3  10         88.83         73.17         8.61 o
  -6   3  10        105.83        101.97         7.76 o
  -5   3  10        530.18        535.89        18.74 o
  -4   3  10       2100.42       1967.76        23.82 o
  -3   3  10         21.28         20.54         2.51 o
  -2   3  10         34.01         34.13         2.91 o
  -1   3  10        126.13        108.32         5.19 o
   0   3  10          9.75          6.91         2.14 o
   1   3  10         81.22        102.22         4.91 o
   2   3  10         75.16         57.10         3.36 o
   3   3  10        407.65        338.19         9.39 o
   4   3  10        241.28        256.85         8.71 o
   5   3  10         27.09         21.01         3.20 o
   6   3  10          1.68          0.00         1.61 o
   7   3  10          0.00          0.00         2.17 o
   8   3  10         15.96         15.59         3.79 o
  -9   4  10         17.15         26.39         5.61 o
  -8   4  10          2.28          2.55         1.75 o
  -7   4  10         79.97         76.22         8.92 o
  -6   4  10          1.49          1.04         1.82 o
  -5   4  10        215.61        198.91         5.88 o
  -4   4  10         87.16         71.40         6.41 o
  -3   4  10         87.52         78.65         4.99 o
  -2   4  10          4.95          4.24         1.25 o
  -1   4  10        490.38        553.26        12.96 o
   0   4  10        256.77        282.02         7.44 o
   1   4  10        155.27        159.46         5.98 o
   2   4  10         37.07         35.52         2.65 o
   3   4  10         52.16         40.27         3.21 o
   4   4  10        450.91        482.00        11.53 o
   5   4  10        222.25        229.50        10.51 o
   6   4  10          0.01          0.00         1.62 o
   7   4  10         32.18         28.13         4.70 o
   8   4  10         16.57         17.13         5.92 o
  -9   5  10         36.27         43.59         7.23 o
  -8   5  10          9.95          5.57         4.09 o
  -7   5  10          3.56          1.38         1.69 o
  -6   5  10         19.39         22.95         4.85 o
  -5   5  10       2124.82       2147.56       125.75 o
  -4   5  10          4.86          7.97         2.91 o
  -3   5  10          0.20          1.23         1.29 o
  -2   5  10          9.00          7.05         1.88 o
  -1   5  10        715.03        750.15        17.72 o
   0   5  10         40.42         42.24         2.98 o
   1   5  10        357.79        350.78         9.26 o
   2   5  10         99.76         94.13         4.63 o
   3   5  10          0.40          1.30         2.33 o
   4   5  10         18.65         16.48         3.88 o
   5   5  10         24.37         29.65         5.84 o
   6   5  10         10.79          9.67         4.07 o
   7   5  10         49.91         53.58        16.24 o
   8   5  10          0.03          0.25         4.38 o
  -9   6  10          8.34         17.52         5.09 o
  -8   6  10          9.04         11.01         5.13 o
  -7   6  10          7.90          6.12         2.65 o
  -6   6  10        324.04        350.75        18.96 o
  -5   6  10         38.82         46.48         4.16 o
  -4   6  10        771.50        775.51        20.40 o
  -3   6  10        534.78        533.88        17.19 o
  -2   6  10          0.07          0.44         1.43 o
  -1   6  10        132.59        157.44         7.73 o
   0   6  10         83.46         81.32         4.04 o
   1   6  10          2.98          2.95         0.93 o
   2   6  10        114.05        113.07         6.83 o
   3   6  10          1.22          0.00         2.64 o
   4   6  10         14.29          9.72         3.27 o
   5   6  10        299.23        326.84        25.91 o
   6   6  10         12.40         13.88         4.58 o
   7   6  10          2.47          0.00         2.83 o
   8   6  10          9.79         10.69         4.23 o
  -8   7  10         29.70         32.07         6.48 o
  -7   7  10          1.15          3.35         2.71 o
  -6   7  10         44.42         56.72        11.13 o
  -5   7  10          1.82          1.51         1.17 o
  -4   7  10         68.19         74.91         6.49 o
  -3   7  10          4.68          5.81         2.46 o
  -2   7  10          0.84          0.03         1.33 o
  -1   7  10          0.97          0.00         1.79 o
   0   7  10          0.40          2.55         1.52 o
   1   7  10         66.11         71.49         5.13 o
   2   7  10        110.17        107.95         6.69 o
   3   7  10          0.64          0.00         2.61 o
   4   7  10          6.38          5.80         2.35 o
   5   7  10         75.55         78.76         9.28 o
   6   7  10          4.17          0.00         2.11 o
   7   7  10          2.84          5.51         3.29 o
  -8   8  10          6.63         11.66         4.03 o
  -7   8  10          7.87          2.14         5.49 o
  -6   8  10         10.48         24.38         8.22 o
  -5   8  10         14.95         13.39         2.68 o
  -4   8  10          2.32          0.00         1.66 o
  -3   8  10         29.60         25.72         3.41 o
  -2   8  10          6.30          5.85         2.79 o
  -1   8  10         12.57          8.29         2.33 o
   0   8  10          8.10          5.31         1.87 o
   1   8  10          0.33          0.00         1.16 o
   2   8  10          9.36          5.93         2.81 o
   3   8  10          0.03          2.55         2.13 o
   4   8  10          0.09          0.33         2.43 o
   5   8  10         11.48         12.04         5.51 o
   6   8  10         17.32         15.00         6.26 o
   7   8  10          0.05          0.16         1.81 o
  -7   9  10         15.47         12.89         4.39 o
  -6   9  10          9.57         15.06         6.35 o
  -5   9  10         14.71         12.84         3.02 o
  -4   9  10          2.12          2.58         2.31 o
  -3   9  10          5.69          7.53         2.95 o
  -2   9  10        196.47        204.81         9.80 o
  -1   9  10          4.94          2.78         2.14 o
   0   9  10          2.61          0.98         1.60 o
   1   9  10         65.62         89.71         8.11 o
   2   9  10          0.05          3.56         3.04 o
   3   9  10         52.35         55.79         7.86 o
   4   9  10         11.46         18.96         5.03 o
   5   9  10         14.93         12.39         7.16 o
   6   9  10          0.41          5.16         3.17 o
  -7  10  10          0.22          0.04         3.43 o
  -6  10  10          2.21          0.00         2.91 o
  -5  10  10         22.99         19.96         4.84 o
  -4  10  10          4.58          4.62         2.14 o
  -3  10  10         60.66         59.30         5.66 o
  -2  10  10        222.08        198.55        10.09 o
  -1  10  10          0.65          3.58         1.66 o
   0  10  10         68.20         74.98         7.43 o
   1  10  10          5.64         11.30         3.16 o
   2  10  10         50.64         57.19        15.60 o
   3  10  10         48.60         54.07         8.14 o
   4  10  10         88.67         94.10        10.73 o
   5  10  10         29.47         22.63         5.84 o
  -6  11  10         16.86         16.13         4.68 o
  -5  11  10         11.87         17.09         3.70 o
  -4  11  10         13.83         12.88         3.53 o
  -3  11  10          8.43          2.52         2.64 o
  -2  11  10         12.78         12.44         2.70 o
  -1  11  10         16.46         16.65         7.23 o
   0  11  10          0.01          2.47         2.24 o
   1  11  10         15.49          8.09         2.79 o
   2  11  10        101.96        115.98        12.27 o
   3  11  10         25.90         24.30         5.88 o
   4  11  10          0.19          6.54         3.17 o
  -4  12  10          0.12          0.06         1.62 o
  -3  12  10         29.52         26.76         4.57 o
  -2  12  10         13.88          9.71         3.19 o
  -1  12  10         43.84         53.53         6.86 o
   0  12  10          1.05          4.46         2.22 o
   1  12  10         10.69          5.59         4.39 o
   2  12  10          1.19          6.53         6.59 o
   3  12  10          5.95          6.22         3.30 o
  -2  13  10          8.21          6.96         6.40 o
  -1  13  10         18.17         23.22         4.84 o
   0  13  10          0.75          0.00         3.09 o
   1  13  10          0.21          0.10         2.37 o
  -9   0  11         94.50        111.18        16.64 o
  -7   0  11        138.28         90.23         8.81 o
  -5   0  11       2386.58       2348.45        32.18 o
  -3   0  11        545.44        498.91        12.27 o
  -1   0  11        815.13        803.99        18.06 o
   1   0  11        233.33        213.89        11.66 o
   3   0  11         49.69         41.13         6.00 o
   5   0  11          0.00          0.00         2.69 o
   7   0  11          5.66          7.83         2.70 o
 -10   1  11          1.01          1.39         2.34 o
  -9   1  11         19.77         22.17         4.26 o
  -8   1  11          2.20          0.51         3.44 o
  -7   1  11          1.31          0.00         0.95 o
  -6   1  11        264.55        250.87         7.48 o
  -5   1  11         23.42         24.25         2.40 o
  -4   1  11        421.87        417.51         8.33 o
  -3   1  11         50.40         49.39         3.66 o
  -2   1  11        473.15        520.90        11.77 o
  -1   1  11         24.33         23.43         2.81 o
   0   1  11          2.23          1.28         0.97 o
   1   1  11        190.80        220.62         7.57 o
   2   1  11          1.67          6.92         1.39 o
   3   1  11         10.73          7.35         1.74 o
   4   1  11        107.42        116.05         6.23 o
   5   1  11          2.58          3.66         2.19 o
   6   1  11          0.10          0.00         1.64 o
   7   1  11          3.43          1.58         1.44 o
   8   1  11          0.58          1.13         1.48 o
  -9   2  11          1.88          0.00         1.72 o
  -8   2  11          3.33          0.18         2.13 o
  -7   2  11         42.40         39.50         4.60 o
  -6   2  11        130.43        120.11         6.10 o
  -5   2  11         27.87         23.96         2.60 o
  -4   2  11         12.65         12.26         1.68 o
  -3   2  11          8.69          5.29         1.32 o
  -2   2  11        180.88        203.32         7.38 o
  -1   2  11         10.97          8.28         2.00 o
   0   2  11        269.54        350.27        10.68 o
   1   2  11         88.35         92.32         4.88 o
   2   2  11         38.94         40.24         3.38 o
   3   2  11        113.94        110.27         5.75 o
   4   2  11        591.54        558.16        14.49 o
   5   2  11         72.96         62.65         4.71 o
   6   2  11          0.51          0.00         1.32 o
   7   2  11         14.77         15.92         3.18 o
   8   2  11          6.51          4.33         2.50 o
  -9   3  11         53.54         36.56         6.60 o
  -8   3  11          0.23          1.77         1.67 o
  -7   3  11         18.93         18.74         3.03 o
  -6   3  11        146.22        165.89         8.57 o
  -5   3  11          1.07          2.12         0.79 o
  -4   3  11        915.68        900.91        17.04 o
  -3   3  11          1.92          2.53         1.30 o
  -2   3  11         35.08         24.14         2.56 o
  -1   3  11        128.28        165.62         6.72 o
   0   3  11          0.74          0.06         0.99 o
   1   3  11        125.46        110.45         5.35 o
   2   3  11         33.39         40.41         3.30 o
   3   3  11         78.48         83.37         4.94 o
   4   3  11         72.39         66.56         4.71 o
   5   3  11          3.07          5.75         2.17 o
   6   3  11          1.18          0.00         1.90 o
   7   3  11         10.20          5.21         2.46 o
   8   3  11          0.23          0.00         2.16 o
  -9   4  11          8.06         14.46         5.88 o
  -8   4  11          1.13          0.00         2.34 o
  -7   4  11        113.42        138.72        10.05 o
  -6   4  11         24.08         24.58         3.45 o
  -5   4  11          4.99          0.91         2.22 o
  -4   4  11         87.40         97.35         5.74 o
  -3   4  11        249.99        273.61         9.65 o
  -2   4  11          0.63          1.09         1.04 o
  -1   4  11        119.88        139.05         6.28 o
   0   4  11         62.83         78.37         5.33 o
   1   4  11         25.59         24.71         2.57 o
   2   4  11        289.10        261.73        11.73 o
   3   4  11        319.80        307.17         9.17 o
   4   4  11          0.00          0.00         1.83 o
   5   4  11         67.88         80.93         6.64 o
   6   4  11         10.48          9.79         3.20 o
   7   4  11          7.03          5.01         2.56 o
   8   4  11          0.73          0.00         2.27 o
  -9   5  11          5.57         13.68         4.94 o
  -8   5  11          5.12          3.45         3.42 o
  -7   5  11          0.26          0.00         3.26 o
  -6   5  11          6.69          4.05         3.14 o
  -5   5  11         24.91         34.98        13.50 o
  -4   5  11        489.94        468.55        21.86 o
  -3   5  11         33.58         35.40         3.37 o
  -2   5  11        407.07        418.29        11.15 o
  -1   5  11         36.33         39.57         3.50 o
   0   5  11        517.16        550.10        12.71 o
   1   5  11          3.23          2.73         1.04 o
   2   5  11        140.77        131.31         6.94 o
   3   5  11         72.88         72.81         6.05 o
   4   5  11        287.74        303.64        14.11 o
   5   5  11         90.68         90.21         9.87 o
   6   5  11          6.07          7.76         3.81 o
   7   5  11         10.53          7.49         5.46 o
  -8   6  11         48.71         46.67        10.69 o
  -7   6  11         54.77         65.27         8.60 o
  -6   6  11        175.48        189.33        14.53 o
  -5   6  11         11.16          7.78         7.46 o
  -4   6  11          3.72          7.52         2.82 o
  -3   6  11        501.73        503.14        14.97 o
  -2   6  11        303.37        305.96         9.79 o
  -1   6  11        133.28        133.75         6.46 o
   0   6  11         29.58         33.15         3.30 o
   1   6  11         11.21          9.49         1.70 o
   2   6  11         17.75         16.20         2.59 o
   3   6  11         42.81         44.22         6.59 o
   4   6  11         94.00         99.55        10.14 o
   5   6  11        118.21        125.09        11.72 o
   6   6  11          3.11          5.72         3.57 o
   7   6  11         29.79         32.40         6.41 o
  -8   7  11          2.34          2.48         2.35 o
  -7   7  11          3.57          4.24         2.98 o
  -6   7  11         12.92         17.90         6.42 o
  -5   7  11         61.20         68.25         6.34 o
  -4   7  11         87.21         89.14         9.30 o
  -3   7  11        132.85        133.94         8.09 o
  -2   7  11        215.23        237.00        10.34 o
  -1   7  11         73.08         59.99         5.14 o
   0   7  11          9.79          6.83         1.87 o
   1   7  11        127.15        123.15         8.97 o
   2   7  11          9.66         10.65         3.78 o
   3   7  11          8.34          6.01         2.41 o
   4   7  11         13.15          8.13         3.41 o
   5   7  11          3.04          5.54         4.39 o
   6   7  11         65.57         55.98         8.45 o
   7   7  11          0.09          0.00         4.02 o
  -8   8  11          0.09          0.00         2.92 o
  -7   8  11          2.18          2.15         2.30 o
  -6   8  11         47.07         63.31        12.69 o
  -5   8  11         14.96         14.19         3.05 o
  -4   8  11         82.23        110.64         8.39 o
  -3   8  11         16.65         13.14         2.88 o
  -2   8  11         38.79         45.66         4.79 o
  -1   8  11         14.33         14.37         2.61 o
   0   8  11         16.62         24.32         3.34 o
   1   8  11          1.91          1.36         1.65 o
   2   8  11         78.97         76.96         9.17 o
   3   8  11          0.80          0.00         2.48 o
   4   8  11         10.03         12.61         3.99 o
   5   8  11          2.94          6.01         3.50 o
   6   8  11          8.85          6.24         3.60 o
  -7   9  11        101.05        111.90        12.05 o
  -6   9  11         42.04         59.72        12.20 o
  -5   9  11          0.87          3.90         2.70 o
  -4   9  11         36.00         48.96         5.88 o
  -3   9  11         40.84         42.73         6.33 o
  -2   9  11        295.28        339.86        13.16 o
  -1   9  11         11.81          8.95         2.17 o
   0   9  11         24.39         27.46         3.58 o
   1   9  11         49.10         53.89         6.05 o
   2   9  11         51.49         62.73         9.55 o
   3   9  11         43.72         44.84         7.59 o
   4   9  11          3.54          2.04         2.68 o
   5   9  11          8.08          3.82         4.72 o
   6   9  11         16.65         15.69         4.74 o
  -6  10  11          0.01          1.58         4.13 o
  -5  10  11          1.90          0.00         2.72 o
  -4  10  11          0.06          1.47         2.12 o
  -3  10  11          5.47          4.13         1.83 o
  -2  10  11         25.12         23.75         3.66 o
  -1  10  11         19.00         20.38         3.54 o
   0  10  11         61.90         65.90         7.20 o
   1  10  11         16.61         15.84         4.04 o
   2  10  11          1.07          0.00         4.06 o
   3  10  11        172.58        188.68        15.36 o
   4  10  11          7.81         10.38         4.16 o
   5  10  11          2.09          0.00         2.66 o
  -5  11  11          3.90          0.00         3.98 o
  -4  11  11          9.46          4.98         2.56 o
  -3  11  11         27.46         26.38         3.92 o
  -2  11  11         14.54          6.34         2.37 o
  -1  11  11          0.01          0.00         2.14 o
   0  11  11         14.45         38.47        10.54 o
   1  11  11          0.28          5.13         2.60 o
   2  11  11         75.48         83.42        10.61 o
   3  11  11         93.03         99.10        11.76 o
   4  11  11          0.01          0.00         5.07 o
  -4  12  11          1.37          5.44         2.75 o
  -3  12  11         12.12          4.56         2.36 o
  -2  12  11         37.04         20.95         5.07 o
  -1  12  11         31.84         36.64         6.36 o
   0  12  11         10.82          9.19         3.84 o
   1  12  11          5.43          2.56         2.20 o
   2  12  11         40.69         40.76         8.42 o
  -8   0  12        405.81        396.63        19.49 o
  -6   0  12         15.31         14.04         3.00 o
  -4   0  12       2935.08       2964.09        38.22 o
  -2   0  12        387.13        418.36        15.80 o
   0   0  12        162.36        184.00         9.26 o
   2   0  12        395.52        405.70        14.42 o
   4   0  12        576.71        683.08        24.29 o
   6   0  12         50.04         67.06         6.99 o
   8   0  12          2.91          4.95         3.52 o
  -9   1  12         21.13         18.30         5.26 o
  -8   1  12          0.58          0.53         1.47 o
  -7   1  12          1.98          0.94         1.40 o
  -6   1  12        316.14        307.16         8.70 o
  -5   1  12        299.68        327.47         8.91 o
  -4   1  12        321.50        333.49         8.50 o
  -3   1  12         12.71          4.68         1.40 o
  -2   1  12         32.47         36.11         3.28 o
  -1   1  12         30.09         45.75         4.01 o
   0   1  12         30.83         38.79         3.33 o
   1   1  12         42.95         47.57         3.75 o
   2   1  12        129.49        132.48         6.34 o
   3   1  12       2173.68       2117.15        26.04 o
   4   1  12       1470.62       1506.79        22.90 o
   5   1  12         73.85         71.63         5.27 o
   6   1  12          3.83          0.00         1.65 o
   7   1  12          4.82          5.12         1.90 o
   8   1  12         28.62         26.14         3.90 o
  -9   2  12         11.54         15.24         3.44 o
  -8   2  12          8.30          5.09         2.28 o
  -7   2  12         31.33         27.90         3.76 o
  -6   2  12         13.33         17.15         2.85 o
  -5   2  12        768.95        772.93        19.01 o
  -4   2  12          1.21          2.79         1.10 o
  -3   2  12         25.46         23.98         2.34 o
  -2   2  12          0.91          2.34         1.13 o
  -1   2  12        128.55        132.51         6.74 o
   0   2  12         60.45         61.52         4.72 o
   1   2  12        102.98        109.78         5.62 o
   2   2  12          6.28          5.52         1.65 o
   3   2  12       1064.14       1067.37        18.78 o
   4   2  12         25.58         25.62         3.95 o
   5   2  12          4.04          6.78         3.03 o
   6   2  12          2.81          2.48         2.00 o
   7   2  12          7.05          4.66         1.98 o
   8   2  12          5.05          5.65         3.23 o
  -9   3  12          0.90          0.00         2.52 o
  -8   3  12        106.56        119.32         9.71 o
  -7   3  12          8.38          6.32         2.14 o
  -6   3  12        185.60        189.63         9.40 o
  -5   3  12        213.85        244.02         7.02 o
  -4   3  12        446.63        458.47        12.77 o
  -3   3  12        636.08        590.30        18.54 o
  -2   3  12          5.25          4.66         1.18 o
  -1   3  12         26.86         27.40         3.24 o
   0   3  12         82.24         82.65         5.68 o
   1   3  12          5.10          1.15         1.47 o
   2   3  12        100.19         99.89         5.45 o
   3   3  12         53.41         57.75         4.62 o
   4   3  12         77.38         70.61         4.97 o
   5   3  12         17.30         23.35         3.49 o
   6   3  12         34.88         41.77         4.93 o
   7   3  12          0.36          0.00         1.73 o
   8   3  12          5.77          0.92         3.09 o
  -9   4  12          0.27          1.32         2.10 o
  -8   4  12          0.34          0.00         2.46 o
  -7   4  12         54.12         62.07         5.84 o
  -6   4  12          2.24          0.00         2.08 o
  -5   4  12          2.18          8.61         2.92 o
  -4   4  12          6.18          5.03         1.89 o
  -3   4  12        473.39        480.30        16.29 o
  -2   4  12         35.43         30.69         3.10 o
  -1   4  12         58.60         61.55         4.74 o
   0   4  12          2.65          8.20         2.13 o
   1   4  12        137.70        150.60         7.79 o
   2   4  12        312.03        324.47        13.86 o
   3   4  12          7.67         11.87         4.02 o
   4   4  12         16.43          6.89         2.50 o
   5   4  12         23.03         29.97         4.20 o
   6   4  12        106.69        105.34         7.93 o
   7   4  12          0.01          2.94         2.45 o
  -8   5  12          6.04          8.39         2.67 o
  -7   5  12         83.98        106.79         7.90 o
  -6   5  12          0.00          0.96         1.70 o
  -5   5  12       1178.96       1309.34        41.90 o
  -4   5  12         60.60         75.54         5.44 o
  -3   5  12        143.59        146.73         6.94 o
  -2   5  12         12.82         13.50         2.14 o
  -1   5  12        102.62        112.19         6.01 o
   0   5  12         20.79         20.57         3.09 o
   1   5  12        178.30        160.33         7.98 o
   2   5  12         75.76         91.55         6.21 o
   3   5  12        111.76        106.02         6.62 o
   4   5  12         15.22         23.28         4.16 o
   5   5  12         11.26          9.22         3.30 o
   6   5  12         29.47         52.84         8.19 o
   7   5  12         26.05         20.38         5.24 o
  -8   6  12         65.60         82.55         9.27 o
  -7   6  12         44.93         44.75         6.26 o
  -6   6  12         12.07          7.42         2.76 o
  -5   6  12          6.86          5.52         3.15 o
  -4   6  12          3.31          2.67         2.87 o
  -3   6  12        751.41        822.54        19.75 o
  -2   6  12         97.56        107.97         6.13 o
  -1   6  12         86.40         69.45         4.85 o
   0   6  12        196.88        195.68         8.11 o
   1   6  12          0.12          3.02         1.54 o
   2   6  12          0.00          2.10         1.41 o
   3   6  12          0.04          1.91         2.24 o
   4   6  12         44.14         47.07         7.25 o
   5   6  12          1.20          2.10         6.11 o
   6   6  12         24.70         32.50         6.57 o
   7   6  12          6.62          8.79         3.66 o
  -8   7  12          3.47          2.80         4.89 o
  -7   7  12         28.75         19.04         4.81 o
  -6   7  12         12.00         15.22         5.00 o
  -5   7  12         47.05         62.94         8.58 o
  -4   7  12        231.17        265.63        13.79 o
  -3   7  12          1.27          6.96         2.21 o
  -2   7  12         64.45         62.55         5.52 o
  -1   7  12         25.80         24.76         3.63 o
   0   7  12         52.94         58.88         5.21 o
   1   7  12        230.89        238.96        11.41 o
   2   7  12         33.71         49.01         7.34 o
   3   7  12          3.73          0.00         3.23 o
   4   7  12         91.14        100.14        10.76 o
   5   7  12          1.13          7.60         3.39 o
   6   7  12         18.50         18.94         5.08 o
  -7   8  12         29.63         32.57         5.65 o
  -6   8  12         13.31         19.05         5.63 o
  -5   8  12         54.94         71.33         9.52 o
  -4   8  12         12.14         14.90         3.17 o
  -3   8  12          0.79          0.00         1.66 o
  -2   8  12         15.91         16.67         3.19 o
  -1   8  12         32.51         29.93         3.69 o
   0   8  12         11.77         19.15         3.08 o
   1   8  12         33.14         45.80         7.19 o
   2   8  12         95.85         99.14        10.90 o
   3   8  12          3.75          0.00         2.24 o
   4   8  12          4.41          2.40         2.45 o
   5   8  12         46.81         46.59         7.65 o
   6   8  12         20.14         17.27         4.98 o
  -6   9  12         11.21         19.87         5.81 o
  -5   9  12          5.13          9.10         3.94 o
  -4   9  12         19.90         23.37         5.44 o
  -3   9  12          1.10          2.78         2.05 o
  -2   9  12        233.47        213.79        10.77 o
  -1   9  12         84.56         98.99         7.23 o
   0   9  12          0.71          1.37         2.14 o
   1   9  12         17.97         14.80         5.15 o
   2   9  12         60.06         57.25         8.86 o
   3   9  12        135.13        154.11        15.41 o
   4   9  12         37.91         31.10         9.95 o
   5   9  12          0.26          1.34         3.29 o
  -6  10  12          7.85         12.88         4.66 o
  -5  10  12          2.20          5.47         3.48 o
  -4  10  12         14.86         26.06         5.86 o
  -3  10  12         21.77         17.88         3.42 o
  -2  10  12         10.73          7.12         2.79 o
  -1  10  12         12.39         14.86         5.57 o
   0  10  12         19.08          4.48         2.46 o
   1  10  12         24.66         38.18        12.40 o
   2  10  12         40.58         51.17         8.34 o
   3  10  12          9.63         17.25         5.36 o
   4  10  12         97.83         92.82        11.48 o
  -4  11  12          0.00          0.00         8.49 o
  -3  11  12         36.88         43.50         8.43 o
  -2  11  12         14.30          4.18         3.30 o
  -1  11  12          4.68          9.43         3.28 o
   0  11  12         34.76         36.76         5.79 o
   1  11  12         15.41         11.46         5.59 o
   2  11  12         65.63         69.80        10.13 o
   3  11  12         53.41         47.05         8.22 o
  -2  12  12          2.67          0.00         2.37 o
  -1  12  12          1.70          0.00         2.32 o
   0  12  12          9.82          7.06         3.40 o
   1  12  12         14.98         28.09         5.12 o
  -9   0  13        101.28        135.10        19.30 o
  -7   0  13        207.94        192.86        13.81 o
  -5   0  13       1117.48       1195.66        25.39 o
  -3   0  13          2.73          0.00         1.63 o
  -1   0  13        238.53        232.66        10.69 o
   1   0  13         52.77         47.46         5.02 o
   3   0  13        622.33        631.24        19.41 o
   5   0  13        173.43        158.29        10.57 o
   7   0  13         58.30         70.21         7.79 o
  -9   1  13         11.03         10.89         4.11 o
  -8   1  13         13.52          9.15         3.89 o
  -7   1  13          6.64          5.36         1.76 o
  -6   1  13          4.32          4.69         2.24 o
  -5   1  13         41.56         48.89         4.08 o
  -4   1  13         79.99         71.36         5.65 o
  -3   1  13        373.28        418.63        12.04 o
  -2   1  13          3.78          6.23         1.58 o
  -1   1  13         11.44         10.52         1.87 o
   0   1  13         94.40         88.77         5.20 o
   1   1  13         33.52         30.32         3.15 o
   2   1  13        826.25        840.35        16.62 o
   3   1  13        491.78        500.33        13.24 o
   4   1  13         55.86         62.45         5.06 o
   5   1  13         86.14        107.49         6.69 o
   6   1  13          0.84          1.87         1.45 o
   7   1  13         23.72         27.35         3.93 o
  -9   2  13          0.40          1.18         2.51 o
  -8   2  13         36.30         45.36         6.26 o
  -7   2  13         24.32         20.76         3.33 o
  -6   2  13          9.23          6.99         2.06 o
  -5   2  13          1.08          1.88         1.75 o
  -4   2  13        749.10        772.58        19.56 o
  -3   2  13        133.37        138.67         6.41 o
  -2   2  13         74.05         72.22         5.36 o
  -1   2  13         12.57         10.37         2.16 o
   0   2  13          5.80          8.97         3.32 o
   1   2  13          4.57          4.16         1.68 o
   2   2  13         87.59         77.30         7.16 o
   3   2  13          0.84          3.24         2.20 o
   4   2  13        534.84        630.24        15.32 o
   5   2  13         99.77        109.16         6.78 o
   6   2  13          0.12          2.54         1.75 o
   7   2  13          3.87          0.00         1.96 o
  -9   3  13         20.33         23.73         4.24 o
  -8   3  13          4.71          5.84         2.72 o
  -7   3  13         56.16         62.15         5.75 o
  -6   3  13          0.13          4.08         1.97 o
  -5   3  13        731.53        761.58        19.34 o
  -4   3  13        506.06        547.48        12.41 o
  -3   3  13       1247.33       1240.41        22.23 o
  -2   3  13         19.36         10.88         1.63 o
  -1   3  13         25.47         20.62         2.93 o
   0   3  13         13.04         14.77         2.31 o
   1   3  13         15.92         26.02         3.53 o
   2   3  13         31.14         33.19         3.76 o
   3   3  13         33.23         38.26         3.83 o
   4   3  13          3.03          2.87         2.81 o
   5   3  13          3.30         10.96         3.07 o
   6   3  13          0.48          0.00         2.60 o
   7   3  13         10.93          8.47         2.45 o
  -8   4  13          3.30          4.64         2.58 o
  -7   4  13         34.88         43.25         4.86 o
  -6   4  13        302.60        346.61        13.59 o
  -5   4  13        276.58        320.34        14.67 o
  -4   4  13         86.69         96.14         6.30 o
  -3   4  13         76.25         85.08         6.02 o
  -2   4  13         56.84         46.70         3.93 o
  -1   4  13         73.37         58.79         5.00 o
   0   4  13         13.38         14.36         2.53 o
   1   4  13        163.69        162.82         8.39 o
   2   4  13        333.88        305.03        13.87 o
   3   4  13        449.38        491.40        18.23 o
   4   4  13         28.84         24.87         3.56 o
   5   4  13        182.53        198.16        10.76 o
   6   4  13         65.30         67.75         6.56 o
   7   4  13          4.19          5.44         2.80 o
  -8   5  13          4.59          4.29         2.02 o
  -7   5  13          2.99          5.36         2.23 o
  -6   5  13          1.87          4.08         2.47 o
  -5   5  13         57.49         59.28         6.68 o
  -4   5  13       1782.13       1935.83        39.32 o
  -3   5  13          2.37          3.16         2.85 o
  -2   5  13          3.22          1.42         1.31 o
  -1   5  13         13.60         10.99         2.22 o
   0   5  13        125.44        125.65         7.40 o
   1   5  13         75.44         75.64         5.83 o
   2   5  13          2.27          4.35         2.03 o
   3   5  13        103.09        110.81         8.89 o
   4   5  13         29.14         39.45         5.50 o
   5   5  13         43.75         37.21         5.59 o
   6   5  13          0.94          5.56         3.76 o
   7   5  13          0.27          2.24         2.15 o
  -8   6  13          2.01          3.48         2.86 o
  -7   6  13          5.53         16.01         3.28 o
  -6   6  13          7.18          4.02         1.78 o
  -5   6  13         17.40         19.76         4.11 o
  -4   6  13         72.05         83.84         7.85 o
  -3   6  13        332.13        372.12        11.69 o
  -2   6  13        187.49        194.34         8.44 o
  -1   6  13         42.65         33.78         3.48 o
   0   6  13         27.98         36.46         4.24 o
   1   6  13          0.00          0.79         1.65 o
   2   6  13          2.00          2.75         1.94 o
   3   6  13         22.11         20.60         4.23 o
   4   6  13          0.75          0.68         2.51 o
   5   6  13         31.07         43.50        10.59 o
   6   6  13         59.56         65.32         9.23 o
  -7   7  13         56.71         57.95         6.34 o
  -6   7  13          4.32          4.23         4.30 o
  -5   7  13         20.85         28.38         4.81 o
  -4   7  13         23.99         16.24         3.98 o
  -3   7  13        132.42        133.03        10.88 o
  -2   7  13        101.72        108.67         7.42 o
  -1   7  13          0.98          0.22         1.58 o
   0   7  13          2.77          2.27         2.66 o
   1   7  13         11.88         16.64         3.34 o
   2   7  13        148.83        150.79        12.98 o
   3   7  13         22.16         14.33         6.77 o
   4   7  13          1.32          0.00         2.63 o
   5   7  13          1.08          4.70         3.68 o
   6   7  13         14.75         13.42         6.75 o
  -7   8  13          2.20          6.10         2.79 o
  -6   8  13          0.76          3.26         2.26 o
  -5   8  13          2.85          2.35         2.39 o
  -4   8  13          0.83          0.05         2.73 o
  -3   8  13         26.33         27.88         4.00 o
  -2   8  13         17.25         13.67         3.37 o
  -1   8  13          0.27          0.00         1.62 o
   0   8  13         19.07         20.90         4.48 o
   1   8  13          9.02          2.16         2.73 o
   2   8  13          5.37          1.10         2.48 o
   3   8  13          5.10          2.13         3.40 o
   4   8  13          0.85          1.26         2.19 o
   5   8  13          2.17          0.00         2.80 o
  -6   9  13          7.61         22.12         5.99 o
  -5   9  13          0.26          0.00         5.21 o
  -4   9  13          3.91          2.40         2.30 o
  -3   9  13          0.25          2.11         2.62 o
  -2   9  13          2.49          3.59         1.75 o
  -1   9  13          3.68          3.11         2.05 o
   0   9  13          8.22          6.69         2.51 o
   1   9  13          3.37          5.50         2.72 o
   2   9  13         12.05          5.12         9.37 o
   3   9  13         23.93         36.40         7.24 o
   4   9  13         54.39         47.01         8.23 o
  -5  10  13          1.61          4.94         2.37 o
  -4  10  13          7.28         12.65         3.99 o
  -3  10  13          1.93          2.91         1.79 o
  -2  10  13          1.15          1.49         2.03 o
  -1  10  13        226.26        203.41        13.46 o
   0  10  13         44.13         37.96         5.95 o
   1  10  13         84.72         81.26        11.13 o
   2  10  13          0.01          3.34         3.40 o
   3  10  13          4.44          1.34         2.93 o
  -3  11  13          3.94          4.48         2.99 o
  -2  11  13          0.18          3.93         2.46 o
  -1  11  13         42.54         62.59         7.88 o
   0  11  13         17.18         18.87         4.62 o
   1  11  13          2.56          1.42         6.01 o
   2  11  13         19.73         20.91         5.69 o
  -8   0  14         40.50         43.32        10.93 o
  -6   0  14         28.20         45.15         5.23 o
  -4   0  14       1343.61       1458.66        74.22 o
  -2   0  14         42.44         47.43         6.57 o
   0   0  14        325.99        337.65        13.74 o
   2   0  14         29.07         23.37         4.08 o
   4   0  14        193.09        171.71        10.99 o
   6   0  14         32.78         36.91         5.57 o
  -8   1  14         61.49         62.11         7.15 o
  -7   1  14         35.99         40.08         4.56 o
  -6   1  14          9.33         10.38         2.43 o
  -5   1  14        416.81        419.20        12.17 o
  -4   1  14        210.07        226.02        10.53 o
  -3   1  14        246.74        273.20        10.33 o
  -2   1  14         34.22         35.71         3.65 o
  -1   1  14        117.69        114.05         6.12 o
   0   1  14         96.03         76.07         5.03 o
   1   1  14         91.73         93.39         5.66 o
   2   1  14          0.88          0.00         1.86 o
   3   1  14         52.85         66.68         5.06 o
   4   1  14          4.36          8.72         2.29 o
   5   1  14          1.87          2.72         1.85 o
   6   1  14          0.10          0.73         1.73 o
   7   1  14          1.61          4.35         2.40 o
  -8   2  14          0.31          0.18         2.18 o
  -7   2  14          0.39          0.00         2.18 o
  -6   2  14          7.16          1.99         1.73 o
  -5   2  14          9.68         14.56         2.73 o
  -4   2  14         52.93         46.75         3.72 o
  -3   2  14         24.11         25.73         2.91 o
  -2   2  14          0.05          0.00         1.48 o
  -1   2  14        223.68        166.92         8.36 o
   0   2  14         27.83         17.39         2.67 o
   1   2  14         14.55          9.57         1.87 o
   2   2  14        154.04        151.07         7.33 o
   3   2  14          7.81          7.56         2.08 o
   4   2  14         14.64         12.62         2.38 o
   5   2  14         50.62         53.27         5.74 o
   6   2  14          1.09          0.00         2.34 o
   7   2  14         27.56         30.31         4.78 o
  -8   3  14         29.89         31.33         5.20 o
  -7   3  14         25.54         25.08         3.79 o
  -6   3  14        106.09        106.07         7.72 o
  -5   3  14         77.29         85.15         6.73 o
  -4   3  14        113.57        129.19         6.33 o
  -3   3  14        117.85        132.00         7.61 o
  -2   3  14         10.64         11.60         2.27 o
  -1   3  14         15.56          2.76         1.53 o
   0   3  14          4.50          3.45         1.43 o
   1   3  14          0.26          0.69         1.45 o
   2   3  14         65.54         71.93         5.04 o
   3   3  14          4.58          0.52         1.66 o
   4   3  14         66.27         71.88         6.48 o
   5   3  14          6.31          4.46         2.55 o
   6   3  14          9.29          8.82         3.12 o
  -8   4  14          0.07          3.44         2.39 o
  -7   4  14          1.10          4.13         2.10 o
  -6   4  14        125.89        129.28         8.67 o
  -5   4  14          0.63          0.47         1.97 o
  -4   4  14         24.16         23.36         3.20 o
  -3   4  14        152.81        148.73         8.14 o
  -2   4  14         50.37         66.46         4.94 o
  -1   4  14         11.17          5.98         1.85 o
   0   4  14         69.11         58.26         5.22 o
   1   4  14         88.62         76.44         6.13 o
   2   4  14         26.58         33.34         6.05 o
   3   4  14         91.32         92.87         7.16 o
   4   4  14        109.12        116.71         8.34 o
   5   4  14          5.93          8.09         2.41 o
   6   4  14         24.53         26.99         4.44 o
  -8   5  14          0.86          3.63         4.11 o
  -7   5  14         65.07         89.87         7.67 o
  -6   5  14          0.14          0.62         2.51 o
  -5   5  14          0.06          0.00         1.68 o
  -4   5  14          0.05          8.75         3.40 o
  -3   5  14        255.37        249.94        10.69 o
  -2   5  14         38.53         35.00         3.60 o
  -1   5  14         78.82         73.50         5.84 o
   0   5  14          1.30          2.18         1.80 o
   1   5  14        365.14        397.01        13.64 o
   2   5  14          8.57          8.19         1.86 o
   3   5  14        114.84         99.25         8.79 o
   4   5  14          4.00          2.99         1.97 o
   5   5  14        142.31        140.79        11.66 o
   6   5  14         29.98         32.38         6.64 o
  -7   6  14         83.91        109.14         8.70 o
  -6   6  14        140.87        150.13         9.88 o
  -5   6  14        176.74        193.47        15.17 o
  -4   6  14        179.66        206.15        12.54 o
  -3   6  14          0.00          2.43         1.51 o
  -2   6  14         19.01         20.74         2.95 o
  -1   6  14         34.18         31.26         3.56 o
   0   6  14          0.94          2.55         2.73 o
   1   6  14        181.15        191.87         9.68 o
   2   6  14          4.53          1.93         2.06 o
   3   6  14         26.48         27.24         4.94 o
   4   6  14          6.92          5.67         3.55 o
   5   6  14          3.83          7.63         4.13 o
   6   6  14          1.83          1.22         3.35 o
  -7   7  14         22.52         19.31         3.93 o
  -6   7  14          5.87          9.50         3.63 o
  -5   7  14         12.90         11.19         3.41 o
  -4   7  14         51.99         53.20         6.63 o
  -3   7  14         12.32         14.71         3.41 o
  -2   7  14          4.42          4.71         2.12 o
  -1   7  14          7.73          6.18         1.66 o
   0   7  14         49.81         44.76         5.51 o
   1   7  14        108.77        100.06        14.07 o
   2   7  14         96.54        108.89        11.60 o
   3   7  14          5.04          0.00         2.86 o
   4   7  14          4.73          3.49         2.88 o
   5   7  14          6.47          6.41         3.22 o
  -6   8  14          0.16          0.00         2.10 o
  -5   8  14         33.62         41.78         6.32 o
  -4   8  14          0.97          0.46         1.68 o
  -3   8  14        135.05        152.94         9.58 o
  -2   8  14          0.00          1.19         1.95 o
  -1   8  14         10.72          5.70         2.12 o
   0   8  14         37.62         29.62         6.11 o
   1   8  14         17.03         11.72         4.54 o
   2   8  14         13.55         31.94         7.00 o
   3   8  14          0.15          3.08        10.14 o
   4   8  14          1.56          0.00         3.17 o
  -5   9  14          3.13          4.37         2.41 o
  -4   9  14          0.80          0.00         1.86 o
  -3   9  14         43.96         46.35         5.77 o
  -2   9  14          0.05          0.60         1.79 o
  -1   9  14         60.66         66.01         7.68 o
   0   9  14         13.45          7.78         3.72 o
   1   9  14         16.01         16.11         9.33 o
   2   9  14          1.13          2.14         2.82 o
   3   9  14        104.83         92.44        11.45 o
  -4  10  14          0.70          2.30         1.84 o
  -3  10  14          1.01          0.00         2.19 o
  -2  10  14         39.33         38.35         7.17 o
  -1  10  14          0.02          1.17         2.36 o
   0  10  14          9.81         13.38         3.82 o
   1  10  14         71.38         72.11        10.46 o
   2  10  14          1.79          4.69         3.79 o
  -2  11  14         45.13         41.37         6.36 o
  -1  11  14          9.49          5.66         3.39 o
   0  11  14          1.88          2.22         2.32 o
  -7   0  15        117.49        136.75        12.25 o
  -5   0  15          3.75          7.39         4.84 o
  -3   0  15        151.95        148.44        10.70 o
  -1   0  15        371.65        313.59        16.71 o
   1   0  15          9.44          9.16         2.38 o
   3   0  15        303.22        330.55        21.03 o
   5   0  15         88.83         94.11         9.09 o
  -8   1  15         48.00         54.82         6.79 o
  -7   1  15          0.06          2.13         1.96 o
  -6   1  15          3.63          3.36         1.57 o
  -5   1  15          1.70          5.80         1.82 o
  -4   1  15         32.64         43.62         3.97 o
  -3   1  15        322.12        329.54        16.31 o
  -2   1  15        270.06        229.60         9.80 o
  -1   1  15        184.00        165.81         7.71 o
   0   1  15         23.10         11.04         1.78 o
   1   1  15         16.05         19.79         2.59 o
   2   1  15         12.67         10.78         2.32 o
   3   1  15        148.18        152.07         7.98 o
   4   1  15        431.03        431.73        12.78 o
   5   1  15        115.47        118.35         7.85 o
   6   1  15         14.29         16.02         5.99 o
  -8   2  15          5.99          5.05         2.52 o
  -7   2  15          4.00          1.86         1.60 o
  -6   2  15        204.29        234.06        11.30 o
  -5   2  15          5.02          6.14         2.06 o
  -4   2  15        339.10        321.30        10.37 o
  -3   2  15          1.87          3.22         1.60 o
  -2   2  15         63.41         52.65         4.91 o
  -1   2  15          0.92          0.00         2.33 o
   0   2  15         20.27         13.80         2.62 o
   1   2  15         28.90         21.75         3.23 o
   2   2  15        178.79        194.48         8.97 o
   3   2  15          0.00          0.00         1.99 o
   4   2  15        138.74        154.50         9.60 o
   5   2  15         27.46         29.10         4.69 o
   6   2  15          0.05          3.46         2.16 o
  -8   3  15         22.84         31.46         5.35 o
  -7   3  15          2.94          5.94         3.37 o
  -6   3  15         17.54         19.25         3.46 o
  -5   3  15        238.90        240.20        11.68 o
  -4   3  15          0.66          2.40         1.54 o
  -3   3  15         18.58         17.87         3.32 o
  -2   3  15         45.58         43.08         4.55 o
  -1   3  15         22.28         19.37         3.64 o
   0   3  15         33.47         35.60         4.25 o
   1   3  15         22.31         23.02         4.06 o
   2   3  15         44.26         47.22         4.40 o
   3   3  15          2.78          7.40         2.33 o
   4   3  15         22.00         18.69         3.73 o
   5   3  15          3.89          4.67         2.40 o
   6   3  15          1.58          5.14         2.66 o
  -7   4  15          1.70          2.22         2.13 o
  -6   4  15         16.69         17.19         3.47 o
  -5   4  15          0.95          6.52         2.85 o
  -4   4  15         56.52         64.71         6.20 o
  -3   4  15          2.59          1.74         1.39 o
  -2   4  15        152.96        154.18         8.68 o
  -1   4  15         35.27         35.93         5.11 o
   0   4  15         32.61         31.80         4.07 o
   1   4  15          1.15          1.41         1.54 o
   2   4  15        118.08        117.62         9.41 o
   3   4  15         99.44        104.05         8.20 o
   4   4  15          0.14          0.01         2.28 o
   5   4  15         19.12         19.82         3.74 o
   6   4  15          1.11          0.00         2.18 o
  -7   5  15          0.82          0.72         1.62 o
  -6   5  15         34.63         40.93         5.20 o
  -5   5  15         34.12         36.38         5.39 o
  -4   5  15        602.83        634.64        22.10 o
  -3   5  15          9.63         10.38         2.63 o
  -2   5  15          9.10          5.93         1.99 o
  -1   5  15          3.33          0.00         1.81 o
   0   5  15         69.11         68.33         5.95 o
   1   5  15        121.64        122.78         7.96 o
   2   5  15         80.18         74.66         7.78 o
   3   5  15         35.24         35.49         5.62 o
   4   5  15          5.65          3.49         3.26 o
   5   5  15          0.04          2.06         3.56 o
  -7   6  15         56.42         89.55         8.05 o
  -6   6  15         66.09         59.25         6.28 o
  -5   6  15         15.18         22.50         4.53 o
  -4   6  15         58.12         74.62         7.79 o
  -3   6  15          8.44         12.36         2.86 o
  -2   6  15         27.80         33.00         3.73 o
  -1   6  15          5.02          0.00         1.84 o
   0   6  15         85.39         78.56         6.40 o
   1   6  15          6.37          8.05         2.48 o
   2   6  15          0.12          0.07         2.66 o
   3   6  15         17.04          9.92         6.61 o
   4   6  15          6.59          9.06         5.08 o
   5   6  15          1.69          0.00         2.62 o
  -6   7  15         62.71         82.28         8.85 o
  -5   7  15         36.65         38.24         5.75 o
  -4   7  15          3.44          1.73         1.78 o
  -3   7  15         42.07         47.07         6.66 o
  -2   7  15         17.16         11.56         3.00 o
  -1   7  15          0.87          0.00         1.52 o
   0   7  15          3.03          2.18         1.75 o
   1   7  15          8.63          7.74         2.74 o
   2   7  15        147.98        138.90        13.42 o
   3   7  15         11.69         11.16         3.85 o
   4   7  15          1.06          6.06         7.23 o
  -5   8  15          6.75          5.85         3.96 o
  -4   8  15         15.08         13.26         3.62 o
  -3   8  15         10.85         14.20         3.10 o
  -2   8  15          1.74          1.66         1.59 o
  -1   8  15         15.33         15.38         3.14 o
   0   8  15          3.43          2.92         2.81 o
   1   8  15          0.56          0.00         5.37 o
   2   8  15         11.42         23.67         6.14 o
   3   8  15          1.36          0.28         7.28 o
  -4   9  15          6.60          2.22         1.59 o
  -3   9  15          1.65          2.50         2.58 o
  -2   9  15          0.51          1.04         1.87 o
  -1   9  15         10.17         10.50         3.24 o
   0   9  15          0.02          2.08         3.09 o
   1   9  15         22.03         21.07         5.45 o
   2   9  15         34.72         43.40         8.25 o
  -2  10  15          0.01          1.50         2.07 o
  -1  10  15          0.03          0.00         2.64 o
   0  10  15          0.61          0.00         2.87 o
   1  10  15         12.61          7.93         4.31 o
  -6   0  16        271.20        292.45        28.33 o
  -4   0  16        200.51        186.43        14.32 o
  -2   0  16          1.97          2.20         2.00 o
   0   0  16         92.60        103.94         8.42 o
   2   0  16         73.26         66.32         6.93 o
   4   0  16          3.51          6.64         3.17 o
  -7   1  16          7.59          4.64         2.51 o
  -6   1  16          0.26          6.42         2.37 o
  -5   1  16          3.35          1.29         2.06 o
  -4   1  16          0.01          0.00         1.21 o
  -3   1  16          3.23          4.05         1.60 o
  -2   1  16         57.88         58.70         6.62 o
  -1   1  16          0.01          0.00         1.37 o
   0   1  16         59.59         50.04         4.57 o
   1   1  16         10.22          5.89         1.76 o
   2   1  16         22.31         20.45         2.76 o
   3   1  16        236.64        231.56         9.36 o
   4   1  16         93.93         86.52         6.73 o
   5   1  16         28.84         16.92         3.25 o
  -7   2  16         32.81         39.36         6.71 o
  -6   2  16         12.26         10.00         2.30 o
  -5   2  16          7.31          8.27         2.66 o
  -4   2  16         61.48         64.40         5.34 o
  -3   2  16         21.14         24.87         3.44 o
  -2   2  16         69.03         77.63         6.14 o
  -1   2  16         37.71         34.50         3.73 o
   0   2  16         10.23          4.40         1.96 o
   1   2  16          1.61          0.00         1.59 o
   2   2  16         19.92         17.67         3.21 o
   3   2  16          2.62          0.00         2.74 o
   4   2  16          0.76          0.67         2.02 o
   5   2  16          3.94          5.55         3.23 o
  -7   3  16         17.35         29.03         5.25 o
  -6   3  16          5.01          6.06         2.35 o
  -5   3  16         19.00         15.25         2.97 o
  -4   3  16         92.29        101.10         6.16 o
  -3   3  16          0.14          1.82         1.65 o
  -2   3  16         35.07         37.20         4.82 o
  -1   3  16         19.54         12.81         2.58 o
   0   3  16         12.63          5.73         2.29 o
   1   3  16          1.05          3.55         1.91 o
   2   3  16         60.68         60.06         5.90 o
   3   3  16         15.65         10.34         2.84 o
   4   3  16          0.01          0.00         2.07 o
   5   3  16          0.47          0.00         2.93 o
  -7   4  16          9.55         13.41         3.77 o
  -6   4  16          0.64          0.88         1.86 o
  -5   4  16         41.67         45.52         7.24 o
  -4   4  16        274.49        279.96        14.87 o
  -3   4  16          4.27          6.82         4.08 o
  -2   4  16         12.47         10.87         2.64 o
  -1   4  16         10.39          6.26         1.98 o
   0   4  16         20.51         14.73         3.94 o
   1   4  16          1.84          2.16         1.50 o
   2   4  16         76.84         69.11         7.60 o
   3   4  16         25.69         28.51         4.97 o
   4   4  16          6.91          3.63         2.13 o
   5   4  16          0.22          0.00         2.04 o
  -6   5  16          0.03          1.27         2.01 o
  -5   5  16          4.96          3.19         2.43 o
  -4   5  16         20.39         24.81         4.62 o
  -3   5  16        815.25        832.26        21.08 o
  -2   5  16          3.46          1.37         3.51 o
  -1   5  16          0.98          2.29         1.60 o
   0   5  16          0.10          0.01         1.67 o
   1   5  16         16.50         18.13         3.43 o
   2   5  16          5.83          1.78         3.05 o
   3   5  16          0.25          0.44         2.23 o
   4   5  16          0.01          1.56         2.29 o
  -6   6  16         11.84          4.44         2.16 o
  -5   6  16         34.58         48.16         6.73 o
  -4   6  16         13.50         10.06         3.09 o
  -3   6  16         63.35         66.61         7.45 o
  -2   6  16          0.42          1.07         1.41 o
  -1   6  16          3.09          3.14         1.97 o
   0   6  16         34.30         33.61         4.41 o
   1   6  16          3.22          0.24         2.33 o
   2   6  16         55.58         48.84         7.88 o
   3   6  16          3.15          1.90         1.97 o
   4   6  16          4.81          0.00         2.27 o
  -5   7  16         17.65         18.18         4.47 o
  -4   7  16          6.89         11.10         3.50 o
  -3   7  16          8.66         10.83         2.95 o
  -2   7  16        131.38        117.54         7.46 o
  -1   7  16          0.05          0.61         1.73 o
   0   7  16         10.48         12.13         3.35 o
   1   7  16          8.13          7.58         2.65 o
   2   7  16          0.35          0.38         3.09 o
   3   7  16         13.53          7.18         3.03 o
  -4   8  16         11.15         18.27         4.85 o
  -3   8  16          0.18          0.00         2.18 o
  -2   8  16         10.76          8.83         2.95 o
  -1   8  16          0.29          0.91         2.87 o
   0   8  16          1.75          0.00         3.53 o
   1   8  16          8.89          9.18         4.37 o
   2   8  16         24.75         32.33         7.19 o
  -3   9  16          2.28          5.53         2.60 o
  -2   9  16          0.00          0.13         3.01 o
  -1   9  16         24.26         29.58         6.90 o
   0   9  16          1.09          0.48         3.58 o
   1   9  16         13.12         16.02         7.30 o
  -7   0  17          9.03          2.11         4.69 o
  -5   0  17         72.27         75.54         9.23 o
  -3   0  17          0.05          0.35         1.87 o
  -1   0  17          8.37         10.33         3.66 o
   1   0  17         62.41         50.30         5.97 o
   3   0  17         36.71         29.00         5.12 o
   5   0  17         13.76         16.30         8.03 o
  -7   1  17         38.05         45.16         6.42 o
  -6   1  17          2.06         14.04         5.48 o
  -5   1  17         39.70         48.40         7.65 o
  -4   1  17          3.67          6.56         2.15 o
  -3   1  17          2.98          0.00         1.42 o
  -2   1  17         12.77          8.67         2.30 o
  -1   1  17         10.92         12.95         2.65 o
   0   1  17          6.97          4.93         1.79 o
   1   1  17         22.17         19.04         2.76 o
   2   1  17          2.00          0.18         2.38 o
   3   1  17         24.92         24.00         3.19 o
   4   1  17        114.15        102.91         7.52 o
   5   1  17         72.16         88.51         7.25 o
  -7   2  17          0.17          0.00         1.80 o
  -6   2  17          2.87          0.46         3.16 o
  -5   2  17         16.50         25.22         4.67 o
  -4   2  17         11.57         13.05         4.68 o
  -3   2  17          5.66          6.00         1.50 o
  -2   2  17        105.99        109.06         7.74 o
  -1   2  17         19.89         16.81         2.89 o
   0   2  17        134.79        108.95         7.09 o
   1   2  17         24.27         15.97         3.21 o
   2   2  17          0.18          0.00         1.94 o
   3   2  17         15.65         15.02         3.20 o
   4   2  17          6.16          3.85         3.13 o
   5   2  17          0.00          3.45         2.43 o
  -6   3  17          6.40         13.34         3.09 o
  -5   3  17         41.15         49.19         5.71 o
  -4   3  17         23.16         20.25         4.03 o
  -3   3  17         21.85         13.64         2.77 o
  -2   3  17          2.10          2.64         1.71 o
  -1   3  17          1.01          0.59         1.61 o
   0   3  17          6.52          2.76         1.67 o
   1   3  17          3.75          4.38         2.00 o
   2   3  17         24.02         14.69         3.37 o
   3   3  17         12.94          9.63         3.27 o
   4   3  17          0.01          2.47         1.84 o
  -6   4  17         36.21         47.33         5.69 o
  -5   4  17         14.13         15.73         5.25 o
  -4   4  17          9.93         13.81         4.46 o
  -3   4  17         10.32         19.34         3.96 o
  -2   4  17         48.01         45.10         5.09 o
  -1   4  17         64.07         58.74         5.83 o
   0   4  17          0.64          0.57         1.81 o
   1   4  17        153.89        145.20         9.29 o
   2   4  17         24.69         15.08         3.68 o
   3   4  17          7.85         17.26         4.37 o
   4   4  17          5.17          4.67         3.92 o
  -6   5  17         73.40        104.17         8.74 o
  -5   5  17         21.39         29.40         5.44 o
  -4   5  17         40.19         47.92         9.14 o
  -3   5  17         33.79         36.91         5.78 o
  -2   5  17        300.48        289.50        18.44 o
  -1   5  17          7.41          5.78         3.94 o
   0   5  17          3.95          0.00         1.84 o
   1   5  17         15.87         11.40         5.85 o
   2   5  17         47.28         47.86         6.92 o
   3   5  17         14.94         21.75         4.71 o
   4   5  17          0.56          0.11         2.33 o
  -5   6  17        107.39         96.32         9.47 o
  -4   6  17          4.79          3.18         2.20 o
  -3   6  17         44.98         56.14         7.18 o
  -2   6  17          6.12          9.54         2.76 o
  -1   6  17          9.56          7.79         1.93 o
   0   6  17          0.39          0.00         1.72 o
   1   6  17         58.12         50.27         6.61 o
   2   6  17         86.78         79.69         8.73 o
   3   6  17          0.86          0.00         2.28 o
  -4   7  17         36.40         30.72         5.65 o
  -3   7  17        124.18        140.79        11.38 o
  -2   7  17          1.30          0.00         1.80 o
  -1   7  17          1.90          3.69         2.69 o
   0   7  17          0.96          0.00         1.93 o
   1   7  17         17.16         12.61         3.65 o
   2   7  17         41.10         39.91         7.93 o
  -3   8  17          2.11          6.10         3.06 o
  -2   8  17         43.81         49.85         5.97 o
  -1   8  17          0.11          0.00         3.34 o
   0   8  17          0.19          0.99         3.02 o
   1   8  17          0.60          1.00         3.14 o
  -6   0  18        163.99        218.31        26.34 o
  -4   0  18          0.10          0.49         2.06 o
  -2   0  18         23.51         16.22         4.29 o
   0   0  18         40.88         34.49         9.22 o
   2   0  18          1.96          2.58         3.28 o
   4   0  18         10.48          8.59         4.09 o
  -6   1  18         18.41         20.40         5.62 o
  -5   1  18          3.84          5.51         2.79 o
  -4   1  18          3.32          0.00         2.10 o
  -3   1  18          4.10          0.79         1.33 o
  -2   1  18          8.31         10.38         2.14 o
  -1   1  18        248.79        217.12        11.13 o
   0   1  18        181.26        166.18         8.93 o
   1   1  18         19.64         21.43         3.09 o
   2   1  18          2.81          0.14         1.36 o
   3   1  18         10.24          8.99         2.35 o
   4   1  18         21.81         19.52         3.47 o
  -6   2  18          2.73          0.87         4.53 o
  -5   2  18          6.72          4.06         2.41 o
  -4   2  18         11.36          6.10         2.79 o
  -3   2  18         15.16         18.00         3.06 o
  -2   2  18          0.40          0.00         1.46 o
  -1   2  18         53.16         56.08         4.76 o
   0   2  18          0.13          0.87         2.15 o
   1   2  18          0.01          1.25         1.68 o
   2   2  18          0.08          0.00         1.65 o
   3   2  18         20.54         27.85         4.04 o
   4   2  18          0.65          0.00         2.64 o
  -5   3  18        109.76        123.45        10.82 o
  -4   3  18          1.15          3.91         2.37 o
  -3   3  18         19.85         14.33         3.14 o
  -2   3  18         61.38         63.51         6.21 o
  -1   3  18          0.40          0.00         1.75 o
   0   3  18          2.22          3.67         2.56 o
   1   3  18          0.04          0.00         2.05 o
   2   3  18          0.30          1.94         2.52 o
   3   3  18          1.80          0.00         2.07 o
  -5   4  18         13.83         11.20         3.92 o
  -4   4  18        105.28        133.07        13.22 o
  -3   4  18        170.11        181.89        13.62 o
  -2   4  18         51.89         52.42         6.51 o
  -1   4  18          1.16          0.00         3.09 o
   0   4  18         13.29          7.83         2.16 o
   1   4  18          8.29          3.88         1.89 o
   2   4  18          4.50          5.84         4.26 o
   3   4  18          9.03          8.73         3.69 o
  -4   5  18         15.04         13.57         3.76 o
  -3   5  18        145.34        157.86        14.48 o
  -2   5  18          2.08          4.53         3.11 o
  -1   5  18          0.91          3.12         2.07 o
   0   5  18          1.11          1.38         1.74 o
   1   5  18         26.58         19.50         4.53 o
   2   5  18          1.10          0.00         3.18 o
  -4   6  18         13.48          6.79         3.00 o
  -3   6  18        115.74        126.99        13.17 o
  -2   6  18          0.02          0.88         2.26 o
  -1   6  18          1.78          0.00         1.71 o
   0   6  18          0.04          3.21         1.93 o
   1   6  18         17.03          8.24         3.95 o
  -2   7  18          0.86          3.64         4.25 o
  -1   7  18          0.31          0.00         2.08 o
   0   7  18         14.66         11.96         3.59 o
  -5   0  19         22.66         17.83         8.09 o
  -3   0  19          0.01          0.00         3.64 o
  -1   0  19          9.89         12.17         4.08 o
   1   0  19        103.24         91.96         9.02 o
   3   0  19          4.03          4.98         3.49 o
  -5   1  19          9.94         14.46         4.04 o
  -4   1  19         50.41         47.67         5.70 o
  -3   1  19          2.74          0.08         1.22 o
  -2   1  19         21.80         20.88         3.29 o
  -1   1  19          3.70          5.85         2.16 o
   0   1  19         20.69         21.12         3.32 o
   1   1  19          3.28          4.31         1.89 o
   2   1  19         41.27         54.00         5.58 o
  -5   2  19          5.13          1.97         2.56 o
  -4   2  19         59.55         64.40         8.05 o
  -3   2  19          0.40          1.39         1.58 o
  -2   2  19         12.05          5.50         2.41 o
  -1   2  19          0.75          0.00         2.08 o
   0   2  19         15.17         17.95         3.31 o
   1   2  19          0.12          0.00         1.96 o
   2   2  19          1.15          1.81         2.85 o
  -4   3  19          9.23         12.93         4.67 o
  -3   3  19         12.40          9.69         2.74 o
  -2   3  19          7.20          5.18         2.48 o
  -1   3  19          3.28          1.83         1.31 o
   0   3  19          0.11          0.00         1.62 o
   1   3  19          0.08          0.00         2.52 o
   2   3  19          0.07          0.00         2.21 o
  -4   4  19         26.23         25.15         6.35 o
  -3   4  19         30.28         23.09         9.30 o
  -2   4  19          3.09          4.83         1.95 o
  -1   4  19         30.92         27.53         4.23 o
   0   4  19          3.28          0.67         1.90 o
   1   4  19          0.11          3.48         2.32 o
  -3   5  19          1.41          0.07         2.48 o
  -2   5  19        220.46        208.22        13.42 o
  -1   5  19          1.58          0.00         1.75 o
   0   5  19          7.06          0.26         3.10 o
  -2   0  20          0.15          0.00         3.61 o
   0   0  20          0.02          1.70         2.88 o
  -3   1  20         15.40         12.23         6.48 o
  -2   1  20          6.85          5.70         3.01 o
  -1   1  20          1.69          3.40         2.28 o
   0   1  20         10.22          9.34         3.65 o
   1   1  20          0.02          0.96         1.50 o
  -3   2  20          2.07          0.96         1.77 o
  -2   2  20          5.05          3.17         1.78 o
  -1   2  20          2.56          2.64         2.93 o
   0   2  20         11.86         10.91         2.68 o
  -2   3  20          0.14          0.00         1.95 o
  -1   3  20          2.84          0.24         2.08 o
                                                
