# Supplementary material for: Crystal landscape in the orcinol:4,4′-bipyridine system: synthon modularity, polymorphism and transferability of multipole charge density parameters
Source: IUCrJ. 2013 Oct 1;1(Pt 1):8–18. doi: 10.1107/S2052252513024421 (PMC4104971; doi:10.1107/S2052252513024421)
Supplement: Supplementary file 7 [file m-01-00008-III_298Ksup7.fcf]

#
# h,k,l, Fc-squared, Fo-squared, sigma(Fo-squared), status flag
#
data_III_298K
_shelx_title ' 160 in P21/n #14'
_shelx_refln_list_code          4
_shelx_F_calc_maximum      278.88
_exptl_crystal_F_000       756.00
_reflns_d_resolution_high  0.7828

loop_
 _space_group_symop_operation_xyz
 'x, y, z'
 '-x+1/2, y+1/2, -z+1/2'
 '-x, -y, -z'
 'x-1/2, -y-1/2, z-1/2'

_cell_length_a     9.1938
_cell_length_b    12.3828
_cell_length_c    16.7311
_cell_angle_alpha  90.000
_cell_angle_beta   96.358
_cell_angle_gamma  90.000

_shelx_F_squared_multiplier     1.000

loop_
 _refln_index_h
 _refln_index_k
 _refln_index_l
 _refln_F_squared_calc
 _refln_F_squared_meas
 _refln_F_squared_sigma
 _refln_observed_status
   2   0   0       2502.88       2354.60        22.24 o
   4   0   0       1120.74       1188.97        32.51 o
   6   0   0         65.69         69.74         4.49 o
   8   0   0       1220.65       1269.30        98.35 o
  10   0   0          1.72          4.04         1.97 o
   1   1   0        715.35        687.32         8.18 o
   2   1   0          9.11         12.71         0.93 o
   3   1   0        257.89        240.56         4.13 o
   4   1   0        192.63        191.94         4.36 o
   5   1   0         34.47         30.54         1.95 o
   6   1   0          0.05          0.00         0.22 o
   7   1   0        298.03        284.41        16.08 o
   8   1   0        368.63        377.70        14.44 o
   9   1   0        168.76        176.08        10.03 o
  10   1   0         21.81         22.66         5.93 o
  11   1   0          6.08          4.97         3.72 o
   0   2   0         86.38         81.71         3.89 o
   1   2   0       1820.80       1384.16        31.51 o
   2   2   0        268.19        236.33         6.33 o
   3   2   0        125.46        138.57         4.06 o
   4   2   0         18.43         16.57         1.27 o
   5   2   0         18.29         15.39         1.35 o
   6   2   0         36.52         35.40         2.27 o
   7   2   0         25.49         22.62         2.55 o
   8   2   0         11.95         11.75         2.37 o
   9   2   0         27.42         23.56         6.46 o
  10   2   0          6.09          5.66         2.31 o
  11   2   0          4.55          5.45         3.81 o
   1   3   0      12322.12      12478.50        92.41 o
   2   3   0       1695.77       1583.98        17.75 o
   3   3   0         12.03         15.11         1.71 o
   4   3   0       2000.79       1644.82       169.59 o
   5   3   0          7.55          7.50         0.86 o
   6   3   0        219.18        174.05         4.69 o
   7   3   0        440.25        499.62        22.78 o
   8   3   0         31.25         41.84         5.12 o
   9   3   0         26.58         29.84         5.66 o
  10   3   0          0.22          0.00         1.91 o
  11   3   0          0.00          0.00         2.80 o
   0   4   0         81.58         62.04         6.21 o
   1   4   0        454.31        428.82         9.82 o
   2   4   0        234.96        248.33         7.47 o
   3   4   0          0.88          0.52         0.30 o
   4   4   0        178.64        154.46        12.82 o
   5   4   0        130.87        153.26        10.91 o
   6   4   0        251.30        257.44        11.75 o
   7   4   0         24.21         20.75         3.31 o
   8   4   0         13.79         10.56         2.55 o
   9   4   0          0.44          0.00         0.88 o
  10   4   0          7.97          5.00         3.80 o
  11   4   0          0.00          0.00         2.99 o
   1   5   0        365.51        371.73        13.97 o
   2   5   0          3.04          2.07         0.44 o
   3   5   0       2241.90       2408.23        81.06 o
   4   5   0         52.87         55.42         3.64 o
   5   5   0         96.82         97.74         6.27 o
   6   5   0         75.56         87.98         9.24 o
   7   5   0         50.40         58.59         6.05 o
   8   5   0         34.44         46.97         5.84 o
   9   5   0          6.62          3.38         1.75 o
  10   5   0          6.03          7.37         4.75 o
  11   5   0         12.46         19.03         8.16 o
   0   6   0       1976.89       1886.80       185.10 o
   1   6   0       1191.21       1097.50        14.10 o
   2   6   0        519.35        373.63        20.38 o
   3   6   0        246.95        277.20         9.36 o
   4   6   0         63.56         53.24         2.31 o
   5   6   0         80.42         85.55         5.24 o
   6   6   0        573.78        638.03        17.97 o
   7   6   0        115.34        125.86         8.51 o
   8   6   0        123.60        119.80         9.53 o
   9   6   0         26.52         29.41         5.00 o
  10   6   0          0.02          0.00         2.10 o
   1   7   0        197.64        179.03         5.79 o
   2   7   0        172.52        201.61         7.84 o
   3   7   0         22.75         26.82         3.36 o
   4   7   0          1.35          3.79         0.93 o
   5   7   0         44.39         44.09         3.76 o
   6   7   0         40.40         42.95         8.16 o
   7   7   0         47.84         54.99         7.95 o
   8   7   0          0.25          0.79         1.51 o
   9   7   0          0.00          0.00         1.50 o
  10   7   0          2.30          2.86         2.57 o
   0   8   0         15.12         18.09         2.34 o
   1   8   0         87.62         83.48         5.14 o
   2   8   0         20.48         22.10         2.52 o
   3   8   0        150.55        150.65        10.19 o
   4   8   0         13.66         15.39         2.27 o
   5   8   0         32.49         39.68         6.47 o
   6   8   0         60.36         79.99        10.01 o
   7   8   0          7.20          8.87         3.38 o
   8   8   0         13.23         14.47         4.39 o
   9   8   0         10.43         18.03         5.59 o
  10   8   0          0.00          0.00         2.31 o
   1   9   0         27.67         27.27         2.17 o
   2   9   0        470.86        425.80        14.34 o
   3   9   0         42.71         48.33         5.31 o
   4   9   0          0.04          1.15         0.91 o
   5   9   0          7.35          4.75         5.33 o
   6   9   0         23.04         34.77         6.81 o
   7   9   0          0.07          0.41         0.84 o
   8   9   0          9.34         10.68         5.53 o
   9   9   0          0.66          0.00         4.29 o
   0  10   0        976.38        908.07        23.65 o
   1  10   0         20.18         16.49         1.65 o
   2  10   0          6.35          1.50         0.88 o
   3  10   0         24.55         22.54         3.74 o
   4  10   0         21.38         20.40         2.93 o
   5  10   0         91.78        146.82        14.27 o
   6  10   0         89.93        134.17        31.09 o
   7  10   0          1.98          2.33         1.78 o
   8  10   0          0.01          1.83         2.14 o
   9  10   0          1.31          4.06         2.96 o
   1  11   0         90.01         99.10         5.75 o
   2  11   0         12.57         11.22         2.51 o
   3  11   0          2.18          2.98         1.63 o
   4  11   0          6.54          6.47         2.13 o
   5  11   0          1.85          5.96         3.51 o
   6  11   0          3.03          6.33         3.02 o
   7  11   0          4.71          2.26         4.61 o
   8  11   0          0.00          0.00         1.27 o
   0  12   0         47.63         61.48         8.06 o
   1  12   0          9.71          4.87         1.38 o
   2  12   0          2.86          0.21         0.94 o
   3  12   0         14.20          3.72         1.36 o
   4  12   0          4.37          8.46         2.56 o
   5  12   0          0.67          0.56         1.35 o
   6  12   0          0.27          0.57         0.88 o
   7  12   0          0.91          0.00         2.43 o
   1  13   0          0.32          0.27         1.09 o
   2  13   0         17.92         23.66         4.32 o
   3  13   0          0.12          0.65         0.80 o
   4  13   0          9.17          8.19         3.18 o
   5  13   0          1.72          0.12         1.02 o
   6  13   0          4.85          1.41         1.70 o
   0  14   0          0.11          1.84         2.85 o
   1  14   0          0.17          0.54         1.52 o
   2  14   0          0.00          0.00         1.89 o
   3  14   0          0.12          0.01         1.62 o
   4  14   0          0.13          4.74         3.57 o
   5  14   0          1.08          0.33         0.67 o
   1  15   0          0.23          1.24         1.78 o
   2  15   0          0.46          0.00         4.49 o
   3  15   0          4.99          8.64         4.13 o
 -11   0   1          5.69          7.67         4.95 o
  -9   0   1         33.79         40.49         6.25 o
  -7   0   1        644.02        689.28        23.77 o
  -5   0   1        731.86        782.02        27.03 o
  -3   0   1       3100.29       2957.37        82.45 o
   1   0   1        210.08        180.09         4.16 o
   3   0   1         11.75         10.93         0.94 o
   5   0   1       3120.61       3016.01        41.69 o
   7   0   1         54.91         53.62         6.15 o
   9   0   1         68.84         67.32         7.90 o
  11   0   1         10.70         14.80         7.36 o
 -11   1   1          0.01          0.00         1.77 o
 -10   1   1         33.02         24.71         4.37 o
  -9   1   1         33.14         27.81         3.60 o
  -8   1   1          2.70          0.00         1.31 o
  -7   1   1         55.61         56.20         5.08 o
  -6   1   1          2.36          2.18         0.54 o
  -5   1   1          0.05          0.02         0.29 o
  -4   1   1          1.72          1.90         0.69 o
  -3   1   1         43.26         43.05         1.67 o
  -2   1   1         78.28         81.49         3.33 o
  -1   1   1        981.39        939.88        17.82 o
   1   1   1        840.09        736.47        18.24 o
   2   1   1        671.40        660.91         8.68 o
   3   1   1         16.85         17.46         0.91 o
   4   1   1        737.24        756.55         7.00 o
   5   1   1        146.46        147.51         4.44 o
   6   1   1         82.69         73.54         3.64 o
   7   1   1         27.50         22.12         2.70 o
   8   1   1        180.90        178.93         8.67 o
   9   1   1         22.87         23.80         4.71 o
  10   1   1          0.15          0.00         0.31 o
  11   1   1         14.78         28.57         7.26 o
 -11   2   1          9.13         13.60         4.35 o
 -10   2   1         24.58         26.02         7.15 o
  -9   2   1         35.08         36.98         4.16 o
  -8   2   1        404.85        408.93        16.20 o
  -7   2   1        146.57        144.63         6.47 o
  -6   2   1         17.41         19.60         2.05 o
  -5   2   1         39.55         44.41         2.27 o
  -4   2   1          4.80          2.87         0.83 o
  -3   2   1         79.21         81.45         4.22 o
  -2   2   1        429.45        426.83        10.50 o
  -1   2   1        226.84        193.94         3.64 o
   0   2   1        245.42        213.60         8.45 o
   1   2   1        479.31        419.75         5.66 o
   2   2   1          2.96          3.15         0.50 o
   3   2   1        158.04        140.97         3.68 o
   4   2   1         55.10         50.89         2.14 o
   5   2   1          5.43          7.93         1.42 o
   6   2   1        126.76        125.75         6.44 o
   7   2   1          3.05          1.60         3.79 o
   8   2   1        353.97        389.31        26.97 o
   9   2   1          5.79          5.90         2.41 o
  10   2   1          0.24          0.68         2.23 o
  11   2   1          3.03          4.61         3.92 o
 -11   3   1          0.91          0.00         2.45 o
 -10   3   1          0.07          0.41         1.81 o
  -9   3   1        106.63        118.70         9.51 o
  -8   3   1        182.25        215.09         9.23 o
  -7   3   1        655.64        692.33        20.33 o
  -6   3   1         73.05         72.54         4.48 o
  -5   3   1        606.83        649.68        21.09 o
  -4   3   1         12.36          5.79         2.42 o
  -3   3   1        485.84        455.03        21.79 o
  -2   3   1          7.89          5.91         0.69 o
  -1   3   1      13991.99      13316.09       161.98 o
   0   3   1      14748.80      15343.56        87.60 o
   1   3   1      37924.40      40663.13       256.75 o
   2   3   1        509.10        516.74         6.82 o
   3   3   1        548.79        552.59        12.13 o
   4   3   1         45.06         67.49         3.19 o
   5   3   1          5.34          3.88         0.69 o
   6   3   1         71.39         65.81         4.90 o
   7   3   1        110.09        111.27         7.89 o
   8   3   1         49.12         63.38        10.38 o
   9   3   1         61.52         55.71        10.92 o
  10   3   1          2.73          0.00         0.89 o
  11   3   1          3.67          7.62         5.12 o
 -11   4   1          0.27          0.00         2.40 o
 -10   4   1          0.35          0.95         5.21 o
  -9   4   1         45.53         56.94         7.86 o
  -8   4   1         90.74        102.70         8.49 o
  -7   4   1        720.18        830.30        23.34 o
  -6   4   1        464.59        478.80        27.95 o
  -5   4   1          3.60          3.54         1.50 o
  -4   4   1        169.19        149.35         7.06 o
  -3   4   1         43.07         44.19         1.97 o
  -2   4   1        340.64        346.16         8.09 o
  -1   4   1        783.70        738.82        11.00 o
   0   4   1        645.21        559.41        11.32 o
   1   4   1        121.69        105.33         5.40 o
   2   4   1        660.07        681.93        19.62 o
   3   4   1        597.94        581.41        11.93 o
   4   4   1         41.89         46.01         3.89 o
   5   4   1         13.19         10.61         1.19 o
   6   4   1         42.84         37.44         2.93 o
   7   4   1         23.86         33.18         4.34 o
   8   4   1        163.09        163.06         9.01 o
   9   4   1          9.07          8.57         2.82 o
  10   4   1         20.99         28.77         9.10 o
  11   4   1          0.50          2.00         4.22 o
 -11   5   1          0.06          0.00         5.11 o
 -10   5   1          0.16          0.06         1.16 o
  -9   5   1          3.47          3.32         2.80 o
  -8   5   1        369.34        423.80        17.78 o
  -7   5   1        118.48        146.15        10.69 o
  -6   5   1         37.04         39.34         8.24 o
  -5   5   1          3.06          4.36         1.09 o
  -4   5   1        155.86        164.73         6.60 o
  -3   5   1          9.04          9.56         1.09 o
  -2   5   1        446.20        555.87        12.79 o
  -1   5   1        142.40        145.98         4.22 o
   0   5   1         43.77         40.06         2.71 o
   1   5   1          0.13          0.89         0.79 o
   2   5   1        241.56        253.42         9.28 o
   3   5   1         99.75         71.33         4.06 o
   4   5   1        777.36        881.17        17.10 o
   5   5   1         59.87         54.33         3.55 o
   6   5   1         56.17         54.26         2.65 o
   7   5   1         73.54         75.91         5.63 o
   8   5   1        176.02        210.13        10.37 o
   9   5   1          3.76          3.28         1.90 o
  10   5   1          9.33          6.00         4.22 o
  11   5   1          0.43          0.00         2.49 o
 -10   6   1          4.23          2.13         1.10 o
  -9   6   1         51.20         57.63         7.15 o
  -8   6   1          1.09          0.00         1.80 o
  -7   6   1        468.39        540.22        25.59 o
  -6   6   1          3.09          2.23         5.38 o
  -5   6   1          6.48          4.82         0.46 o
  -4   6   1         13.93         10.74         1.10 o
  -3   6   1        687.39        606.92        17.26 o
  -2   6   1        507.79        401.74        37.73 o
  -1   6   1       3936.55       3659.70        39.10 o
   0   6   1         12.22          9.07         3.50 o
   1   6   1        248.06        223.83         4.46 o
   2   6   1       1102.70       1051.74        27.54 o
   3   6   1        191.57        218.90         7.74 o
   4   6   1         12.03         17.36         2.16 o
   5   6   1        373.50        342.28        18.59 o
   6   6   1        116.91        125.54         5.75 o
   7   6   1         44.41         39.58         5.11 o
   8   6   1         78.40         81.38         7.81 o
   9   6   1         10.77          5.01         3.57 o
  10   6   1          8.02          3.00         2.87 o
 -10   7   1          2.91          4.24         2.19 o
  -9   7   1          1.65          1.49         2.18 o
  -8   7   1          1.23          3.11         0.75 o
  -7   7   1         15.01         16.65         4.85 o
  -6   7   1         27.33         40.85         6.88 o
  -5   7   1         58.76         42.65         2.54 o
  -4   7   1         12.30         13.36         1.95 o
  -3   7   1         86.43         83.52         6.79 o
  -2   7   1        109.46        102.15         7.80 o
  -1   7   1        703.20        700.06        13.43 o
   0   7   1          3.95          5.26         1.12 o
   1   7   1        293.51        286.19         6.74 o
   2   7   1        153.36        168.67         7.77 o
   3   7   1        158.24        195.92         7.99 o
   4   7   1         13.24         17.37         2.21 o
   5   7   1          1.87          4.51         1.31 o
   6   7   1        264.18        299.05        18.83 o
   7   7   1        154.86        188.16        15.35 o
   8   7   1         27.62         28.49         4.85 o
   9   7   1          1.35          0.00         0.81 o
  10   7   1          0.02          0.00         3.29 o
 -10   8   1          6.47         12.45         4.53 o
  -9   8   1          0.07          0.23         1.06 o
  -8   8   1         14.79         15.70         4.61 o
  -7   8   1          0.00          0.00         2.62 o
  -6   8   1         43.16         51.75         8.53 o
  -5   8   1         20.41         21.70         5.29 o
  -4   8   1         11.76         14.80         2.32 o
  -3   8   1          1.29          3.44         1.70 o
  -2   8   1         33.87         29.96         4.47 o
  -1   8   1         32.78         29.02         2.58 o
   0   8   1          0.09          0.32         0.77 o
   1   8   1          0.00          0.00         0.36 o
   2   8   1         19.56         16.94         2.03 o
   3   8   1          0.33          0.00         0.72 o
   4   8   1          1.29          2.95         0.89 o
   5   8   1          4.01          5.18         1.71 o
   6   8   1         25.84         27.93         6.08 o
   7   8   1          7.59          5.92         2.69 o
   8   8   1          0.38          0.06         4.03 o
   9   8   1          0.03          0.00         8.52 o
  -9   9   1          9.87         14.05         4.76 o
  -8   9   1          2.19          5.17         3.57 o
  -7   9   1          4.00          5.91         2.89 o
  -6   9   1         15.84         17.78         4.51 o
  -5   9   1        104.84        123.60        12.67 o
  -4   9   1          8.59         13.81         2.30 o
  -3   9   1         44.98         45.70         5.06 o
  -2   9   1         64.88         40.63         8.94 o
  -1   9   1         51.37         56.69         3.82 o
   0   9   1          4.56          2.39         0.68 o
   1   9   1         31.51         36.30         2.03 o
   2   9   1         25.37         15.46         2.26 o
   3   9   1         94.07         78.56         5.21 o
   4   9   1          1.32          1.49         0.87 o
   5   9   1          2.29          7.82         3.55 o
   6   9   1          0.00          1.41         2.42 o
   7   9   1          4.16          4.53         2.66 o
   8   9   1          0.26          0.00         3.29 o
   9   9   1          0.13          0.13         1.98 o
  -9  10   1          1.01          1.92         0.76 o
  -8  10   1          0.36          0.29         2.19 o
  -7  10   1          8.52         12.55         4.41 o
  -6  10   1          3.74          5.28         2.74 o
  -5  10   1         45.83         56.04         8.85 o
  -4  10   1          2.56          3.44         2.15 o
  -3  10   1          9.00          8.94         2.28 o
  -2  10   1          8.13          3.87         1.89 o
  -1  10   1         99.60         76.04         3.90 o
   0  10   1         67.10         72.78         3.97 o
   1  10   1        421.74        440.52        21.63 o
   2  10   1          0.90          0.00         0.66 o
   3  10   1        115.45        152.64         7.63 o
   4  10   1          0.04          0.79         0.80 o
   5  10   1        164.62        198.48        13.29 o
   6  10   1          7.29         12.63         3.57 o
   7  10   1          1.23          3.40         2.31 o
   8  10   1          0.01          0.24         2.86 o
  -8  11   1          0.00          2.48         2.29 o
  -7  11   1          1.34          0.29         3.81 o
  -6  11   1          1.24          2.08         2.30 o
  -5  11   1         19.22         28.44         6.46 o
  -4  11   1         31.32         33.45         4.96 o
  -3  11   1          0.36          0.00         1.06 o
  -2  11   1         14.74         13.70         2.56 o
  -1  11   1          9.51          7.62         1.21 o
   0  11   1         65.24         67.79         3.99 o
   1  11   1          0.56          0.60         1.46 o
   2  11   1         23.42         22.11         3.17 o
   3  11   1          0.62          0.46         1.01 o
   4  11   1         50.96         47.09         5.40 o
   5  11   1          2.37          3.71         1.68 o
   6  11   1          2.48          0.00         2.05 o
   7  11   1          1.50          2.37         2.02 o
   8  11   1          0.02          3.24         1.65 o
  -7  12   1          0.05          0.14         1.66 o
  -6  12   1          0.02          3.85         5.00 o
  -5  12   1          1.50          2.66         2.30 o
  -4  12   1         15.80         12.26         4.22 o
  -3  12   1         17.78         23.12         3.62 o
  -2  12   1          1.86          0.00         0.82 o
  -1  12   1          0.07          0.00         1.27 o
   0  12   1         40.53         43.29         4.79 o
   1  12   1          6.08          3.16         0.87 o
   2  12   1         26.71         26.01         3.58 o
   3  12   1         17.77         16.06         2.68 o
   4  12   1          8.09          5.35         1.74 o
   5  12   1          2.72          0.81         1.28 o
   6  12   1          5.98          0.79         1.38 o
   7  12   1          2.22          1.32         0.59 o
  -6  13   1          0.31          2.13         1.66 o
  -5  13   1          0.32          0.00         1.05 o
  -4  13   1          3.22          1.82         3.17 o
  -3  13   1          0.19          0.31         0.78 o
  -2  13   1          0.11          0.38         0.76 o
  -1  13   1          5.29         11.77         3.01 o
   0  13   1          1.07          1.87         0.89 o
   1  13   1         16.88         23.98         4.31 o
   2  13   1          1.36          4.28         1.66 o
   3  13   1          0.05          0.00         1.46 o
   4  13   1          2.34          0.00         2.14 o
   5  13   1          9.72          6.02         2.52 o
   6  13   1          0.17          0.86         1.57 o
  -5  14   1          0.29          2.32         1.17 o
  -4  14   1          1.83          3.96         2.81 o
  -3  14   1          0.05          1.01         2.35 o
  -2  14   1          0.40          0.00         1.22 o
  -1  14   1          0.41          0.99         1.14 o
   0  14   1          2.53          2.70         1.78 o
   1  14   1          0.34          0.21         0.45 o
   2  14   1          1.87          0.83         0.96 o
   3  14   1          0.00          1.48         1.76 o
   4  14   1          1.11          1.56         1.67 o
   5  14   1          0.30          0.00         1.06 o
  -3  15   1          7.37         13.17         5.07 o
  -2  15   1          4.79         13.44         4.83 o
  -1  15   1          1.96          0.00         1.88 o
   0  15   1          0.07          0.00         1.96 o
   1  15   1          0.22          0.00         5.53 o
   2  15   1          0.06          0.00         1.43 o
   3  15   1          0.01          1.51         1.70 o
 -10   0   2          2.23          0.87         1.89 o
  -8   0   2        522.99        559.96        23.29 o
  -6   0   2         12.28          9.62         1.44 o
  -4   0   2      14695.15      16452.12       420.86 o
  -2   0   2      18831.71      19157.67       219.89 o
   2   0   2        766.07        740.32         9.12 o
   4   0   2       2130.19       2244.21        23.84 o
   6   0   2       1021.58        954.12        28.47 o
   8   0   2        160.79        151.66        15.60 o
  10   0   2          0.42          0.00         0.44 o
 -11   1   2          0.15          0.00         0.80 o
 -10   1   2          0.63          0.27         0.84 o
  -9   1   2          0.13          0.00         1.26 o
  -8   1   2        160.46        173.63         7.82 o
  -7   1   2         37.88         29.70         2.60 o
  -6   1   2         30.63         30.17         2.82 o
  -5   1   2          1.50          1.82         0.53 o
  -4   1   2        271.56        295.90         9.14 o
  -3   1   2        242.01        254.79         5.89 o
  -2   1   2         21.91         22.92         1.40 o
  -1   1   2       1220.47       1182.78        14.08 o
   0   1   2         30.99         38.12         1.13 o
   1   1   2        103.69        109.37         2.35 o
   2   1   2        364.01        321.47         4.53 o
   3   1   2        449.35        423.70         5.37 o
   4   1   2        131.17        143.53         3.57 o
   5   1   2         21.18         21.01         1.47 o
   6   1   2         30.53         24.99         2.23 o
   7   1   2        145.38        139.67        13.04 o
   8   1   2         82.54         89.35        12.83 o
   9   1   2          0.92          0.00         1.02 o
  10   1   2          3.42          6.42         3.32 o
  11   1   2          0.85          2.42         2.36 o
 -11   2   2          0.16          0.00         1.32 o
 -10   2   2          0.30          0.00         1.70 o
  -9   2   2          1.20          1.20         0.68 o
  -8   2   2          8.47          5.62         2.07 o
  -7   2   2        182.81        190.94        10.41 o
  -6   2   2         57.86         52.59         3.98 o
  -5   2   2         13.73         15.83         2.02 o
  -4   2   2          0.84          0.77         0.58 o
  -3   2   2          1.89          1.32         0.28 o
  -2   2   2         55.47         58.20         2.26 o
  -1   2   2       1216.18       1205.91         9.86 o
   0   2   2        662.61        637.93        11.30 o
   1   2   2       4370.83       4249.80        45.81 o
   2   2   2        157.19        144.00         3.63 o
   3   2   2          0.21          0.33         0.16 o
   4   2   2         14.62         13.87         1.19 o
   5   2   2         29.25         39.02         2.26 o
   6   2   2         27.65         20.62         1.75 o
   7   2   2         22.55         17.76         3.53 o
   8   2   2          4.38          6.34         2.12 o
   9   2   2        129.66        125.98         9.37 o
  10   2   2          0.02          0.00         2.46 o
  11   2   2          0.83          1.08         4.90 o
 -11   3   2          2.56          2.85         1.90 o
 -10   3   2          1.15          2.61         1.88 o
  -9   3   2          0.65          0.00         1.09 o
  -8   3   2        231.92        237.82        12.01 o
  -7   3   2        236.25        253.93        10.89 o
  -6   3   2         92.82         86.97         5.10 o
  -5   3   2        289.56        341.27        22.80 o
  -4   3   2        766.24        713.66        14.67 o
  -3   3   2       1126.10       1067.75        20.57 o
  -2   3   2       3623.76       3379.67        32.41 o
  -1   3   2        794.67        643.81         6.91 o
   0   3   2      19717.54      19797.75       352.86 o
   1   3   2       2871.89       3098.98        27.46 o
   2   3   2        419.25        329.87         8.21 o
   3   3   2        952.00       1024.06        20.85 o
   4   3   2        220.91        251.39         6.50 o
   5   3   2        117.83        118.61         4.89 o
   6   3   2        129.84        109.60         5.96 o
   7   3   2         36.99         33.54         6.98 o
   8   3   2         36.49         41.43         5.09 o
   9   3   2          8.17          6.52         2.00 o
  10   3   2          0.20          0.00         1.18 o
  11   3   2          1.72          0.00         4.88 o
 -11   4   2          1.31          0.00         4.57 o
 -10   4   2          0.08          0.94         2.16 o
  -9   4   2         14.01          9.97         2.71 o
  -8   4   2          0.00          0.00         1.60 o
  -7   4   2        230.21        202.37        14.54 o
  -6   4   2         71.82         55.77        10.38 o
  -5   4   2          0.02          0.00         0.46 o
  -4   4   2          0.07          0.23         0.43 o
  -3   4   2         43.33         45.56         3.30 o
  -2   4   2        210.95        192.32         8.64 o
  -1   4   2          2.13          3.45         0.45 o
   0   4   2        649.42        633.65         7.50 o
   1   4   2        329.89        258.05         4.95 o
   2   4   2        554.08        613.81        10.18 o
   3   4   2        408.41        385.95        10.38 o
   4   4   2          6.89          9.06         1.43 o
   5   4   2         52.21         50.58         2.95 o
   6   4   2          0.80          0.18         0.40 o
   7   4   2        602.03        627.36        25.30 o
   8   4   2        306.95        344.98        14.97 o
   9   4   2         51.01         62.33         8.51 o
  10   4   2          1.58          1.17         3.73 o
  11   4   2          3.05          0.00         3.66 o
 -11   5   2          0.80          0.00         2.24 o
 -10   5   2          3.06          1.74         2.08 o
  -9   5   2         72.44         76.45         7.96 o
  -8   5   2         61.77         74.53         7.62 o
  -7   5   2        772.86        852.92        29.32 o
  -6   5   2        132.80        149.95        16.17 o
  -5   5   2        196.43        235.19        11.08 o
  -4   5   2          9.15          8.39         1.28 o
  -3   5   2       1641.33       1813.98        33.31 o
  -2   5   2          1.32          0.37         0.57 o
  -1   5   2        281.60        311.64         7.62 o
   0   5   2        813.74        774.62        16.29 o
   1   5   2        390.17        351.17         9.97 o
   2   5   2        140.57        156.84         5.89 o
   3   5   2          3.59          3.41         0.75 o
   4   5   2          1.55          1.39         0.85 o
   5   5   2         32.20         30.61         3.53 o
   6   5   2         46.84         46.43         2.57 o
   7   5   2          0.02          0.00         0.65 o
   8   5   2         39.09         38.80         4.38 o
   9   5   2        163.77        170.43        22.06 o
  10   5   2         21.75         26.71         6.61 o
 -10   6   2          1.48          0.72         1.17 o
  -9   6   2         53.99         55.86         7.02 o
  -8   6   2          6.44          7.22         2.61 o
  -7   6   2         32.68         34.39         8.82 o
  -6   6   2          2.84          2.42         1.83 o
  -5   6   2          4.29          2.56         0.62 o
  -4   6   2        439.46        444.30         7.89 o
  -3   6   2        173.69        207.49         9.67 o
  -2   6   2        817.74        758.67        26.13 o
  -1   6   2       1826.60       1706.20        56.47 o
   0   6   2        126.39         94.74         4.80 o
   1   6   2         37.42         45.16         3.47 o
   2   6   2       3133.06       3565.54        47.03 o
   3   6   2          8.38          7.97         1.75 o
   4   6   2          0.00          0.06         0.27 o
   5   6   2         22.39         28.39         3.19 o
   6   6   2         34.41         34.62         3.20 o
   7   6   2          1.93          0.21         2.03 o
   8   6   2         83.39         91.10        21.28 o
   9   6   2          1.81          7.76         3.60 o
  10   6   2          3.25          1.66         1.87 o
 -10   7   2          0.02          0.00         4.82 o
  -9   7   2          0.32          0.24         1.53 o
  -8   7   2         36.95         47.72         8.24 o
  -7   7   2         37.03         42.40         7.29 o
  -6   7   2        182.63        248.17        23.17 o
  -5   7   2         57.31         74.32        10.08 o
  -4   7   2         41.81         44.22         4.74 o
  -3   7   2         85.48         55.58         9.78 o
  -2   7   2        264.87        277.98         9.38 o
  -1   7   2         44.76         31.12         3.57 o
   0   7   2         12.58         19.14         2.32 o
   1   7   2         12.55         11.09         1.41 o
   2   7   2          9.12         10.96         1.80 o
   3   7   2          5.29          6.60         1.17 o
   4   7   2         22.57         34.92         4.19 o
   5   7   2         12.16         14.39         3.04 o
   6   7   2         88.97         86.92        12.86 o
   7   7   2         27.98         25.04         5.59 o
   8   7   2          5.18          5.23         2.43 o
   9   7   2          3.53          7.22         2.52 o
  10   7   2         10.83         11.70         7.91 o
 -10   8   2          1.59          0.00         3.30 o
  -9   8   2          0.52          1.66         2.20 o
  -8   8   2          1.35          3.97         2.40 o
  -7   8   2         13.09         14.50         4.73 o
  -6   8   2         30.80         42.65        10.27 o
  -5   8   2         59.21         66.61         5.56 o
  -4   8   2          0.77          0.00         1.93 o
  -3   8   2          0.05          2.70         1.12 o
  -2   8   2          0.29          0.64         0.63 o
  -1   8   2        230.06        224.55         9.98 o
   0   8   2          5.55          4.21         1.54 o
   1   8   2         70.67         61.97         7.67 o
   2   8   2          1.93          1.30         0.65 o
   3   8   2          8.23         16.69         1.73 o
   4   8   2          2.70          2.76         1.18 o
   5   8   2         23.49         25.14         3.22 o
   6   8   2         16.08         13.13         3.41 o
   7   8   2         17.00         21.84         4.32 o
   8   8   2          0.41          1.64         1.33 o
   9   8   2          0.38          1.12         1.16 o
  -9   9   2          8.86         20.08         5.83 o
  -8   9   2          0.21          0.72         0.64 o
  -7   9   2          3.46          1.93         4.01 o
  -6   9   2         11.91         13.26         3.95 o
  -5   9   2          1.62          1.75         2.27 o
  -4   9   2         30.20         22.99         3.87 o
  -3   9   2          8.45         10.63         2.19 o
  -2   9   2        451.35        360.68        27.37 o
  -1   9   2         11.48         21.20         2.79 o
   0   9   2          0.78          4.20         1.17 o
   1   9   2          9.36         12.67         1.28 o
   2   9   2          0.49          0.00         1.44 o
   3   9   2         32.22         23.37         2.24 o
   4   9   2          0.86          0.90         0.79 o
   5   9   2          0.01          1.68         1.49 o
   6   9   2         91.95         84.84         8.94 o
   7   9   2          1.79          0.00         1.63 o
   8   9   2          3.40          5.47         1.79 o
   9   9   2          1.18          1.89         1.39 o
  -9  10   2          2.58          2.22         4.18 o
  -8  10   2          0.39          2.87         1.87 o
  -7  10   2          1.66          0.29         2.06 o
  -6  10   2          2.65          0.00         3.19 o
  -5  10   2          0.18          0.00         3.37 o
  -4  10   2        180.29        170.21        17.65 o
  -3  10   2          4.55          4.61         2.30 o
  -2  10   2         64.78         68.40        11.18 o
  -1  10   2         25.19         12.29         3.63 o
   0  10   2        419.20        449.34        16.78 o
   1  10   2         95.13         82.50         5.84 o
   2  10   2         15.79         14.37         2.14 o
   3  10   2          5.33          8.11         1.81 o
   4  10   2          7.91          2.66         1.28 o
   5  10   2         13.06         22.86         4.56 o
   6  10   2          0.86          0.00         2.83 o
   7  10   2          0.37          0.00         2.53 o
   8  10   2          0.50          0.14         0.81 o
  -8  11   2          1.21          7.19         5.60 o
  -7  11   2          0.58          0.00         2.66 o
  -6  11   2          0.68          1.26         2.19 o
  -5  11   2          0.31          0.00         2.87 o
  -4  11   2          1.62          4.54         2.72 o
  -3  11   2         51.44         47.50         5.89 o
  -2  11   2         12.29         10.74         2.71 o
  -1  11   2         76.04         76.77         7.38 o
   0  11   2          7.37          7.31         1.26 o
   1  11   2         24.36         30.48         3.31 o
   2  11   2          6.76          6.59         3.35 o
   3  11   2         15.14         18.04         2.64 o
   4  11   2          1.06          1.78         0.87 o
   5  11   2         24.14         25.63         4.72 o
   6  11   2          5.41          7.53         3.34 o
   7  11   2          0.24          1.78         1.54 o
   8  11   2          0.08          1.36         1.06 o
  -7  12   2          1.56          2.17         1.33 o
  -6  12   2          1.92          2.85         1.72 o
  -5  12   2         27.68         47.99         8.84 o
  -4  12   2          2.51          1.55         2.69 o
  -3  12   2          5.45          0.00         1.67 o
  -2  12   2          3.09          2.77         1.55 o
  -1  12   2         24.87         20.91         3.93 o
   0  12   2          5.42          6.09         1.74 o
   1  12   2         40.43         51.82         5.39 o
   2  12   2          0.60          0.00         1.01 o
   3  12   2          1.51          0.00         0.68 o
   4  12   2          0.98          0.00         1.74 o
   5  12   2         12.33         12.26         3.59 o
   6  12   2          2.29          5.51         2.48 o
   7  12   2          1.33          0.40         2.30 o
  -6  13   2          5.02          9.31         4.17 o
  -5  13   2          0.06          0.00         1.62 o
  -4  13   2          3.22          1.21         2.27 o
  -3  13   2          0.00          0.73         1.31 o
  -2  13   2          2.40          1.05         1.18 o
  -1  13   2          0.02          0.00         1.85 o
   0  13   2         11.22         15.65         3.55 o
   1  13   2          0.00          1.64         0.95 o
   2  13   2          3.61          4.17         1.04 o
   3  13   2          0.95          2.14         1.11 o
   4  13   2          0.00          0.00         2.19 o
   5  13   2          6.60          5.22         2.26 o
   6  13   2          0.32          0.03         0.96 o
  -5  14   2          0.12          0.00         1.53 o
  -4  14   2          1.06          2.91         4.89 o
  -3  14   2          3.08          2.10         1.34 o
  -2  14   2          0.05          0.00         1.43 o
  -1  14   2          1.58          2.95         1.38 o
   0  14   2          0.51          1.59         1.71 o
   1  14   2          2.04          5.29         2.83 o
   2  14   2          1.88          0.71         1.13 o
   3  14   2          2.13          0.00         2.17 o
   4  14   2          0.23          0.30         1.97 o
   5  14   2          0.55          0.00         2.16 o
  -3  15   2          8.30          9.57         4.11 o
  -2  15   2          0.92          3.69         2.96 o
  -1  15   2          0.96          0.00         2.22 o
   0  15   2          0.20          0.00         2.24 o
   1  15   2          0.05          0.74         3.22 o
   2  15   2          1.20          1.29         5.44 o
   3  15   2          3.22          2.66         3.59 o
 -11   0   3         15.83          7.86         4.70 o
  -9   0   3         40.47         49.92        14.67 o
  -7   0   3       1215.43       1156.87        24.43 o
  -5   0   3       4212.14       4365.45       277.85 o
  -3   0   3       2628.12       2431.51        26.20 o
  -1   0   3       3739.07       3623.03        38.37 o
   1   0   3      77774.94      77223.54       572.29 o
   3   0   3       5624.12       5564.23        58.60 o
   5   0   3        122.14         99.20         4.78 o
   7   0   3         46.48         44.23         9.53 o
   9   0   3          7.22          6.40         4.17 o
  11   0   3         13.36         27.81        10.01 o
 -11   1   3          0.17          0.00         1.33 o
 -10   1   3         19.98         17.79         3.07 o
  -9   1   3         16.05         15.59         2.79 o
  -8   1   3         89.78         77.85         6.78 o
  -7   1   3         31.59         32.98         3.20 o
  -6   1   3          1.68          1.07         0.48 o
  -5   1   3          3.05          1.78         0.60 o
  -4   1   3        110.97        119.55         3.31 o
  -3   1   3         29.40         23.81         2.22 o
  -2   1   3         15.89         18.81         1.30 o
  -1   1   3        679.39        567.02        28.14 o
   0   1   3       4911.19       4592.96        51.85 o
   1   1   3       2573.76       2451.55        25.48 o
   2   1   3        463.02        410.32         5.77 o
   3   1   3        667.44        689.56         8.01 o
   4   1   3         43.35         46.41         2.06 o
   5   1   3        279.38        279.21         9.10 o
   6   1   3          1.01          0.31         0.61 o
   7   1   3         29.36         23.10         2.52 o
   8   1   3        180.20        192.59        18.94 o
   9   1   3         13.27         10.41         3.77 o
  10   1   3         17.15         24.81         6.17 o
  11   1   3          1.21          1.31         3.01 o
 -11   2   3          0.09          0.00         0.58 o
 -10   2   3          0.80          0.46         0.86 o
  -9   2   3         35.31         38.06         3.84 o
  -8   2   3          1.22          0.00         1.18 o
  -7   2   3        231.31        227.11        12.23 o
  -6   2   3         58.02         59.73         5.31 o
  -5   2   3         38.29         40.71         4.07 o
  -4   2   3         95.82         84.52         4.23 o
  -3   2   3          9.08          8.33         1.01 o
  -2   2   3        103.18        113.29         3.48 o
  -1   2   3          9.23          7.33         0.73 o
   0   2   3       3675.79       3473.66        72.02 o
   1   2   3        296.05        277.87         4.56 o
   2   2   3        706.23        653.38         8.05 o
   3   2   3        279.03        294.64         5.54 o
   4   2   3        963.14       1047.67        12.01 o
   5   2   3        168.60        171.42         6.47 o
   6   2   3         12.28         14.43         1.64 o
   7   2   3         39.10         39.22         2.86 o
   8   2   3         16.03         15.94         5.02 o
   9   2   3         17.15         21.65         5.41 o
  10   2   3          0.65          0.53         0.83 o
  11   2   3          2.36          0.00         1.72 o
 -11   3   3         15.05         23.63         6.22 o
 -10   3   3          4.27          3.24         2.19 o
  -9   3   3         11.10          8.19         1.94 o
  -8   3   3         67.12         75.17         5.57 o
  -7   3   3          0.74          1.71         1.27 o
  -6   3   3        231.21        252.62        11.56 o
  -5   3   3         58.29         49.62         5.64 o
  -4   3   3        790.15        838.65        14.28 o
  -3   3   3       4424.80       4718.20        56.87 o
  -2   3   3        209.14        199.69         5.49 o
  -1   3   3       7166.21       6552.31       152.96 o
   0   3   3       1722.16       1781.53        27.86 o
   1   3   3        485.31        559.94         8.77 o
   2   3   3       1092.09       1266.18        24.18 o
   3   3   3         49.04         45.29         2.67 o
   4   3   3        358.41        388.26         6.92 o
   5   3   3        326.09        371.01         8.11 o
   6   3   3          0.39          1.09         0.41 o
   7   3   3        144.15        142.62         7.78 o
   8   3   3         32.30         41.73         4.40 o
   9   3   3          2.10          3.11         7.05 o
  10   3   3          3.07          1.65         7.02 o
  11   3   3          3.16          0.00         2.28 o
 -11   4   3         19.92         29.94         7.09 o
 -10   4   3          0.06          0.00         2.06 o
  -9   4   3         51.81         50.74         6.26 o
  -8   4   3          1.13          2.30         2.34 o
  -7   4   3         16.93         13.01         1.92 o
  -6   4   3        146.12        154.04        11.50 o
  -5   4   3         17.18         16.48         1.99 o
  -4   4   3          1.01          1.34         0.50 o
  -3   4   3        171.20        177.39         4.80 o
  -2   4   3        362.78        343.31         7.26 o
  -1   4   3        117.57        115.17         6.02 o
   0   4   3        808.49        791.35        12.95 o
   1   4   3         35.08         27.84         1.98 o
   2   4   3        248.09        250.18         7.34 o
   3   4   3          1.25          1.06         0.63 o
   4   4   3          5.77          4.99         0.91 o
   5   4   3        134.69        152.56         7.25 o
   6   4   3         37.51         35.79         2.39 o
   7   4   3        224.46        218.83        13.74 o
   8   4   3         11.09         16.16         2.86 o
   9   4   3         22.72         34.06         5.54 o
  10   4   3         18.82         34.97        11.54 o
 -11   5   3          4.92          2.96         3.69 o
 -10   5   3          6.08         11.17         3.20 o
  -9   5   3          0.04          0.00         1.91 o
  -8   5   3        116.90        132.21        15.65 o
  -7   5   3          3.10          3.56         1.68 o
  -6   5   3          3.73          1.58         1.31 o
  -5   5   3         52.62         46.47         4.59 o
  -4   5   3         76.78         74.12         4.84 o
  -3   5   3        123.71        116.63         3.68 o
  -2   5   3       1342.16       1423.72        28.85 o
  -1   5   3         10.19         11.07         1.13 o
   0   5   3        428.58        469.39        10.76 o
   1   5   3        228.24        208.65         5.80 o
   2   5   3        219.08        190.10         5.38 o
   3   5   3         37.58         33.10         2.64 o
   4   5   3        355.99        437.26        11.81 o
   5   5   3          1.64          1.65         0.29 o
   6   5   3         95.39        110.75         4.87 o
   7   5   3          6.27          2.49         1.06 o
   8   5   3          0.01          0.00         4.00 o
   9   5   3         12.22         16.22         4.84 o
  10   5   3          7.64         19.40         8.89 o
 -10   6   3          3.72          4.50         2.18 o
  -9   6   3          2.30          3.51         2.63 o
  -8   6   3         22.39         32.59         5.99 o
  -7   6   3         74.68         81.93        13.51 o
  -6   6   3         65.42         81.04        12.63 o
  -5   6   3        123.06        113.92         6.49 o
  -4   6   3         41.12         45.17         3.88 o
  -3   6   3       1467.94       1174.33       106.58 o
  -2   6   3        958.84        884.87        13.67 o
  -1   6   3        599.98        516.93        14.94 o
   0   6   3          0.45          4.20         1.04 o
   1   6   3        299.66        283.34         6.64 o
   2   6   3         21.67         27.00         2.83 o
   3   6   3        130.51        118.67         5.86 o
   4   6   3         97.96        101.47         3.88 o
   5   6   3          2.71          2.47         1.27 o
   6   6   3        127.96        139.15         6.34 o
   7   6   3        207.52        223.57        11.08 o
   8   6   3          7.16          4.12         5.44 o
   9   6   3         37.71         46.21         8.67 o
  10   6   3          2.23          0.93         1.77 o
 -10   7   3         10.90         19.28         4.52 o
  -9   7   3          0.20          0.71         0.77 o
  -8   7   3          0.92          0.00         1.83 o
  -7   7   3         16.01         14.49         5.51 o
  -6   7   3         23.09         25.15         6.95 o
  -5   7   3         43.13         48.01         9.55 o
  -4   7   3          2.13          1.44         0.76 o
  -3   7   3          7.66          4.95         0.97 o
  -2   7   3         34.86         29.52         2.40 o
  -1   7   3         33.10         34.22         3.43 o
   0   7   3        285.21        316.86        12.78 o
   1   7   3         22.92         21.13         1.98 o
   2   7   3         54.53         67.00         4.42 o
   3   7   3        125.84        150.86         6.69 o
   4   7   3          8.54          3.12         2.31 o
   5   7   3          3.45          2.13         1.71 o
   6   7   3         88.88         91.61         6.54 o
   7   7   3         18.07         17.86         4.16 o
   8   7   3          1.55          0.68         0.99 o
   9   7   3          5.15          8.00         3.65 o
  10   7   3          5.26          8.61         4.57 o
 -10   8   3          2.48          3.76         2.52 o
  -9   8   3          1.64          7.43         2.50 o
  -8   8   3          2.11          0.53         1.30 o
  -7   8   3         16.64         19.00         6.93 o
  -6   8   3         21.19         22.50         6.87 o
  -5   8   3         10.59         15.43         2.55 o
  -4   8   3         45.04         61.80        11.78 o
  -3   8   3          9.59          7.35         1.38 o
  -2   8   3        131.68        115.57         6.03 o
  -1   8   3         62.15         68.41         8.41 o
   0   8   3         40.81         40.19         4.33 o
   1   8   3          6.76          5.64         1.00 o
   2   8   3        211.72        232.14         8.71 o
   3   8   3          2.86          3.15         0.62 o
   4   8   3         64.00         67.70         5.53 o
   5   8   3          1.02          1.00         0.63 o
   6   8   3          0.14          0.00         1.40 o
   7   8   3          2.34          0.00         0.52 o
   8   8   3          0.51          1.33         1.35 o
   9   8   3          3.38          0.88         2.26 o
  -9   9   3          0.64          0.99         7.39 o
  -8   9   3          1.96          1.15         3.54 o
  -7   9   3         12.89          5.46         1.61 o
  -6   9   3         27.89         30.05         9.01 o
  -5   9   3         49.90         77.86        13.72 o
  -4   9   3          0.01          2.96         3.01 o
  -3   9   3         13.08         26.48         6.10 o
  -2   9   3          6.52          3.08         1.12 o
  -1   9   3        119.62         91.02         6.41 o
   0   9   3         16.32         22.78         4.55 o
   1   9   3          5.09          6.03         1.19 o
   2   9   3         32.70         37.26         3.57 o
   3   9   3        110.07        133.54         7.01 o
   4   9   3         18.34         12.87         2.54 o
   5   9   3         63.48         68.48         7.83 o
   6   9   3          7.39         10.73         3.65 o
   7   9   3          4.90          5.48         2.45 o
   8   9   3          0.61          0.00         1.90 o
   9   9   3          2.65          5.39         2.22 o
  -9  10   3          0.12          0.00         3.45 o
  -8  10   3          0.99          1.99         3.34 o
  -7  10   3          2.75          0.48         2.12 o
  -6  10   3          1.32          3.58         2.68 o
  -5  10   3         52.12         63.36        13.15 o
  -4  10   3         32.80         25.89         7.63 o
  -3  10   3          7.75         10.54         2.88 o
  -2  10   3         71.15         70.67         4.94 o
  -1  10   3         64.09         57.56         7.71 o
   0  10   3         18.50         15.70         3.13 o
   1  10   3        862.03        973.94        52.81 o
   2  10   3          7.90         12.29         2.20 o
   3  10   3          1.86          1.07         1.02 o
   4  10   3          2.79          0.81         1.02 o
   5  10   3          2.17          0.00         1.59 o
   6  10   3         34.49         39.64         6.30 o
   7  10   3         21.86         19.46         4.68 o
   8  10   3          0.06          0.00         1.34 o
  -8  11   3          4.58          0.00         1.79 o
  -7  11   3          1.19          1.55         1.43 o
  -6  11   3          8.86         10.82         5.80 o
  -5  11   3         13.48          9.36         5.34 o
  -4  11   3          4.18          2.82         1.70 o
  -3  11   3          1.71          0.00         1.81 o
  -2  11   3          0.36          0.00         1.69 o
  -1  11   3         13.25         14.03         2.62 o
   0  11   3        128.82        133.78         6.78 o
   1  11   3          0.01          0.00         0.76 o
   2  11   3         51.41         62.68         5.21 o
   3  11   3          2.75          0.22         0.87 o
   4  11   3          2.73          3.44         1.17 o
   5  11   3          4.32          3.63         4.28 o
   6  11   3          0.31          0.21         0.96 o
   7  11   3          1.18          2.58         1.90 o
   8  11   3          1.05          0.00         1.92 o
  -7  12   3          0.00          0.00         2.33 o
  -6  12   3          8.04         13.14         4.39 o
  -5  12   3          6.81          5.07         2.72 o
  -4  12   3          0.77          4.31         2.18 o
  -3  12   3         13.78          9.20         3.19 o
  -2  12   3         14.19          7.22         2.47 o
  -1  12   3         32.58         29.14         5.73 o
   0  12   3          7.46          1.92         1.59 o
   1  12   3         36.34         40.52         5.21 o
   2  12   3          6.05          1.14         1.49 o
   3  12   3          1.13          1.48         1.26 o
   4  12   3         11.98         13.79         3.42 o
   5  12   3          0.33          0.00         2.22 o
   6  12   3          0.39          2.07         1.77 o
   7  12   3          2.84          0.00         1.10 o
  -6  13   3          0.01          0.00         5.49 o
  -5  13   3          8.57         10.13         4.30 o
  -4  13   3          0.46          0.00         3.31 o
  -3  13   3         13.98         12.76         4.68 o
  -2  13   3          1.15          2.69         1.96 o
  -1  13   3         13.53         14.66         3.34 o
   0  13   3          0.01          0.56         0.75 o
   1  13   3          1.00          0.46         1.66 o
   2  13   3          0.46          1.55         1.16 o
   3  13   3          5.47          9.68         3.07 o
   4  13   3          1.05          1.75         1.89 o
   5  13   3          4.12          2.41         1.77 o
   6  13   3          0.71          1.78         1.65 o
  -5  14   3          0.48          2.10         2.60 o
  -4  14   3          1.57          2.87         3.81 o
  -3  14   3          0.00          0.00         2.77 o
  -2  14   3          0.00          3.59         1.93 o
  -1  14   3          0.11          1.30         1.56 o
   0  14   3          0.53          0.00         0.86 o
   1  14   3          0.01          0.00         0.91 o
   2  14   3          0.01          0.00         1.60 o
   3  14   3          0.03          6.41         4.98 o
   4  14   3          0.25          0.17         1.91 o
  -3  15   3          0.27          0.00         1.64 o
  -2  15   3         10.55         18.09         6.02 o
  -1  15   3          2.18          0.48         3.34 o
   0  15   3          0.34          0.99         2.25 o
   1  15   3          0.04          0.71         1.81 o
   2  15   3          0.00          0.00         1.78 o
   3  15   3          0.38          0.00         2.48 o
 -10   0   4         15.16          9.44         3.31 o
  -8   0   4         14.41          8.47         4.11 o
  -6   0   4        310.92        343.92        13.32 o
  -4   0   4        950.06       1211.56        16.59 o
  -2   0   4       3150.07       3137.83        47.51 o
   0   0   4       3850.47       3366.27        38.74 o
   2   0   4      14326.54      14268.23       125.90 o
   4   0   4        608.24        698.22        16.78 o
   6   0   4        463.91        521.31        37.68 o
   8   0   4          0.43          4.13         2.61 o
  10   0   4         14.63         22.00         8.35 o
 -11   1   4         14.35         19.12         4.90 o
 -10   1   4         10.62          8.42         2.24 o
  -9   1   4         22.23         16.94         4.48 o
  -8   1   4        187.97        178.45        10.54 o
  -7   1   4          3.57          3.09         0.85 o
  -6   1   4         67.53         66.14         2.90 o
  -5   1   4         22.99         15.32         1.34 o
  -4   1   4         31.94         23.85         1.85 o
  -3   1   4        182.47        161.07         5.70 o
  -2   1   4        129.83        131.14         3.72 o
  -1   1   4         25.58         27.26         1.42 o
   0   1   4       1174.89       1063.65        23.55 o
   1   1   4       1457.91       1444.69        17.20 o
   2   1   4        149.28        147.03         3.94 o
   3   1   4        286.71        305.66         6.31 o
   4   1   4        486.99        532.75        14.19 o
   5   1   4        623.69        666.84        19.68 o
   6   1   4        170.58        194.79         8.55 o
   7   1   4         20.52         16.70         2.19 o
   8   1   4          5.90          6.19         1.88 o
   9   1   4          2.51          2.88         1.52 o
  10   1   4          2.13          0.00         1.11 o
  11   1   4         22.84         29.74         7.50 o
 -11   2   4          0.25          0.00         0.90 o
 -10   2   4          0.66          3.89         2.12 o
  -9   2   4          9.69          7.80         1.94 o
  -8   2   4         47.49         50.21         5.58 o
  -7   2   4         21.51         21.67         3.41 o
  -6   2   4         33.25         34.09         2.48 o
  -5   2   4        165.38        175.91         6.83 o
  -4   2   4         65.74         71.26         4.62 o
  -3   2   4         63.19         71.98         3.07 o
  -2   2   4          4.88          4.53         0.69 o
  -1   2   4         19.83         24.29         1.46 o
   0   2   4       1263.27       1153.18        17.86 o
   1   2   4        288.96        256.86         5.43 o
   2   2   4          4.21          6.90         0.94 o
   3   2   4        384.51        375.67         9.43 o
   4   2   4          1.14          2.52         0.38 o
   5   2   4         20.04         25.88         2.23 o
   6   2   4          1.82          2.44         0.66 o
   7   2   4         16.46         21.66         2.18 o
   8   2   4         43.86         44.59         7.17 o
   9   2   4          7.45          7.46         2.76 o
  10   2   4          1.22          0.00         1.99 o
  11   2   4          0.35          0.57         2.03 o
 -11   3   4          1.59          2.92         2.34 o
 -10   3   4          6.50          5.55         2.16 o
  -9   3   4          0.10          1.43         2.42 o
  -8   3   4         65.15         55.80         6.28 o
  -7   3   4         28.70         35.99         5.69 o
  -6   3   4        146.82        149.94         9.02 o
  -5   3   4        111.62        115.26         5.45 o
  -4   3   4          7.27          5.81         1.22 o
  -3   3   4       1004.09       1211.05        62.80 o
  -2   3   4        630.10        512.32        10.22 o
  -1   3   4        689.02        625.68        17.79 o
   0   3   4         34.82         19.87         1.32 o
   1   3   4        135.56        104.24         3.24 o
   2   3   4        332.13        362.02         8.66 o
   3   3   4        168.45        202.01         6.74 o
   4   3   4         50.62         40.21         3.19 o
   5   3   4         58.91         62.38         3.53 o
   6   3   4          0.17          0.75         0.63 o
   7   3   4         51.30         49.89         3.64 o
   8   3   4          0.57          1.30         2.72 o
   9   3   4          4.73          9.37         4.09 o
  10   3   4          1.69          0.00         0.58 o
  11   3   4          0.01          1.50         2.56 o
 -11   4   4         23.31         26.94         6.79 o
 -10   4   4          0.01          0.25         1.85 o
  -9   4   4          1.12          3.03         2.08 o
  -8   4   4          0.75          0.96         0.96 o
  -7   4   4         82.22         95.69         7.94 o
  -6   4   4        188.18        194.10        12.96 o
  -5   4   4         25.99         24.27         2.15 o
  -4   4   4         59.19         69.99         4.10 o
  -3   4   4        215.39        199.73         6.30 o
  -2   4   4        246.08        232.66         6.35 o
  -1   4   4          6.17          7.82         1.09 o
   0   4   4         86.18         87.44         3.27 o
   1   4   4        175.31        153.56         4.96 o
   2   4   4         20.42         18.58         1.75 o
   3   4   4        789.45        877.78        23.93 o
   4   4   4        142.27        165.07         5.84 o
   5   4   4          0.40          0.04         0.24 o
   6   4   4          1.92          1.21         0.66 o
   7   4   4         28.19         33.09         4.07 o
   8   4   4         51.94         64.09         8.42 o
   9   4   4         20.79         23.15         9.22 o
  10   4   4          8.15         20.17         8.95 o
 -11   5   4         15.88         26.43         9.71 o
 -10   5   4          3.31          6.42         2.52 o
  -9   5   4         14.50         14.17         4.20 o
  -8   5   4         13.90         16.11         4.22 o
  -7   5   4        692.09        661.46        37.29 o
  -6   5   4          3.99          4.80         1.44 o
  -5   5   4          1.05          0.00         0.61 o
  -4   5   4          1.66          0.24         0.54 o
  -3   5   4        148.46        147.41         5.65 o
  -2   5   4        111.10         99.38         4.26 o
  -1   5   4       1450.55       1559.93        23.00 o
   0   5   4         29.85         35.74         2.42 o
   1   5   4        329.00        317.50         8.60 o
   2   5   4         62.60         70.24         4.15 o
   3   5   4        216.51        268.49         7.91 o
   4   5   4          0.87          0.07         0.34 o
   5   5   4        634.06        721.91        13.57 o
   6   5   4         25.53         20.77         2.18 o
   7   5   4          2.69          1.97         2.35 o
   8   5   4          0.00          0.00         3.10 o
   9   5   4          1.99          6.82         5.39 o
  10   5   4          0.88          0.00         4.71 o
 -10   6   4          0.02          1.17         1.08 o
  -9   6   4          9.47         10.86         3.99 o
  -8   6   4         68.61         80.45        13.17 o
  -7   6   4         20.65         23.69         6.73 o
  -6   6   4        834.07        813.72        40.94 o
  -5   6   4        216.52        155.41         6.19 o
  -4   6   4         22.33         19.67         2.20 o
  -3   6   4         35.75         43.02         2.46 o
  -2   6   4        271.76        245.14         5.79 o
  -1   6   4         98.07        105.70         5.86 o
   0   6   4        191.39        228.80         7.65 o
   1   6   4         35.99         49.74         3.15 o
   2   6   4         64.16         74.75         3.91 o
   3   6   4         14.90         19.81         2.08 o
   4   6   4         84.15        100.61         6.32 o
   5   6   4         13.32         12.82         1.88 o
   6   6   4          6.99          5.45         1.08 o
   7   6   4         26.59         30.32         8.16 o
   8   6   4         91.32        101.75        12.76 o
   9   6   4         16.33         23.09         9.12 o
  10   6   4          0.51          0.20         3.29 o
 -10   7   4          2.90          8.25         2.94 o
  -9   7   4          1.82          1.74         0.83 o
  -8   7   4          1.33          1.97         2.41 o
  -7   7   4         12.38         17.44         6.50 o
  -6   7   4        142.62        153.13        18.21 o
  -5   7   4         19.44         23.12         6.94 o
  -4   7   4         20.95         14.98         2.92 o
  -3   7   4          5.96          6.56         1.08 o
  -2   7   4         20.71         18.81         1.72 o
  -1   7   4        114.52        165.69         9.29 o
   0   7   4        387.27        400.08        10.86 o
   1   7   4          0.92          1.86         0.57 o
   2   7   4        615.79        668.69        16.41 o
   3   7   4         79.80         80.09         5.25 o
   4   7   4         43.53         52.65         6.08 o
   5   7   4          0.01          0.00         1.44 o
   6   7   4          0.29          0.00         0.62 o
   7   7   4         30.95         24.80         4.63 o
   8   7   4          1.22          6.81         3.84 o
   9   7   4          1.31          0.00         1.24 o
 -10   8   4          7.01          8.99         3.26 o
  -9   8   4          2.86          4.76         2.92 o
  -8   8   4          0.33          0.00         1.58 o
  -7   8   4         20.77         27.50         8.17 o
  -6   8   4          0.01          0.00         4.12 o
  -5   8   4          0.47          0.00         3.71 o
  -4   8   4          2.37          1.74         2.12 o
  -3   8   4         53.53         65.20         4.63 o
  -2   8   4         24.28         25.80         2.62 o
  -1   8   4         21.07         29.15         3.51 o
   0   8   4          0.67          0.32         0.48 o
   1   8   4          5.52          3.82         1.07 o
   2   8   4          1.27          0.85         0.84 o
   3   8   4          0.18          0.00         0.70 o
   4   8   4          3.49          1.75         1.62 o
   5   8   4          6.44          8.23         2.67 o
   6   8   4          0.02          3.27         3.75 o
   7   8   4          0.04          0.01         0.46 o
   8   8   4          3.08          7.02         3.09 o
   9   8   4          0.81          0.00         4.67 o
  -9   9   4          0.05          0.00         1.50 o
  -8   9   4          9.65         11.36         4.88 o
  -7   9   4         16.04         13.19         5.57 o
  -6   9   4          0.08          1.78         2.96 o
  -5   9   4          4.21          0.00         4.13 o
  -4   9   4          2.54          1.62         3.27 o
  -3   9   4         19.76         39.33         7.97 o
  -2   9   4        214.62        183.42         9.67 o
  -1   9   4          0.60          0.00         0.88 o
   0   9   4        203.66        205.76        13.81 o
   1   9   4         16.84         21.33         2.93 o
   2   9   4         16.90          9.64         2.16 o
   3   9   4          0.60          0.00         0.69 o
   4   9   4          1.53          1.88         1.58 o
   5   9   4          9.24         14.24         2.71 o
   6   9   4          2.58          0.00         1.89 o
   7   9   4          5.34          6.22         2.21 o
   8   9   4          1.85          3.85         2.95 o
   9   9   4          0.02          1.58         4.25 o
  -9  10   4          2.73          2.67         2.85 o
  -8  10   4          0.07          0.75         2.82 o
  -7  10   4          2.36          3.00         3.20 o
  -6  10   4          3.56         13.49         5.48 o
  -5  10   4          0.41          0.00         5.22 o
  -4  10   4        141.77        156.32        19.50 o
  -3  10   4          7.80          6.92         2.44 o
  -2  10   4         48.74         63.98         5.20 o
  -1  10   4          2.84          7.60         1.98 o
   0  10   4         92.22        100.32         7.35 o
   1  10   4         16.11         32.95         4.24 o
   2  10   4        231.05        251.60        13.01 o
   3  10   4          0.24          0.58         1.24 o
   4  10   4         46.92         55.73         5.67 o
   5  10   4          0.00          1.41         0.91 o
   6  10   4         69.44         91.94         9.93 o
   7  10   4          0.97          4.08         5.39 o
   8  10   4          0.24          0.00         3.82 o
  -8  11   4          0.23          0.00         2.20 o
  -7  11   4          0.13          0.00         6.84 o
  -6  11   4          0.90          0.00         2.33 o
  -5  11   4          5.36          0.00         4.29 o
  -4  11   4          0.54          0.00         4.07 o
  -3  11   4         22.41         25.05         5.49 o
  -2  11   4          0.00          0.73         0.79 o
  -1  11   4         22.44         15.79         2.93 o
   0  11   4          8.56         10.38         2.69 o
   1  11   4         88.41         98.79         7.17 o
   2  11   4          4.33          0.73         0.96 o
   3  11   4          3.15          1.01         0.83 o
   4  11   4          0.08          0.02         0.83 o
   5  11   4         18.94         16.10         4.18 o
   6  11   4          1.97          5.13         2.80 o
   7  11   4          0.43          0.67         1.80 o
  -7  12   4          1.76          0.77         1.41 o
  -6  12   4          1.88          0.00         1.27 o
  -5  12   4          0.01          2.27         2.12 o
  -4  12   4          0.00          5.25         3.31 o
  -3  12   4         25.96         17.88         4.45 o
  -2  12   4          1.67          2.16         3.86 o
  -1  12   4          0.11          1.59         0.72 o
   0  12   4          7.61         15.21         4.31 o
   1  12   4         21.54         24.94         3.74 o
   2  12   4          1.09          0.35         1.38 o
   3  12   4          9.54         13.02         2.89 o
   4  12   4          1.46         10.88         3.08 o
   5  12   4         11.57         14.63         8.75 o
   6  12   4          0.16          0.44         0.58 o
   7  12   4          0.17          0.00         1.24 o
  -6  13   4          4.04          4.30         2.60 o
  -5  13   4          0.41          0.74         5.25 o
  -4  13   4          2.90          6.25         3.34 o
  -3  13   4          0.20          0.00         4.11 o
  -2  13   4          1.42          0.82         1.32 o
  -1  13   4          0.63          1.79         5.44 o
   0  13   4          3.16          8.05         2.66 o
   1  13   4          3.62          1.98         1.31 o
   2  13   4         12.88         22.91         3.76 o
   3  13   4          2.22          1.31         1.45 o
   4  13   4          0.07          0.28         2.30 o
   5  13   4          2.80          7.93         3.94 o
   6  13   4          2.08          0.00         2.14 o
  -5  14   4          0.97          5.32         4.02 o
  -4  14   4          0.16          0.00         2.99 o
  -3  14   4          0.75          0.83         1.20 o
  -2  14   4          0.34          0.00         1.74 o
  -1  14   4          0.01          0.64         0.53 o
   0  14   4          0.07          0.00         1.48 o
   1  14   4          1.85          5.11         2.08 o
   2  14   4          0.27          0.46         2.78 o
   3  14   4          1.06          0.52         2.12 o
   4  14   4          0.21          0.88         2.69 o
  -3  15   4          1.43          1.46         5.57 o
  -2  15   4          5.61          6.12         6.21 o
  -1  15   4          3.32          2.59         2.57 o
   0  15   4          1.33          1.18         1.22 o
   1  15   4          0.36          0.35         1.27 o
   2  15   4          0.01          1.07         1.14 o
 -11   0   5         47.91         61.43        14.15 o
  -9   0   5         16.96         13.34         5.69 o
  -7   0   5          2.51          2.69         0.84 o
  -5   0   5          5.14         10.48         1.58 o
  -3   0   5      12359.77      14735.87       130.97 o
  -1   0   5        865.25        872.00        20.16 o
   1   0   5      20290.34      19964.30       173.89 o
   3   0   5       1238.61       1349.00        29.65 o
   5   0   5        137.62        148.52        14.44 o
   7   0   5        115.02        138.13        10.01 o
   9   0   5          2.83          5.18         3.78 o
  11   0   5          0.01          0.00         1.66 o
 -11   1   5          0.06          0.00         0.71 o
 -10   1   5          0.01          0.00         1.33 o
  -9   1   5         29.00         25.51         5.94 o
  -8   1   5         78.66         63.79         5.26 o
  -7   1   5          7.58          4.55         1.13 o
  -6   1   5          1.87          2.32         0.51 o
  -5   1   5          0.02          0.19         0.34 o
  -4   1   5         49.48         45.53         3.35 o
  -3   1   5        138.37        175.76         6.10 o
  -2   1   5         51.62         47.37         2.42 o
  -1   1   5         39.07         37.07         1.84 o
   0   1   5       2992.18       2948.20        25.76 o
   1   1   5       2590.00       2548.10        23.80 o
   2   1   5         21.62         18.17         1.67 o
   3   1   5          1.51          0.47         0.41 o
   4   1   5        243.28        276.84         8.01 o
   5   1   5         41.60         50.56         3.98 o
   6   1   5         16.62         14.77         2.22 o
   7   1   5          0.58          0.00         0.49 o
   8   1   5         10.18         11.25         3.14 o
   9   1   5          6.00         14.08         4.32 o
  10   1   5          1.93          2.72         2.82 o
  11   1   5          3.68          8.29         4.07 o
 -11   2   5          0.89          1.80         1.88 o
 -10   2   5          0.23          1.71         1.19 o
  -9   2   5         47.39         56.15         6.40 o
  -8   2   5         55.32         64.69         6.60 o
  -7   2   5         45.27         42.73         3.11 o
  -6   2   5          8.97          5.14         0.72 o
  -5   2   5         34.33         32.63         2.33 o
  -4   2   5        238.57        279.84        11.73 o
  -3   2   5         53.78         77.10         3.60 o
  -2   2   5         65.87         67.11         3.19 o
  -1   2   5        186.17        192.64         4.41 o
   0   2   5        913.36        875.90        18.48 o
   1   2   5         87.60         81.59         2.95 o
   2   2   5          5.38          4.37         0.61 o
   3   2   5         22.25         18.88         2.18 o
   4   2   5        527.18        630.89        14.06 o
   5   2   5          4.35          3.11         0.81 o
   6   2   5         71.65         66.05         4.75 o
   7   2   5          5.83          5.32         1.18 o
   8   2   5          0.76          0.49         1.35 o
   9   2   5          5.80          4.15         1.62 o
  10   2   5          1.67          3.93         2.81 o
 -11   3   5          4.93          8.15         3.06 o
 -10   3   5          3.53          3.95         2.53 o
  -9   3   5          1.03          1.23         1.35 o
  -8   3   5         37.28         33.97         4.82 o
  -7   3   5          0.22          0.00         1.11 o
  -6   3   5         44.47         40.89         3.10 o
  -5   3   5       2894.34       2866.88        48.66 o
  -4   3   5        895.72       1010.95        39.75 o
  -3   3   5       1657.35       1875.43        23.09 o
  -2   3   5         73.46         74.73         3.48 o
  -1   3   5       1021.77        982.54        19.61 o
   0   3   5        143.75        147.09         4.65 o
   1   3   5        111.55        125.70         5.58 o
   2   3   5        176.63        157.67         6.22 o
   3   3   5       1875.35       1868.31        24.65 o
   4   3   5        235.20        271.43         9.05 o
   5   3   5         67.28         85.30         3.98 o
   6   3   5          6.17          9.13         1.41 o
   7   3   5          2.83          2.94         0.92 o
   8   3   5          0.37          0.00         1.73 o
   9   3   5          1.83          1.44         2.95 o
  10   3   5          2.02          5.38         3.92 o
 -11   4   5          0.94          1.82         4.18 o
 -10   4   5          0.10          1.04         1.34 o
  -9   4   5          0.26          0.00         1.44 o
  -8   4   5         78.58         77.90         7.70 o
  -7   4   5         51.18         51.94         5.85 o
  -6   4   5         51.67         51.23         5.47 o
  -5   4   5         88.85         79.77         4.55 o
  -4   4   5         11.82          8.91         1.33 o
  -3   4   5        190.42        221.98         5.95 o
  -2   4   5        204.05        181.91         6.25 o
  -1   4   5          2.11          2.37         0.69 o
   0   4   5        123.07         92.30         3.79 o
   1   4   5         26.15         18.46         2.28 o
   2   4   5        173.66        164.96         6.30 o
   3   4   5       1311.79       1347.00        37.92 o
   4   4   5         85.08         71.59         4.44 o
   5   4   5         21.79         25.66         2.35 o
   6   4   5          1.15          0.33         0.45 o
   7   4   5          0.01          0.00         1.57 o
   8   4   5         43.65         46.67         7.54 o
   9   4   5         15.12          8.09         5.06 o
  10   4   5          2.74          4.23         3.76 o
 -11   5   5          5.48          9.37         4.35 o
 -10   5   5         19.66         22.53         5.76 o
  -9   5   5          7.78          5.79         3.10 o
  -8   5   5         37.25         42.94         7.35 o
  -7   5   5         79.38         95.99        17.54 o
  -6   5   5        845.68        890.61        30.30 o
  -5   5   5         14.33         11.10         1.71 o
  -4   5   5        226.83        248.24        15.85 o
  -3   5   5         45.06         57.04         3.71 o
  -2   5   5       2036.88       1960.21        51.08 o
  -1   5   5         10.31          9.04         2.09 o
   0   5   5         14.91         14.37         2.85 o
   1   5   5         37.53         37.46         2.38 o
   2   5   5        106.33        129.01         5.60 o
   3   5   5        134.72        134.76         8.56 o
   4   5   5         45.36         49.54         3.95 o
   5   5   5         14.22         16.81         1.69 o
   6   5   5          0.20          0.47         0.45 o
   7   5   5          2.33          4.14         2.16 o
   8   5   5         35.51         34.46         9.94 o
   9   5   5          0.54          0.00         1.76 o
  10   5   5         30.09         31.57        10.92 o
 -10   6   5         12.47         16.21         4.24 o
  -9   6   5         11.54         11.85         3.83 o
  -8   6   5         12.48         15.62         6.72 o
  -7   6   5         28.61         15.18         5.09 o
  -6   6   5        101.27         89.10        13.42 o
  -5   6   5         61.69         66.57        11.05 o
  -4   6   5          5.98         10.06         1.80 o
  -3   6   5        106.13        109.72         5.50 o
  -2   6   5        872.84        956.47        16.47 o
  -1   6   5        461.00        501.59        24.22 o
   0   6   5         52.19         41.97         3.11 o
   1   6   5         50.99         55.66         3.69 o
   2   6   5        158.11        147.38         6.56 o
   3   6   5        414.96        381.83        12.00 o
   4   6   5          9.73         17.82         2.40 o
   5   6   5          6.82          4.13         0.82 o
   6   6   5         21.44         15.55         2.06 o
   7   6   5          2.76          0.00         2.34 o
   8   6   5         14.99         23.80         8.44 o
   9   6   5         56.40         78.59        17.08 o
  10   6   5          4.58          2.52         3.18 o
 -10   7   5         11.62         20.00         4.68 o
  -9   7   5          0.29          0.00         2.44 o
  -8   7   5         10.35         14.69         6.71 o
  -7   7   5         10.15          8.61         3.99 o
  -6   7   5         22.75         18.77         6.06 o
  -5   7   5         64.58         62.64        11.45 o
  -4   7   5          2.93          2.39         0.71 o
  -3   7   5          9.87          6.48         1.15 o
  -2   7   5         23.55         25.46         3.91 o
  -1   7   5        115.66        145.96         7.98 o
   0   7   5          0.27          2.97         1.16 o
   1   7   5          0.96          0.00         0.63 o
   2   7   5         16.11         16.40         1.91 o
   3   7   5          0.24          0.19         1.31 o
   4   7   5          4.20          5.34         1.18 o
   5   7   5          1.42          0.00         1.06 o
   6   7   5          4.68          8.98         2.83 o
   7   7   5          0.37          0.00         2.45 o
   8   7   5          5.49         19.24         7.47 o
   9   7   5          0.90          0.00         1.25 o
  -9   8   5          0.26          1.41         2.61 o
  -8   8   5         17.61         36.29        10.10 o
  -7   8   5          0.08          4.70         3.83 o
  -6   8   5         20.50         22.29         6.82 o
  -5   8   5          9.29          5.73         2.26 o
  -4   8   5          5.19          3.46         2.02 o
  -3   8   5          2.42          3.33         1.72 o
  -2   8   5          4.67          3.76         1.49 o
  -1   8   5          4.03          6.08         1.18 o
   0   8   5        142.93        188.18         7.96 o
   1   8   5          1.83          2.56         0.79 o
   2   8   5         54.40         55.16         3.65 o
   3   8   5          6.67          2.52         2.57 o
   4   8   5          0.00          0.00         0.92 o
   5   8   5          6.08          6.14         2.06 o
   6   8   5         15.51         22.78         3.78 o
   7   8   5          0.85          0.00         2.39 o
   8   8   5          1.68          3.35         2.72 o
   9   8   5          0.77          0.00         5.34 o
  -9   9   5         28.71         32.66         7.80 o
  -8   9   5          3.67          3.58         0.95 o
  -7   9   5          2.75         17.38         7.55 o
  -6   9   5         30.45         42.37        10.67 o
  -5   9   5          3.46         16.16         6.11 o
  -4   9   5          2.30          3.90         2.79 o
  -3   9   5          2.27          3.74         3.02 o
  -2   9   5          3.74          9.60         1.88 o
  -1   9   5         88.11         83.20         7.47 o
   0   9   5         44.80         61.45         5.71 o
   1   9   5         44.54         30.47         3.22 o
   2   9   5         20.86         24.01         3.42 o
   3   9   5          1.28          0.67         0.67 o
   4   9   5          5.04          2.87         0.77 o
   5   9   5          5.26          5.04         1.45 o
   6   9   5          0.98          2.05         1.11 o
   7   9   5         12.60         10.32         6.39 o
   8   9   5          0.22          0.00         2.78 o
  -8  10   5          2.08          0.10         1.56 o
  -7  10   5          1.38          0.81         0.79 o
  -6  10   5          1.05         11.02         5.91 o
  -5  10   5         10.75          5.31         2.43 o
  -4  10   5          0.99          4.77         1.18 o
  -3  10   5        182.56        156.59        19.87 o
  -2  10   5          0.07          0.31         0.88 o
  -1  10   5         17.55         12.24         2.59 o
   0  10   5          8.88         10.18         1.96 o
   1  10   5        202.26        214.67        10.65 o
   2  10   5         91.28         90.06         7.09 o
   3  10   5          6.62          7.32         1.87 o
   4  10   5          0.05          0.00         1.28 o
   5  10   5          0.21          0.00         2.64 o
   6  10   5          1.53          0.79         1.05 o
   7  10   5          5.38         11.79         6.82 o
   8  10   5          0.00          0.06         0.94 o
  -8  11   5         10.91         26.65        11.09 o
  -7  11   5          0.24          0.00         2.38 o
  -6  11   5          0.19          0.00         3.44 o
  -5  11   5          0.02          7.44         5.53 o
  -4  11   5          7.50          9.48         5.37 o
  -3  11   5          0.02          0.00         5.22 o
  -2  11   5         58.42         60.08         8.44 o
  -1  11   5          5.93          2.25         1.20 o
   0  11   5         79.66         87.81         6.99 o
   1  11   5         24.25         27.84         3.99 o
   2  11   5          1.00          1.71         1.12 o
   3  11   5          1.27          0.00         0.97 o
   4  11   5          5.13          4.26         2.76 o
   5  11   5          0.59          0.00         2.95 o
   6  11   5         18.36         17.01         5.19 o
   7  11   5          0.02          0.90         2.87 o
  -7  12   5          0.96          1.78         1.90 o
  -6  12   5          0.09          2.71         4.72 o
  -5  12   5          2.11          1.64         2.49 o
  -4  12   5         22.50         37.03        10.86 o
  -3  12   5          0.12          1.22         2.41 o
  -2  12   5          3.90          2.87         2.24 o
  -1  12   5          2.09          4.74         2.50 o
   0  12   5         21.22         20.58         3.27 o
   1  12   5          5.29          4.69         1.72 o
   2  12   5         41.02         45.89         5.34 o
   3  12   5          0.64          2.53         1.22 o
   4  12   5          1.26          7.99         3.49 o
   5  12   5          0.45          0.00         2.13 o
   6  12   5          1.70          3.70         3.17 o
  -6  13   5          0.97          2.69         3.42 o
  -5  13   5          4.21          7.92         5.95 o
  -4  13   5          0.18          0.00         2.90 o
  -3  13   5          1.74          7.00         4.77 o
  -2  13   5          2.83          6.63         2.96 o
  -1  13   5          0.07          3.97         3.28 o
   0  13   5          0.74          0.97         0.68 o
   1  13   5          4.13          2.36         1.32 o
   2  13   5          0.51          0.00         0.61 o
   3  13   5          1.40          2.93         1.61 o
   4  13   5          0.90          0.00         1.00 o
   5  13   5          0.61          0.00         3.48 o
  -5  14   5          0.02          0.00         2.40 o
  -4  14   5          0.03          0.00         5.89 o
  -3  14   5          0.06          0.00         2.86 o
  -2  14   5          4.08          3.56         3.58 o
  -1  14   5          0.10          0.71         1.48 o
   0  14   5          0.55          0.00         1.28 o
   1  14   5          0.02          0.00         1.33 o
   2  14   5          1.15          0.00         1.34 o
   3  14   5          1.83          1.12         2.12 o
   4  14   5          1.80          3.52         2.65 o
  -2  15   5          4.32          0.20         2.02 o
  -1  15   5          0.52          0.00         1.32 o
   0  15   5          1.54          0.00         2.44 o
   1  15   5          0.00          0.00         1.25 o
   2  15   5          0.40          0.00         2.69 o
 -10   0   6         73.96         85.34        16.59 o
  -8   0   6         48.91         59.89         6.74 o
  -6   0   6         49.35         61.12         5.17 o
  -4   0   6       7381.50       7279.67       423.80 o
  -2   0   6       2831.58       2981.53        44.19 o
   0   0   6       1329.97       1224.93        25.70 o
   2   0   6       3855.36       3959.83        68.95 o
   4   0   6        905.80       1066.91        30.05 o
   6   0   6          6.14          8.67         3.65 o
   8   0   6          4.74          6.06         5.39 o
  10   0   6          0.03          1.09         0.91 o
 -11   1   6          0.96          0.82         0.74 o
 -10   1   6          3.67          2.43         1.83 o
  -9   1   6         47.07         51.05         8.65 o
  -8   1   6          0.62          0.00         0.44 o
  -7   1   6         14.58         18.18         1.71 o
  -6   1   6          8.91          5.84         1.00 o
  -5   1   6         10.86          9.82         1.40 o
  -4   1   6        125.19        124.59         6.01 o
  -3   1   6         53.69         61.58         3.85 o
  -2   1   6          0.36          0.15         0.25 o
  -1   1   6         82.85         96.58         4.27 o
   0   1   6         15.33         16.57         1.70 o
   1   1   6        824.54        834.55        15.52 o
   2   1   6        120.50        104.65         6.09 o
   3   1   6        549.34        544.38        13.08 o
   4   1   6        336.04        382.02        11.48 o
   5   1   6          6.30          6.62         1.28 o
   6   1   6         35.05         40.12         3.89 o
   7   1   6         26.79         23.42         2.98 o
   8   1   6         36.87         32.19         4.47 o
   9   1   6          1.65          4.02         1.82 o
  10   1   6          0.33          0.00         2.07 o
 -11   2   6         12.85         13.39         3.87 o
 -10   2   6          0.02          0.00         2.57 o
  -9   2   6         36.82         37.57         5.30 o
  -8   2   6          5.12          3.70         1.69 o
  -7   2   6         71.12         51.50         5.01 o
  -6   2   6          0.92          0.73         0.50 o
  -5   2   6        203.65        194.23         7.80 o
  -4   2   6          0.46          0.27         0.40 o
  -3   2   6         30.28         27.96         2.20 o
  -2   2   6         82.51         82.51         4.72 o
  -1   2   6        116.56        110.34         4.21 o
   0   2   6         66.77         77.50         3.83 o
   1   2   6        123.42        127.85         5.21 o
   2   2   6         57.34         61.54         4.09 o
   3   2   6        235.33        269.61         9.14 o
   4   2   6         10.38          9.63         1.67 o
   5   2   6        212.23        246.07         9.54 o
   6   2   6         27.55         20.93         2.79 o
   7   2   6         39.57         35.91         3.80 o
   8   2   6          5.35          5.42         2.09 o
   9   2   6          0.42          0.13         2.84 o
  10   2   6          1.74          4.81         2.93 o
 -11   3   6          3.48          4.71         3.73 o
 -10   3   6         52.46         73.66        11.17 o
  -9   3   6         15.64         18.64         3.99 o
  -8   3   6         49.74         39.61         5.45 o
  -7   3   6          4.35          0.69         0.88 o
  -6   3   6         97.01         82.85         5.64 o
  -5   3   6         12.27         14.77         2.44 o
  -4   3   6          6.25          2.78         1.00 o
  -3   3   6        289.82        320.10        10.91 o
  -2   3   6       2210.41       2487.15        76.28 o
  -1   3   6        932.11        836.57        17.71 o
   0   3   6         16.11         18.19         1.60 o
   1   3   6         59.40         66.35         3.24 o
   2   3   6        232.94        262.47        10.72 o
   3   3   6        227.91        237.89         8.75 o
   4   3   6          7.02          9.73         1.76 o
   5   3   6          0.25          0.27         0.40 o
   6   3   6          1.72          1.12         0.69 o
   7   3   6          1.85          1.20         0.63 o
   8   3   6          0.02          2.69         1.51 o
   9   3   6          2.01          7.95         3.42 o
  10   3   6          2.94          1.33         4.80 o
 -11   4   6          2.95          1.36         2.52 o
 -10   4   6         11.97         17.16         5.14 o
  -9   4   6          7.33          5.85         2.34 o
  -8   4   6          4.12          5.69         2.01 o
  -7   4   6          1.22          1.60         2.08 o
  -6   4   6        108.18        102.26         7.08 o
  -5   4   6        151.71        138.87         6.92 o
  -4   4   6         34.94         30.86         2.83 o
  -3   4   6         49.13         40.61         3.04 o
  -2   4   6         44.62         48.13         3.42 o
  -1   4   6         41.89         41.53         3.46 o
   0   4   6        198.14        184.43         7.72 o
   1   4   6         38.00         42.04         2.82 o
   2   4   6         10.14          5.80         0.91 o
   3   4   6         68.11         74.27         4.83 o
   4   4   6         10.74          9.26         1.64 o
   5   4   6          5.54          9.41         1.79 o
   6   4   6        104.04        100.32         8.35 o
   7   4   6          0.26          0.25         1.41 o
   8   4   6          5.57          5.95         2.76 o
   9   4   6         36.61         52.33        13.05 o
  10   4   6          1.97          1.61         2.57 o
 -10   5   6          1.43          0.00         1.13 o
  -9   5   6          7.57          5.86         2.68 o
  -8   5   6          0.04          1.30         2.27 o
  -7   5   6        490.45        583.67        33.63 o
  -6   5   6         23.59         28.42         3.54 o
  -5   5   6        219.00        192.56        11.22 o
  -4   5   6         31.49         25.15         4.39 o
  -3   5   6        203.19        226.97        10.30 o
  -2   5   6         83.53         99.78         6.50 o
  -1   5   6       1215.04       1296.55        28.20 o
   0   5   6          1.16          0.48         0.62 o
   1   5   6          5.94          3.69         0.88 o
   2   5   6         12.91         13.03         1.44 o
   3   5   6        207.53        224.16         8.20 o
   4   5   6         39.57         36.91         4.08 o
   5   5   6          4.04          4.17         0.80 o
   6   5   6          2.30          0.00         0.89 o
   7   5   6         21.81         23.89         4.03 o
   8   5   6          5.79          8.36         5.27 o
   9   5   6          4.03          6.20         4.40 o
  10   5   6          0.06          2.99         2.92 o
 -10   6   6         23.77         29.08        12.22 o
  -9   6   6         15.72         14.44         4.24 o
  -8   6   6          0.09          0.00         2.52 o
  -7   6   6         72.53         56.50        11.39 o
  -6   6   6         13.96         22.01         6.79 o
  -5   6   6         14.02         14.72         1.90 o
  -4   6   6          0.04          0.78         0.57 o
  -3   6   6        129.57        158.56         8.46 o
  -2   6   6        252.02        285.99        12.59 o
  -1   6   6        129.24        167.15         8.81 o
   0   6   6         15.77         30.49         3.81 o
   1   6   6        210.97        218.68        11.88 o
   2   6   6         37.96         46.24         3.09 o
   3   6   6         29.78         38.18         3.32 o
   4   6   6        194.24        222.17        10.37 o
   5   6   6         11.91          8.04         1.25 o
   6   6   6         13.31         14.37         2.33 o
   7   6   6          9.69         10.39         5.59 o
   8   6   6         46.87         64.66        14.47 o
   9   6   6         11.62         22.81         9.78 o
 -10   7   6          2.60          0.00         1.61 o
  -9   7   6          4.12          3.91         2.60 o
  -8   7   6          0.01          3.48         2.00 o
  -7   7   6          4.43          4.29         1.96 o
  -6   7   6         70.37         68.50        12.47 o
  -5   7   6         43.99         36.83         5.27 o
  -4   7   6         29.03         17.98         2.52 o
  -3   7   6         30.14         29.41         3.67 o
  -2   7   6        108.18         99.12         6.80 o
  -1   7   6          1.45          2.71         1.89 o
   0   7   6        179.70        188.85        10.52 o
   1   7   6         10.74         10.18         1.61 o
   2   7   6         37.49         40.86         3.54 o
   3   7   6        107.52         82.84         4.71 o
   4   7   6         14.06         18.08         2.76 o
   5   7   6         40.59         37.12         4.88 o
   6   7   6          7.11          8.35         2.11 o
   7   7   6          6.48         11.57         5.70 o
   8   7   6          2.75         13.46         7.06 o
   9   7   6          0.71          7.82         4.62 o
  -9   8   6         10.08         12.99         6.33 o
  -8   8   6          3.76          7.86         4.46 o
  -7   8   6         30.56         39.56        10.43 o
  -6   8   6          0.29          0.58         1.52 o
  -5   8   6         15.50         18.28         6.34 o
  -4   8   6         15.67         14.34         5.51 o
  -3   8   6         10.86         13.99         2.77 o
  -2   8   6          2.31          1.79         2.04 o
  -1   8   6         76.69         63.73         5.20 o
   0   8   6          8.35          9.23         1.92 o
   1   8   6         26.58         24.57         2.77 o
   2   8   6          0.44          0.70         0.88 o
   3   8   6         24.07         20.53         3.65 o
   4   8   6          6.43          4.47         2.80 o
   5   8   6          1.76          0.00         1.07 o
   6   8   6          9.39         13.14         6.35 o
   7   8   6          0.08          1.55         1.36 o
   8   8   6          1.60          0.00         1.51 o
   9   8   6          0.72          4.43         4.05 o
  -9   9   6          2.61          2.67         1.92 o
  -8   9   6          0.02          0.39         1.73 o
  -7   9   6          4.00          6.31         4.67 o
  -6   9   6          0.23          3.23         3.44 o
  -5   9   6          8.14         21.67         7.40 o
  -4   9   6         24.16         27.91         7.92 o
  -3   9   6          0.03          0.38         3.01 o
  -2   9   6         67.39         77.05         6.35 o
  -1   9   6         14.82         11.56         2.62 o
   0   9   6         22.55         32.21         3.88 o
   1   9   6        155.43        184.10         8.63 o
   2   9   6         63.29         79.64         6.72 o
   3   9   6          0.06          3.48         1.47 o
   4   9   6         25.02         33.69         6.65 o
   5   9   6          6.37          2.35         1.71 o
   6   9   6         31.47         23.78         9.14 o
   7   9   6          1.81          6.07         4.13 o
   8   9   6          1.09          0.00         4.21 o
  -8  10   6          0.03          0.00         1.90 o
  -7  10   6          3.28          0.00         4.20 o
  -6  10   6         21.60         25.02         8.21 o
  -5  10   6          0.08          0.00         5.09 o
  -4  10   6         52.74         64.99        13.45 o
  -3  10   6         17.97         15.35         3.91 o
  -2  10   6         29.55         33.73         6.36 o
  -1  10   6         14.29         16.78         2.96 o
   0  10   6         29.61         39.08         4.77 o
   1  10   6          7.40          8.27         2.18 o
   2  10   6        393.76        499.05        23.91 o
   3  10   6          7.75         13.31         2.93 o
   4  10   6          0.38          0.00         0.76 o
   5  10   6          6.28          8.79         3.42 o
   6  10   6          0.25          2.14         2.83 o
   7  10   6          0.03          4.97         4.02 o
   8  10   6          4.32          0.00         2.50 o
  -8  11   6          0.06          0.00         1.92 o
  -7  11   6          3.22          7.36         5.62 o
  -6  11   6          0.00          3.76         3.45 o
  -5  11   6          8.05          4.90         1.95 o
  -4  11   6         10.54         15.42         7.07 o
  -3  11   6          0.77          5.51         3.18 o
  -2  11   6          0.46          0.31         1.45 o
  -1  11   6          0.84          2.21         1.34 o
   0  11   6          5.73          7.59         2.29 o
   1  11   6        118.47        137.43         9.04 o
   2  11   6          1.79          1.29         1.43 o
   3  11   6         16.55         18.27         3.43 o
   4  11   6          1.15          2.84         1.16 o
   5  11   6          4.81          0.00         6.71 o
   6  11   6          0.52          0.00         1.40 o
   7  11   6          1.60          3.15         3.55 o
  -7  12   6          0.39          0.00         1.25 o
  -6  12   6          0.39          2.79         3.04 o
  -5  12   6         13.69          5.30         4.29 o
  -4  12   6          4.86          7.89         4.92 o
  -3  12   6          2.83          8.39         4.82 o
  -2  12   6          0.03          2.61         3.04 o
  -1  12   6          4.58          1.53         1.16 o
   0  12   6         13.54         13.69         2.74 o
   1  12   6          2.64          0.41         1.49 o
   2  12   6         13.99         15.31         3.27 o
   3  12   6          2.65          2.32         1.48 o
   4  12   6          1.01          1.76         2.60 o
   5  12   6          6.56         11.88         4.72 o
   6  12   6          0.83          5.67         5.28 o
  -6  13   6          0.07          0.00         1.94 o
  -5  13   6          0.43          0.00         2.71 o
  -4  13   6          8.15         11.91         6.52 o
  -3  13   6          0.55          5.23         4.80 o
  -2  13   6         12.49         20.18         7.41 o
  -1  13   6          2.89          1.90         4.78 o
   0  13   6          3.25          2.45         1.84 o
   1  13   6          0.34          2.00         2.23 o
   2  13   6          1.59          2.28         0.88 o
   3  13   6          0.56          0.00         1.04 o
   4  13   6          3.73          4.69         3.67 o
   5  13   6          0.99          0.00         0.72 o
  -4  14   6          0.00          0.15         2.34 o
  -3  14   6          1.48          0.00         2.99 o
  -2  14   6          0.12          1.02         4.87 o
  -1  14   6          1.17          5.85         2.85 o
   0  14   6          0.01          0.00         1.07 o
   1  14   6          0.35          0.28         1.40 o
   2  14   6          0.33          0.00         2.40 o
   3  14   6          0.40          0.24         1.84 o
  -2  15   6          0.02          0.00         3.28 o
  -1  15   6         11.47         18.94         6.49 o
   0  15   6          2.95          0.38         0.89 o
   1  15   6          0.38          0.00         1.30 o
 -11   0   7         25.78         59.86        15.14 o
  -9   0   7         37.53         48.23        12.65 o
  -7   0   7         47.75         69.33         6.12 o
  -5   0   7        412.38        437.99        18.13 o
  -3   0   7        442.28        539.05        29.25 o
  -1   0   7       7139.57       6766.82        78.77 o
   1   0   7         91.99         94.71         7.48 o
   3   0   7       1935.04       1916.47        38.56 o
   5   0   7         57.13         48.33         4.26 o
   7   0   7         68.05         67.42        12.03 o
   9   0   7          8.46          7.39         4.43 o
 -11   1   7          3.13          2.43         2.69 o
 -10   1   7         15.58         19.17         5.78 o
  -9   1   7          0.68          2.40         2.99 o
  -8   1   7         31.11         30.17         3.60 o
  -7   1   7         40.59         33.93         2.54 o
  -6   1   7          0.46          0.20         0.36 o
  -5   1   7         82.29         85.30         4.84 o
  -4   1   7         82.43         90.28         4.86 o
  -3   1   7          9.13          8.91         1.37 o
  -2   1   7        600.83        570.85        30.81 o
  -1   1   7        948.04        976.66        16.98 o
   0   1   7         13.06         13.82         1.67 o
   1   1   7        647.79        658.22        14.32 o
   2   1   7        727.66        627.75        14.38 o
   3   1   7         35.30         36.09         3.49 o
   4   1   7         58.81         73.39         4.39 o
   5   1   7          2.42          2.81         0.79 o
   6   1   7        193.40        177.81        10.01 o
   7   1   7        141.44        136.00         8.49 o
   8   1   7          6.75          8.11         2.68 o
   9   1   7          0.30          0.00         2.12 o
  10   1   7          1.64          0.75         2.65 o
 -11   2   7          2.78         13.12         5.45 o
 -10   2   7          1.36          1.49         2.01 o
  -9   2   7          1.15          0.28         1.12 o
  -8   2   7          8.71         10.47         2.29 o
  -7   2   7          8.64          6.21         0.99 o
  -6   2   7          6.54          8.78         1.17 o
  -5   2   7        173.25        164.98         7.59 o
  -4   2   7        171.81        195.47         7.66 o
  -3   2   7        106.05        113.27         6.04 o
  -2   2   7         28.84         35.12         3.17 o
  -1   2   7          5.28          5.99         1.02 o
   0   2   7       1309.05       1398.16        21.63 o
   1   2   7        521.95        495.85        15.26 o
   2   2   7        450.93        447.32        12.11 o
   3   2   7         27.91         23.86         2.77 o
   4   2   7        112.64        115.64         6.64 o
   5   2   7          4.26          5.26         1.34 o
   6   2   7          0.64          0.14         0.81 o
   7   2   7          0.36          0.81         0.84 o
   8   2   7         30.30         38.04         5.37 o
   9   2   7          2.31          0.37         3.33 o
  10   2   7          2.26          0.00         1.14 o
 -11   3   7          0.04          1.38         3.86 o
 -10   3   7          0.00          0.00         3.53 o
  -9   3   7          0.05          0.00         0.88 o
  -8   3   7        107.67         89.94         7.08 o
  -7   3   7         52.80         44.89         4.71 o
  -6   3   7         21.25         22.56         2.13 o
  -5   3   7         15.38         11.35         1.92 o
  -4   3   7         35.04         40.12         3.45 o
  -3   3   7          1.63          2.11         0.78 o
  -2   3   7         15.03         19.87         2.52 o
  -1   3   7         27.76         30.69         2.67 o
   0   3   7        804.27        834.85        26.12 o
   1   3   7       1263.92       1241.38        23.86 o
   2   3   7          2.87          2.28         0.52 o
   3   3   7          0.22          0.00         0.88 o
   4   3   7          6.87          5.24         2.35 o
   5   3   7          0.02          1.09         0.87 o
   6   3   7          0.26          0.75         0.40 o
   7   3   7          0.36          0.60         0.72 o
   8   3   7          1.12          0.56         1.40 o
   9   3   7          1.81          2.98         4.38 o
  10   3   7          0.12          2.31         3.32 o
 -11   4   7          7.55         17.60         5.93 o
 -10   4   7         11.62         17.35         5.44 o
  -9   4   7          2.31          1.99         1.25 o
  -8   4   7          0.69          0.38         1.21 o
  -7   4   7         15.10          8.91         2.00 o
  -6   4   7          0.49          0.22         0.85 o
  -5   4   7        146.03        142.42         5.82 o
  -4   4   7         14.74         11.02         1.63 o
  -3   4   7          0.26          1.67         1.08 o
  -2   4   7        354.64        384.33        13.18 o
  -1   4   7         23.73         31.41         3.06 o
   0   4   7          9.41         10.41         1.48 o
   1   4   7        363.91        390.84        15.96 o
   2   4   7          0.41          0.44         0.50 o
   3   4   7          1.33          0.30         0.61 o
   4   4   7        188.04        175.02         8.28 o
   5   4   7          6.17          7.74         1.66 o
   6   4   7         25.64         19.35         2.73 o
   7   4   7         24.57         26.32         4.40 o
   8   4   7          2.62          4.16         1.46 o
   9   4   7         67.40         75.53        16.17 o
  10   4   7         22.21         23.55        10.76 o
 -10   5   7         41.03         69.77        16.25 o
  -9   5   7          4.15          7.37         2.02 o
  -8   5   7          2.79          8.35         2.85 o
  -7   5   7          9.48         12.06         4.34 o
  -6   5   7       1228.78       1254.71        26.46 o
  -5   5   7         37.13         25.76         3.78 o
  -4   5   7         20.88         18.11         2.21 o
  -3   5   7         34.59         41.61         3.87 o
  -2   5   7        476.20        508.01        15.59 o
  -1   5   7          0.13          0.56         1.00 o
   0   5   7        913.67        903.87        21.41 o
   1   5   7          3.59          4.00         1.13 o
   2   5   7         28.09         26.84         2.57 o
   3   5   7          3.19          5.38         0.87 o
   4   5   7          0.87          1.61         0.84 o
   5   5   7         13.13         13.43         2.35 o
   6   5   7        139.03        141.11         8.00 o
   7   5   7          3.61          0.54         1.51 o
   8   5   7          7.08         10.94         3.55 o
   9   5   7          0.06          0.84         2.92 o
 -10   6   7          0.06          1.71         2.62 o
  -9   6   7          0.01          0.67         1.89 o
  -8   6   7          1.67          4.55         3.00 o
  -7   6   7        236.46        223.34        23.06 o
  -6   6   7          1.47          0.11         2.51 o
  -5   6   7        385.26        360.69        26.88 o
  -4   6   7         50.84         53.05        11.38 o
  -3   6   7          0.45          1.10         0.95 o
  -2   6   7         10.29         15.28         2.80 o
  -1   6   7          1.90          1.47         0.48 o
   0   6   7        112.16        111.84         7.53 o
   1   6   7        208.89        254.35        12.68 o
   2   6   7         10.77         12.32         1.73 o
   3   6   7          0.50          0.17         0.92 o
   4   6   7         70.70         97.05         4.02 o
   5   6   7         22.43         19.33         2.97 o
   6   6   7          2.57          3.67         2.42 o
   7   6   7          1.15          0.79         3.26 o
   8   6   7          0.69          0.00         6.06 o
   9   6   7         16.12         25.75         9.49 o
 -10   7   7          0.13          0.73         2.05 o
  -9   7   7          1.39          0.64         1.53 o
  -8   7   7          0.02          2.22         2.78 o
  -7   7   7         22.71         13.30         5.67 o
  -6   7   7         10.40         10.71         4.35 o
  -5   7   7        187.97        214.07        13.53 o
  -4   7   7          0.20          0.00         1.00 o
  -3   7   7          9.59         11.31         2.22 o
  -2   7   7         32.08         28.04         3.38 o
  -1   7   7         27.28         36.78         4.49 o
   0   7   7         16.41         15.30         2.96 o
   1   7   7         95.41         88.90         7.30 o
   2   7   7          0.25          0.12         1.11 o
   3   7   7         74.91         69.97        10.15 o
   4   7   7         28.51         28.39         3.85 o
   5   7   7         11.18          3.42         2.27 o
   6   7   7         14.72         14.99         3.23 o
   7   7   7          0.76          0.00         2.89 o
   8   7   7          0.90          6.25         4.00 o
   9   7   7          0.04          0.00         1.99 o
  -9   8   7          2.87          3.86         3.72 o
  -8   8   7          3.76          9.26         6.47 o
  -7   8   7          0.56          3.14         2.11 o
  -6   8   7          0.30          0.52         3.31 o
  -5   8   7          1.12          0.00         1.23 o
  -4   8   7         36.02         42.09         6.20 o
  -3   8   7         27.92         34.52         3.93 o
  -2   8   7         37.44         50.41         6.04 o
  -1   8   7          0.39          0.00         0.73 o
   0   8   7         25.66         20.98         3.46 o
   1   8   7         20.77         25.74         3.91 o
   2   8   7          6.28          4.05         2.48 o
   3   8   7          1.44          1.48         1.74 o
   4   8   7          0.30          2.33         2.65 o
   5   8   7          5.58          5.54         1.95 o
   6   8   7          1.98         13.73         6.95 o
   7   8   7          0.03          0.00         3.09 o
   8   8   7          0.74          0.00         5.47 o
  -9   9   7          4.78          5.03         3.75 o
  -8   9   7          2.38          2.51         5.15 o
  -7   9   7          2.63          4.64         3.53 o
  -6   9   7         56.90         75.02        14.58 o
  -5   9   7          0.02          0.00         3.42 o
  -4   9   7          0.94          0.00         3.65 o
  -3   9   7         13.87         14.26         2.75 o
  -2   9   7         17.46         22.04         3.35 o
  -1   9   7          6.93         10.53         2.08 o
   0   9   7          2.61          3.47         1.70 o
   1   9   7         80.30         72.17         7.05 o
   2   9   7         17.00         11.31         2.75 o
   3   9   7          0.21          0.03         2.06 o
   4   9   7          1.09          9.09         3.85 o
   5   9   7          0.87          0.00         4.07 o
   6   9   7          7.48          5.50         4.27 o
   7   9   7          4.15         11.08         6.46 o
   8   9   7          0.34          7.40         5.77 o
  -8  10   7          2.17          6.09         5.28 o
  -7  10   7          0.07          2.01         4.67 o
  -6  10   7          0.51          1.02         0.82 o
  -5  10   7          1.23          7.46         6.10 o
  -4  10   7         12.43         13.14         5.67 o
  -3  10   7        111.82         79.62         8.22 o
  -2  10   7         16.79         17.55         2.99 o
  -1  10   7         64.62         94.46         7.15 o
   0  10   7          2.55          0.85         1.04 o
   1  10   7         57.74         71.20         6.45 o
   2  10   7          0.28          6.13         2.49 o
   3  10   7         91.76        111.71         9.54 o
   4  10   7          1.64          1.08         2.23 o
   5  10   7         33.40         37.04        10.80 o
   6  10   7          0.40          0.00         5.20 o
   7  10   7          3.74         14.10         7.91 o
  -7  11   7          0.47          5.15         4.98 o
  -6  11   7          3.20          2.03         0.92 o
  -5  11   7          0.22         10.05         5.56 o
  -4  11   7         12.18         23.04         8.43 o
  -3  11   7          1.73          0.00         3.32 o
  -2  11   7          4.11          4.47         2.87 o
  -1  11   7          2.18          1.98         3.03 o
   0  11   7         21.42         11.71         2.75 o
   1  11   7          4.26          6.75         2.84 o
   2  11   7         50.35         57.06         6.97 o
   3  11   7          2.35          6.56         3.15 o
   4  11   7          1.96          0.25         3.66 o
   5  11   7          0.08          0.00         2.36 o
   6  11   7          3.10          0.00         1.68 o
   7  11   7          3.49          2.31         2.20 o
  -7  12   7          0.68          5.37         5.42 o
  -6  12   7          0.10          4.29         5.06 o
  -5  12   7          5.83          0.00         5.18 o
  -4  12   7          1.27          4.50         4.07 o
  -3  12   7          1.81          0.04         1.73 o
  -2  12   7         24.83         35.79         7.86 o
  -1  12   7          0.30          0.00         1.86 o
   0  12   7          1.59          2.55         1.72 o
   1  12   7         13.31          2.78         5.28 o
   2  12   7          2.19          0.10         0.53 o
   3  12   7          0.22          0.00         2.74 o
   4  12   7          2.78          3.93         2.46 o
   5  12   7          0.20          9.66         5.40 o
   6  12   7          2.61          0.00         6.05 o
  -5  13   7          4.83         11.26         7.11 o
  -4  13   7          0.05          2.45         5.18 o
  -3  13   7          0.01          0.00         3.46 o
  -2  13   7          0.52          2.26         3.00 o
  -1  13   7          0.07          0.00         8.25 o
   0  13   7          1.11          1.47         2.31 o
   1  13   7          0.22          3.08         1.53 o
   2  13   7          2.54          1.49         0.58 o
   3  13   7          4.13          1.31         1.40 o
   4  13   7          2.16          2.28         2.08 o
   5  13   7          0.07          1.13         3.07 o
  -4  14   7          0.23          2.04         2.18 o
  -3  14   7          0.13          1.28         1.61 o
  -2  14   7          0.00          1.07         3.68 o
  -1  14   7          0.44          1.54         2.11 o
   0  14   7          0.15          0.62         3.00 o
   1  14   7          0.11          0.00         4.35 o
   2  14   7          0.44          0.00         1.21 o
 -10   0   8         72.99         95.83        19.05 o
  -8   0   8        568.78        431.21        33.94 o
  -6   0   8         37.79         41.15         5.35 o
  -4   0   8        116.21        124.78         9.62 o
  -2   0   8       2559.06       2562.61        45.36 o
   0   0   8        391.80        410.91        31.25 o
   2   0   8       2599.84       2566.29       104.72 o
   4   0   8         72.05         71.30         5.40 o
   6   0   8          0.72          0.52         1.50 o
   8   0   8         23.38         39.86        10.62 o
  10   0   8          0.90          4.65         5.69 o
 -11   1   8          0.70          1.34         1.39 o
 -10   1   8          4.58          5.36         3.71 o
  -9   1   8          0.00          2.62         1.93 o
  -8   1   8         41.40         38.69         4.45 o
  -7   1   8         39.85         36.53         2.82 o
  -6   1   8          0.33          0.33         0.46 o
  -5   1   8          1.03          0.80         0.53 o
  -4   1   8        127.13        126.84         7.77 o
  -3   1   8        228.68        213.25         8.97 o
  -2   1   8         48.90         42.94         3.41 o
  -1   1   8        188.46        209.97         7.25 o
   0   1   8        600.54        600.76        12.02 o
   1   1   8       2322.66       2236.31        34.23 o
   2   1   8        989.54       1047.32        22.76 o
   3   1   8         18.16         21.87         2.82 o
   4   1   8          1.11          1.10         0.61 o
   5   1   8          3.30          1.67         1.24 o
   6   1   8         13.42         16.42         2.73 o
   7   1   8          0.97          0.60         0.88 o
   8   1   8          5.33          8.12         3.00 o
   9   1   8          4.43         10.59         5.17 o
  10   1   8          0.39          4.81         3.25 o
 -11   2   8          0.01          0.00         5.91 o
 -10   2   8          0.85          0.00         2.95 o
  -9   2   8          1.32          2.69         2.19 o
  -8   2   8          0.02          0.00         0.57 o
  -7   2   8        116.73        104.61         5.05 o
  -6   2   8          6.47          4.37         1.30 o
  -5   2   8         47.01         47.28         4.87 o
  -4   2   8         79.04         72.88         5.93 o
  -3   2   8        149.47        139.45         6.96 o
  -2   2   8         16.49         20.53         2.19 o
  -1   2   8        545.84        593.70        12.69 o
   0   2   8         74.74         74.03         4.25 o
   1   2   8         77.94         85.64         5.02 o
   2   2   8        212.21        220.91         8.96 o
   3   2   8         40.27         39.64         3.77 o
   4   2   8         21.13         25.95         3.19 o
   5   2   8         18.00         17.99         2.54 o
   6   2   8         10.86          9.11         1.93 o
   7   2   8         31.55         21.72         3.55 o
   8   2   8          0.13          2.18         1.47 o
   9   2   8          2.28          1.87         1.84 o
  10   2   8          0.13          0.52         1.82 o
 -11   3   8          1.88          0.40         2.57 o
 -10   3   8          8.61          3.17         4.35 o
  -9   3   8          8.39         13.43         3.46 o
  -8   3   8         35.95         24.33         3.80 o
  -7   3   8        136.30        108.42         7.69 o
  -6   3   8          0.87          0.00         0.71 o
  -5   3   8         25.03         19.45         2.19 o
  -4   3   8        558.45        529.17        33.08 o
  -3   3   8          2.19          2.78         0.76 o
  -2   3   8        147.23        163.69         7.71 o
  -1   3   8        323.81        393.92        13.09 o
   0   3   8       1126.97       1151.46        26.28 o
   1   3   8         81.77         93.27         6.51 o
   2   3   8          9.36         12.27         2.11 o
   3   3   8         27.61         20.49         2.73 o
   4   3   8         60.90         68.00         5.31 o
   5   3   8          2.96          1.03         0.54 o
   6   3   8          1.60          0.31         0.81 o
   7   3   8          0.39          0.03         0.82 o
   8   3   8          7.43          5.29         1.98 o
   9   3   8          2.03          0.83         2.19 o
  10   3   8          0.01          0.00         3.98 o
 -10   4   8          7.76          8.93         6.19 o
  -9   4   8          0.54          0.00         0.94 o
  -8   4   8         13.65         13.06         3.02 o
  -7   4   8         24.28         21.00         3.43 o
  -6   4   8          0.50          0.00         0.84 o
  -5   4   8        200.75        186.25        15.05 o
  -4   4   8          0.15          2.94         1.04 o
  -3   4   8         34.04         41.60         4.02 o
  -2   4   8        343.77        391.19        13.97 o
  -1   4   8         23.44         28.52         2.80 o
   0   4   8          3.33          3.26         1.05 o
   1   4   8         25.28         26.68         2.67 o
   2   4   8          2.81          1.55         0.80 o
   3   4   8         11.09          8.50         1.75 o
   4   4   8         47.86         55.59         4.79 o
   5   4   8         41.67         48.00         4.59 o
   6   4   8         11.15          5.75         1.59 o
   7   4   8         15.18         16.64         3.50 o
   8   4   8          3.63          4.59         1.94 o
   9   4   8          6.51          3.32         2.95 o
 -10   5   8          2.85          6.35         3.20 o
  -9   5   8         11.21         18.75         3.80 o
  -8   5   8          0.02          0.00         0.85 o
  -7   5   8         19.14         23.69         4.21 o
  -6   5   8          0.47          5.00         1.68 o
  -5   5   8        728.83        648.97        46.73 o
  -4   5   8         68.46         67.75         4.81 o
  -3   5   8        195.00        243.41        11.52 o
  -2   5   8         23.91         27.57         3.19 o
  -1   5   8        403.48        466.05        15.70 o
   0   5   8         82.78         93.87         6.05 o
   1   5   8          4.61          4.18         1.12 o
   2   5   8          9.95          7.24         1.29 o
   3   5   8         20.62         19.81         2.82 o
   4   5   8         25.49         30.20         3.62 o
   5   5   8         44.51         52.31         4.87 o
   6   5   8          2.63          2.38         1.06 o
   7   5   8          0.70          0.00         2.13 o
   8   5   8          1.69          0.94         2.83 o
   9   5   8         22.11         29.21        11.20 o
 -10   6   8         28.20         30.96         7.05 o
  -9   6   8         33.45         26.02         5.38 o
  -8   6   8         18.29         28.57         6.65 o
  -7   6   8          4.77          0.00         0.87 o
  -6   6   8         64.17         60.87         5.42 o
  -5   6   8         49.78         53.13         5.00 o
  -4   6   8          0.10          1.43         1.25 o
  -3   6   8         53.47         57.06         5.63 o
  -2   6   8        441.30        420.01        21.89 o
  -1   6   8        217.22        240.67        15.66 o
   0   6   8          7.19          2.25         1.48 o
   1   6   8         66.32         67.66         4.85 o
   2   6   8        169.81        184.34        13.00 o
   3   6   8          1.84          0.15         0.39 o
   4   6   8        147.29        171.69        11.19 o
   5   6   8          4.01          7.71         1.86 o
   6   6   8          0.18          0.00         1.18 o
   7   6   8          2.07          3.88         2.17 o
   8   6   8          2.25          0.31         4.30 o
   9   6   8          2.63         15.99         8.38 o
  -9   7   8          2.46          0.79         1.45 o
  -8   7   8          0.41          0.00         2.05 o
  -7   7   8         10.99         13.32         5.73 o
  -6   7   8         19.47         16.33         4.29 o
  -5   7   8          0.53          1.50         0.99 o
  -4   7   8        169.68        171.86         9.04 o
  -3   7   8         14.77         15.66         2.61 o
  -2   7   8         25.86         23.97         3.72 o
  -1   7   8          1.21          1.41         0.44 o
   0   7   8         26.15         21.96         3.45 o
   1   7   8          0.05          0.00         1.39 o
   2   7   8         20.63         18.39         3.70 o
   3   7   8          2.49          0.68         1.44 o
   4   7   8          2.69          2.50         0.45 o
   5   7   8          5.01          7.53         2.27 o
   6   7   8          6.15          5.30         2.00 o
   7   7   8          0.26          0.00         1.77 o
   8   7   8          7.16          3.41         3.42 o
   9   7   8          0.25          0.91         3.39 o
  -9   8   8          0.51          0.62         2.33 o
  -8   8   8          0.34          3.42         3.98 o
  -7   8   8         19.34         29.28         8.95 o
  -6   8   8          2.77          3.50         4.38 o
  -5   8   8         17.31         13.14         3.41 o
  -4   8   8          6.95          6.87         1.62 o
  -3   8   8          0.85          0.00         0.78 o
  -2   8   8         20.06         21.62         3.24 o
  -1   8   8          7.46          7.46         2.13 o
   0   8   8          3.55          3.25         1.51 o
   1   8   8         91.72        112.70        12.85 o
   2   8   8          2.57          1.24         2.59 o
   3   8   8          1.08          1.67         1.52 o
   4   8   8          0.94          3.90         3.54 o
   5   8   8          2.03          0.00         1.19 o
   6   8   8          6.85          2.00         1.80 o
   7   8   8          0.83          0.36         0.45 o
   8   8   8          0.03          1.85         2.54 o
  -9   9   8          0.74          2.48         4.41 o
  -8   9   8         31.78         44.35        12.39 o
  -7   9   8         11.59         15.62         6.33 o
  -6   9   8          8.89          8.92         5.02 o
  -5   9   8          3.08          2.23         1.59 o
  -4   9   8          0.76          0.29         1.28 o
  -3   9   8         11.16         20.42         3.15 o
  -2   9   8         28.83         33.18         4.21 o
  -1   9   8          0.17          0.01         1.36 o
   0   9   8         10.38         10.02         2.44 o
   1   9   8          2.66          0.00         1.69 o
   2   9   8         71.75         85.24        10.04 o
   3   9   8          1.25          1.21         1.58 o
   4   9   8          6.83          6.59         2.85 o
   5   9   8          5.36         13.22         3.34 o
   6   9   8          0.56          0.00         1.07 o
   7   9   8          1.08          3.77         4.04 o
   8   9   8          2.73          2.61         3.53 o
  -8  10   8          3.66         12.85         7.23 o
  -7  10   8          0.12          6.90         5.10 o
  -6  10   8          0.00          2.05         3.01 o
  -5  10   8          3.67          0.78         1.40 o
  -4  10   8          2.38          0.00         2.21 o
  -3  10   8          4.98          4.11         1.44 o
  -2  10   8         44.57         45.43         5.05 o
  -1  10   8          0.34          0.62         1.09 o
   0  10   8          9.88          9.17         3.06 o
   1  10   8          4.86          6.41         2.74 o
   2  10   8        101.43        143.11        11.00 o
   3  10   8         25.62         23.89         6.95 o
   4  10   8          4.59          2.58         2.41 o
   5  10   8          1.20          0.51         0.54 o
   6  10   8          1.28          0.84         3.34 o
   7  10   8          0.13          0.00         2.50 o
  -7  11   8         10.63         13.58         6.17 o
  -6  11   8          0.01          0.00         4.10 o
  -5  11   8          4.92          6.74         3.23 o
  -4  11   8          0.00          0.00         3.65 o
  -3  11   8         19.26         17.63         5.33 o
  -2  11   8          0.22          0.00         0.90 o
  -1  11   8         32.89         43.98         5.80 o
   0  11   8          2.06          5.37         1.79 o
   1  11   8         78.22        102.38         8.25 o
   2  11   8         18.32         24.19         4.73 o
   3  11   8          2.92          2.48         4.04 o
   4  11   8          0.19          1.05         1.59 o
   5  11   8          1.37          0.00         3.53 o
   6  11   8          1.35          0.00         2.49 o
  -6  12   8          1.64          0.00         3.91 o
  -5  12   8          0.22          0.00         3.79 o
  -4  12   8          8.47         10.99         4.60 o
  -3  12   8         20.21         29.85         7.44 o
  -2  12   8          4.85         11.00         4.31 o
  -1  12   8          0.03          0.00         2.84 o
   0  12   8          0.06          4.93         3.19 o
   1  12   8         12.58         18.50         4.09 o
   2  12   8          6.79          8.25         3.34 o
   3  12   8         19.41         13.37         4.36 o
   4  12   8          0.37          1.67         1.14 o
   5  12   8          0.93          6.12         4.83 o
  -5  13   8          0.07          1.64         1.18 o
  -4  13   8          1.35         10.16         4.23 o
  -3  13   8          0.00          1.52         5.80 o
  -2  13   8          1.81          0.36         2.33 o
  -1  13   8          6.06         11.41         4.97 o
   0  13   8          0.11          3.21         2.80 o
   1  13   8          1.03          0.18         2.21 o
   2  13   8          0.03          0.41         0.55 o
   3  13   8          2.04          0.60         1.11 o
   4  13   8          0.01          1.34         1.80 o
  -3  14   8          0.02          0.00         5.36 o
  -2  14   8          0.01          0.00         3.37 o
  -1  14   8          3.40          5.90         3.55 o
   0  14   8          0.50          0.00         2.60 o
   1  14   8          0.01          0.00         0.55 o
   2  14   8          0.06          0.52         1.91 o
 -11   0   9          0.01         15.04         8.94 o
  -9   0   9        239.15        257.71        30.31 o
  -7   0   9         22.55         25.99         4.68 o
  -5   0   9        919.02        755.59        36.86 o
  -3   0   9        530.13        495.06        18.18 o
  -1   0   9       1744.16       1916.43        43.33 o
   1   0   9        243.05        249.40        14.97 o
   3   0   9       1715.43       1900.27        45.00 o
   5   0   9          1.42          3.38         1.91 o
   7   0   9          6.90          6.03         2.48 o
   9   0   9          0.33          0.00         1.68 o
 -11   1   9          5.58          6.21         3.21 o
 -10   1   9          6.81          7.30         3.02 o
  -9   1   9          2.14          0.00         3.82 o
  -8   1   9         22.29         27.81         4.61 o
  -7   1   9        124.38        116.74         5.80 o
  -6   1   9         34.21         41.82         4.40 o
  -5   1   9          0.01          0.00         1.36 o
  -4   1   9          1.76          1.13         0.52 o
  -3   1   9         88.52         85.60         5.78 o
  -2   1   9          3.66          1.50         1.01 o
  -1   1   9         33.22         46.99         3.61 o
   0   1   9          9.62          6.55         1.25 o
   1   1   9         11.44         16.68         2.42 o
   2   1   9       1034.23       1096.81        21.73 o
   3   1   9        832.97        852.74        22.74 o
   4   1   9          1.73          2.08         1.16 o
   5   1   9          3.84          0.50         0.78 o
   6   1   9          1.51          1.31         1.02 o
   7   1   9          3.55          4.62         2.20 o
   8   1   9         27.32         33.97         7.12 o
   9   1   9          8.31         16.76         7.64 o
  10   1   9          0.00          0.00         1.97 o
 -11   2   9          0.00          0.01         1.32 o
 -10   2   9          1.00          0.00         2.79 o
  -9   2   9          0.71          0.00         5.00 o
  -8   2   9          7.09          8.37         2.03 o
  -7   2   9         24.62         20.89         2.14 o
  -6   2   9         86.19         89.11         5.25 o
  -5   2   9         34.61         35.49         3.71 o
  -4   2   9        132.57        142.86         7.61 o
  -3   2   9         26.73         24.24         3.08 o
  -2   2   9        140.23        135.39         6.41 o
  -1   2   9         80.07         70.54         4.48 o
   0   2   9        546.09        583.27        17.53 o
   1   2   9          9.81          5.00         2.04 o
   2   2   9         99.94         91.35        10.56 o
   3   2   9          8.54          6.23         2.12 o
   4   2   9          1.71          0.13         0.87 o
   5   2   9         20.72         11.28         2.49 o
   6   2   9          0.10          0.00         1.01 o
   7   2   9          0.02          0.19         1.35 o
   8   2   9         19.58         23.17         4.57 o
   9   2   9          0.36          1.96         2.41 o
 -10   3   9          0.00          0.43         2.85 o
  -9   3   9        140.97        145.89        11.72 o
  -8   3   9         97.40         92.80         7.59 o
  -7   3   9        134.94         93.70         7.37 o
  -6   3   9         43.28         40.99         4.30 o
  -5   3   9         26.92         38.35         4.78 o
  -4   3   9        194.76        172.46         8.75 o
  -3   3   9          0.42          1.16         1.17 o
  -2   3   9         91.80         85.20         6.61 o
  -1   3   9        647.84        614.19        14.02 o
   0   3   9        211.95        265.52        10.37 o
   1   3   9         46.10         56.42         3.72 o
   2   3   9         31.03         25.82         3.39 o
   3   3   9          0.12          3.91         1.40 o
   4   3   9         53.57         56.84         5.12 o
   5   3   9          0.05          0.44         1.16 o
   6   3   9         12.87          9.23         1.90 o
   7   3   9          6.61          7.54         1.70 o
   8   3   9          1.67          2.01         1.25 o
   9   3   9          2.28          0.83         3.09 o
 -10   4   9          3.80          7.58         4.48 o
  -9   4   9          3.15          1.94         2.05 o
  -8   4   9          0.13          1.99         1.04 o
  -7   4   9          6.87          4.58         1.69 o
  -6   4   9         36.32         38.93         4.30 o
  -5   4   9         35.53         39.55         4.17 o
  -4   4   9         22.84         25.00         3.30 o
  -3   4   9         19.07         17.10         2.61 o
  -2   4   9         56.57         70.05         5.19 o
  -1   4   9        165.75        205.46        12.82 o
   0   4   9         29.86         42.79         3.82 o
   1   4   9         34.06         32.44         3.68 o
   2   4   9        120.85        133.33        10.51 o
   3   4   9         32.83         37.76         4.09 o
   4   4   9          0.04          1.13         1.66 o
   5   4   9        109.13        139.65         8.39 o
   6   4   9          3.24          1.95         1.30 o
   7   4   9         45.32         48.28         6.33 o
   8   4   9          0.93          0.00         1.32 o
   9   4   9          4.21         21.49         8.83 o
 -10   5   9         49.26         63.91        10.93 o
  -9   5   9          1.25          0.77         1.22 o
  -8   5   9         48.80         56.06         6.71 o
  -7   5   9          1.36          0.00         1.66 o
  -6   5   9        722.42        762.26        24.02 o
  -5   5   9         26.34         31.33         4.10 o
  -4   5   9        313.05        346.00        12.67 o
  -3   5   9         18.85         23.35         3.10 o
  -2   5   9        124.63        143.00         7.76 o
  -1   5   9         64.08         75.32         8.79 o
   0   5   9        445.73        478.48        16.53 o
   1   5   9         26.56         20.61         5.31 o
   2   5   9         26.44         29.98         3.44 o
   3   5   9          0.65          0.00         1.02 o
   4   5   9          0.06          0.49         1.17 o
   5   5   9         22.04         26.11         3.58 o
   6   5   9         14.03         17.64         2.99 o
   7   5   9          6.28          7.32         3.49 o
   8   5   9          5.53          5.31         2.56 o
   9   5   9          3.91          6.95         5.80 o
 -10   6   9          6.84          5.93         4.57 o
  -9   6   9         12.12         10.35         3.06 o
  -8   6   9          7.07          5.54         3.46 o
  -7   6   9         10.73         12.61         3.28 o
  -6   6   9         31.35         22.74         3.34 o
  -5   6   9          1.90          0.17         0.63 o
  -4   6   9        164.67        162.50         8.02 o
  -3   6   9         74.60         70.12         6.52 o
  -2   6   9         42.82         38.53         4.83 o
  -1   6   9         71.55         94.30         7.54 o
   0   6   9         23.44         31.87         4.66 o
   1   6   9         35.03         29.41         3.29 o
   2   6   9          2.06          2.46         0.70 o
   3   6   9         80.06         88.67         6.60 o
   4   6   9         15.98         25.70         3.71 o
   5   6   9         51.39         48.88         5.09 o
   6   6   9          0.10          2.34         1.17 o
   7   6   9          0.11          0.09         2.30 o
   8   6   9          0.75          0.97         1.21 o
   9   6   9          9.32          0.05         3.60 o
  -9   7   9          4.73          5.00         2.37 o
  -8   7   9          1.25          0.24         3.84 o
  -7   7   9          1.05          1.30         1.95 o
  -6   7   9         31.24         35.16         7.67 o
  -5   7   9        125.59        129.29         9.82 o
  -4   7   9         95.48        104.42         7.33 o
  -3   7   9          6.91          7.67         2.06 o
  -2   7   9        132.36        150.64         9.75 o
  -1   7   9          1.00          0.93         0.80 o
   0   7   9         11.69         10.90         2.66 o
   1   7   9          4.63          4.31         1.83 o
   2   7   9          0.05          0.00         0.38 o
   3   7   9          8.20         14.35         3.04 o
   4   7   9          4.83          2.77         1.22 o
   5   7   9          6.06          7.56         2.38 o
   6   7   9         38.29         39.38         5.65 o
   7   7   9          4.24          4.52         1.96 o
   8   7   9          0.60          0.00         3.82 o
  -9   8   9          0.27          0.00         2.13 o
  -8   8   9         11.59         19.36         5.46 o
  -7   8   9          0.85          2.90         2.43 o
  -6   8   9         44.58         78.63        10.91 o
  -5   8   9         14.53         15.51         3.34 o
  -4   8   9         12.76          9.54         2.02 o
  -3   8   9         14.76         16.67         3.08 o
  -2   8   9         14.60         13.00         3.06 o
  -1   8   9          6.11          4.84         1.30 o
   0   8   9         14.76         17.81         3.48 o
   1   8   9         15.00         18.35         4.39 o
   2   8   9          0.55          0.00         2.70 o
   3   8   9          2.94          2.79         3.42 o
   4   8   9          1.71          1.23         0.81 o
   5   8   9          6.29          6.71         2.17 o
   6   8   9          1.99          3.65         2.15 o
   7   8   9          1.61          3.80         2.82 o
   8   8   9          0.03          0.00         4.37 o
  -8   9   9          0.84          1.15         5.29 o
  -7   9   9          0.22          1.21         1.94 o
  -6   9   9         28.32         27.75         6.49 o
  -5   9   9          0.01          0.47         1.40 o
  -4   9   9          6.89          4.09         1.49 o
  -3   9   9        144.03        164.27        14.48 o
  -2   9   9         14.41         23.34         3.53 o
  -1   9   9          0.13          0.00         0.77 o
   0   9   9         16.82         17.41         3.52 o
   1   9   9         43.82         60.10         8.39 o
   2   9   9        100.35        118.95        11.86 o
   3   9   9         57.98         68.95         9.37 o
   4   9   9          1.51          0.47         1.40 o
   5   9   9         10.76         15.08         3.94 o
   6   9   9          6.60          8.90         4.16 o
   7   9   9          1.29          3.89         4.23 o
  -8  10   9          0.01          6.81         4.28 o
  -7  10   9          1.00          0.00         2.10 o
  -6  10   9          0.14          0.00         2.54 o
  -5  10   9         10.53          7.66         7.51 o
  -4  10   9          7.05          4.32         1.71 o
  -3  10   9         41.22         45.81         5.26 o
  -2  10   9          8.01          6.32         2.21 o
  -1  10   9         21.16         27.03         4.00 o
   0  10   9         20.20         20.77         3.72 o
   1  10   9         32.67         48.50         6.36 o
   2  10   9          1.44          4.29         3.94 o
   3  10   9         77.12         93.60        11.49 o
   4  10   9          8.60         13.56         4.29 o
   5  10   9          2.65          0.33         1.64 o
   6  10   9          1.18          4.12         2.46 o
   7  10   9          0.00          0.54         3.80 o
  -7  11   9          0.17          1.79         1.99 o
  -6  11   9          1.65          3.37         2.25 o
  -5  11   9          0.53          7.81         3.92 o
  -4  11   9          8.38          7.06         3.47 o
  -3  11   9          9.12          4.47         3.64 o
  -2  11   9          0.37          0.53         2.16 o
  -1  11   9          0.01          3.33         1.31 o
   0  11   9          3.35          7.02         2.15 o
   1  11   9          6.35         13.55         3.09 o
   2  11   9         80.90         93.35         9.33 o
   3  11   9          2.91         10.60         2.99 o
   4  11   9          1.85          6.28         4.27 o
   5  11   9          0.04          0.00         2.37 o
   6  11   9          3.36          2.25         3.86 o
  -6  12   9          0.05          7.07         3.72 o
  -5  12   9          0.37          1.58         1.26 o
  -4  12   9          5.99          5.16         3.45 o
  -3  12   9          7.59          6.75         5.72 o
  -2  12   9          3.56          3.73         4.24 o
  -1  12   9          3.42          7.79         3.38 o
   0  12   9          1.75          3.96         1.77 o
   1  12   9          2.81          1.49         1.06 o
   2  12   9          1.30          3.52         1.93 o
   3  12   9          3.07          2.74         7.22 o
   4  12   9          1.09          3.69         2.84 o
   5  12   9          2.01          4.30         4.27 o
  -5  13   9          0.25          0.00         2.36 o
  -4  13   9          1.34          2.02         2.67 o
  -3  13   9          9.19          6.21         7.19 o
  -2  13   9          0.00          0.00         3.01 o
  -1  13   9          3.99         11.49         7.81 o
   0  13   9          1.46          1.56         1.79 o
   1  13   9          0.41          0.00         5.80 o
   2  13   9          0.02          0.00         2.50 o
   3  13   9          1.11          0.73         1.04 o
  -2  14   9          0.86          0.00         2.84 o
  -1  14   9          0.18          0.00         3.55 o
   0  14   9          1.42          4.24         2.85 o
   1  14   9          0.01          0.00         1.64 o
 -10   0  10         32.59         33.91        12.16 o
  -8   0  10         60.34         68.88        14.82 o
  -6   0  10         59.75         72.54         8.62 o
  -4   0  10         56.47         62.94         7.33 o
  -2   0  10        521.11        488.30        31.13 o
   0   0  10       1205.18       1305.77        34.68 o
   2   0  10        353.81        353.50        17.85 o
   4   0  10        419.99        393.36        19.99 o
   6   0  10         24.74         27.28         5.52 o
   8   0  10          1.12          1.38         2.48 o
 -10   1  10          3.55          0.00         1.39 o
  -9   1  10          7.63          4.50         7.81 o
  -8   1  10          5.06          4.02         1.70 o
  -7   1  10         75.14         65.48         4.54 o
  -6   1  10         18.88         21.89         3.34 o
  -5   1  10         18.43         26.70         3.61 o
  -4   1  10          0.90          2.28         1.36 o
  -3   1  10        143.38        150.78         7.24 o
  -2   1  10        179.94        193.55         8.03 o
  -1   1  10        687.92        777.04        17.52 o
   0   1  10        622.84        667.88        22.21 o
   1   1  10        102.43         86.92         4.82 o
   2   1  10        514.64        545.55        13.05 o
   3   1  10         28.96         30.13         2.34 o
   4   1  10         62.03         69.33         7.71 o
   5   1  10         33.50         32.53         4.32 o
   6   1  10         15.63         17.79         3.12 o
   7   1  10         71.24         76.08         6.62 o
   8   1  10         28.01         33.57         7.27 o
   9   1  10          0.72          2.22         1.60 o
 -10   2  10          1.09          1.54         5.61 o
  -9   2  10          1.43          2.04         2.21 o
  -8   2  10          9.68          8.52         2.07 o
  -7   2  10         54.77         59.44         4.00 o
  -6   2  10         17.51         12.40         3.05 o
  -5   2  10        165.44        175.25        10.57 o
  -4   2  10        193.45        171.75        10.30 o
  -3   2  10        353.84        344.85        12.45 o
  -2   2  10         75.55         67.54         4.96 o
  -1   2  10          0.32          0.65         0.94 o
   0   2  10          0.72          0.75         0.47 o
   1   2  10        162.55        183.43        11.92 o
   2   2  10        114.44        117.31         7.30 o
   3   2  10        184.32        177.96         9.15 o
   4   2  10         60.84         66.17         5.88 o
   5   2  10          0.00          0.45         1.42 o
   6   2  10         15.66         11.53         2.50 o
   7   2  10          0.96          1.71         0.80 o
   8   2  10          1.54          2.38         2.38 o
   9   2  10          8.37         13.47         4.79 o
 -10   3  10          0.02          0.92         2.24 o
  -9   3  10          1.57          0.50         2.44 o
  -8   3  10          7.06         10.15         2.11 o
  -7   3  10         39.92         35.01         4.00 o
  -6   3  10        120.39        120.48         7.75 o
  -5   3  10        412.81        424.80        24.58 o
  -4   3  10       1257.78       1208.88        24.74 o
  -3   3  10         18.00         19.82         3.35 o
  -2   3  10         19.97         17.75         2.46 o
  -1   3  10         22.19         20.15         2.63 o
   0   3  10          8.55         11.88         1.80 o
   1   3  10         27.50         47.69         3.94 o
   2   3  10         32.90         31.63         3.68 o
   3   3  10        120.58        116.89         7.52 o
   4   3  10         35.61         41.91         4.65 o
   5   3  10         19.08         19.25         2.93 o
   6   3  10          0.04          0.00         1.11 o
   7   3  10          0.07          0.00         1.12 o
   8   3  10          5.03         11.17         3.08 o
   9   3  10          0.01          0.00         3.56 o
 -10   4  10          4.41          3.48         3.27 o
  -9   4  10          8.60         14.76         3.79 o
  -8   4  10          1.22          0.00         1.08 o
  -7   4  10         85.20         81.19         7.09 o
  -6   4  10          9.45         15.48         2.76 o
  -5   4  10        113.48        105.47         8.31 o
  -4   4  10          4.89          4.72         1.88 o
  -3   4  10         32.17         26.81         3.43 o
  -2   4  10          5.55          9.87         2.36 o
  -1   4  10        473.43        501.01        32.21 o
   0   4  10        131.69        146.16         6.87 o
   1   4  10         64.62         62.95         5.41 o
   2   4  10         42.47         41.46         4.51 o
   3   4  10          1.75          6.17         1.99 o
   4   4  10        188.00        213.94        10.43 o
   5   4  10         47.76         58.40         5.57 o
   6   4  10          0.01          0.77         1.42 o
   7   4  10         11.78         11.89         3.29 o
   8   4  10          5.46          2.49         4.37 o
   9   4  10          0.06          6.68         5.57 o
 -10   5  10          1.24          3.42         2.52 o
  -9   5  10          9.36         11.38         2.81 o
  -8   5  10          0.65          0.00         1.80 o
  -7   5  10          2.12          2.88         1.59 o
  -6   5  10         11.81         10.00         2.26 o
  -5   5  10       1062.28       1261.87        30.61 o
  -4   5  10         51.69         56.93         5.38 o
  -3   5  10          6.36          4.95         1.03 o
  -2   5  10         13.92         16.52         2.82 o
  -1   5  10        312.46        324.44        13.56 o
   0   5  10          3.04          0.86         0.92 o
   1   5  10        338.72        361.27        13.40 o
   2   5  10         68.10         69.73         5.93 o
   3   5  10          4.45          3.10         1.46 o
   4   5  10          5.37          6.44         2.08 o
   5   5  10         20.33         24.85         3.98 o
   6   5  10          3.92          1.43         0.68 o
   7   5  10          8.80          3.11         5.48 o
   8   5  10          0.58          1.28         1.42 o
   9   5  10          3.16          9.74         7.93 o
  -9   6  10          0.00          0.00         1.07 o
  -8   6  10          5.25          2.70         1.87 o
  -7   6  10          2.72          0.00         1.11 o
  -6   6  10        286.12        316.14        15.04 o
  -5   6  10         29.93         39.37         4.82 o
  -4   6  10        454.73        485.96        15.86 o
  -3   6  10        113.69        125.19         7.89 o
  -2   6  10          0.27          0.37         0.72 o
  -1   6  10         37.18         54.17         6.03 o
   0   6  10          9.02          8.34         2.78 o
   1   6  10          2.92          5.07         2.28 o
   2   6  10         23.20         21.61         3.27 o
   3   6  10          0.30          1.02         0.84 o
   4   6  10          1.04          1.83         1.73 o
   5   6  10         30.74         40.00         4.74 o
   6   6  10          2.70          2.03         1.97 o
   7   6  10          4.75          3.14         2.62 o
   8   6  10          1.95          5.85         2.83 o
  -9   7  10          2.54          2.93         2.37 o
  -8   7  10          8.92         11.05         4.00 o
  -7   7  10          0.04          1.02         1.15 o
  -6   7  10          2.25          2.99         1.39 o
  -5   7  10          7.22          3.90         1.54 o
  -4   7  10         57.51         61.86         5.94 o
  -3   7  10          8.64          6.23         2.18 o
  -2   7  10          0.13          0.00         1.22 o
  -1   7  10          1.29          0.26         1.80 o
   0   7  10          2.92          0.00         2.10 o
   1   7  10         69.48         68.78         8.57 o
   2   7  10        106.53        110.73         8.80 o
   3   7  10          0.82          0.00         1.54 o
   4   7  10          1.71          0.70         1.57 o
   5   7  10         29.76         39.74         5.83 o
   6   7  10          4.00          2.09         1.55 o
   7   7  10          1.14          5.57         3.32 o
   8   7  10          0.91          5.52         4.00 o
  -9   8  10          0.19          1.99         1.94 o
  -8   8  10          0.06          0.23         2.23 o
  -7   8  10          3.12          3.91         7.72 o
  -6   8  10          2.69          2.57         2.59 o
  -5   8  10          6.09          4.73         3.34 o
  -4   8  10          0.20          0.43         0.73 o
  -3   8  10         40.35         41.21         4.77 o
  -2   8  10         11.71          3.95         2.44 o
  -1   8  10          5.44          8.01         2.58 o
   0   8  10          0.01          0.61         0.93 o
   1   8  10          0.00          1.09         1.72 o
   2   8  10          4.39          2.63         2.41 o
   3   8  10          1.69          5.99         2.57 o
   4   8  10          0.76          1.38         1.58 o
   5   8  10         10.89         14.74         3.79 o
   6   8  10          1.89          3.48         2.58 o
   7   8  10          0.00          0.97         1.65 o
  -8   9  10          4.89          7.31         5.71 o
  -7   9  10          0.00          0.00         2.79 o
  -6   9  10          0.75          2.55         1.30 o
  -5   9  10          8.45          6.86         1.78 o
  -4   9  10          0.29          0.00         0.65 o
  -3   9  10         11.17         11.40         2.58 o
  -2   9  10         16.15         17.20         3.02 o
  -1   9  10          0.26          0.00         1.22 o
   0   9  10          1.35          2.46         1.17 o
   1   9  10         13.39         15.33         3.90 o
   2   9  10         32.49         24.86         5.52 o
   3   9  10          0.11          0.97         2.56 o
   4   9  10          0.27          0.45         1.89 o
   5   9  10          1.69          2.21         1.33 o
   6   9  10          0.36          0.50         2.48 o
   7   9  10          0.34          0.00         2.30 o
  -7  10  10          2.06          1.61         6.16 o
  -6  10  10          0.04          0.87         4.36 o
  -5  10  10          3.01          6.99         2.43 o
  -4  10  10          0.11          2.45         1.51 o
  -3  10  10         19.32         23.97         4.03 o
  -2  10  10        117.95        103.76         8.26 o
  -1  10  10          4.24          5.34         3.09 o
   0  10  10         36.27         46.63         6.23 o
   1  10  10          0.00          0.00         0.88 o
   2  10  10          9.90         12.67         4.23 o
   3  10  10          0.89          0.00         2.84 o
   4  10  10         21.98         22.39         7.15 o
   5  10  10          0.83          3.48         2.24 o
   6  10  10         12.56          9.21         5.63 o
  -6  11  10          1.00          0.12         2.17 o
  -5  11  10          2.89          8.35         4.33 o
  -4  11  10          0.08          0.00         2.18 o
  -3  11  10         12.88         17.95         4.36 o
  -2  11  10          3.74          2.05         2.59 o
  -1  11  10          4.28          4.27         1.77 o
   0  11  10          0.35          1.25         1.24 o
   1  11  10          9.66         12.55         2.97 o
   2  11  10          2.59          9.41         4.32 o
   3  11  10         18.97         20.27         5.49 o
   4  11  10          2.59          0.00         2.07 o
   5  11  10          0.39          0.00         2.69 o
  -5  12  10          1.57          2.52         1.93 o
  -4  12  10          2.27          4.29         2.47 o
  -3  12  10          0.64          0.54         2.62 o
  -2  12  10          1.25          0.00         4.21 o
  -1  12  10          9.63          5.44         7.67 o
   0  12  10          0.02          0.00         1.13 o
   1  12  10          2.62          7.47         2.18 o
   2  12  10          4.37          0.90         1.64 o
   3  12  10          0.23          1.85         1.44 o
   4  12  10          0.14          0.00         3.33 o
  -4  13  10          2.32          6.00         4.30 o
  -3  13  10          0.06          0.00         1.46 o
  -2  13  10          0.37          2.08         3.40 o
  -1  13  10          3.21          4.99         5.83 o
   0  13  10          1.31          1.65         1.55 o
   1  13  10          0.80          0.00         3.94 o
   2  13  10          0.00          0.50         3.03 o
   3  13  10          0.69          0.00         2.24 o
  -9   0  11         49.48         67.59        15.62 o
  -7   0  11         61.21         43.88         6.85 o
  -5   0  11       1503.77       1530.80        40.88 o
  -3   0  11        287.26        288.97        17.73 o
  -1   0  11        428.91        452.19        20.76 o
   1   0  11        107.39        122.13        19.94 o
   3   0  11         30.37         34.43         6.20 o
   5   0  11          0.88          1.39         1.00 o
   7   0  11          0.35          0.00         1.61 o
   9   0  11          1.35          0.00         4.15 o
 -10   1  11          3.54          0.92         4.96 o
  -9   1  11         19.95         17.13         8.38 o
  -8   1  11          1.76          0.00         0.61 o
  -7   1  11          1.38          1.08         0.84 o
  -6   1  11        138.57        139.08         8.81 o
  -5   1  11         84.29         92.27         7.00 o
  -4   1  11        228.44        219.19        10.43 o
  -3   1  11         47.80         43.64         4.04 o
  -2   1  11        379.05        399.66        14.00 o
  -1   1  11         70.74         76.85         5.11 o
   0   1  11         14.85         15.56         2.24 o
   1   1  11         66.56         71.37         4.65 o
   2   1  11         32.07         33.15         5.38 o
   3   1  11          6.53          5.18         1.06 o
   4   1  11          0.04          0.69         2.07 o
   5   1  11          0.04          0.00         0.86 o
   6   1  11          0.86          0.00         1.16 o
   7   1  11          0.78          0.13         0.71 o
   8   1  11          0.00          0.60         3.78 o
   9   1  11          0.13          0.00         1.32 o
 -10   2  11          4.25          1.05         5.58 o
  -9   2  11          0.22          4.73         2.56 o
  -8   2  11          9.10          5.69         2.10 o
  -7   2  11         10.86          7.17         1.82 o
  -6   2  11         81.12         74.85         6.54 o
  -5   2  11          2.59          1.03         1.94 o
  -4   2  11         37.81         46.86         5.01 o
  -3   2  11         12.65         12.74         2.45 o
  -2   2  11         61.86         76.44         5.35 o
  -1   2  11          3.49          1.28         1.07 o
   0   2  11        196.86        212.81        10.57 o
   1   2  11        115.35        133.92         9.30 o
   2   2  11          7.11          9.66         1.50 o
   3   2  11         58.26         54.87         5.38 o
   4   2  11        393.88        430.12        19.27 o
   5   2  11         17.39         23.02         3.67 o
   6   2  11          0.06          1.73         1.28 o
   7   2  11          5.47          6.14         1.85 o
   8   2  11          2.30          1.28         1.70 o
   9   2  11          0.48          0.00         1.17 o
 -10   3  11          0.01          0.42         1.19 o
  -9   3  11         15.90         10.83         4.32 o
  -8   3  11          0.94          1.30         1.14 o
  -7   3  11         20.67         26.20         3.65 o
  -6   3  11        115.46        127.92         8.58 o
  -5   3  11          4.13          1.57         1.90 o
  -4   3  11        639.26        650.46        24.33 o
  -3   3  11          2.53          2.01         0.88 o
  -2   3  11         19.33         17.96         2.58 o
  -1   3  11         54.24         66.34         4.90 o
   0   3  11          3.52          3.99         1.28 o
   1   3  11         53.08         42.78         3.60 o
   2   3  11         36.61         46.44         4.72 o
   3   3  11        101.72        125.47         8.17 o
   4   3  11          1.40          2.50         1.91 o
   5   3  11          8.85          9.42         2.41 o
   6   3  11          0.62          0.00         1.02 o
   7   3  11          6.42          3.90         1.97 o
   8   3  11          0.18          0.00         2.37 o
   9   3  11          0.17          0.00         3.64 o
 -10   4  11          0.00          0.91         4.98 o
  -9   4  11          2.57          2.23         2.25 o
  -8   4  11          0.21          0.01         0.95 o
  -7   4  11         38.46         49.25         5.79 o
  -6   4  11         16.46         22.98         3.59 o
  -5   4  11         29.48         39.03         5.29 o
  -4   4  11          7.39          5.88         1.87 o
  -3   4  11        113.02        127.39        14.14 o
  -2   4  11          3.02          1.26         1.50 o
  -1   4  11         85.51         87.71         5.70 o
   0   4  11        104.87        111.71         7.43 o
   1   4  11          4.24          1.31         0.80 o
   2   4  11        256.99        262.02        11.88 o
   3   4  11        189.24        211.81        12.43 o
   4   4  11          0.85          0.00         0.69 o
   5   4  11         14.56         16.07         3.02 o
   6   4  11          9.31          5.66         1.37 o
   7   4  11          3.90          0.76         1.20 o
   8   4  11          0.17          0.00         2.41 o
  -9   5  11          1.06          0.79         1.11 o
  -8   5  11          1.98          1.89         1.49 o
  -7   5  11          2.02          4.83         2.34 o
  -6   5  11          2.33          2.30         1.36 o
  -5   5  11         33.69         58.46         6.95 o
  -4   5  11        263.44        261.68        14.95 o
  -3   5  11         39.48         36.00         4.33 o
  -2   5  11        179.90        198.93        11.78 o
  -1   5  11         21.54         21.74         3.49 o
   0   5  11        181.43        227.14        12.26 o
   1   5  11          3.34          2.80         1.18 o
   2   5  11         36.67         45.40         4.96 o
   3   5  11         53.26         48.03         5.24 o
   4   5  11         80.90        100.94         7.51 o
   5   5  11         39.04         53.93         5.70 o
   6   5  11          2.22          0.53         1.13 o
   7   5  11          0.05          0.00         1.80 o
   8   5  11          0.15          0.00         1.55 o
  -9   6  11         23.64         28.21         5.05 o
  -8   6  11         17.90         19.40         4.63 o
  -7   6  11         47.20         41.17         6.38 o
  -6   6  11         67.49         74.74         6.73 o
  -5   6  11          9.28          7.12         3.36 o
  -4   6  11         60.07         72.10         6.26 o
  -3   6  11        157.70        172.15        11.53 o
  -2   6  11         92.67        104.86         8.72 o
  -1   6  11         89.77         89.32         9.70 o
   0   6  11         34.86         34.83         4.88 o
   1   6  11          5.35          3.10         1.22 o
   2   6  11          0.92          2.37         1.22 o
   3   6  11          7.87          4.51         2.79 o
   4   6  11         13.60         13.30         2.73 o
   5   6  11         36.64         38.05         4.78 o
   6   6  11          0.74          0.00         1.51 o
   7   6  11          2.08          0.00         1.30 o
   8   6  11          0.70          1.03         2.14 o
  -9   7  11         11.19         15.27         4.67 o
  -8   7  11          0.38          0.00         1.81 o
  -7   7  11          7.90          5.73         5.22 o
  -6   7  11          7.52         16.92         5.32 o
  -5   7  11         39.60         49.65         6.58 o
  -4   7  11          9.09         10.29         2.82 o
  -3   7  11         19.99         17.23         3.52 o
  -2   7  11         79.07         82.44         7.94 o
  -1   7  11         53.76         42.97         5.73 o
   0   7  11          8.89          6.65         3.00 o
   1   7  11         78.30        100.84         8.48 o
   2   7  11         33.91         44.75         5.18 o
   3   7  11          0.00          0.00         2.00 o
   4   7  11          0.85          0.00         0.80 o
   5   7  11          1.11          0.00         1.14 o
   6   7  11          4.23          4.46         2.06 o
   7   7  11          0.01          0.00         1.60 o
  -8   8  11          0.17          0.00         2.42 o
  -7   8  11          1.12          1.19         2.60 o
  -6   8  11         31.61         48.73         9.29 o
  -5   8  11          0.74          0.22         1.36 o
  -4   8  11         24.46         29.99         4.31 o
  -3   8  11          2.92          1.55         1.34 o
  -2   8  11          2.36          7.82         2.85 o
  -1   8  11          0.00          0.00         1.61 o
   0   8  11         16.93         19.29         4.41 o
   1   8  11          0.06          0.00         2.53 o
   2   8  11         43.29         40.15         7.71 o
   3   8  11          2.23          4.49         2.23 o
   4   8  11          0.43          1.93         1.43 o
   5   8  11          0.74          2.99         1.69 o
   6   8  11          2.49          0.00         3.49 o
   7   8  11          0.11          0.00         2.84 o
  -8   9  11          0.15          0.00         1.75 o
  -7   9  11         35.15         58.72        10.76 o
  -6   9  11          8.05         11.56         4.62 o
  -5   9  11          0.01          1.80         2.53 o
  -4   9  11          3.71          4.80         1.40 o
  -3   9  11         19.44         21.16         3.77 o
  -2   9  11         46.94         70.07         7.68 o
  -1   9  11          1.68          1.34         1.70 o
   0   9  11          3.30          2.23         2.60 o
   1   9  11          1.88          1.56         1.26 o
   2   9  11         16.37         19.20         9.71 o
   3   9  11         44.90         49.65         8.49 o
   4   9  11          0.59          0.00         2.10 o
   5   9  11          5.15          0.99         1.82 o
   6   9  11          1.08          0.49         2.50 o
  -7  10  11         11.27         13.63         5.32 o
  -6  10  11          0.32          2.48         2.03 o
  -5  10  11          2.88          3.40         1.11 o
  -4  10  11          0.90          1.38         2.10 o
  -3  10  11          0.97          0.88         0.73 o
  -2  10  11          0.10          2.00         1.63 o
  -1  10  11          7.40          7.93         2.81 o
   0  10  11         13.61         17.24         3.82 o
   1  10  11          0.85          0.83         5.41 o
   2  10  11          3.83          7.51         3.31 o
   3  10  11         39.02         56.15         9.45 o
   4  10  11          2.79          1.10         0.70 o
   5  10  11          0.95          0.99         2.07 o
   6  10  11          0.00          1.25         2.05 o
  -6  11  11          5.24          7.20         4.23 o
  -5  11  11          0.15          0.00         3.90 o
  -4  11  11          6.27          6.71         2.85 o
  -3  11  11          0.75          1.55         2.10 o
  -2  11  11         17.90         21.16         4.27 o
  -1  11  11          0.12          0.98         2.20 o
   0  11  11          6.63         11.15         3.31 o
   1  11  11          1.78          2.45         2.18 o
   2  11  11         43.50         45.79         9.51 o
   3  11  11          7.41          4.46         5.88 o
   4  11  11          2.47          2.14         1.76 o
   5  11  11          0.55          0.00         3.20 o
  -5  12  11          0.64          5.16         3.61 o
  -4  12  11          0.02          1.28         2.35 o
  -3  12  11          6.79          9.61         3.74 o
  -2  12  11         12.15          9.92         3.40 o
  -1  12  11          7.57          9.59         3.29 o
   0  12  11          0.12          0.00         1.03 o
   1  12  11          0.04          1.06         1.29 o
   2  12  11          1.22          7.92         3.72 o
   3  12  11          4.59          0.45         2.24 o
  -3  13  11          0.09          2.05         2.10 o
  -2  13  11          0.32          0.00         3.10 o
  -1  13  11          0.07          0.00         5.33 o
   0  13  11          5.80          2.97         2.20 o
   1  13  11          0.85          0.00         2.10 o
   2  13  11          0.27          0.00         2.37 o
 -10   0  12          0.83          1.95         2.49 o
  -8   0  12        189.48        220.18        27.98 o
  -6   0  12         39.24         33.13         6.22 o
  -4   0  12       1481.16       1365.08        89.07 o
  -2   0  12        214.55        241.93        12.53 o
   0   0  12         95.42        112.56        10.82 o
   2   0  12        282.58        310.74        18.67 o
   4   0  12         55.39         98.21        11.63 o
   6   0  12         10.49         23.88         5.56 o
   8   0  12          6.63          3.05         2.71 o
 -10   1  12          1.21          2.59         1.98 o
  -9   1  12         11.35          3.92         3.37 o
  -8   1  12          1.43          2.24         1.77 o
  -7   1  12          0.04          0.00         0.76 o
  -6   1  12        104.86        110.08         8.10 o
  -5   1  12        306.42        353.67        14.20 o
  -4   1  12        535.03        585.49        22.08 o
  -3   1  12          5.34          0.65         1.47 o
  -2   1  12         30.94         34.13         3.64 o
  -1   1  12          3.89          3.11         1.07 o
   0   1  12          2.85          3.15         0.56 o
   1   1  12         31.42         31.51         3.15 o
   2   1  12         27.37         25.37         2.83 o
   3   1  12       1238.02       1253.30        31.08 o
   4   1  12        720.44        842.36        22.81 o
   5   1  12         22.87         19.92         3.49 o
   6   1  12          0.43          0.00         1.31 o
   7   1  12          0.87          2.53         1.28 o
   8   1  12          3.64          4.66         3.17 o
 -10   2  12          1.00          2.15         3.40 o
  -9   2  12          6.18          8.60         4.02 o
  -8   2  12          7.28          4.53         2.34 o
  -7   2  12         23.42         21.48         3.40 o
  -6   2  12          4.31          4.24         1.82 o
  -5   2  12        452.36        445.35        16.47 o
  -4   2  12          1.67          0.56         2.21 o
  -3   2  12         47.39         55.56         5.40 o
  -2   2  12         16.80         16.39         2.52 o
  -1   2  12         54.20         47.25         4.11 o
   0   2  12         41.16         34.01         6.09 o
   1   2  12         11.95         12.90         2.19 o
   2   2  12          0.66          0.00         0.52 o
   3   2  12        251.88        291.98        13.10 o
   4   2  12         51.80         66.88         6.42 o
   5   2  12         12.24         16.84         3.02 o
   6   2  12          0.26          0.00         1.16 o
   7   2  12          0.05          0.00         1.25 o
   8   2  12          0.29          0.00         1.39 o
 -10   3  12         14.20         20.55         6.15 o
  -9   3  12          0.00          0.00         4.62 o
  -8   3  12         33.48         48.77         6.01 o
  -7   3  12          1.38          2.29         1.06 o
  -6   3  12         77.54         72.65         6.85 o
  -5   3  12        120.94        126.46        10.14 o
  -4   3  12        177.97        195.83        10.63 o
  -3   3  12        158.07        145.20         9.02 o
  -2   3  12          0.44          0.81         0.79 o
  -1   3  12         14.75         11.85         2.30 o
   0   3  12         12.39         14.29         2.31 o
   1   3  12          0.72          0.52         0.90 o
   2   3  12         14.58         17.74         3.00 o
   3   3  12          2.48          3.89         3.30 o
   4   3  12         32.51         30.27         3.90 o
   5   3  12          2.55          0.00         2.01 o
   6   3  12          2.43          2.10         1.04 o
   7   3  12          1.23          1.59         1.56 o
   8   3  12          3.58          0.53         1.79 o
  -9   4  12          0.05          3.26         1.88 o
  -8   4  12          0.08          0.24         0.76 o
  -7   4  12         16.92         17.86         3.16 o
  -6   4  12          0.46          1.04         1.00 o
  -5   4  12         93.72        134.52        10.56 o
  -4   4  12          5.50          3.57         1.06 o
  -3   4  12        261.27        286.79        17.70 o
  -2   4  12         10.33          6.32         2.31 o
  -1   4  12         18.85         16.21         2.49 o
   0   4  12          7.17          8.61         1.73 o
   1   4  12         80.31         94.09         7.31 o
   2   4  12        173.21        196.22        10.67 o
   3   4  12         56.19         56.66         5.88 o
   4   4  12          7.30         12.65         2.72 o
   5   4  12          0.12          1.74         1.07 o
   6   4  12         22.55         20.40         3.54 o
   7   4  12          0.49          2.36         1.28 o
   8   4  12          3.89          4.78         6.65 o
  -9   5  12         95.11        135.47        12.53 o
  -8   5  12          0.47          0.00         1.47 o
  -7   5  12         27.07         35.73         5.92 o
  -6   5  12          0.65          0.00         1.04 o
  -5   5  12        727.69        892.56        28.15 o
  -4   5  12          0.00          0.38         1.73 o
  -3   5  12        260.14        287.33        20.62 o
  -2   5  12          7.88          4.45         2.03 o
  -1   5  12         44.65         41.80         4.05 o
   0   5  12          1.87          2.89         1.30 o
   1   5  12         35.24         43.86         5.03 o
   2   5  12          5.49          8.04         2.66 o
   3   5  12         21.31         22.00         3.52 o
   4   5  12         22.46         27.66         4.04 o
   5   5  12         14.46         10.31         2.43 o
   6   5  12          8.71         11.09         2.55 o
   7   5  12          5.73          5.60         3.06 o
   8   5  12          0.08          0.16         1.96 o
  -9   6  12          0.81          1.25         0.84 o
  -8   6  12         36.27         40.84         6.69 o
  -7   6  12          3.73          0.00         0.65 o
  -6   6  12          0.00          0.28         0.97 o
  -5   6  12          0.07          1.52         1.99 o
  -4   6  12          7.56          6.01         2.05 o
  -3   6  12        262.13        294.52        13.18 o
  -2   6  12         24.90         32.23         6.87 o
  -1   6  12         10.45          5.40         2.35 o
   0   6  12        100.76        104.90         7.96 o
   1   6  12          5.26          4.60         1.66 o
   2   6  12          2.05          3.32         1.55 o
   3   6  12         11.73         17.86         3.34 o
   4   6  12         30.64         30.50         4.46 o
   5   6  12          1.27          4.43         2.17 o
   6   6  12         24.66         23.51         4.79 o
   7   6  12          0.50          1.60         1.48 o
  -8   7  12          0.00          0.19         0.52 o
  -7   7  12         19.19         16.78         5.76 o
  -6   7  12         29.72         34.15         7.38 o
  -5   7  12         24.06         27.47         4.90 o
  -4   7  12        141.55        145.55        11.94 o
  -3   7  12          2.24          0.70         1.14 o
  -2   7  12         41.22         49.63         6.46 o
  -1   7  12         13.61          8.11         2.51 o
   0   7  12          1.69          2.04         4.00 o
   1   7  12         67.70         81.24         6.95 o
   2   7  12         50.26         58.68         6.98 o
   3   7  12          0.50          1.22         1.06 o
   4   7  12         17.98         18.14         4.20 o
   5   7  12          0.20          0.09         1.49 o
   6   7  12          1.84          1.54         1.97 o
   7   7  12          3.47          0.48         3.89 o
  -8   8  12          1.28          1.26         5.05 o
  -7   8  12         11.12         10.34         3.63 o
  -6   8  12          2.87          3.37         3.09 o
  -5   8  12         14.45         22.27         4.77 o
  -4   8  12          4.42          2.57         2.11 o
  -3   8  12          0.44          0.45         1.76 o
  -2   8  12         16.33         12.03         3.21 o
  -1   8  12          2.21          2.71         1.56 o
   0   8  12          4.27          8.53         4.23 o
   1   8  12          0.94          0.94         4.58 o
   2   8  12         22.56         31.42         4.34 o
   3   8  12          0.05          0.01         1.66 o
   4   8  12          5.80          4.65         1.52 o
   5   8  12          7.21          7.73         2.48 o
   6   8  12          4.74          6.06         3.34 o
  -7   9  12          0.37          2.98         2.65 o
  -6   9  12          0.09          1.84         1.94 o
  -5   9  12          2.40          0.82         1.53 o
  -4   9  12          2.55          5.44         1.62 o
  -3   9  12         13.31          7.72         2.81 o
  -2   9  12        107.68        117.17        10.20 o
  -1   9  12         20.14         30.56         5.92 o
   0   9  12          1.15          4.38         2.47 o
   1   9  12         14.32         23.61         5.77 o
   2   9  12          9.84          7.79         5.02 o
   3   9  12         15.81         23.77         5.28 o
   4   9  12         24.99         28.22         5.44 o
   5   9  12          0.05          0.00         1.86 o
   6   9  12          0.32          0.00         4.16 o
  -6  10  12          0.39          1.35         2.57 o
  -5  10  12          1.13          0.00         3.15 o
  -4  10  12          9.00          8.85         3.12 o
  -3  10  12          6.86          5.31         1.90 o
  -2  10  12          1.17          0.00         0.93 o
  -1  10  12          0.16          0.56         1.50 o
   0  10  12          6.29          2.74         2.67 o
   1  10  12         26.23         28.95         6.27 o
   2  10  12         20.58         20.78         5.47 o
   3  10  12          0.40          1.19         1.60 o
   4  10  12         17.73         19.57         4.78 o
   5  10  12          2.38          0.00         0.62 o
  -5  11  12          0.31          0.00         1.91 o
  -4  11  12          0.02          1.01         1.28 o
  -3  11  12         14.50         16.80         4.35 o
  -2  11  12          1.12          1.63         0.60 o
  -1  11  12          1.35          6.50         2.10 o
   0  11  12          0.00          0.00         1.44 o
   1  11  12          3.30          0.34         1.73 o
   2  11  12          1.10          3.23         2.06 o
   3  11  12         37.59         34.84         8.07 o
   4  11  12          0.89          1.41         1.50 o
  -4  12  12          0.34          1.61         2.32 o
  -3  12  12          1.78          1.65         1.48 o
  -2  12  12         12.83          6.90         3.50 o
  -1  12  12          0.40          0.10         2.83 o
   0  12  12          1.89          0.91         3.74 o
   1  12  12          0.07          0.95         2.03 o
   2  12  12          1.97          2.50         2.03 o
   3  12  12          0.19          0.93         1.68 o
  -1  13  12          1.58          2.25         2.58 o
   0  13  12          2.48          1.85         2.65 o
  -9   0  13         39.38         65.55        16.60 o
  -7   0  13        155.09        132.04        13.41 o
  -5   0  13        549.89        568.07        26.84 o
  -3   0  13          0.13          0.00         2.50 o
  -1   0  13        129.82        138.78        12.84 o
   1   0  13          9.23          4.93         2.53 o
   3   0  13        135.39        155.76        14.40 o
   5   0  13        109.63        114.45        12.44 o
   7   0  13         14.53         20.84         5.64 o
 -10   1  13          6.53         11.50         4.42 o
  -9   1  13          3.19          1.48         3.46 o
  -8   1  13          4.64          1.28         2.53 o
  -7   1  13          0.56          1.38         1.03 o
  -6   1  13          0.48          0.00         1.07 o
  -5   1  13         42.04         45.95         5.21 o
  -4   1  13          2.06          4.26         1.90 o
  -3   1  13        195.62        206.39         9.74 o
  -2   1  13         15.95         16.80         2.54 o
  -1   1  13         14.83         14.84         2.47 o
   0   1  13         48.99         43.16         4.96 o
   1   1  13         17.59         16.62         2.22 o
   2   1  13        293.33        312.19        15.32 o
   3   1  13        250.82        287.19        13.50 o
   4   1  13          0.30          3.95         2.82 o
   5   1  13         11.17         14.56         3.19 o
   6   1  13          3.04          0.81         1.34 o
   7   1  13          1.70          0.00         0.64 o
   8   1  13          5.56          4.55         3.49 o
  -9   2  13          0.16          0.00         2.60 o
  -8   2  13          6.28          9.50         2.57 o
  -7   2  13          2.95          0.62         1.08 o
  -6   2  13          0.00          0.00         1.50 o
  -5   2  13          1.28          3.00         1.45 o
  -4   2  13        668.65        743.92        21.49 o
  -3   2  13        232.29        275.77        13.72 o
  -2   2  13         47.62         43.32         5.57 o
  -1   2  13         15.78         14.22         2.28 o
   0   2  13          4.79          4.84         1.31 o
   1   2  13          1.86          2.43         1.02 o
   2   2  13         85.02         79.78         6.88 o
   3   2  13         48.78         54.50         5.78 o
   4   2  13        210.93        245.24        12.76 o
   5   2  13         30.27         32.20         4.70 o
   6   2  13          0.02          0.51         1.08 o
   7   2  13          1.17          0.65         1.29 o
   8   2  13          3.81          0.00         3.90 o
  -9   3  13         12.33          6.52         3.85 o
  -8   3  13          4.06          8.06         2.73 o
  -7   3  13         27.12         30.42         4.85 o
  -6   3  13          8.00          9.87         2.35 o
  -5   3  13        326.07        330.13        17.18 o
  -4   3  13        267.91        293.96        13.72 o
  -3   3  13        514.90        564.25        27.50 o
  -2   3  13         22.34         17.60         3.23 o
  -1   3  13         19.18         15.83         2.49 o
   0   3  13         13.46         14.06         2.32 o
   1   3  13         14.00         22.62         2.82 o
   2   3  13         12.53         18.22         3.27 o
   3   3  13         30.30         33.05         4.67 o
   4   3  13          0.00          2.91         1.61 o
   5   3  13          2.85          2.15         1.62 o
   6   3  13          2.70          1.33         1.66 o
   7   3  13          2.80          2.45         1.61 o
   8   3  13          0.51          1.46         1.14 o
  -9   4  13          7.55          3.51         1.75 o
  -8   4  13          0.78          0.48         1.28 o
  -7   4  13          0.51          1.50         1.20 o
  -6   4  13        157.69        179.83        12.60 o
  -5   4  13        257.00        285.49        19.23 o
  -4   4  13         55.87         55.22         5.93 o
  -3   4  13         85.56         98.16         7.68 o
  -2   4  13         37.73         27.55         3.74 o
  -1   4  13         40.67         46.35         4.54 o
   0   4  13         22.65         25.54         3.35 o
   1   4  13         22.10         25.47         4.12 o
   2   4  13         84.35         90.38         7.54 o
   3   4  13        220.64        241.21        14.87 o
   4   4  13          0.47          0.00         1.90 o
   5   4  13         45.02         47.56         5.72 o
   6   4  13         20.76         19.17         3.61 o
   7   4  13          0.43          0.88         1.71 o
  -9   5  13          2.26          5.20         1.83 o
  -8   5  13          2.20          1.46         1.26 o
  -7   5  13          2.56          3.27         2.42 o
  -6   5  13          0.30          2.35         0.80 o
  -5   5  13          6.48          6.60         3.45 o
  -4   5  13        756.44        820.83        27.99 o
  -3   5  13         69.32         59.98         6.08 o
  -2   5  13          0.27          0.00         1.42 o
  -1   5  13          0.22          0.00         1.14 o
   0   5  13         35.82         34.63         4.75 o
   1   5  13         70.07         78.60         7.29 o
   2   5  13         32.16         33.50         4.70 o
   3   5  13         22.31         23.77         3.89 o
   4   5  13          3.11          1.40         1.69 o
   5   5  13         10.60         13.71         3.08 o
   6   5  13          3.75          0.44         1.90 o
   7   5  13          0.17          3.03         2.24 o
  -8   6  13          0.07          1.75         1.19 o
  -7   6  13          1.34          1.20         2.17 o
  -6   6  13          7.26          9.58         2.64 o
  -5   6  13         29.52         30.70         5.08 o
  -4   6  13         25.74         24.48         4.32 o
  -3   6  13        180.54        195.13        12.48 o
  -2   6  13         44.92         48.41         6.20 o
  -1   6  13         17.19         15.24         6.12 o
   0   6  13          8.84          9.02         1.78 o
   1   6  13         11.63         12.54         2.63 o
   2   6  13          1.00          1.04         1.15 o
   3   6  13         14.24         22.93         3.97 o
   4   6  13          3.98          2.09         0.60 o
   5   6  13          6.37          6.24         2.39 o
   6   6  13          6.01          9.53         3.23 o
   7   6  13          3.21          0.41         0.64 o
  -8   7  13          0.22          0.00         3.10 o
  -7   7  13          6.96          2.93         1.95 o
  -6   7  13          2.10          4.19         2.15 o
  -5   7  13          0.00          1.17         1.89 o
  -4   7  13         44.11         52.83         6.75 o
  -3   7  13         89.08        100.53        11.09 o
  -2   7  13         33.05         26.51         5.84 o
  -1   7  13          0.51          1.95         3.05 o
   0   7  13          4.26          3.54         3.20 o
   1   7  13          1.33          3.49         1.27 o
   2   7  13         70.50         72.95         7.03 o
   3   7  13         12.27         10.44         2.49 o
   4   7  13          0.28          1.76         1.58 o
   5   7  13          0.48          1.43         1.58 o
   6   7  13          3.06          4.38         3.04 o
  -7   8  13          0.09          0.00         4.82 o
  -6   8  13          0.02          1.88         2.43 o
  -5   8  13          2.71          2.20         1.49 o
  -4   8  13          3.61          1.58         2.03 o
  -3   8  13          8.80         10.06         3.39 o
  -2   8  13         24.11         19.49         4.77 o
  -1   8  13          0.67          0.00         4.70 o
   0   8  13          4.83          2.55         2.96 o
   1   8  13          0.09          0.00         1.79 o
   2   8  13          0.50          0.23         0.89 o
   3   8  13          5.35          6.02         2.16 o
   4   8  13          0.02          0.05         1.63 o
   5   8  13          1.47          2.37         1.73 o
   6   8  13          6.69          4.00         2.39 o
  -7   9  13         14.11         24.13         7.17 o
  -6   9  13          0.01          0.00         2.49 o
  -5   9  13          0.01          0.00         2.27 o
  -4   9  13          0.28          0.00         1.29 o
  -3   9  13          3.45          1.35         3.53 o
  -2   9  13          2.18          3.80         1.62 o
  -1   9  13          0.17          0.00         1.82 o
   0   9  13          0.01          0.00         1.36 o
   1   9  13          0.10          0.20         2.11 o
   2   9  13          0.42          0.00         2.81 o
   3   9  13         24.78         25.78         5.39 o
   4   9  13          1.67          9.69         3.46 o
   5   9  13          0.10          0.88         0.89 o
  -6  10  13          3.28          4.31         2.49 o
  -5  10  13          0.66          1.74         4.14 o
  -4  10  13          1.15          0.00         1.98 o
  -3  10  13          0.87          1.63         1.02 o
  -2  10  13          0.03          1.59         1.25 o
  -1  10  13         52.87         56.54        16.97 o
   0  10  13          0.23          2.58         1.96 o
   1  10  13         32.46         32.94         6.96 o
   2  10  13          0.39          3.79         3.02 o
   3  10  13          0.00          2.22         1.71 o
   4  10  13          0.16          0.00         1.62 o
  -5  11  13          0.26          0.17         2.09 o
  -4  11  13          0.70          1.00         2.38 o
  -3  11  13          0.08          1.00         1.59 o
  -2  11  13          3.94          1.29         1.47 o
  -1  11  13          8.64         12.54         3.65 o
   0  11  13          3.40          1.57         4.61 o
   1  11  13          0.08          0.59         1.57 o
   2  11  13          7.61          9.01         4.23 o
   3  11  13          3.34          4.93         2.72 o
  -3  12  13          0.84          0.00         0.78 o
  -2  12  13          0.44          0.00         1.55 o
  -1  12  13          0.15          0.00         2.43 o
   0  12  13          3.60          0.00         2.30 o
   1  12  13          0.48          0.00         2.38 o
  -8   0  14         13.19         12.08         6.29 o
  -6   0  14          6.18          5.68         3.41 o
  -4   0  14        466.49        474.93        34.31 o
  -2   0  14          6.45          1.99         1.73 o
   0   0  14        102.04        107.17        11.78 o
   2   0  14          3.08          4.91         2.90 o
   4   0  14         70.40         95.36        11.58 o
   6   0  14         12.68         10.34         3.81 o
  -9   1  14          9.30         11.46         4.57 o
  -8   1  14         33.63         48.64         9.75 o
  -7   1  14         16.17         14.92         3.32 o
  -6   1  14         23.04         26.71         4.21 o
  -5   1  14        204.48        181.67        10.93 o
  -4   1  14        245.24        270.75        11.72 o
  -3   1  14        140.51        145.56         7.68 o
  -2   1  14         15.71         16.89         2.67 o
  -1   1  14        111.70         92.73         6.79 o
   0   1  14         67.51         72.33         5.61 o
   1   1  14         39.01         31.70         3.43 o
   2   1  14          4.07          6.57         2.05 o
   3   1  14         15.41         23.43         4.07 o
   4   1  14          0.42          3.75         2.30 o
   5   1  14          2.13          0.00         1.37 o
   6   1  14          1.21          0.00         1.20 o
   7   1  14          1.08          1.72         1.75 o
  -9   2  14         12.30          8.52         7.29 o
  -8   2  14          0.53          0.00         2.78 o
  -7   2  14          1.45          0.34         1.30 o
  -6   2  14          1.93          2.71         1.40 o
  -5   2  14         11.87         16.94         3.14 o
  -4   2  14          2.04          0.00         1.22 o
  -3   2  14         13.49         16.84         3.00 o
  -2   2  14          2.83          3.78         1.66 o
  -1   2  14         82.49         60.69         7.23 o
   0   2  14         21.36         19.73         3.04 o
   1   2  14          0.95          0.66         0.86 o
   2   2  14         51.97         50.48         5.64 o
   3   2  14          0.73          1.93         2.42 o
   4   2  14          0.54          2.92         1.86 o
   5   2  14         42.47         43.21         5.60 o
   6   2  14          1.15          0.00         1.55 o
   7   2  14          4.31          1.96         2.25 o
  -9   3  14          1.31          6.71         4.28 o
  -8   3  14          3.57         11.45         3.34 o
  -7   3  14          7.93         12.04         3.58 o
  -6   3  14         37.42         34.26         4.92 o
  -5   3  14         48.29         48.67         7.83 o
  -4   3  14        111.05        130.16         9.60 o
  -3   3  14         67.85         79.65         7.16 o
  -2   3  14          2.20          0.00         0.96 o
  -1   3  14          1.86          0.00         1.80 o
   0   3  14          0.00          0.98         0.60 o
   1   3  14          3.84          0.80         1.31 o
   2   3  14         30.24         22.19         4.00 o
   3   3  14          2.95          4.16         1.40 o
   4   3  14         56.43         56.00         6.36 o
   5   3  14          8.55          6.62         3.88 o
   6   3  14          1.00          1.76         0.77 o
   7   3  14          0.03          0.00         2.06 o
  -9   4  14          0.94          2.12         7.04 o
  -8   4  14          0.91          3.06         1.66 o
  -7   4  14          7.97         16.09         3.22 o
  -6   4  14         35.30         27.99         4.94 o
  -5   4  14          2.19          0.99         1.77 o
  -4   4  14         41.33         41.68         5.37 o
  -3   4  14        134.67        124.29         8.96 o
  -2   4  14         12.11         15.88         2.83 o
  -1   4  14          0.17          0.00         0.75 o
   0   4  14         19.05         14.32         2.43 o
   1   4  14         80.91         78.17         7.30 o
   2   4  14          9.15         10.16         3.24 o
   3   4  14         62.75         58.80         6.49 o
   4   4  14         38.09         45.97         5.80 o
   5   4  14          0.36          0.86         0.80 o
   6   4  14          3.68          2.24         1.86 o
   7   4  14          0.21          2.94         2.08 o
  -8   5  14          0.33          2.30         2.04 o
  -7   5  14         20.29         19.34         4.68 o
  -6   5  14          0.43          0.00         1.58 o
  -5   5  14          2.71          1.24         1.76 o
  -4   5  14         23.78         25.97         4.24 o
  -3   5  14         62.18         58.16         6.30 o
  -2   5  14         28.69         31.28         4.46 o
  -1   5  14         30.08         34.42         4.95 o
   0   5  14          0.00          0.00         0.54 o
   1   5  14         65.11         88.25         7.92 o
   2   5  14          4.75          4.30         2.46 o
   3   5  14         19.77         16.17         3.39 o
   4   5  14          2.95          1.96         1.97 o
   5   5  14         41.30         43.12         5.70 o
   6   5  14          7.58          4.10         2.29 o
   7   5  14          1.68          1.58         5.08 o
  -8   6  14          0.10          0.40         1.91 o
  -7   6  14         22.74         28.47         5.79 o
  -6   6  14         61.07         62.58         6.81 o
  -5   6  14         58.32         49.77         6.85 o
  -4   6  14         95.24        106.54         8.76 o
  -3   6  14         23.71         25.25         4.11 o
  -2   6  14          4.16          3.43         2.34 o
  -1   6  14         20.36         24.07         5.45 o
   0   6  14          4.73          4.05         1.71 o
   1   6  14         61.50         74.68         7.46 o
   2   6  14          6.17          7.41         2.20 o
   3   6  14         18.41         24.54         4.23 o
   4   6  14          0.58          0.00         1.13 o
   5   6  14          0.30          2.64         1.17 o
   6   6  14          0.16          0.00         0.53 o
  -8   7  14         15.91         16.98         5.50 o
  -7   7  14          2.74          5.00         2.61 o
  -6   7  14         13.27         15.70         3.91 o
  -5   7  14         36.03         30.47         4.74 o
  -4   7  14         13.36         12.28         4.17 o
  -3   7  14          1.75          0.00         1.62 o
  -2   7  14          6.41          8.58         4.57 o
  -1   7  14          8.76          7.63         2.15 o
   0   7  14          9.77          6.99         3.00 o
   1   7  14         26.05         34.61         4.92 o
   2   7  14         41.24         44.21         5.67 o
   3   7  14          6.53          3.42         2.13 o
   4   7  14          1.82          0.00         1.81 o
   5   7  14          0.69          1.39         1.45 o
   6   7  14          1.28          0.23         1.00 o
  -7   8  14          1.44          2.26         3.68 o
  -6   8  14          2.91          1.74         3.34 o
  -5   8  14          8.19          7.28         2.61 o
  -4   8  14          2.03          1.14         2.24 o
  -3   8  14         33.82         38.53         7.18 o
  -2   8  14          0.52          0.00         1.41 o
  -1   8  14          1.24          0.00         3.29 o
   0   8  14          4.37          0.54         1.11 o
   1   8  14         13.35         16.71         4.12 o
   2   8  14          0.10          0.00         1.98 o
   3   8  14          0.00          1.74         1.52 o
   4   8  14          0.01          0.00         1.47 o
   5   8  14          0.87          2.56         1.89 o
  -6   9  14          8.74          9.69         5.00 o
  -5   9  14          0.20          4.96         2.67 o
  -4   9  14          1.15          3.30         2.36 o
  -3   9  14          7.29          8.52         5.53 o
  -2   9  14          0.04          0.69         1.35 o
  -1   9  14         10.33         10.34         3.67 o
   0   9  14          6.65          4.15         3.73 o
   1   9  14          0.71          3.94         2.85 o
   2   9  14          2.69          2.38         1.89 o
   3   9  14         17.40         17.29         4.40 o
   4   9  14         11.97         10.86         3.64 o
  -5  10  14          0.14          1.92         1.94 o
  -4  10  14          0.05          0.45         2.87 o
  -3  10  14          0.23          1.16         1.31 o
  -2  10  14          5.52          7.12         6.26 o
  -1  10  14          2.68          1.09         2.33 o
   0  10  14          2.56          5.10         2.61 o
   1  10  14          9.41          6.96         3.41 o
   2  10  14          0.06          1.08         0.96 o
   3  10  14          0.27          0.74         2.00 o
  -4  11  14          0.46          0.00         1.62 o
  -3  11  14          3.21          4.96         2.57 o
  -2  11  14          2.59          3.20         2.10 o
  -1  11  14          9.25         11.47         4.45 o
   0  11  14          0.21          0.53         3.10 o
   1  11  14          1.35          0.98         4.10 o
   2  11  14          0.30          0.00         1.39 o
  -9   0  15         13.15         42.61        14.38 o
  -7   0  15         45.55         54.67         9.21 o
  -5   0  15          0.03          3.47         2.10 o
  -3   0  15         23.11         32.99         5.97 o
  -1   0  15         98.01         89.56         8.48 o
   1   0  15          1.54          0.00         7.11 o
   3   0  15        151.39        176.77        16.60 o
   5   0  15          1.93          2.73         2.05 o
   7   0  15          0.02          1.55         2.50 o
  -9   1  15          0.45          1.90         1.93 o
  -8   1  15         21.17         24.80         6.78 o
  -7   1  15          3.41          1.55         1.58 o
  -6   1  15          0.03          2.08         1.65 o
  -5   1  15          3.03          2.67         0.96 o
  -4   1  15         50.27         53.79         5.41 o
  -3   1  15        207.63        208.41         9.61 o
  -2   1  15        114.84        112.48         7.67 o
  -1   1  15        106.97         97.88        10.34 o
   0   1  15          0.89          0.52         1.28 o
   1   1  15          5.79          6.47         1.75 o
   2   1  15         10.25          7.51         3.00 o
   3   1  15         23.77         27.64         4.44 o
   4   1  15        214.78        217.04        12.91 o
   5   1  15         47.22         47.54         6.14 o
   6   1  15          1.08          6.26         2.19 o
   7   1  15          3.12          3.49         1.67 o
  -9   2  15          0.91          0.63         2.35 o
  -8   2  15          5.85         13.58         4.72 o
  -7   2  15          0.91          0.00         1.64 o
  -6   2  15        102.78        108.05         9.01 o
  -5   2  15          5.59          3.95         4.36 o
  -4   2  15        157.73        134.72         9.80 o
  -3   2  15          2.77          0.48         1.27 o
  -2   2  15         12.33         10.92         1.96 o
  -1   2  15         12.52          8.81         2.92 o
   0   2  15          6.64          4.07         1.27 o
   1   2  15         18.50         14.74         3.09 o
   2   2  15         35.96         44.65         5.49 o
   3   2  15          0.08          0.22         1.23 o
   4   2  15         16.97         23.80         4.22 o
   5   2  15         19.57         20.64         4.08 o
   6   2  15          0.04          0.00         1.45 o
   7   2  15          2.78          2.49         1.70 o
  -8   3  15          6.34         14.83         4.40 o
  -7   3  15          0.30          0.33         1.08 o
  -6   3  15          6.09          4.51         2.19 o
  -5   3  15         68.12         89.43         9.54 o
  -4   3  15          4.43          1.07         2.38 o
  -3   3  15          1.17          1.28         1.23 o
  -2   3  15          3.03          0.45         1.52 o
  -1   3  15          9.23          6.33         1.71 o
   0   3  15          3.43          5.55         1.62 o
   1   3  15          2.04          2.76         1.39 o
   2   3  15          8.59         10.01         4.39 o
   3   3  15          1.32          2.61         2.10 o
   4   3  15          9.81         10.24         2.71 o
   5   3  15          1.88          2.43         1.34 o
   6   3  15          0.45          0.00         1.97 o
   7   3  15          5.34          4.97         2.08 o
  -8   4  15          0.11          0.70         2.37 o
  -7   4  15          0.22          2.36         1.66 o
  -6   4  15          3.37          4.67         2.18 o
  -5   4  15          6.42          4.07         2.28 o
  -4   4  15         82.25         91.58         8.80 o
  -3   4  15          0.24          2.01         1.61 o
  -2   4  15         87.70         97.38         7.32 o
  -1   4  15          9.90         10.28         3.55 o
   0   4  15         12.03         11.82         3.06 o
   1   4  15          0.65          2.51         0.84 o
   2   4  15         56.05         44.80         5.66 o
   3   4  15         42.78         42.13         5.60 o
   4   4  15          0.37          0.20         1.95 o
   5   4  15          5.44          4.01         2.70 o
   6   4  15          0.09          2.10         1.62 o
  -8   5  15         78.90         97.39         9.90 o
  -7   5  15          2.91          3.12         1.05 o
  -6   5  15         12.74         18.25         4.33 o
  -5   5  15          4.35          0.00         1.80 o
  -4   5  15        228.38        236.93        15.38 o
  -3   5  15          1.14          4.25         1.93 o
  -2   5  15         48.56         53.07         6.14 o
  -1   5  15          0.51          0.00         0.62 o
   0   5  15         35.23         43.04         5.63 o
   1   5  15         25.21         25.50         4.48 o
   2   5  15          9.04         14.04         3.33 o
   3   5  15          0.53          2.09         1.63 o
   4   5  15          2.92          1.44         0.75 o
   5   5  15          0.76          3.86         1.58 o
   6   5  15          0.33          1.95         0.96 o
  -7   6  15         17.42         27.10         5.93 o
  -6   6  15          6.68          6.07         2.04 o
  -5   6  15         32.04         37.88         5.39 o
  -4   6  15         29.25         35.30         5.01 o
  -3   6  15          1.21          0.45         1.18 o
  -2   6  15          8.13          6.48         2.14 o
  -1   6  15          4.72          5.67         2.99 o
   0   6  15         11.89          9.43         2.34 o
   1   6  15          5.26          3.23         0.98 o
   2   6  15          0.84          0.10         1.60 o
   3   6  15          4.74          5.98         2.15 o
   4   6  15          1.87          0.46         1.12 o
   5   6  15          0.31          0.00         1.22 o
   6   6  15          0.05          0.20         1.80 o
  -7   7  15          1.81          7.14         3.38 o
  -6   7  15         22.89         30.48         5.82 o
  -5   7  15         15.74         11.69         3.06 o
  -4   7  15          1.39          0.00         1.40 o
  -3   7  15         25.00         18.32         5.72 o
  -2   7  15          1.21          0.00         1.65 o
  -1   7  15          2.40          0.00         0.71 o
   0   7  15          0.06          1.06         1.72 o
   1   7  15          0.07          1.00         1.21 o
   2   7  15         23.83         25.55         4.55 o
   3   7  15          5.49          2.79         2.24 o
   4   7  15          0.19          0.00         1.52 o
   5   7  15          0.18          0.00         1.65 o
  -6   8  15         10.49         16.14         8.58 o
  -5   8  15          0.16          0.00         3.13 o
  -4   8  15          3.71          4.78         2.68 o
  -3   8  15          2.22          4.54         2.21 o
  -2   8  15          2.71          0.56         4.73 o
  -1   8  15          7.56          7.59         2.77 o
   0   8  15          2.21          4.94         2.23 o
   1   8  15          0.07          0.00         2.18 o
   2   8  15          0.04          2.03         2.56 o
   3   8  15          1.77          2.32         1.50 o
   4   8  15          0.54          0.00         1.97 o
  -5   9  15          2.26          6.21         2.54 o
  -4   9  15          0.59          0.00         0.91 o
  -3   9  15          0.11          0.00         2.14 o
  -2   9  15          1.01          0.63         1.25 o
  -1   9  15         10.95          3.27         4.72 o
   0   9  15          1.23          0.95         1.42 o
   1   9  15          7.70          6.68         2.62 o
   2   9  15          8.06         11.58         3.50 o
   3   9  15          0.77          0.19         2.46 o
   4   9  15          4.07          7.59         2.85 o
  -4  10  15          0.42          0.00         3.41 o
  -3  10  15          7.51          6.23         2.39 o
  -2  10  15          0.52          1.11         2.41 o
  -1  10  15          0.01          1.69         1.08 o
   0  10  15          1.27          2.34         2.20 o
   1  10  15          3.87          0.00         1.45 o
   2  10  15          3.70          1.71         2.38 o
  -2  11  15         14.45         16.54         4.57 o
  -1  11  15          0.10          0.84         1.57 o
   0  11  15          0.42          0.00         1.68 o
  -8   0  16         21.08         41.38        13.43 o
  -6   0  16        111.70         98.28        12.83 o
  -4   0  16         62.12         67.66         9.79 o
  -2   0  16          0.01          0.59         1.42 o
   0   0  16         52.93         68.06         8.66 o
   2   0  16         13.21         13.52         4.74 o
   4   0  16          2.31          5.02         3.13 o
   6   0  16          0.04          0.00         2.47 o
  -8   1  16          0.02          2.34         2.49 o
  -7   1  16          1.79          2.73         1.71 o
  -6   1  16          4.65          3.87         3.20 o
  -5   1  16          2.63          0.10         1.20 o
  -4   1  16          3.66          2.91         1.25 o
  -3   1  16          0.84          0.00         0.79 o
  -2   1  16         13.86         11.74         2.35 o
  -1   1  16          0.19          0.00         0.52 o
   0   1  16          9.70          7.70         1.88 o
   1   1  16          1.44          0.00         1.35 o
   2   1  16          7.59          3.63         2.27 o
   3   1  16         74.46         71.80         7.61 o
   4   1  16         21.60         21.14         4.22 o
   5   1  16          6.63          2.39         1.69 o
   6   1  16          0.76          1.01         0.92 o
  -8   2  16          0.23          0.00         3.48 o
  -7   2  16          3.25          8.16         2.91 o
  -6   2  16          3.99          3.50         1.39 o
  -5   2  16          0.55          0.13         1.24 o
  -4   2  16         22.84         24.43         3.74 o
  -3   2  16         19.17         19.45         3.37 o
  -2   2  16         60.79         70.99         6.33 o
  -1   2  16          9.47         12.54         2.51 o
   0   2  16          3.11          1.63         0.99 o
   1   2  16          9.47          2.37         2.31 o
   2   2  16          2.27          0.91         2.85 o
   3   2  16         11.96          7.21         1.25 o
   4   2  16          8.12         10.32         2.94 o
   5   2  16          0.27          0.00         0.51 o
   6   2  16          1.57          0.32         0.61 o
  -8   3  16         28.50         50.30         8.18 o
  -7   3  16          4.54          4.84         3.32 o
  -6   3  16          0.23          0.06         2.29 o
  -5   3  16          0.10          0.00         2.57 o
  -4   3  16         27.84         22.37         6.05 o
  -3   3  16          0.02          0.50         1.92 o
  -2   3  16         14.34         17.43         3.17 o
  -1   3  16         12.45          6.77         2.12 o
   0   3  16          8.14         11.81         2.89 o
   1   3  16          1.32          2.46         1.49 o
   2   3  16         17.08         15.41         3.53 o
   3   3  16          4.44          2.42         1.63 o
   4   3  16          0.00          0.00         1.59 o
   5   3  16          0.10          1.25         2.07 o
   6   3  16          0.24          1.75         1.53 o
  -8   4  16          0.38          1.46         1.41 o
  -7   4  16          2.33          2.65         6.08 o
  -6   4  16          1.06          0.00         0.64 o
  -5   4  16         25.35         20.28         4.61 o
  -4   4  16        109.65         98.63         8.90 o
  -3   4  16         11.29         16.10         3.71 o
  -2   4  16          1.83          0.39         1.21 o
  -1   4  16          0.13          0.89         0.90 o
   0   4  16          9.14          5.63         1.72 o
   1   4  16          2.04          0.58         2.41 o
   2   4  16         14.92         13.55         3.41 o
   3   4  16          2.51          4.39         1.80 o
   4   4  16          5.77          0.00         1.50 o
   5   4  16          0.46          0.00         1.51 o
   6   4  16          0.00          2.67         1.64 o
  -7   5  16          3.82          2.66         2.02 o
  -6   5  16          1.45          0.00         1.37 o
  -5   5  16          0.63          0.00         1.25 o
  -4   5  16          0.00          0.00         0.89 o
  -3   5  16        301.50        313.07        15.75 o
  -2   5  16         14.35         14.56         3.41 o
  -1   5  16          0.04          0.00         2.29 o
   0   5  16          2.62          1.44         2.68 o
   1   5  16          3.58          3.18         1.71 o
   2   5  16          7.67         10.27         2.96 o
   3   5  16          2.11          2.56         1.79 o
   4   5  16          0.16          0.00         2.02 o
   5   5  16          1.03          1.69         2.01 o
  -7   6  16          5.35         10.07         4.00 o
  -6   6  16          4.78          5.31         1.36 o
  -5   6  16          3.04          4.90         2.03 o
  -4   6  16         19.92         15.02         3.22 o
  -3   6  16         33.97         42.96         5.76 o
  -2   6  16          0.10          0.00         1.38 o
  -1   6  16          0.11          1.58         1.45 o
   0   6  16         18.07         15.85         3.41 o
   1   6  16          0.13          1.08         1.18 o
   2   6  16         24.89         28.27         4.76 o
   3   6  16          0.01          0.00         1.10 o
   4   6  16          0.57          0.00         1.41 o
   5   6  16          0.15          0.00         1.12 o
  -6   7  16          0.00          0.69         1.57 o
  -5   7  16          0.70          0.00         1.37 o
  -4   7  16          1.08          0.91         2.08 o
  -3   7  16         23.77         19.53         4.35 o
  -2   7  16         57.65         53.75         8.11 o
  -1   7  16          0.00          0.00         1.18 o
   0   7  16          0.16          0.32         1.17 o
   1   7  16          0.97          0.04         0.72 o
   2   7  16          0.70          2.44         2.26 o
   3   7  16          3.04          2.23         1.48 o
   4   7  16          0.09          0.00         1.66 o
  -5   8  16          0.09          0.50         1.35 o
  -4   8  16          0.18          0.00         0.93 o
  -3   8  16          0.51          0.55         2.48 o
  -2   8  16          6.46          5.62         1.78 o
  -1   8  16          2.34          3.73         1.96 o
   0   8  16          0.01          1.14         1.09 o
   1   8  16          0.73          0.00         1.18 o
   2   8  16          3.49          2.14         1.56 o
   3   8  16          0.07          0.00         2.00 o
   4   8  16          8.75         11.41         3.69 o
  -4   9  16          2.82          1.76         1.82 o
  -3   9  16          0.03          1.63         1.20 o
  -2   9  16          0.51          0.59         1.20 o
  -1   9  16          1.07          0.00         1.55 o
   0   9  16          0.14          0.13         1.57 o
   1   9  16          0.83          1.34         0.95 o
   2   9  16          1.17          2.85         2.13 o
   3   9  16          1.18          0.88         1.62 o
  -3  10  16          0.58          0.00         1.80 o
  -2  10  16          0.07          1.40         2.92 o
  -1  10  16          0.08          0.00         2.16 o
   0  10  16         12.14         13.50         4.04 o
   1  10  16          1.18          0.00         1.78 o
  -7   0  17          0.97          0.00         1.79 o
  -5   0  17         48.53         40.57         8.20 o
  -3   0  17          0.88          0.00         2.16 o
  -1   0  17          2.52          2.60         1.41 o
   1   0  17         11.95          7.40         2.96 o
   3   0  17         12.66          8.55         4.43 o
   5   0  17          0.45          0.39         1.87 o
  -8   1  17          1.80          0.00         2.42 o
  -7   1  17         17.90         18.92         6.35 o
  -6   1  17          0.06          0.00         1.40 o
  -5   1  17          5.34          8.89         2.42 o
  -4   1  17          1.33          2.26         1.63 o
  -3   1  17          0.38          0.00         1.17 o
  -2   1  17          0.00          0.00         0.95 o
  -1   1  17          1.25          0.37         0.72 o
   0   1  17         21.20         21.03         5.00 o
   1   1  17         10.46          2.91         2.27 o
   2   1  17          0.18          0.05         1.94 o
   3   1  17          1.06          2.99         2.15 o
   4   1  17         18.41         24.87         4.71 o
   5   1  17         16.22         14.87         3.85 o
   6   1  17          3.43          1.70         1.72 o
  -7   2  17          1.09          0.09         3.14 o
  -6   2  17          5.81         11.27         3.18 o
  -5   2  17          1.42          4.92         2.23 o
  -4   2  17          0.48          0.00         0.50 o
  -3   2  17          0.41          0.99         1.25 o
  -2   2  17         27.30         30.97         4.33 o
  -1   2  17          7.39          6.14         1.56 o
   0   2  17         56.64         56.76         6.91 o
   1   2  17         10.94          8.46         2.48 o
   2   2  17          0.25          2.22         2.42 o
   3   2  17          5.07          5.37         3.91 o
   4   2  17          5.16          6.43         2.41 o
   5   2  17          1.23          0.59         1.22 o
  -7   3  17          0.05          2.02         3.01 o
  -6   3  17          3.13          7.13         2.42 o
  -5   3  17          7.61          4.38         1.77 o
  -4   3  17         15.26         12.68         3.33 o
  -3   3  17         10.19          8.70         2.60 o
  -2   3  17          0.01          0.24         1.55 o
  -1   3  17          4.19          1.91         0.84 o
   0   3  17          0.00          0.00         1.43 o
   1   3  17          6.99          2.52         1.75 o
   2   3  17          7.63          6.25         1.53 o
   3   3  17          3.73          2.54         2.58 o
   4   3  17          0.10          1.09         1.09 o
   5   3  17          0.97          0.54         1.15 o
  -7   4  17         11.00         11.21         3.96 o
  -6   4  17         11.94         13.41         3.26 o
  -5   4  17          8.68          3.86         2.78 o
  -4   4  17         25.61         26.32         4.70 o
  -3   4  17          4.12          3.68         1.36 o
  -2   4  17         46.81         34.51         4.57 o
  -1   4  17         26.80         25.69         4.66 o
   0   4  17          0.12          0.00         1.55 o
   1   4  17         31.54         28.14         4.62 o
   2   4  17          7.99          8.87         2.81 o
   3   4  17          0.05          1.57         1.73 o
   4   4  17          0.85          0.91         1.26 o
   5   4  17          0.02          0.00         1.94 o
  -7   5  17          0.19          0.23         1.74 o
  -6   5  17          8.28         10.95         3.40 o
  -5   5  17         12.99         14.23         3.25 o
  -4   5  17          8.71         13.51         3.24 o
  -3   5  17          0.28          0.60         0.96 o
  -2   5  17         69.35         83.65         9.86 o
  -1   5  17          1.06          4.48         2.62 o
   0   5  17          1.59          0.96         1.07 o
   1   5  17          3.77          3.75         1.31 o
   2   5  17          1.58          0.48         1.99 o
   3   5  17          2.73          1.55         1.41 o
   4   5  17          0.04          0.08         2.09 o
   5   5  17          0.90          0.00         1.51 o
  -6   6  17         26.27         25.66        18.22 o
  -5   6  17         39.84         38.62         5.85 o
  -4   6  17          1.93          0.37         1.35 o
  -3   6  17         43.70         38.55         5.51 o
  -2   6  17          0.64          0.36         1.69 o
  -1   6  17          3.47          1.43         0.99 o
   0   6  17          1.52          1.82         1.91 o
   1   6  17         10.50         13.82         3.84 o
   2   6  17         10.70          7.73         2.84 o
   3   6  17          1.37          0.00         1.52 o
   4   6  17          0.16          0.00         2.10 o
  -5   7  17          1.30          0.00         0.91 o
  -4   7  17         17.38         14.64         4.26 o
  -3   7  17         21.32         29.43         6.01 o
  -2   7  17          0.47          0.00         2.00 o
  -1   7  17          0.02          0.17         1.30 o
   0   7  17          0.52          1.57         0.91 o
   1   7  17          6.81          4.82         2.87 o
   2   7  17         12.07         12.49         3.43 o
   3   7  17          0.13          0.00         1.64 o
  -4   8  17          0.00          0.97         2.73 o
  -3   8  17          4.24          2.70         1.49 o
  -2   8  17          8.61          8.90         3.18 o
  -1   8  17          0.15          1.04         1.06 o
   0   8  17          0.04          0.00         1.75 o
   1   8  17          0.03          2.27         1.83 o
   2   8  17          0.66          0.00         3.70 o
  -3   9  17          0.07          0.00         2.68 o
  -2   9  17          5.00          4.33         2.34 o
  -1   9  17          4.62          5.69         2.99 o
   0   9  17          0.76          1.00         2.72 o
   1   9  17          2.78          0.00         1.81 o
  -6   0  18         47.84         64.86        10.77 o
  -4   0  18          3.14          3.98         2.59 o
  -2   0  18         10.28          9.84         3.01 o
   0   0  18          0.38          4.72         3.48 o
   2   0  18          0.79          0.00         3.59 o
   4   0  18          3.11          2.23         3.10 o
  -7   1  18         28.88         29.70         6.57 o
  -6   1  18         18.96         22.50         4.45 o
  -5   1  18          0.14          0.00         2.05 o
  -4   1  18          0.16          1.71         1.70 o
  -3   1  18          4.76          2.69         1.41 o
  -2   1  18          2.54          1.71         1.43 o
  -1   1  18        100.32         98.03         7.88 o
   0   1  18         60.77         71.12         7.98 o
   1   1  18          3.87          2.92         3.73 o
   2   1  18          0.31          0.00         1.31 o
   3   1  18          0.25          0.00         3.99 o
   4   1  18          2.67          1.87         1.50 o
   5   1  18          9.79          2.93         1.98 o
  -7   2  18          6.48          6.70         3.21 o
  -6   2  18          1.78          0.32         2.38 o
  -5   2  18          0.04          1.27         1.91 o
  -4   2  18          0.85          1.44         1.63 o
  -3   2  18          6.36          9.85         2.55 o
  -2   2  18          2.48          2.69         1.62 o
  -1   2  18          1.70          2.49         1.33 o
   0   2  18          6.40         12.23         2.92 o
   1   2  18          0.15          2.61         2.15 o
   2   2  18          0.02          1.37         1.48 o
   3   2  18          5.75          4.82         2.44 o
   4   2  18          0.83          1.57         2.39 o
   5   2  18          1.43          1.21         1.04 o
  -6   3  18          0.34          0.00         2.19 o
  -5   3  18         33.02         30.66         5.01 o
  -4   3  18          0.00          0.00         1.68 o
  -3   3  18         15.60         16.82         3.42 o
  -2   3  18         20.17         24.41         3.84 o
  -1   3  18          0.28          0.13         1.62 o
   0   3  18          0.38          0.00         1.47 o
   1   3  18          0.57          0.00         2.66 o
   2   3  18          0.52          0.73         1.45 o
   3   3  18          1.61          1.64         2.12 o
   4   3  18          0.02          0.00         1.92 o
  -6   4  18          6.45          9.79         2.95 o
  -5   4  18          0.23          0.00         1.76 o
  -4   4  18         30.55         34.10         5.39 o
  -3   4  18         71.23         77.63         8.01 o
  -2   4  18         11.18         14.88         3.23 o
  -1   4  18          1.31          1.83         2.30 o
   0   4  18          4.21          1.63         1.96 o
   1   4  18          1.33          4.13         2.00 o
   2   4  18          1.21          0.00         1.51 o
   3   4  18          6.90          2.68         1.88 o
   4   4  18          0.28          0.00         1.38 o
  -6   5  18          0.17          0.00         4.61 o
  -5   5  18          8.78         11.42         3.09 o
  -4   5  18          3.75          8.18         2.81 o
  -3   5  18         21.32         24.05         6.97 o
  -2   5  18          4.67          4.61         3.16 o
  -1   5  18          1.53          1.83         1.80 o
   0   5  18          0.31          0.00         0.97 o
   1   5  18         11.15          8.96         2.94 o
   2   5  18          1.10          1.15         1.39 o
   3   5  18          1.94          0.88         1.20 o
   4   5  18          1.01          1.61         1.52 o
  -5   6  18          0.05          0.00         1.46 o
  -4   6  18         14.72         12.27         3.36 o
  -3   6  18         20.55         20.91         5.24 o
  -2   6  18          0.53          0.64         1.81 o
  -1   6  18          0.25          0.00         1.38 o
   0   6  18          0.84          2.56         1.24 o
   1   6  18          0.25          1.37         1.02 o
   2   6  18          1.10          0.00         1.91 o
   3   6  18          2.46          0.00         1.30 o
  -4   7  18          0.95          0.00         1.76 o
  -3   7  18          5.64          8.03         3.07 o
  -2   7  18          0.61          5.40         3.14 o
  -1   7  18          0.32          2.42         1.99 o
   0   7  18          2.59          9.86         3.72 o
   1   7  18          0.98          1.95         1.35 o
   2   7  18          0.05          0.57         2.12 o
  -3   8  18          0.94          0.80         1.96 o
  -2   8  18          1.56          0.00         2.86 o
  -1   8  18          0.01          1.19         2.12 o
   0   8  18          0.36          0.00         1.22 o
   1   8  18          3.58          4.94         2.93 o
  -5   0  19         13.50         12.17         4.97 o
  -3   0  19          0.38          0.00         3.10 o
  -1   0  19          2.70          3.47         1.49 o
   1   0  19         33.50         33.95         8.33 o
   3   0  19          0.29          1.36         3.33 o
  -6   1  19          3.96          6.64         2.09 o
  -5   1  19          3.41          4.16         2.34 o
  -4   1  19          5.78          9.79         2.43 o
  -3   1  19          0.23          1.75         1.45 o
  -2   1  19          2.42          2.71         2.26 o
  -1   1  19          0.36          0.26         0.79 o
   0   1  19          1.97          1.45         2.76 o
   1   1  19          0.01          1.47         1.95 o
   2   1  19          9.09         11.29         3.15 o
   3   1  19          5.93          6.05         2.15 o
   4   1  19          4.18          4.20         2.06 o
  -6   2  19          1.61          0.00         1.27 o
  -5   2  19          1.98          2.99         1.75 o
  -4   2  19         27.91         33.52         5.02 o
  -3   2  19          1.31          0.00         1.72 o
  -2   2  19          8.90          7.83         2.30 o
  -1   2  19          3.11          3.04         2.30 o
   0   2  19          5.37          2.83         1.27 o
   1   2  19          0.04          0.44         1.63 o
   2   2  19          1.53          2.09         1.30 o
   3   2  19          1.60          2.98         2.23 o
  -6   3  19          0.26          2.68         1.19 o
  -5   3  19          1.62          0.72         1.92 o
  -4   3  19          0.45          0.68         1.06 o
  -3   3  19          9.03          9.98         2.80 o
  -2   3  19          3.88          4.38         2.52 o
  -1   3  19          3.41          4.84         1.56 o
   0   3  19          0.00          0.00         1.59 o
   1   3  19          0.33          0.38         1.57 o
   2   3  19          0.30          1.95         1.64 o
   3   3  19          1.46          1.52         1.82 o
  -5   4  19          0.14          1.41         1.25 o
  -4   4  19         11.47          9.78         3.14 o
  -3   4  19          4.69          6.99         3.93 o
  -2   4  19         10.32         12.67         3.16 o
  -1   4  19         10.29         10.89         3.37 o
   0   4  19          0.82          2.96         1.70 o
   1   4  19          0.01          0.06         1.62 o
   2   4  19          5.78          2.13         2.25 o
   3   4  19          6.33          6.31         2.74 o
  -5   5  19          2.89          3.22         1.89 o
  -4   5  19         10.19          3.92         1.62 o
  -3   5  19          0.18          0.00         1.49 o
  -2   5  19         48.63         55.50         8.49 o
  -1   5  19          0.90          0.00         1.07 o
   0   5  19          0.15          0.00         2.46 o
   1   5  19          4.01          1.28         1.59 o
   2   5  19          0.24          0.07         1.13 o
  -4   6  19          7.87          8.79         3.50 o
  -3   6  19         41.10         37.51         7.17 o
  -2   6  19         14.29         17.14         5.10 o
  -1   6  19          1.01          0.00         1.91 o
   0   6  19          0.03          1.25         2.20 o
   1   6  19          1.22          0.78         1.12 o
  -2   7  19          5.15          0.00         2.92 o
  -1   7  19          7.50          3.76         3.07 o
   0   7  19          0.23          0.00         2.57 o
  -4   0  20          5.34          4.58         7.53 o
  -2   0  20          0.69          0.00         2.93 o
   0   0  20          0.46          2.80         2.61 o
   2   0  20          0.22          0.26         4.01 o
  -5   1  20         14.68         16.33         3.96 o
  -4   1  20         17.51         14.03         3.09 o
  -3   1  20          6.19          4.78         1.74 o
  -2   1  20          3.94          5.12         1.85 o
  -1   1  20          0.04          0.00         0.74 o
   0   1  20          1.75          1.47         2.03 o
   1   1  20          0.79          0.53         1.61 o
   2   1  20          0.03          0.00         1.28 o
  -5   2  20         25.57         22.26         4.90 o
  -4   2  20          4.40          2.60         3.72 o
  -3   2  20          0.85          0.43         1.98 o
  -2   2  20          2.70          3.20         1.34 o
  -1   2  20          0.43          0.00         1.52 o
   0   2  20          2.47          0.00         1.96 o
   1   2  20          6.08          7.65         3.38 o
   2   2  20          1.12          2.36         1.76 o
  -4   3  20          1.22          1.24         1.28 o
  -3   3  20          8.17          8.24         3.95 o
  -2   3  20          0.24          2.18         3.03 o
  -1   3  20          0.46          0.18         0.78 o
   0   3  20          2.23          0.00         0.65 o
   1   3  20          4.78          2.25         1.30 o
   2   3  20          7.72          6.34         2.30 o
  -4   4  20          2.01          0.21         2.02 o
  -3   4  20          6.36          6.38         2.93 o
  -2   4  20          4.59          6.06         2.36 o
  -1   4  20          8.08          3.88         2.53 o
   0   4  20          0.91          1.06         1.21 o
   1   4  20          0.92          1.70         1.47 o
  -3   5  20         13.64         24.37         5.68 o
  -2   5  20          1.45          2.65         2.12 o
  -1   5  20         20.87         18.16         4.49 o
   0   5  20          0.49          3.46         2.10 o
  -3   0  21          5.23          5.85         3.68 o
  -1   0  21          2.45          0.00         8.85 o
  -3   1  21          0.45          0.16         1.53 o
  -2   1  21          0.56          1.06         1.68 o
  -1   1  21          0.21          1.68         1.53 o
   0   1  21          8.51          5.55         2.88 o
  -2   2  21          0.40          0.00         2.42 o
  -1   2  21          0.93          1.46         1.74 o
   0   2  21          1.11          0.13         1.51 o
                                                
