# Supplementary material for: Crystal landscape in the orcinol:4,4′-bipyridine system: synthon modularity, polymorphism and transferability of multipole charge density parameters
Source: IUCrJ. 2013 Oct 1;1(Pt 1):8–18. doi: 10.1107/S2052252513024421 (PMC4104971; doi:10.1107/S2052252513024421)
Supplement: Supplementary file 8 [file m-01-00008-IVsup8.fcf]

# 
# Unique observed reflections after correcting 
# for dispersion and merging Friedel opposites 
# 
data_IV 
_shelx_title ' face in P 21/n' 
_shelx_refln_list_code          3 
_shelx_F_calc_maximum      648.49 
_exptl_crystal_F_000      2268.00 
_reflns_d_resolution_high  0.7813 
 
loop_ 
 _symmetry_equiv_pos_as_xyz 
 'x, y, z' 
 '-x+1/2, y+1/2, -z+1/2' 
 '-x, -y, -z' 
 'x-1/2, -y-1/2, z-1/2' 
 
_cell_length_a     9.2118 
_cell_length_b    36.2075 
_cell_length_c    16.5458 
_cell_angle_alpha  90.000 
_cell_angle_beta   97.923 
_cell_angle_gamma  90.000 
 
loop_ 
 _refln_index_h 
 _refln_index_k 
 _refln_index_l 
 _refln_F_meas 
 _refln_F_sigma 
 _refln_A_calc 
 _refln_B_calc 
   2   0   0    137.4078      2.1699   -142.6850      0.0000 
   4   0   0     56.8566      1.2177     57.5030      0.0000 
   6   0   0     23.9770      0.9650    -22.5105      0.0000 
   8   0   0     65.4428      1.6260    -64.8977      0.0000 
  10   0   0     45.3593      2.0141     42.9931      0.0000 
   2   1   0     52.3103      0.9270    -53.4229      0.0000 
   3   1   0      5.5453      0.4352      5.2025      0.0000 
   4   1   0     45.0032      0.8423     46.0233      0.0000 
   5   1   0     13.9665      0.5810     14.1174      0.0000 
   6   1   0     26.0773      0.7473    -24.5308      0.0000 
   7   1   0     15.0594      0.6997     15.1550      0.0000 
   8   1   0     14.6480      2.9497     -4.9005      0.0000 
   9   1   0     33.2041      1.0880    -34.0176      0.0000 
  10   1   0     16.5548      1.3802    -15.6957      0.0000 
  11   1   0      5.5213      2.1366     10.2243      0.0000 
   1   2   0     11.8263      0.4098     12.3654      0.0000 
   2   2   0     12.1222      0.3870    -12.8131      0.0000 
   3   2   0     30.3930      0.5899     31.7150      0.0000 
   4   2   0     27.5056      0.6139     27.9307      0.0000 
   5   2   0     13.6381      0.5638    -14.2110      0.0000 
   6   2   0     11.3800      0.6707     -9.5877      0.0000 
   7   2   0     48.6078      1.2271    -49.9749      0.0000 
   8   2   0    142.5999      2.4450   -142.5726      0.0000 
   9   2   0     34.7716      1.1044     34.4433      0.0000 
  10   2   0      0.0000      3.5167      2.0984      0.0000 
  11   2   0      2.6236      2.7513     -1.2856      0.0000 
   1   3   0     72.9094      1.2194    -77.1576      0.0000 
   2   3   0      4.2981      0.3412     -3.5753      0.0000 
   3   3   0     44.0985      0.8244    -45.7956      0.0000 
   4   3   0     23.7138      0.5769    -24.1564      0.0000 
   5   3   0     13.9096      0.5932     13.5051      0.0000 
   6   3   0      2.1752      1.0630      0.8463      0.0000 
   7   3   0      9.7217      1.7819     -8.5669      0.0000 
   8   3   0     50.2261      1.1988    -48.2771      0.0000 
   9   3   0     16.0064      1.1255     16.0740      0.0000 
  10   3   0      7.0163      1.6820     -7.0985      0.0000 
  11   3   0     11.5137      2.8242    -13.5577      0.0000 
   1   4   0      2.0479      0.5268     -2.0521      0.0000 
   2   4   0      5.4855      0.3507      5.6423      0.0000 
   3   4   0     37.0532      0.7004    -36.8629      0.0000 
   4   4   0     37.3775      0.7546    -38.5230      0.0000 
   5   4   0      8.0743      0.5838      7.7014      0.0000 
   6   4   0      0.0000      2.4721      0.3263      0.0000 
   7   4   0     59.3156      1.2483     59.2728      0.0000 
   8   4   0     50.1327      1.5246     50.7257      0.0000 
   9   4   0     12.5392      1.8642    -11.7633      0.0000 
  10   4   0      0.0000      3.0123      3.0938      0.0000 
  11   4   0      8.8002      3.0417      7.8054      0.0000 
   1   5   0      7.9371      0.4195     -7.6755      0.0000 
   2   5   0      2.8486      0.4556      2.4557      0.0000 
   3   5   0     18.8117      0.4994     18.2550      0.0000 
   4   5   0     16.6751      0.5638    -15.6864      0.0000 
   5   5   0      3.6492      0.7794      2.7133      0.0000 
   6   5   0     14.8624      0.7448     14.4710      0.0000 
   7   5   0     19.7057      0.8648     18.3742      0.0000 
   8   5   0     36.5128      1.5204     37.3282      0.0000 
   9   5   0     48.7117      1.5340    -48.8834      0.0000 
  10   5   0      2.9421      3.3197      2.5307      0.0000 
  11   5   0     11.8183      2.7875     11.2694      0.0000 
   0   6   0     41.6326      0.8044    -45.1934      0.0000 
   1   6   0    110.0776      1.7776    114.6305      0.0000 
   2   6   0     31.6631      0.6407    -31.8972      0.0000 
   3   6   0     40.4499      0.7745    -39.5584      0.0000 
   4   6   0     10.6227      0.5415      9.4722      0.0000 
   5   6   0     11.1041      0.9569     10.2119      0.0000 
   6   6   0     27.7587      0.8398    -27.8479      0.0000 
   7   6   0     22.6106      0.9337     22.8865      0.0000 
   8   6   0     43.5332      1.5752     42.4593      0.0000 
   9   6   0     37.1355      1.3838    -37.4130      0.0000 
  10   6   0     22.9490      1.2100    -24.2745      0.0000 
  11   6   0     11.6888      2.7523     14.0693      0.0000 
   1   7   0     35.5077      0.6293     35.9977      0.0000 
   2   7   0     32.9297      0.6472    -33.9851      0.0000 
   3   7   0     18.5664      0.5897    -18.9828      0.0000 
   4   7   0     43.3183      0.8580     43.2507      0.0000 
   5   7   0     29.1469      0.7667     28.8754      0.0000 
   6   7   0     20.5100      0.9288     21.2858      0.0000 
   7   7   0     39.8406      1.1591     39.1516      0.0000 
   8   7   0     33.5538      1.1260    -33.2882      0.0000 
   9   7   0     23.5482      1.6019     22.3915      0.0000 
  10   7   0     17.0520      1.2075     17.4743      0.0000 
  11   7   0      2.2412      3.5054      3.5063      0.0000 
   0   8   0     39.7523      0.7717     42.2343      0.0000 
   1   8   0     19.7640      0.4650    -20.5353      0.0000 
   2   8   0      2.9043      0.7389      3.3131      0.0000 
   3   8   0      7.0915      0.5340      7.6269      0.0000 
   4   8   0     63.3056      1.1866    -63.8757      0.0000 
   5   8   0      9.2856      0.6668     -8.9650      0.0000 
   6   8   0     40.6479      1.0311    -41.0341      0.0000 
   7   8   0     58.6855      1.5584    -58.5462      0.0000 
   8   8   0     51.8562      1.6190     52.2460      0.0000 
   9   8   0      6.7180      1.3646      6.8504      0.0000 
  10   8   0      5.9074      2.1393      6.9123      0.0000 
  11   8   0     10.5327      3.2595      8.2805      0.0000 
   1   9   0    282.5343      4.3876   -291.5329      0.0000 
   2   9   0     58.6553      1.0032     59.2042      0.0000 
   3   9   0     18.9206      0.6023     18.6171      0.0000 
   4   9   0     80.0449      1.3810     81.2534      0.0000 
   5   9   0     11.8541      0.6880     11.4549      0.0000 
   6   9   0      3.3691      1.2285      1.2750      0.0000 
   7   9   0     20.8045      1.1134     21.1141      0.0000 
   8   9   0      7.3361      2.6747     -3.0208      0.0000 
   9   9   0     14.6259      1.3049     14.8733      0.0000 
  10   9   0      3.6039      2.7401      2.0902      0.0000 
  11   9   0      6.1679      2.0423      7.4399      0.0000 
   0  10   0    165.1579      2.5818   -174.8248      0.0000 
   1  10   0     25.6813      0.5687    -26.0838      0.0000 
   2  10   0      8.4743      0.4803      8.7378      0.0000 
   3  10   0     28.5893      0.6540     28.4571      0.0000 
   4  10   0     64.4283      1.2860     63.7134      0.0000 
   5  10   0     33.9756      0.8714     33.5604      0.0000 
   6  10   0      3.4279      1.5053      0.4558      0.0000 
   7  10   0     27.1482      0.9781     26.9915      0.0000 
   8  10   0     19.1141      1.4450    -18.2130      0.0000 
   9  10   0      8.2937      1.1304      7.2663      0.0000 
  10  10   0      4.7122      1.8102      5.2593      0.0000 
  11  10   0      0.0000      3.9144      0.2433      0.0000 
   1  11   0     61.8618      1.0331    -64.1186      0.0000 
   2  11   0     16.6806      0.5149     17.0395      0.0000 
   3  11   0     30.3435      0.6793    -29.9113      0.0000 
   4  11   0     51.7095      0.9819     52.2223      0.0000 
   5  11   0     44.6688      0.9893    -43.9287      0.0000 
   6  11   0     55.5239      1.2098     56.2982      0.0000 
   7  11   0     64.0037      1.4304     65.6411      0.0000 
   8  11   0     19.5297      2.2152    -17.8779      0.0000 
   9  11   0      4.8535      2.0675      7.5371      0.0000 
  10  11   0      3.8187      2.4189      1.8182      0.0000 
  11  11   0      1.9760      2.0721     -1.9487      0.0000 
   0  12   0    107.1531      1.7455    112.6085      0.0000 
   1  12   0    133.5415      2.1230   -138.7810      0.0000 
   2  12   0     41.5560      0.7872    -41.2916      0.0000 
   3  12   0     37.7352      0.7843     36.9777      0.0000 
   4  12   0     17.7265      0.7392    -17.0572      0.0000 
   5  12   0     23.0558      0.8298     22.2787      0.0000 
   6  12   0     10.8288      0.8857     11.0444      0.0000 
   7  12   0     46.5172      1.1977     46.8186      0.0000 
   8  12   0     39.4506      1.5574     39.2852      0.0000 
   9  12   0      1.3357      2.1694      1.0313      0.0000 
  10  12   0      0.0000      3.4249      2.1921      0.0000 
  11  12   0      2.4756      2.4584      4.6873      0.0000 
   1  13   0     38.2486      0.9007    -37.8290      0.0000 
   2  13   0     10.8965      0.4838    -10.1948      0.0000 
   3  13   0     34.6856      0.7324     33.4527      0.0000 
   4  13   0     58.9855      1.2380    -58.9871      0.0000 
   5  13   0     40.5792      1.0493     40.3778      0.0000 
   6  13   0     39.9663      1.0768    -39.6158      0.0000 
   7  13   0      6.7426      1.2006      4.3661      0.0000 
   8  13   0     55.8710      1.8618    -53.8018      0.0000 
   9  13   0     29.9521      1.3835    -30.1548      0.0000 
  10  13   0     11.4857      1.5193     11.0866      0.0000 
  11  13   0      9.1822      1.6221    -10.6314      0.0000 
   0  14   0     34.0787      0.8424    -36.7319      0.0000 
   1  14   0     35.0374      0.7644    -34.9543      0.0000 
   2  14   0      2.4334      0.7170     -2.6470      0.0000 
   3  14   0     40.7998      0.8361    -39.6876      0.0000 
   4  14   0     35.6030      0.9904     35.0366      0.0000 
   5  14   0      7.4280      0.6192     -7.9891      0.0000 
   6  14   0      3.0881      1.3807     -2.0141      0.0000 
   7  14   0      4.2852      1.6262     -3.2548      0.0000 
   8  14   0     40.3155      1.3804     39.3907      0.0000 
   9  14   0      8.5607      1.3793      7.6281      0.0000 
  10  14   0      7.4816      1.4838      7.8652      0.0000 
  11  14   0      3.4304      2.2134      2.4971      0.0000 
   1  15   0     71.9917      1.3832     71.7241      0.0000 
   2  15   0     36.5765      0.7249     36.6460      0.0000 
   3  15   0     96.4632      1.6417     91.4564      0.0000 
   4  15   0     43.8746      0.8679    -42.4616      0.0000 
   5  15   0     11.5495      0.7708     11.2894      0.0000 
   6  15   0     22.3550      0.9073    -21.9405      0.0000 
   7  15   0      7.2356      0.9348      6.0612      0.0000 
   8  15   0     35.9813      1.2506    -35.7480      0.0000 
   9  15   0     21.2214      1.5406    -21.4016      0.0000 
  10  15   0     13.3856      1.6201    -10.8259      0.0000 
  11  15   0      6.8817      3.0204      7.1930      0.0000 
   0  16   0     20.1397      0.8543    -21.0108      0.0000 
   1  16   0      6.4219      1.6033     -4.3768      0.0000 
   2  16   0      6.7260      0.6674      6.4706      0.0000 
   3  16   0     71.0496      1.2577     69.6877      0.0000 
   4  16   0     27.2255      0.7795    -26.0605      0.0000 
   5  16   0     31.8958      0.8211     33.3731      0.0000 
   6  16   0     67.7618      1.3309    -67.5665      0.0000 
   7  16   0     44.4428      1.0958    -44.1222      0.0000 
   8  16   0     22.0000      1.1744     19.4588      0.0000 
   9  16   0     24.2025      1.9793     23.4905      0.0000 
  10  16   0      0.0000      3.0713      1.1373      0.0000 
   1  17   0     26.4894      3.6312    -19.2590      0.0000 
   2  17   0     12.1535      0.7367     13.1852      0.0000 
   3  17   0      0.0000      2.2280     -0.4932      0.0000 
   4  17   0     16.1190      0.5987    -16.2413      0.0000 
   5  17   0      8.9323      0.7162      8.6368      0.0000 
   6  17   0     45.3165      1.0770     44.9758      0.0000 
   7  17   0     27.3865      0.9653    -26.8259      0.0000 
   8  17   0     32.6963      1.4585    -31.6152      0.0000 
   9  17   0     34.7585      1.6329    -35.3902      0.0000 
  10  17   0     11.2712      1.9117    -11.5266      0.0000 
   0  18   0     95.5627      1.7372   -101.0151      0.0000 
   1  18   0    193.0499      3.0084   -192.8848      0.0000 
   2  18   0     49.6119      1.3908     49.1923      0.0000 
   3  18   0     16.7112      0.6480     16.2419      0.0000 
   4  18   0      5.4958      0.6965     -4.6821      0.0000 
   5  18   0      9.9576      0.6747     10.3783      0.0000 
   6  18   0     47.4458      1.1060    -46.6964      0.0000 
   7  18   0     13.7141      0.9398    -12.8803      0.0000 
   8  18   0     28.5539      1.3160    -27.8498      0.0000 
   9  18   0      3.7378      3.7536     -4.8325      0.0000 
  10  18   0     22.2798      1.9260    -21.0621      0.0000 
   1  19   0     32.2475      1.6404     16.2963      0.0000 
   2  19   0      9.8634      0.7747     10.9622      0.0000 
   3  19   0     20.1740      0.9131     19.2816      0.0000 
   4  19   0     24.5778      0.6803    -25.2799      0.0000 
   5  19   0      2.6527      1.1350      5.0584      0.0000 
   6  19   0     24.1618      1.0395    -23.4107      0.0000 
   7  19   0     57.8909      1.2635     57.9774      0.0000 
   8  19   0     14.0703      1.9167     13.4101      0.0000 
   9  19   0     22.0806      1.9103     21.3062      0.0000 
  10  19   0     11.2737      1.6583     10.4100      0.0000 
   0  20   0    158.4783      2.6136    159.4630      0.0000 
   1  20   0     19.4012      1.5376    -14.0347      0.0000 
   2  20   0     25.6703      0.8963     26.2141      0.0000 
   3  20   0     20.9540      0.8000    -20.4476      0.0000 
   4  20   0     13.3516      0.6294    -11.8564      0.0000 
   5  20   0      1.6284      1.4549     -2.4419      0.0000 
   6  20   0     89.7806      1.6462    -88.7075      0.0000 
   7  20   0     36.0182      1.1879    -35.3454      0.0000 
   8  20   0     38.1200      1.3917     36.6869      0.0000 
   9  20   0     25.9423      2.3805     26.1553      0.0000 
  10  20   0      3.5815      2.5366      3.5063      0.0000 
   1  21   0    131.3346      2.1914   -131.6806      0.0000 
   2  21   0     14.6756      1.1010    -12.5555      0.0000 
   3  21   0     34.2694      1.0352     32.1715      0.0000 
   4  21   0      2.1019      1.4970     -2.9631      0.0000 
   5  21   0      6.5114      0.8298      6.5614      0.0000 
   6  21   0     22.5379      1.0985    -20.9010      0.0000 
   7  21   0     19.4083      1.1116    -18.9907      0.0000 
   8  21   0     25.0628      1.4066     24.4600      0.0000 
   9  21   0      5.1940      1.8423     -4.8267      0.0000 
  10  21   0      0.0000      3.0774      1.1435      0.0000 
   0  22   0     51.2063      1.3237     50.7822      0.0000 
   1  22   0     25.2486      1.8579    -17.3883      0.0000 
   2  22   0     26.7201      1.1573    -26.3329      0.0000 
   3  22   0     25.4403      1.3787     23.9377      0.0000 
   4  22   0      4.2311      1.1968      2.9256      0.0000 
   5  22   0      8.1862      1.3321    -10.8396      0.0000 
   6  22   0     37.1021      1.1866     35.9927      0.0000 
   7  22   0     30.4829      1.1757     30.3873      0.0000 
   8  22   0     48.0701      1.4939    -46.3075      0.0000 
   9  22   0     11.1170      2.3393     11.4352      0.0000 
  10  22   0     12.7320      1.7168     13.1324      0.0000 
   1  23   0     28.4264      0.9348     28.8988      0.0000 
   2  23   0      4.1611      1.2261      2.3857      0.0000 
   3  23   0     12.5663      0.9148    -13.6642      0.0000 
   4  23   0      6.2592      1.0432      7.1785      0.0000 
   5  23   0      0.0000      2.4498      2.3752      0.0000 
   6  23   0     19.4766      1.0968     18.3716      0.0000 
   7  23   0     11.2714      1.3062     12.5971      0.0000 
   8  23   0     15.4351      1.4956    -14.0250      0.0000 
   9  23   0      1.3484      2.3720      0.1212      0.0000 
  10  23   0      6.6474      2.9618      7.7085      0.0000 
   0  24   0      8.1458      1.2424      5.9206      0.0000 
   1  24   0     12.0826      0.8781    -11.4081      0.0000 
   2  24   0      4.1989      1.1424     -3.8702      0.0000 
   3  24   0     15.9137      0.9578     15.2249      0.0000 
   4  24   0     10.3863      1.1252      9.0219      0.0000 
   5  24   0      1.6990      1.7816     -0.4172      0.0000 
   6  24   0     14.3671      1.2328     14.2835      0.0000 
   7  24   0     37.1930      1.2495     37.0585      0.0000 
   8  24   0     19.2984      1.3539    -19.2438      0.0000 
   9  24   0      6.6316      2.7379      5.4930      0.0000 
   1  25   0      4.3703      1.1579     -1.2200      0.0000 
   2  25   0      0.0000      2.2679      2.4673      0.0000 
   3  25   0     11.3371      1.1046     11.1674      0.0000 
   4  25   0      8.2817      1.2084      5.7353      0.0000 
   5  25   0      9.8278      0.9353      9.4241      0.0000 
   6  25   0      6.5542      1.1339      6.1415      0.0000 
   7  25   0     18.2342      1.1730    -18.3810      0.0000 
   8  25   0      8.0245      1.4936      7.4967      0.0000 
   9  25   0      2.6361      2.4659     -0.1580      0.0000 
   0  26   0      3.7151      1.7263      1.6072      0.0000 
   1  26   0     34.0129      1.0299     33.8715      0.0000 
   2  26   0      8.8456      1.3225     -6.5810      0.0000 
   3  26   0     22.1173      1.1593    -21.5621      0.0000 
   4  26   0      8.0257      1.1331     -9.3225      0.0000 
   5  26   0      4.5302      1.4340      5.9775      0.0000 
   6  26   0      4.4311      1.4032      4.2670      0.0000 
   7  26   0     20.5928      1.9223     18.5945      0.0000 
   8  26   0     21.1879      1.3889     21.9827      0.0000 
   9  26   0     15.3736      1.7644    -16.6474      0.0000 
   1  27   0     14.0761      1.0080    -11.7962      0.0000 
   2  27   0     68.6526      1.5618     68.9821      0.0000 
   3  27   0     15.1792      1.1712    -10.8777      0.0000 
   4  27   0      7.5501      1.9508      8.1358      0.0000 
   5  27   0     17.8397      1.1495    -15.6516      0.0000 
   6  27   0      3.5999      1.9981      2.9222      0.0000 
   7  27   0     26.3598      1.2247     26.1266      0.0000 
   8  27   0      8.5711      1.4641     -8.0023      0.0000 
   9  27   0     22.8367      1.7657     21.7392      0.0000 
   0  28   0     27.7636      1.4675    -26.7005      0.0000 
   1  28   0     12.5165      0.9715     11.2039      0.0000 
   2  28   0     10.4539      1.0718      6.8818      0.0000 
   3  28   0     24.2353      1.2138    -23.1412      0.0000 
   4  28   0      4.3923      1.6306      0.8172      0.0000 
   5  28   0     75.7574      1.7236    -77.5657      0.0000 
   6  28   0     46.2641      1.3519    -46.3484      0.0000 
   7  28   0     13.1674      1.7603     15.7519      0.0000 
   8  28   0     11.8530      2.1694     10.6001      0.0000 
   9  28   0     13.8287      1.7760    -11.9839      0.0000 
   1  29   0     29.7003      1.0639    -28.5441      0.0000 
   2  29   0     14.7884      1.1234     15.8865      0.0000 
   3  29   0     38.0449      1.2889     38.6036      0.0000 
   4  29   0     20.5923      1.2371    -20.5015      0.0000 
   5  29   0     56.5547      1.9340     57.1357      0.0000 
   6  29   0     43.5263      1.3413     43.7013      0.0000 
   7  29   0      6.3901      1.2819      6.1875      0.0000 
   8  29   0     11.4425      1.7221    -11.1671      0.0000 
   9  29   0     15.4219      1.8117     15.5470      0.0000 
   0  30   0     10.5627      4.4710      1.8173      0.0000 
   1  30   0     75.4254      1.5450    -76.4294      0.0000 
   2  30   0     23.0043      1.1688     22.7118      0.0000 
   3  30   0     33.7546      1.2750    -32.7808      0.0000 
   4  30   0      3.2811      1.8272      2.1501      0.0000 
   5  30   0     35.8115      1.4571    -35.1488      0.0000 
   6  30   0      7.7013      1.6465     -6.2861      0.0000 
   7  30   0      8.9996      1.2650      8.1904      0.0000 
   8  30   0      4.0261      2.8478      1.9047      0.0000 
   1  31   0     11.3164      1.2032     -3.4173      0.0000 
   2  31   0     19.9143      1.1908     20.1790      0.0000 
   3  31   0     17.4962      1.2370    -15.6773      0.0000 
   4  31   0     12.7312      1.2740     12.7727      0.0000 
   5  31   0     46.8255      1.5688    -47.2397      0.0000 
   6  31   0     15.6077      1.3704    -15.3285      0.0000 
   7  31   0     17.0326      1.2672     16.5772      0.0000 
   8  31   0      6.9943      1.8328      6.9855      0.0000 
   0  32   0     34.4609      1.6066    -34.9696      0.0000 
   1  32   0     15.5969      1.0439     15.5413      0.0000 
   2  32   0      0.0000      2.5389      1.1330      0.0000 
   3  32   0      9.6040      1.2477     -9.7214      0.0000 
   4  32   0      8.6214      1.3452     -9.0356      0.0000 
   5  32   0     29.4389      1.2607    -31.2103      0.0000 
   6  32   0     20.3448      1.2614    -20.8346      0.0000 
   7  32   0      3.9887      1.7016      3.4560      0.0000 
   8  32   0     15.5451      1.8018     15.5233      0.0000 
   1  33   0      7.3844      1.6235     -8.1420      0.0000 
   2  33   0      5.3348      1.2388      6.0511      0.0000 
   3  33   0      4.9356      1.6370     -5.2181      0.0000 
   4  33   0     16.3239      1.4885     18.7418      0.0000 
   5  33   0     12.0889      1.2260     12.2158      0.0000 
   6  33   0     12.6771      1.3108    -11.7250      0.0000 
   7  33   0     10.8877      1.3078    -11.6998      0.0000 
   8  33   0     14.8075      1.8179    -11.7378      0.0000 
   0  34   0     12.6269      1.6724      8.8529      0.0000 
   1  34   0      3.7637      1.3150      0.3029      0.0000 
   2  34   0      3.4633      2.6318      0.5555      0.0000 
   3  34   0      7.5117      1.2938     -8.5524      0.0000 
   4  34   0      1.3542      2.1440      3.0264      0.0000 
   5  34   0      8.3418      1.3350      9.6128      0.0000 
   6  34   0      4.0567      2.8900     -6.0032      0.0000 
   7  34   0     13.1422      1.3388     12.8116      0.0000 
   1  35   0     12.1684      1.1046     11.7978      0.0000 
   2  35   0     11.3074      1.1016     11.7195      0.0000 
   3  35   0     14.1121      1.3000    -14.8124      0.0000 
   4  35   0     22.0472      1.3741     19.7617      0.0000 
   5  35   0     21.4506      1.2746     22.1641      0.0000 
   6  35   0     12.8656      1.3231    -11.3909      0.0000 
   7  35   0     15.3599      1.7652    -14.6421      0.0000 
   0  36   0     48.5055      1.8077     48.3308      0.0000 
   1  36   0     17.2604      1.2097     17.3929      0.0000 
   2  36   0     13.7684      1.1551    -12.7492      0.0000 
   3  36   0      5.9580      1.8528     -4.8400      0.0000 
   4  36   0     15.1502      1.6469     14.1113      0.0000 
   5  36   0     21.9937      1.3048    -22.5830      0.0000 
   6  36   0      6.1183      1.5872     -4.8417      0.0000 
   7  36   0      8.3587      1.9054      7.9658      0.0000 
   1  37   0     21.1239      1.2588     22.3904      0.0000 
   2  37   0     12.4639      1.1664    -12.4681      0.0000 
   3  37   0     19.2030      1.3553    -19.5879      0.0000 
   4  37   0     15.7316      1.2625     16.2427      0.0000 
   5  37   0     21.4596      1.3260     20.7560      0.0000 
   6  37   0     11.3727      1.3373     11.5393      0.0000 
   7  37   0     16.6159      2.4661    -17.4498      0.0000 
   0  38   0     28.3226      3.2755     28.1075      0.0000 
   1  38   0     24.5102      1.2694    -26.0927      0.0000 
   2  38   0      6.4990      4.0967      1.3814      0.0000 
   3  38   0      3.8239      2.2619     -0.1855      0.0000 
   4  38   0      4.0172      2.5467     -4.6529      0.0000 
   5  38   0      7.7429      1.4931     -6.5523      0.0000 
   6  38   0      5.8025      4.1028     -5.2521      0.0000 
   1  39   0     32.6456      1.3908     33.0870      0.0000 
   2  39   0     29.2649      2.6937     30.8688      0.0000 
   3  39   0     17.4115      1.4251    -19.0971      0.0000 
   4  39   0      2.7778      2.6139     -2.1265      0.0000 
   5  39   0      9.8757      2.1521     10.0246      0.0000 
   6  39   0      4.7688      1.8188      1.6680      0.0000 
   0  40   0      7.9012      2.6173     -5.5770      0.0000 
   1  40   0      8.8019      1.3653     -7.3164      0.0000 
   2  40   0     20.6150      1.4123     21.2677      0.0000 
   3  40   0     12.5692      1.7276     12.3420      0.0000 
   4  40   0      7.9890      1.5978     -9.3545      0.0000 
   5  40   0     18.6021      1.3726     20.8159      0.0000 
   1  41   0     13.9684      1.3651    -15.0271      0.0000 
   2  41   0      4.8043      2.2151     -1.4739      0.0000 
   3  41   0      3.2580      2.3026     -0.7260      0.0000 
   4  41   0      5.3250      1.8733     -2.3483      0.0000 
   5  41   0     10.8618      1.4210     10.8004      0.0000 
   0  42   0      7.3554      2.3492     -8.5098      0.0000 
   1  42   0     10.5262      1.6917     -9.3944      0.0000 
   2  42   0      8.4831      1.6354      7.7331      0.0000 
   3  42   0     20.0271      1.4757     21.2706      0.0000 
   4  42   0      5.4591      2.5376      3.4947      0.0000 
   1  43   0     11.6111      1.6197    -10.8830      0.0000 
   2  43   0     18.5623      1.6277     17.3199      0.0000 
   3  43   0      5.9346      1.9353      4.9485      0.0000 
   4  43   0      8.4621      1.4897      7.0209      0.0000 
   0  44   0     10.9367      1.9705     11.0827      0.0000 
   1  44   0      4.8623      2.4705     -2.3098      0.0000 
   2  44   0     13.8532      2.2278    -13.9356      0.0000 
   3  44   0      3.6926      3.0812     -3.0028      0.0000 
   1  45   0     10.8976      2.7380    -10.0731      0.0000 
   2  45   0      5.1463      1.8662      2.4245      0.0000 
   0  46   0      4.9157      3.1795      1.3520      0.0000 
   1  46   0      4.5968      2.6503      0.7023      0.0000 
 -11   0   1     12.3276      2.7993    -12.8337      0.0000 
  -9   0   1     14.3567      1.4315    -14.9865      0.0000 
  -7   0   1     49.4625      1.4253    -49.9415      0.0000 
  -5   0   1     55.4359      2.1405     52.4944      0.0000 
  -3   0   1    159.5497      2.5091    163.5049      0.0000 
  -1   0   1    171.7758      2.0259    183.3006      0.0000 
   1   0   1     32.4123      0.6842     36.7867      0.0000 
   3   0   1     20.1505      0.6029    -20.7480      0.0000 
   5   0   1     74.4293      1.7788    -74.2388      0.0000 
   7   0   1      2.2005      2.5534      1.9004      0.0000 
   9   0   1     13.5521      1.3598    -14.3346      0.0000 
  11   0   1     13.3447      3.2696    -13.5131      0.0000 
 -11   1   1      9.9467      2.9082     -9.0502      0.0000 
 -10   1   1     17.3019      1.3810    -19.0613      0.0000 
  -9   1   1     34.9214      1.1169    -36.0961      0.0000 
  -8   1   1      8.1547      1.0362      9.3091      0.0000 
  -7   1   1     50.2395      1.4547     50.3785      0.0000 
  -6   1   1      1.6700      1.6103     -2.9377      0.0000 
  -5   1   1     53.6223      1.5152    -52.5899      0.0000 
  -4   1   1      0.0000      2.0229      1.1029      0.0000 
  -3   1   1     61.2654      1.2311    -62.4546      0.0000 
  -2   1   1      4.0480      0.5135      4.5541      0.0000 
  -1   1   1     10.2585      0.4557    -10.8612      0.0000 
   1   1   1      1.1480      0.9903      1.4368      0.0000 
   2   1   1     19.2705      0.4299     19.8648      0.0000 
   3   1   1     14.4635      0.4313    -15.8230      0.0000 
   4   1   1      9.4080      0.4351      9.5980      0.0000 
   5   1   1     80.9271      1.6543    -79.3734      0.0000 
   6   1   1     10.5047      0.7872    -11.2554      0.0000 
   7   1   1     19.6218      0.7421    -21.3668      0.0000 
   8   1   1     38.4129      1.0707     37.6605      0.0000 
   9   1   1      0.2623      1.7788     -0.7035      0.0000 
  10   1   1      4.9902      1.5806      7.1516      0.0000 
  11   1   1      7.8627      2.9005      8.5051      0.0000 
 -11   2   1     11.5103      2.9145     11.8785      0.0000 
 -10   2   1     10.3830      1.2006    -11.5858      0.0000 
  -9   2   1     33.8026      1.1081     34.7055      0.0000 
  -8   2   1     22.7825      0.9790     23.1465      0.0000 
  -7   2   1     79.7970      1.5131    -80.4854      0.0000 
  -6   2   1      9.7165      0.7704    -10.6192      0.0000 
  -5   2   1     33.7553      0.8222     32.0836      0.0000 
  -4   2   1     16.1975      0.6427     16.2986      0.0000 
  -3   2   1     17.5699      0.5163     17.9404      0.0000 
  -2   2   1      3.6937      0.5018      3.4667      0.0000 
  -1   2   1      8.8580      0.3932     -9.1799      0.0000 
   1   2   1     30.4758      0.6277     31.9989      0.0000 
   2   2   1     47.8843      0.8142    -49.2878      0.0000 
   3   2   1      3.9131      0.4334      3.4537      0.0000 
   4   2   1     38.1869      0.7372    -37.7857      0.0000 
   5   2   1    110.5876      2.0588   -110.4698      0.0000 
   6   2   1     33.5619      0.7817     35.1290      0.0000 
   7   2   1     36.8724      1.0127    -38.4744      0.0000 
   8   2   1     32.1754      1.0265    -32.2581      0.0000 
   9   2   1     27.0832      1.1566    -28.4544      0.0000 
  10   2   1     11.9721      2.6309     12.8609      0.0000 
  11   2   1     11.9481      3.1180    -12.5873      0.0000 
 -11   3   1      0.0000      2.7010      3.1256      0.0000 
 -10   3   1     19.7003      1.3819     18.9618      0.0000 
  -9   3   1     29.8122      1.0949    -30.0756      0.0000 
  -8   3   1     42.4793      1.1287    -42.9657      0.0000 
  -7   3   1      5.3539      2.2976     -1.4732      0.0000 
  -6   3   1      8.9505      0.7431      8.7719      0.0000 
  -5   3   1      1.9883      1.1772      1.3367      0.0000 
  -4   3   1      8.0310      0.5558     -6.7011      0.0000 
  -3   3   1      8.9364      0.4500     -8.5346      0.0000 
  -2   3   1     22.2303      0.5023    -20.4416      0.0000 
  -1   3   1     71.4584      1.2742    -74.0118      0.0000 
   1   3   1     64.1026      1.1701    -67.0324      0.0000 
   2   3   1     76.2123      1.2620     79.6620      0.0000 
   3   3   1      4.7177      0.4059     -4.5623      0.0000 
   4   3   1     53.5034      1.1303     51.8949      0.0000 
   5   3   1      9.5880      3.6414      4.0890      0.0000 
   6   3   1     13.8706      0.9033     13.5577      0.0000 
   7   3   1     14.0706      0.7883    -14.5372      0.0000 
   8   3   1     58.0638      1.2718    -57.2988      0.0000 
   9   3   1      6.6958      1.2280     -8.3767      0.0000 
  10   3   1      9.5225      1.6308      8.5458      0.0000 
  11   3   1      4.2507      2.2028     -4.4489      0.0000 
 -11   4   1      6.4060      3.0692      7.4399      0.0000 
 -10   4   1     24.7438      1.4088     24.6533      0.0000 
  -9   4   1      3.7398      3.5121      4.7869      0.0000 
  -8   4   1     34.9455      1.0633    -34.9796      0.0000 
  -7   4   1     20.5856      1.0048     21.0650      0.0000 
  -6   4   1     15.2991      0.8043    -14.2758      0.0000 
  -5   4   1     10.5169      0.7543    -10.2944      0.0000 
  -4   4   1      8.1542      0.6093      7.7721      0.0000 
  -3   4   1      4.1650      0.4323      3.5604      0.0000 
  -2   4   1     13.3181      0.4351     13.1020      0.0000 
  -1   4   1      7.8112      0.5664      7.6594      0.0000 
   0   4   1      7.7670      0.3819     -7.4857      0.0000 
   1   4   1     18.5349      0.6774    -19.5560      0.0000 
   2   4   1      1.0947      0.8320      0.8826      0.0000 
   3   4   1     10.2737      0.3967     10.7064      0.0000 
   4   4   1     56.3653      1.1530     55.3008      0.0000 
   5   4   1     49.4026      1.0124     49.5353      0.0000 
   6   4   1     43.5368      0.9204    -43.0441      0.0000 
   7   4   1      6.0814      0.7851     -5.5311      0.0000 
   8   4   1     71.4807      1.7149     71.6915      0.0000 
   9   4   1     24.7599      1.3078     24.6253      0.0000 
  10   4   1     16.9504      2.5771     15.8755      0.0000 
  11   4   1      6.4032      1.6372     -8.7036      0.0000 
 -11   5   1     14.6050      2.9180     13.0906      0.0000 
 -10   5   1     10.1570      1.3993    -11.8498      0.0000 
  -9   5   1      1.9151      2.5404     -2.6317      0.0000 
  -8   5   1     43.4217      1.2102    -43.8122      0.0000 
  -7   5   1      6.2227      1.8279     -6.5349      0.0000 
  -6   5   1      3.5736      0.8781     -2.8986      0.0000 
  -5   5   1     15.7036      0.6548    -15.5550      0.0000 
  -4   5   1     16.1455      0.6062    -16.2517      0.0000 
  -3   5   1     20.6128      0.5319    -19.9231      0.0000 
  -2   5   1     11.9244      0.4374    -11.9311      0.0000 
  -1   5   1      4.1805      0.4043     -4.1328      0.0000 
   0   5   1      6.0966      0.3804     -6.4072      0.0000 
   1   5   1     13.3052      0.6379     13.7313      0.0000 
   2   5   1     37.9434      0.7168     39.1495      0.0000 
   3   5   1      1.3264      0.8962     -1.3804      0.0000 
   4   5   1     36.5551      0.8118     36.5166      0.0000 
   5   5   1     15.3468      0.7185     14.8236      0.0000 
   6   5   1      5.4754      1.0248     -5.4188      0.0000 
   7   5   1     35.7585      0.9733     36.6962      0.0000 
   8   5   1      4.9732      1.9066     -0.3641      0.0000 
   9   5   1     32.1544      1.3425     32.2964      0.0000 
  10   5   1     10.1357      1.3659     -8.1934      0.0000 
  11   5   1      6.0776      2.0454      5.2900      0.0000 
 -11   6   1      4.1300      3.4410     -4.0540      0.0000 
 -10   6   1      2.9211      3.1093     -0.8385      0.0000 
  -9   6   1     12.0336      1.3559     11.3764      0.0000 
  -8   6   1     19.6188      1.3270     16.5058      0.0000 
  -7   6   1     11.1236      1.5388     -8.6559      0.0000 
  -6   6   1     19.7760      0.7780    -19.5405      0.0000 
  -5   6   1     13.8120      0.6676    -13.9672      0.0000 
  -4   6   1     10.7228      0.7341    -10.3770      0.0000 
  -3   6   1     25.2229      0.5961    -24.6820      0.0000 
  -2   6   1     40.7972      0.7456    -40.0082      0.0000 
  -1   6   1     59.9021      0.9808     63.5308      0.0000 
   0   6   1     16.1041      0.4408     17.1025      0.0000 
   1   6   1     44.7797      0.9669    -46.3224      0.0000 
   2   6   1     18.0165      0.5887    -18.1546      0.0000 
   3   6   1     13.2473      0.4637    -12.8313      0.0000 
   4   6   1      7.3345      0.5161     -7.1481      0.0000 
   5   6   1      7.2938      0.6785      7.1492      0.0000 
   6   6   1     13.2710      0.7747    -13.1447      0.0000 
   7   6   1      5.9347      1.0776      6.5889      0.0000 
   8   6   1      4.4480      3.4242     -0.0062      0.0000 
   9   6   1     24.6882      1.3095     25.9829      0.0000 
  10   6   1     25.6328      1.8546     26.2001      0.0000 
  11   6   1     21.3334      1.7357     20.0993      0.0000 
 -11   7   1      0.0000      3.6468      6.0343      0.0000 
 -10   7   1     13.3250      1.4126    -13.8900      0.0000 
  -9   7   1     30.4806      1.4159     30.6810      0.0000 
  -8   7   1     77.9791      1.5255     78.7605      0.0000 
  -7   7   1     91.0246      2.2030    -93.4180      0.0000 
  -6   7   1     10.6541      0.7529    -11.8730      0.0000 
  -5   7   1     43.8467      0.9203     44.2077      0.0000 
  -4   7   1     26.3764      0.8144     26.2477      0.0000 
  -3   7   1      9.0027      0.5019      8.8733      0.0000 
  -2   7   1     16.3652      0.5133     16.4402      0.0000 
  -1   7   1      2.9239      0.4619     -2.2190      0.0000 
   0   7   1      5.0516      0.4411     -5.3801      0.0000 
   1   7   1      6.9415      0.5008     -6.3147      0.0000 
   2   7   1     61.6081      1.1204     64.5837      0.0000 
   3   7   1     63.5427      1.2403    -63.8084      0.0000 
   4   7   1     33.4607      0.7177    -32.4143      0.0000 
   5   7   1     29.8523      0.9069    -31.4503      0.0000 
   6   7   1     13.0281      0.8491    -12.8933      0.0000 
   7   7   1     20.0621      0.9284     20.1057      0.0000 
   8   7   1     71.2175      1.6221     69.7372      0.0000 
   9   7   1     29.6229      1.3352    -29.3440      0.0000 
  10   7   1      1.8600      2.6506     -3.5295      0.0000 
  11   7   1      5.9547      2.5983      5.5770      0.0000 
 -11   8   1     12.2368      1.5339     11.7465      0.0000 
 -10   8   1      5.0883      1.8868     -3.1243      0.0000 
  -9   8   1     15.0573      1.5969    -14.6925      0.0000 
  -8   8   1     17.3274      1.1857     15.0335      0.0000 
  -7   8   1     10.8193      2.1544     -5.1321      0.0000 
  -6   8   1     15.2481      0.9450     15.2773      0.0000 
  -5   8   1     45.9657      0.9945     45.9051      0.0000 
  -4   8   1     22.2079      0.6906     22.4317      0.0000 
  -3   8   1      4.7997      0.6801      6.1843      0.0000 
  -2   8   1     18.6868      0.5305     19.4738      0.0000 
  -1   8   1     11.6877      0.4265     11.1445      0.0000 
   0   8   1     94.6472      1.5165     99.2035      0.0000 
   1   8   1     82.6733      1.3810    -84.8965      0.0000 
   2   8   1     34.0686      0.7306    -35.2805      0.0000 
   3   8   1     47.3342      1.2294     47.1127      0.0000 
   4   8   1     12.4909      0.5390     11.3542      0.0000 
   5   8   1     23.6750      0.7274     24.1190      0.0000 
   6   8   1     18.3004      0.8547    -18.0210      0.0000 
   7   8   1      7.5515      0.8658     -8.7121      0.0000 
   8   8   1     14.9707      1.4727     10.3141      0.0000 
   9   8   1      4.6885      2.5299      1.3619      0.0000 
  10   8   1     12.0453      2.0503    -13.8144      0.0000 
  11   8   1      0.0000      3.2907     -0.1138      0.0000 
 -11   9   1     18.4578      2.1595    -17.3918      0.0000 
 -10   9   1     16.8052      1.4812    -15.8055      0.0000 
  -9   9   1     21.4510      1.4032     20.9926      0.0000 
  -8   9   1     23.7249      1.0832     22.0721      0.0000 
  -7   9   1     25.3834      0.8961    -25.4153      0.0000 
  -6   9   1     41.1393      0.9859     39.5790      0.0000 
  -5   9   1     83.7822      1.7226     81.8590      0.0000 
  -4   9   1      7.8698      0.8001      7.2089      0.0000 
  -3   9   1     59.0917      1.0465     62.7350      0.0000 
  -2   9   1     84.4649      1.3854     88.0943      0.0000 
  -1   9   1    224.8786      3.4886   -230.9593      0.0000 
   0   9   1    465.6725      7.2634   -482.8830      0.0000 
   1   9   1    596.2258      8.8806    628.3135      0.0000 
   2   9   1     76.4270      1.2824    -76.7595      0.0000 
   3   9   1     80.3606      1.4324    -78.7641      0.0000 
   4   9   1     24.4818      0.9178    -23.6426      0.0000 
   5   9   1     14.1739      0.6752    -15.0998      0.0000 
   6   9   1      2.8110      1.2872     -2.6725      0.0000 
   7   9   1      3.0010      1.5114      3.8510      0.0000 
   8   9   1     73.9037      1.8324     73.5937      0.0000 
   9   9   1     24.0483      1.5482    -24.3818      0.0000 
  10   9   1      8.3942      1.8374      7.0301      0.0000 
  11   9   1     24.2322      1.4804     23.2462      0.0000 
 -11  10   1      2.5589      3.6126      3.0905      0.0000 
 -10  10   1      5.7008      2.9865     -5.9873      0.0000 
  -9  10   1     16.9216      1.4452     16.4563      0.0000 
  -8  10   1     68.8732      2.1891    -68.8965      0.0000 
  -7  10   1      8.7240      1.5519     -1.7646      0.0000 
  -6  10   1     13.3714      1.3051     12.0072      0.0000 
  -5  10   1     75.3110      1.3432    -74.5924      0.0000 
  -4  10   1      2.2053      1.1202      2.1515      0.0000 
  -3  10   1     53.7342      0.9680    -55.2927      0.0000 
  -2  10   1     10.6426      0.4721     10.7311      0.0000 
  -1  10   1     16.8747      0.5649     17.6353      0.0000 
   0  10   1     73.6966      1.2440    -77.1730      0.0000 
   1  10   1     86.1342      1.6935     88.6330      0.0000 
   2  10   1     16.6461      1.3560     17.0775      0.0000 
   3  10   1     52.6892      1.0124    -51.9122      0.0000 
   4  10   1     31.0445      0.9412    -30.7633      0.0000 
   5  10   1      5.2402      0.7924      4.8574      0.0000 
   6  10   1      0.0000      2.7016     -4.1586      0.0000 
   7  10   1     29.2683      1.2741    -30.1753      0.0000 
   8  10   1     52.8037      1.6384    -51.7334      0.0000 
   9  10   1      4.0996      1.7564      2.7187      0.0000 
  10  10   1     14.8881      1.3895    -15.7133      0.0000 
  11  10   1      5.5757      3.0486      4.3492      0.0000 
 -11  11   1      4.5968      2.2588      3.9539      0.0000 
 -10  11   1      9.3297      1.8848    -10.1767      0.0000 
  -9  11   1     34.3458      1.7755     33.1667      0.0000 
  -8  11   1      7.8584      1.8838      5.5735      0.0000 
  -7  11   1    130.0494      2.6986   -131.3139      0.0000 
  -6  11   1    107.3122      1.8503    108.2273      0.0000 
  -5  11   1     25.0311      0.7767     25.4299      0.0000 
  -4  11   1     43.9400      0.9100     43.5010      0.0000 
  -3  11   1     12.7567      0.5064     13.7480      0.0000 
  -2  11   1     34.9967      0.7446     35.9541      0.0000 
  -1  11   1     18.0455      0.5598     19.0843      0.0000 
   0  11   1    120.4793      1.9435   -125.2828      0.0000 
   1  11   1     37.4867      0.7624    -37.4971      0.0000 
   2  11   1    111.3998      1.7752   -111.7237      0.0000 
   3  11   1     56.8489      1.0498    -56.3134      0.0000 
   4  11   1     22.2210      0.8303     20.9142      0.0000 
   5  11   1     28.0389      0.8278    -30.3387      0.0000 
   6  11   1     15.8909      0.7768     15.9376      0.0000 
   7  11   1     42.6617      1.2552     42.9662      0.0000 
   8  11   1     59.5597      1.7935     59.5325      0.0000 
   9  11   1     39.1347      1.4284    -38.6610      0.0000 
  10  11   1     14.8655      2.6671     16.0455      0.0000 
  11  11   1      5.5258      4.2476     -5.7558      0.0000 
 -11  12   1     15.1256      2.1449     15.7359      0.0000 
 -10  12   1      0.0000      2.8657     -0.0702      0.0000 
  -9  12   1      5.5893      2.6298      2.9255      0.0000 
  -8  12   1     15.3457      6.0296     12.2818      0.0000 
  -7  12   1     22.3142      2.0075     18.1250      0.0000 
  -6  12   1     20.9715      0.8106     18.5649      0.0000 
  -5  12   1      1.4664      1.3517      1.4638      0.0000 
  -4  12   1     37.6347      0.8072     37.7562      0.0000 
  -3  12   1     25.3929      0.6799    -25.1444      0.0000 
  -2  12   1     53.0781      0.9457     50.3972      0.0000 
  -1  12   1     62.2158      1.0571     62.9835      0.0000 
   0  12   1     82.0846      1.3640     81.3216      0.0000 
   1  12   1     27.1680      0.6333    -27.5263      0.0000 
   2  12   1    103.5893      1.7390    102.7739      0.0000 
   3  12   1     49.9993      0.9873     49.8888      0.0000 
   4  12   1      3.8318      1.0814      1.3766      0.0000 
   5  12   1      5.5094      0.9351     -3.3373      0.0000 
   6  12   1      3.4949      0.9724     -3.5988      0.0000 
   7  12   1     15.7694      1.1261     16.4123      0.0000 
   8  12   1     51.0082      1.6415     50.4079      0.0000 
   9  12   1     37.8549      1.9948    -37.3186      0.0000 
  10  12   1      3.5136      2.0265      1.3178      0.0000 
  11  12   1      6.3591      2.8170     -6.5326      0.0000 
 -11  13   1     20.1875      1.4378     19.2361      0.0000 
 -10  13   1      6.5561      1.4163     -6.5510      0.0000 
  -9  13   1      5.7924      2.0891     -3.9289      0.0000 
  -8  13   1     72.9343      2.0205     72.1158      0.0000 
  -7  13   1    101.3313      1.9870    101.6980      0.0000 
  -6  13   1     70.2023      1.3429    -71.3090      0.0000 
  -5  13   1     35.7307      0.8207    -36.9071      0.0000 
  -4  13   1     13.4942      0.5653    -14.6314      0.0000 
  -3  13   1     19.1778      0.6934    -20.0384      0.0000 
  -2  13   1      9.0943      0.5358     -8.3332      0.0000 
  -1  13   1     23.0047      0.6004     23.7648      0.0000 
   0  13   1     12.3168      1.3960     10.5192      0.0000 
   1  13   1     36.4330      0.7484    -36.5778      0.0000 
   2  13   1     63.1285      1.1394     62.9843      0.0000 
   3  13   1     51.0450      0.9631     50.3812      0.0000 
   4  13   1     47.2661      1.0345    -43.8765      0.0000 
   5  13   1     12.6574      0.8184     12.9928      0.0000 
   6  13   1      3.0278      1.3343     -3.9902      0.0000 
   7  13   1      4.4425      1.4988      3.1653      0.0000 
   8  13   1     44.4735      1.5948    -44.2506      0.0000 
   9  13   1     12.7888      1.8674     10.5944      0.0000 
  10  13   1      9.5124      1.5074      8.6776      0.0000 
  11  13   1      6.2907      1.6335     -6.3235      0.0000 
 -11  14   1      4.0125      1.8958      3.8578      0.0000 
 -10  14   1      0.8685      1.9673     -2.9801      0.0000 
  -9  14   1     23.9234      1.5221     23.5315      0.0000 
  -8  14   1     10.9948      2.4684      5.0767      0.0000 
  -7  14   1     19.1648      1.7702    -17.8044      0.0000 
  -6  14   1     33.7725      1.0417     32.5304      0.0000 
  -5  14   1     23.0176      0.6392    -22.3270      0.0000 
  -4  14   1     35.7131      0.8012     34.7436      0.0000 
  -3  14   1     35.5923      0.8649    -34.7450      0.0000 
  -2  14   1     15.3241      0.5750    -14.0821      0.0000 
  -1  14   1     14.3841      0.5896    -14.0308      0.0000 
   0  14   1      5.1130      0.5833      4.5188      0.0000 
   1  14   1      5.4634      0.7371     -3.9141      0.0000 
   2  14   1      8.8383      0.5399     -6.9608      0.0000 
   3  14   1     17.2142      0.6572     16.8390      0.0000 
   4  14   1     51.5635      1.2123     49.4936      0.0000 
   5  14   1      5.6420      1.0562     -5.9683      0.0000 
   6  14   1      0.8955      1.7403     -4.7390      0.0000 
   7  14   1     17.6706      1.0146    -16.5924      0.0000 
   8  14   1     30.1404      1.5232    -29.8981      0.0000 
   9  14   1     10.0203      1.6793      9.6672      0.0000 
  10  14   1     36.1318      1.3619    -34.6350      0.0000 
  11  14   1     11.5704      2.1459     11.3630      0.0000 
 -11  15   1      0.0000      3.6490     -1.3307      0.0000 
 -10  15   1      7.6750      2.5592     -9.7873      0.0000 
  -9  15   1     26.3027      1.5542    -26.8974      0.0000 
  -8  15   1     14.1554      1.4510     14.1513      0.0000 
  -7  15   1     17.7108      1.4612     16.6899      0.0000 
  -6  15   1      6.8437      1.1155      7.0758      0.0000 
  -5  15   1     26.3571      0.7220    -26.8710      0.0000 
  -4  15   1     30.2607      0.9057     28.7392      0.0000 
  -3  15   1     93.0647      1.5788    -90.8252      0.0000 
  -2  15   1     69.0988      1.2257    -67.0820      0.0000 
  -1  15   1     27.6762      0.6964     28.4598      0.0000 
   0  15   1      8.4432      0.5426      7.5849      0.0000 
   1  15   1     56.4642      1.0092    -56.7874      0.0000 
   2  15   1     38.8303      0.8560     35.4263      0.0000 
   3  15   1     42.0628      0.8933    -41.3592      0.0000 
   4  15   1     53.1396      1.0599    -51.1307      0.0000 
   5  15   1      3.8801      1.1157     -1.4772      0.0000 
   6  15   1      2.3420      1.8671      2.8934      0.0000 
   7  15   1     43.2601      1.1658    -42.9735      0.0000 
   8  15   1     20.4898      1.3131    -20.7284      0.0000 
   9  15   1     42.8845      1.3825     41.6844      0.0000 
  10  15   1     17.0665      1.9493    -16.0540      0.0000 
 -11  16   1      7.2906      1.5502     -8.3099      0.0000 
 -10  16   1      4.4604      1.5777     -6.0311      0.0000 
  -9  16   1     31.8215      1.5937    -31.2436      0.0000 
  -8  16   1     34.8929      1.3184    -34.2986      0.0000 
  -7  16   1      7.7945      1.7226     -8.5768      0.0000 
  -6  16   1     19.7690      1.1632     20.5169      0.0000 
  -5  16   1      3.0563      0.9538     -3.7936      0.0000 
  -4  16   1      7.3598      0.6693     -7.6557      0.0000 
  -3  16   1     20.9497      0.8331     20.0645      0.0000 
  -2  16   1     24.1012      0.6299     24.0591      0.0000 
  -1  16   1      3.4361      1.6371     -1.1713      0.0000 
   0  16   1     12.1426      0.6231     12.2030      0.0000 
   1  16   1      4.9818      1.6296      5.6561      0.0000 
   2  16   1     56.7627      1.0286     54.3634      0.0000 
   3  16   1     52.8551      1.2004    -52.2015      0.0000 
   4  16   1     45.2001      1.0029    -44.4433      0.0000 
   5  16   1     25.1574      0.9021     23.5759      0.0000 
   6  16   1      1.3924      1.6597     -3.7902      0.0000 
   7  16   1     22.3199      1.2091     22.8360      0.0000 
   8  16   1     13.7253      2.7080    -11.2579      0.0000 
   9  16   1     29.8397      1.3007    -29.6225      0.0000 
  10  16   1      7.1572      1.3362     -4.8188      0.0000 
 -10  17   1     12.9935      1.6081     14.1171      0.0000 
  -9  17   1      8.9745      3.7459      0.6043      0.0000 
  -8  17   1     17.9840      1.7592    -15.9758      0.0000 
  -7  17   1     48.5497      1.6529    -46.8433      0.0000 
  -6  17   1     21.2095      1.1316     20.9229      0.0000 
  -5  17   1     27.5551      0.9203    -26.5782      0.0000 
  -4  17   1     18.5403      0.7197     17.3211      0.0000 
  -3  17   1     40.7670      1.1107    -39.6081      0.0000 
  -2  17   1     23.4980      0.6326    -24.8526      0.0000 
  -1  17   1     41.3809      2.1559    -36.5215      0.0000 
   0  17   1     24.7838      0.7611     25.4490      0.0000 
   1  17   1     32.8361      1.0351    -31.0589      0.0000 
   2  17   1     40.8314      0.9749    -41.8845      0.0000 
   3  17   1      3.9733      0.9075     -1.6149      0.0000 
   4  17   1     11.8613      0.6618    -11.8218      0.0000 
   5  17   1     23.3752      0.8999    -23.5095      0.0000 
   6  17   1      7.4612      1.2834     -7.7569      0.0000 
   7  17   1     22.3428      1.0621    -21.5201      0.0000 
   8  17   1     50.9040      1.4006    -50.7002      0.0000 
   9  17   1     33.6714      1.3322     33.8408      0.0000 
  10  17   1      0.0000      3.9594      1.9031      0.0000 
 -10  18   1      0.0000      3.4803      0.6125      0.0000 
  -9  18   1      0.0000      3.8848     -2.2538      0.0000 
  -8  18   1     27.6240      1.3000    -26.7684      0.0000 
  -7  18   1     73.0478      1.9244    -73.0615      0.0000 
  -6  18   1      2.7864      1.7899      1.6548      0.0000 
  -5  18   1      3.2147      1.0770     -2.9365      0.0000 
  -4  18   1     32.8308      0.9264     31.8723      0.0000 
  -3  18   1     67.4118      1.3926    -68.0789      0.0000 
  -2  18   1     24.5824      0.6542     24.4197      0.0000 
  -1  18   1    171.1657      2.7079    165.9414      0.0000 
   0  18   1     39.6046      1.2693     38.5291      0.0000 
   1  18   1    129.4207      2.3446    130.1590      0.0000 
   2  18   1     64.1160      1.2836    -64.1201      0.0000 
   3  18   1     49.7979      0.9883     47.7595      0.0000 
   4  18   1      5.7366      1.3173      5.6188      0.0000 
   5  18   1     31.2363      0.9709     30.8861      0.0000 
   6  18   1      8.5500      1.0547      6.9675      0.0000 
   7  18   1     26.2493      1.0395    -24.7860      0.0000 
   8  18   1     13.7374      1.2639    -12.3524      0.0000 
   9  18   1      8.7071      2.3408     -6.7150      0.0000 
  10  18   1      5.4670      4.0858      5.2675      0.0000 
 -10  19   1      0.0000      3.5941      1.7964      0.0000 
  -9  19   1     25.0236      1.6071     25.3096      0.0000 
  -8  19   1     20.4850      1.2846    -19.5207      0.0000 
  -7  19   1     55.1706      1.5048     55.4266      0.0000 
  -6  19   1      9.7194      1.9683      8.2310      0.0000 
  -5  19   1     22.7940      0.9452    -22.5753      0.0000 
  -4  19   1     23.8250      0.8951    -24.6384      0.0000 
  -3  19   1     29.9012      1.0538     29.3934      0.0000 
  -2  19   1     38.9515      0.9234    -39.9712      0.0000 
  -1  19   1     24.6860      1.5608     13.6069      0.0000 
   0  19   1     77.7547      1.4121     78.2571      0.0000 
   1  19   1     25.7451      1.0955    -24.8166      0.0000 
   2  19   1     21.0351      0.7854     20.2110      0.0000 
   3  19   1     11.5897      0.9609      9.9320      0.0000 
   4  19   1     21.4650      0.7455     21.9644      0.0000 
   5  19   1     33.8321      0.9480     33.3980      0.0000 
   6  19   1     70.6334      1.3874     70.9975      0.0000 
   7  19   1     88.2548      1.6515     87.6678      0.0000 
   8  19   1     19.4380      1.0796    -18.9764      0.0000 
   9  19   1     15.5387      1.2832    -15.4281      0.0000 
  10  19   1      5.5529      4.5780      3.8889      0.0000 
 -10  20   1      0.0000      3.6290      1.0105      0.0000 
  -9  20   1     22.1676      1.6928    -21.5735      0.0000 
  -8  20   1     17.1711      1.2943    -15.9667      0.0000 
  -7  20   1     88.3279      1.7458    -86.5820      0.0000 
  -6  20   1     58.2624      1.2698     58.0369      0.0000 
  -5  20   1     24.9110      1.0780    -25.3793      0.0000 
  -4  20   1     13.8830      0.8376    -15.2538      0.0000 
  -3  20   1     31.2728      1.1384    -31.5706      0.0000 
  -2  20   1     51.0969      1.0817    -52.8591      0.0000 
  -1  20   1     31.8121      1.1081     29.5618      0.0000 
   0  20   1     48.2580      1.4122     47.0373      0.0000 
   1  20   1     92.4293      1.7064     92.3074      0.0000 
   2  20   1     32.0192      0.8041    -33.4725      0.0000 
   3  20   1      6.1027      0.7408      6.3960      0.0000 
   4  20   1      2.8884      1.1776      0.5029      0.0000 
   5  20   1     41.3419      1.0244     39.8102      0.0000 
   6  20   1     42.9652      1.0788    -42.3108      0.0000 
   7  20   1      7.6872      1.0268     -6.3198      0.0000 
   8  20   1     17.3095      1.0784     17.1023      0.0000 
   9  20   1     36.1853      1.6103    -36.7659      0.0000 
  10  20   1      2.9565      2.5465      0.1909      0.0000 
 -10  21   1      7.2999      1.7396     -5.9107      0.0000 
  -9  21   1      8.6814      1.3900      8.6050      0.0000 
  -8  21   1     17.7839      1.3157     15.9092      0.0000 
  -7  21   1     32.1994      1.2536     30.3039      0.0000 
  -6  21   1     16.9691      0.9637    -17.0179      0.0000 
  -5  21   1     18.5809      1.0375     18.1242      0.0000 
  -4  21   1     34.5721      1.5665    -36.0312      0.0000 
  -3  21   1      5.0964      1.0795      3.7776      0.0000 
  -2  21   1     66.7257      1.3171    -62.3811      0.0000 
  -1  21   1     96.9778      1.6521    -96.3261      0.0000 
   0  21   1     47.1528      1.0719     47.6985      0.0000 
   1  21   1     41.3450      1.0237     40.5235      0.0000 
   2  21   1     14.3684      0.6674     12.0645      0.0000 
   3  21   1      7.2802      0.9654      6.9317      0.0000 
   4  21   1      2.4865      1.2389     -2.2236      0.0000 
   5  21   1      6.0947      1.0841      5.1118      0.0000 
   6  21   1      6.7958      1.1265     -5.3925      0.0000 
   7  21   1     10.6934      0.9896    -10.1274      0.0000 
   8  21   1      5.8946      1.3407     -6.2099      0.0000 
   9  21   1     19.6738      3.1335    -18.5388      0.0000 
  10  21   1      5.2007      4.1019     -5.0085      0.0000 
 -10  22   1      6.4211      2.9909     -5.5156      0.0000 
  -9  22   1      0.0000      4.2082      5.2655      0.0000 
  -8  22   1      3.3168      2.7087     -5.8406      0.0000 
  -7  22   1     26.6019      1.1536     26.4965      0.0000 
  -6  22   1     15.9378      0.9513    -15.0406      0.0000 
  -5  22   1      4.5824      1.5277      3.9306      0.0000 
  -4  22   1     16.4892      1.1043     15.9227      0.0000 
  -3  22   1     10.8114      0.9105     11.1190      0.0000 
  -2  22   1      6.7300      1.2680      1.9859      0.0000 
  -1  22   1     17.8734      0.9635    -13.1532      0.0000 
   0  22   1     26.3203      0.9580    -26.7929      0.0000 
   1  22   1     18.1694      0.8764     18.4269      0.0000 
   2  22   1      6.5154      1.0513      6.3396      0.0000 
   3  22   1      7.3796      0.7889     -7.1821      0.0000 
   4  22   1      6.3847      0.8912      5.9872      0.0000 
   5  22   1     34.3366      0.9132    -35.0409      0.0000 
   6  22   1     35.1358      1.0266     35.4044      0.0000 
   7  22   1      5.6340      1.1290      4.6142      0.0000 
   8  22   1     14.2621      1.0746    -13.5081      0.0000 
   9  22   1     19.7559      1.6746    -18.8172      0.0000 
  10  22   1      2.4361      3.5572      2.2609      0.0000 
 -10  23   1      3.6358      2.4834     -2.0653      0.0000 
  -9  23   1      5.0855      1.6764      4.3362      0.0000 
  -8  23   1      5.0820      2.3626     -5.7531      0.0000 
  -7  23   1      4.3808      1.4903     -3.2905      0.0000 
  -6  23   1      8.5560      1.4548      9.8393      0.0000 
  -5  23   1      5.4529      1.6319     -5.2282      0.0000 
  -4  23   1     13.6246      0.8945     13.8393      0.0000 
  -3  23   1      5.9293      0.9740      6.6143      0.0000 
  -2  23   1      1.4914      1.6229     -2.5522      0.0000 
  -1  23   1     10.7899      1.2168     -5.9626      0.0000 
   0  23   1     19.6847      0.9175     18.7637      0.0000 
   1  23   1      7.9277      1.2838      6.9299      0.0000 
   2  23   1     17.6580      0.9082    -18.8626      0.0000 
   3  23   1      4.6652      1.0593      3.3905      0.0000 
   4  23   1      7.2966      0.8914      8.3375      0.0000 
   5  23   1      6.5205      0.8467      6.9360      0.0000 
   6  23   1     39.0225      1.1403     37.6152      0.0000 
   7  23   1     24.0252      0.9930     24.1787      0.0000 
   8  23   1     31.6035      1.6654    -30.9266      0.0000 
   9  23   1      0.0000      3.6855     -0.0867      0.0000 
  10  23   1      1.4635      2.5303      2.5387      0.0000 
 -10  24   1     13.8687      1.7653     14.3284      0.0000 
  -9  24   1     23.5740      1.4334     22.4281      0.0000 
  -8  24   1      1.4762      2.1515     -3.7510      0.0000 
  -7  24   1      1.3048      1.8709      2.8881      0.0000 
  -6  24   1     16.5777      0.9924    -15.8932      0.0000 
  -5  24   1      4.9982      0.9272      4.3416      0.0000 
  -4  24   1      3.9775      1.5889      1.2943      0.0000 
  -3  24   1     21.6304      1.1036     22.4354      0.0000 
  -2  24   1     25.8087      0.8730     25.1716      0.0000 
  -1  24   1     61.4494      1.2721    -62.5376      0.0000 
   0  24   1     21.0229      1.1873    -22.8097      0.0000 
   1  24   1      5.2935      0.9645     -3.0807      0.0000 
   2  24   1      6.8550      1.0674      6.5831      0.0000 
   3  24   1     19.4397      1.0645    -18.2945      0.0000 
   4  24   1      7.9151      0.7198      8.1344      0.0000 
   5  24   1     19.6601      0.8909    -19.1989      0.0000 
   6  24   1      7.0209      0.9449      6.9897      0.0000 
   7  24   1     19.8191      1.0528     20.1652      0.0000 
   8  24   1     18.3510      2.0695     15.4431      0.0000 
   9  24   1      8.1789      3.6829      4.3402      0.0000 
  -9  25   1     12.2660      1.7414     10.2000      0.0000 
  -8  25   1     31.6823      1.4312    -32.5979      0.0000 
  -7  25   1      5.7769      1.2588     -3.6344      0.0000 
  -6  25   1     33.5063      1.2038     34.4160      0.0000 
  -5  25   1      7.2604      1.0088     -8.9847      0.0000 
  -4  25   1      0.0000      2.5295      0.6232      0.0000 
  -3  25   1     16.0937      1.3859    -16.1809      0.0000 
  -2  25   1      9.2611      0.8690     -8.5530      0.0000 
  -1  25   1      9.3849      1.0157     -3.8341      0.0000 
   0  25   1      7.5776      0.9874      6.2379      0.0000 
   1  25   1      4.8988      1.2670     -3.2829      0.0000 
   2  25   1     18.0136      1.0405    -19.8846      0.0000 
   3  25   1     24.8622      0.9634    -25.2443      0.0000 
   4  25   1     13.0884      1.0554     11.1057      0.0000 
   5  25   1      5.7870      1.2581      3.2910      0.0000 
   6  25   1     23.8664      1.1517     24.8402      0.0000 
   7  25   1      8.5431      1.2010     -9.1351      0.0000 
   8  25   1      7.4810      1.7785     -5.8424      0.0000 
   9  25   1      6.0308      4.9446      4.5802      0.0000 
  -9  26   1     33.3935      1.7662     32.7781      0.0000 
  -8  26   1     19.8058      1.3825     18.9042      0.0000 
  -7  26   1     20.1306      1.8444     20.0736      0.0000 
  -6  26   1      7.2725      2.1850      5.9390      0.0000 
  -5  26   1     15.6904      0.9798    -15.5160      0.0000 
  -4  26   1      2.1754      2.0207     -1.7511      0.0000 
  -3  26   1     10.8186      1.1311     10.8058      0.0000 
  -2  26   1     25.6657      0.9050     26.2061      0.0000 
  -1  26   1     24.3140      0.9739     23.1740      0.0000 
   0  26   1     14.2791      0.9208    -14.0781      0.0000 
   1  26   1     19.4251      1.0731    -19.9612      0.0000 
   2  26   1     18.2936      1.1588     14.4709      0.0000 
   3  26   1     11.1716      1.2954     11.5054      0.0000 
   4  26   1      7.3108      2.3051      5.8757      0.0000 
   5  26   1     28.0380      1.1519    -25.7746      0.0000 
   6  26   1     23.3665      1.1585    -23.8407      0.0000 
   7  26   1     26.0710      1.2199     25.8144      0.0000 
   8  26   1      2.4249      2.3876     -3.9020      0.0000 
   9  26   1     10.1509      1.7139     10.4793      0.0000 
  -9  27   1      9.5751      1.9051     -6.5417      0.0000 
  -8  27   1     17.9841      1.4027     17.5036      0.0000 
  -7  27   1      5.1292      2.3333      4.7310      0.0000 
  -6  27   1     43.7629      1.4013     45.1949      0.0000 
  -5  27   1     33.8119      1.0871    -34.1039      0.0000 
  -4  27   1     20.2187      1.1970    -20.0433      0.0000 
  -3  27   1      3.3416      1.8155     -1.6566      0.0000 
  -2  27   1     27.6663      1.1799    -27.3203      0.0000 
  -1  27   1     67.6700      1.3895     68.1107      0.0000 
   0  27   1     23.3482      1.2098     22.9763      0.0000 
   1  27   1     10.3104      1.1191     -8.7444      0.0000 
   2  27   1     89.6806      1.7414    -90.1496      0.0000 
   3  27   1     18.5907      1.1834     19.6909      0.0000 
   4  27   1     12.7114      1.0927    -11.9099      0.0000 
   5  27   1      4.8234      1.5081      4.5163      0.0000 
   6  27   1      6.3229      1.4628     -6.1321      0.0000 
   7  27   1      4.7467      1.4745      2.0663      0.0000 
   8  27   1     11.2675      1.6921     12.2764      0.0000 
   9  27   1      8.0164      3.1258      8.8491      0.0000 
  -9  28   1     29.2012      2.1028    -27.8366      0.0000 
  -8  28   1     17.7531      1.5434     17.3262      0.0000 
  -7  28   1     14.8209      1.2706     15.2970      0.0000 
  -6  28   1     24.2711      1.2039     23.8815      0.0000 
  -5  28   1      7.3836      1.4713     -4.4614      0.0000 
  -4  28   1      4.0647      2.6162     -4.9071      0.0000 
  -3  28   1     20.1598      1.1703     20.5311      0.0000 
  -2  28   1     13.2206      0.8863     11.9954      0.0000 
  -1  28   1     27.5459      1.0342    -26.1660      0.0000 
   0  28   1     17.7690      1.0157    -15.3376      0.0000 
   1  28   1     25.4718      1.0135    -26.3572      0.0000 
   2  28   1     20.1994      1.5910    -15.1297      0.0000 
   3  28   1     10.7238      1.1034     10.5227      0.0000 
   4  28   1     27.1979      1.1509     27.6083      0.0000 
   5  28   1     23.5980      1.1629    -25.4815      0.0000 
   6  28   1      5.4748      1.9705     -4.8988      0.0000 
   7  28   1      7.4088      2.1120     -8.1280      0.0000 
   8  28   1     17.1805      1.7085     17.5007      0.0000 
   9  28   1      4.4918      2.9393     -5.2341      0.0000 
  -9  29   1     15.4287      1.7861     15.2264      0.0000 
  -8  29   1      9.2269      1.4850      9.2301      0.0000 
  -7  29   1      8.3464      1.2852      9.7843      0.0000 
  -6  29   1     56.9084      1.4661     57.6076      0.0000 
  -5  29   1     33.3457      1.4033    -32.9301      0.0000 
  -4  29   1      4.8766      1.8091      1.7682      0.0000 
  -3  29   1      3.7700      1.4459      3.8767      0.0000 
  -2  29   1     16.2431      1.4075     16.0236      0.0000 
  -1  29   1     55.1113      1.2725    -55.3251      0.0000 
   0  29   1     62.6563      1.3624    -57.8829      0.0000 
   1  29   1     14.3976      1.0243     14.0991      0.0000 
   2  29   1     43.8789      1.2809    -44.5347      0.0000 
   3  29   1     42.1782      1.1702     43.3759      0.0000 
   4  29   1     14.3644      1.1270    -14.7958      0.0000 
   5  29   1      4.5053      1.8489      6.0330      0.0000 
   6  29   1      4.1133      2.8559     -6.4067      0.0000 
   7  29   1     14.2669      1.2176    -13.7034      0.0000 
   8  29   1     18.5303      1.7423     16.9401      0.0000 
   9  29   1      8.1498      1.8863      4.3571      0.0000 
  -8  30   1      4.9874      1.8361     -5.6358      0.0000 
  -7  30   1      3.4343      2.2863     -3.4579      0.0000 
  -6  30   1      3.7755      3.1312     -0.0115      0.0000 
  -5  30   1      8.9226      1.4032      9.4852      0.0000 
  -4  30   1     53.8727      1.4778    -54.9323      0.0000 
  -3  30   1      8.9988      1.5968     -7.2823      0.0000 
  -2  30   1      3.1878      1.7956      2.3760      0.0000 
  -1  30   1     49.8436      1.3179     47.7206      0.0000 
   0  30   1    157.8791      2.6857   -159.9259      0.0000 
   1  30   1     12.7722      1.3443    -10.6434      0.0000 
   2  30   1     23.9540      1.4244    -22.9681      0.0000 
   3  30   1      8.8868      1.0611      8.2706      0.0000 
   4  30   1      2.6412      2.5952      2.7020      0.0000 
   5  30   1      2.8624      2.8168      1.0971      0.0000 
   6  30   1     23.2206      1.5836     23.3758      0.0000 
   7  30   1      4.2622      1.6076      0.0437      0.0000 
   8  30   1      5.0642      2.3635     -2.8743      0.0000 
  -8  31   1     19.7156      1.4721     18.4132      0.0000 
  -7  31   1     24.2056      1.2733    -23.0872      0.0000 
  -6  31   1     22.7182      1.2413    -22.7458      0.0000 
  -5  31   1      1.1521      2.4024     -3.0517      0.0000 
  -4  31   1     52.8511      1.4842     53.7474      0.0000 
  -3  31   1     31.8556      1.2860     33.1575      0.0000 
  -2  31   1     16.2837      0.9368     16.0711      0.0000 
  -1  31   1     14.9854      1.0468     13.1005      0.0000 
   0  31   1     52.9218      1.5267    -45.7708      0.0000 
   1  31   1     33.1179      1.1102     33.6082      0.0000 
   2  31   1      9.7996      1.2034    -10.4994      0.0000 
   3  31   1     33.3443      1.2340    -33.6344      0.0000 
   4  31   1      4.8758      1.4020     -4.8300      0.0000 
   5  31   1     21.9960      1.2142    -24.4073      0.0000 
   6  31   1     14.5332      1.2433     15.9242      0.0000 
   7  31   1     23.7928      2.4826     23.6842      0.0000 
   8  31   1     13.2722      2.3682     13.6142      0.0000 
  -8  32   1      4.2715      2.2880     -4.1598      0.0000 
  -7  32   1      3.2600      2.0551      1.8026      0.0000 
  -6  32   1     14.9239      1.2440     13.7217      0.0000 
  -5  32   1      5.9719      1.5383     -6.7685      0.0000 
  -4  32   1      7.4714      1.4808     -0.0380      0.0000 
  -3  32   1     13.1572      1.2948    -12.7214      0.0000 
  -2  32   1      8.4999      0.9949     -7.7138      0.0000 
  -1  32   1     18.0744      1.1374     17.0144      0.0000 
   0  32   1     37.1340      1.2264     36.9180      0.0000 
   1  32   1      9.7942      1.0900     -7.2363      0.0000 
   2  32   1     11.5821      1.9937    -12.0811      0.0000 
   3  32   1     12.8339      1.0582     13.2348      0.0000 
   4  32   1      7.4902      1.1709     -7.7088      0.0000 
   5  32   1      5.2153      2.2267     -1.0111      0.0000 
   6  32   1      2.8548      2.1139     -0.6152      0.0000 
   7  32   1      5.8509      2.0976      7.4534      0.0000 
   8  32   1      4.2997      3.4341      0.9119      0.0000 
  -8  33   1      4.8510      2.0686      6.3299      0.0000 
  -7  33   1      2.5581      2.5875      0.8905      0.0000 
  -6  33   1     13.5849      1.2549    -11.2380      0.0000 
  -5  33   1     22.3114      1.2310     22.9629      0.0000 
  -4  33   1     14.9075      1.9367    -15.9837      0.0000 
  -3  33   1     25.2742      1.2975     25.7081      0.0000 
  -2  33   1      1.8123      2.0774      1.5780      0.0000 
  -1  33   1     39.7937      1.4365     39.2818      0.0000 
   0  33   1     30.2613      1.3744     28.9931      0.0000 
   1  33   1     40.1513      1.2032     39.5042      0.0000 
   2  33   1     25.0714      1.2684     25.9278      0.0000 
   3  33   1      0.0000      3.3577     -1.8649      0.0000 
   4  33   1      7.6961      1.2014      6.6332      0.0000 
   5  33   1      3.1135      2.7883     -3.7113      0.0000 
   6  33   1     10.8281      1.2666    -11.9750      0.0000 
   7  33   1     24.4627      1.5237    -23.7396      0.0000 
   8  33   1      9.1791      3.0533      8.8895      0.0000 
  -7  34   1      4.5185      2.0579      5.1375      0.0000 
  -6  34   1     19.1167      1.5316    -18.6015      0.0000 
  -5  34   1     15.5651      1.3412    -14.7234      0.0000 
  -4  34   1     24.1727      1.3554     25.4988      0.0000 
  -3  34   1     12.0398      1.2702    -11.5695      0.0000 
  -2  34   1      3.1057      2.5802      4.9672      0.0000 
  -1  34   1     15.4645      1.1767     14.3706      0.0000 
   0  34   1     13.6809      1.1849     11.9621      0.0000 
   1  34   1      9.1520      1.2108     -8.5811      0.0000 
   2  34   1      7.2634      1.3522      5.7424      0.0000 
   3  34   1      8.8574      1.2862      9.1708      0.0000 
   4  34   1      0.0000      4.2169      0.4315      0.0000 
   5  34   1     22.0480      1.2735    -24.7118      0.0000 
   6  34   1     11.9055      1.8703    -11.1751      0.0000 
   7  34   1      4.4435      2.1448     -3.8817      0.0000 
  -7  35   1      2.2479      3.1517     -0.1101      0.0000 
  -6  35   1     19.2980      1.3756    -18.4687      0.0000 
  -5  35   1      0.0000      3.5769      0.8414      0.0000 
  -4  35   1      2.7110      2.7490      3.0599      0.0000 
  -3  35   1      6.6244      1.4314     -6.3957      0.0000 
  -2  35   1     14.4299      1.3511     14.2703      0.0000 
  -1  35   1     22.7781      1.2027     22.7795      0.0000 
   0  35   1     18.4995      1.6109    -17.9086      0.0000 
   1  35   1      3.7717      1.8071     -1.3673      0.0000 
   2  35   1     15.7911      1.2397     17.2749      0.0000 
   3  35   1      5.9633      1.7953     -5.9389      0.0000 
   4  35   1      8.3951      1.5606      9.2248      0.0000 
   5  35   1      4.2469      2.5101      4.1799      0.0000 
   6  35   1      0.0000      4.4062     -0.6770      0.0000 
   7  35   1     11.2043      1.9272    -11.0332      0.0000 
  -7  36   1     15.9296      1.5261    -14.9721      0.0000 
  -6  36   1     15.4527      1.5689     15.6735      0.0000 
  -5  36   1     15.5213      1.4087     17.3549      0.0000 
  -4  36   1     13.9487      2.4078     13.0770      0.0000 
  -3  36   1     13.5860      1.3460     14.1896      0.0000 
  -2  36   1     10.0301      1.0370     10.1818      0.0000 
  -1  36   1     16.0100      1.2021     16.9999      0.0000 
   0  36   1     15.7749      1.2132    -15.9525      0.0000 
   1  36   1     24.9532      1.1558    -25.2036      0.0000 
   2  36   1      4.7749      1.5189     -3.3879      0.0000 
   3  36   1     21.9011      1.8961     22.6658      0.0000 
   4  36   1     11.1671      1.2654    -12.2327      0.0000 
   5  36   1      7.6946      1.7337      5.9576      0.0000 
   6  36   1      8.9180      1.3473     -8.3455      0.0000 
   7  36   1      7.0515      2.4243     -8.1845      0.0000 
  -7  37   1     10.9906      1.5664     11.9456      0.0000 
  -6  37   1      6.1033      1.5403     -3.8362      0.0000 
  -5  37   1     19.7267      1.3290    -20.6242      0.0000 
  -4  37   1     20.3063      1.4141     20.7426      0.0000 
  -3  37   1     23.8193      1.3817    -25.1319      0.0000 
  -2  37   1      3.8783      1.6439      2.7027      0.0000 
  -1  37   1      6.5178      1.3071      7.0436      0.0000 
   0  37   1      4.8095      1.3799      0.3865      0.0000 
   1  37   1     21.3003      1.2091    -22.3227      0.0000 
   2  37   1      5.4964      1.5364      4.9470      0.0000 
   3  37   1     16.5942      1.3498     17.2646      0.0000 
   4  37   1      0.0000      3.6256     -1.8683      0.0000 
   5  37   1     17.6793      1.3089     17.4352      0.0000 
   6  37   1      6.5552      1.3795     -7.6302      0.0000 
  -6  38   1     16.3721      1.3535     17.3739      0.0000 
  -5  38   1     23.0302      1.3475    -24.0000      0.0000 
  -4  38   1     10.4486      1.4363     10.2997      0.0000 
  -3  38   1     12.6505      1.3931    -13.6042      0.0000 
  -2  38   1     34.8764      1.3723     36.8725      0.0000 
  -1  38   1     16.8905      1.2489     18.4637      0.0000 
   0  38   1     19.8035      1.2545     21.8061      0.0000 
   1  38   1     27.7792      1.2886     28.9892      0.0000 
   2  38   1     14.0585      1.3721    -15.5430      0.0000 
   3  38   1      6.2917      2.4839      7.5751      0.0000 
   4  38   1      4.3468      1.9039     -4.4589      0.0000 
   5  38   1     11.2021      1.3152    -12.9992      0.0000 
   6  38   1      6.1348      1.6661      7.4007      0.0000 
  -6  39   1      7.4129      1.3947      6.5468      0.0000 
  -5  39   1     16.3175      1.5623    -16.1148      0.0000 
  -4  39   1      5.5286      3.1336      4.7007      0.0000 
  -3  39   1      7.0193      2.1273     -6.4914      0.0000 
  -2  39   1      5.1439      1.6621     -0.2752      0.0000 
  -1  39   1     15.4387      1.2888     16.0664      0.0000 
   0  39   1     14.4575      1.2553    -13.2473      0.0000 
   1  39   1      9.0250      1.8504     -7.9945      0.0000 
   2  39   1     26.8832      1.4042    -27.5327      0.0000 
   3  39   1      1.6011      2.1328      2.8359      0.0000 
   4  39   1      0.0000      4.2466     -1.1443      0.0000 
   5  39   1      7.3136      1.3365      8.1471      0.0000 
   6  39   1      0.0000      5.4420      0.9335      0.0000 
  -5  40   1      2.6895      2.3131      1.9227      0.0000 
  -4  40   1     13.8060      1.8234    -14.5313      0.0000 
  -3  40   1      4.1382      1.7406     -5.3078      0.0000 
  -2  40   1     17.4005      1.5693    -17.5845      0.0000 
  -1  40   1      6.0912      1.7906     -3.4760      0.0000 
   0  40   1     14.4874      1.3033     14.6465      0.0000 
   1  40   1     10.8931      1.5020     11.9039      0.0000 
   2  40   1     16.5240      1.3926    -15.9051      0.0000 
   3  40   1     12.6030      1.3630     11.7247      0.0000 
   4  40   1     14.5052      1.3505     14.5408      0.0000 
   5  40   1      2.7994      2.6177      1.1831      0.0000 
  -5  41   1      5.2875      2.3512     -2.8052      0.0000 
  -4  41   1      0.0000      3.8853      3.1183      0.0000 
  -3  41   1      1.7877      2.9380     -2.5585      0.0000 
  -2  41   1     12.0464      2.5135    -10.1427      0.0000 
  -1  41   1      4.3194      1.6333     -3.0147      0.0000 
   0  41   1      6.4269      1.8949      6.0009      0.0000 
   1  41   1     10.5723      1.7672    -10.5228      0.0000 
   2  41   1      6.9118      2.6635     -2.4988      0.0000 
   3  41   1     22.9795      1.3561     22.3420      0.0000 
   4  41   1      4.0445      1.7359     -5.2216      0.0000 
   5  41   1     14.8560      1.3972     16.2957      0.0000 
  -4  42   1      5.7975      1.7972     -4.4742      0.0000 
  -3  42   1      3.5940      2.9522     -3.3947      0.0000 
  -2  42   1      3.5801      3.0871     -4.9346      0.0000 
  -1  42   1     12.8902      1.3181    -12.5645      0.0000 
   0  42   1      0.0000      3.2052     -1.0381      0.0000 
   1  42   1      4.2927      2.0232      4.8620      0.0000 
   2  42   1     13.8557      1.4564     14.0721      0.0000 
   3  42   1      1.5239      2.7797     -1.4441      0.0000 
   4  42   1      8.9800      1.4535     -8.0582      0.0000 
  -4  43   1      0.0000      3.6839     -1.8400      0.0000 
  -3  43   1     14.1067      1.7243    -13.9197      0.0000 
  -2  43   1      6.3325      2.0059     -6.4072      0.0000 
  -1  43   1      3.5221      1.7226     -0.5203      0.0000 
   0  43   1      3.2314      3.0673      4.8000      0.0000 
   1  43   1      0.0000      3.1903      1.8909      0.0000 
   2  43   1     10.8835      1.4980     11.0735      0.0000 
   3  43   1      8.5152      1.4850     -7.1430      0.0000 
   4  43   1     23.5515      1.4407     23.3696      0.0000 
  -3  44   1     16.8339      2.1801    -16.7712      0.0000 
  -2  44   1     19.1157      1.6774    -17.7838      0.0000 
  -1  44   1      6.3486      2.1830     -5.3246      0.0000 
   0  44   1      6.3746      1.8738     -6.6930      0.0000 
   1  44   1      5.8418      4.0624      4.4463      0.0000 
   2  44   1      5.3716      1.8133      3.2309      0.0000 
   3  44   1      9.1622      1.5536      7.2526      0.0000 
  -2  45   1     11.1783      1.7325     11.5159      0.0000 
  -1  45   1      3.3119      2.3788     -2.7970      0.0000 
   0  45   1      0.0000      3.5950     -4.6565      0.0000 
   1  45   1      3.4582      2.4954      2.4744      0.0000 
   2  45   1      4.0224      2.2383     -0.6113      0.0000 
  -1  46   1      6.1758      1.8032     -5.7570      0.0000 
   0  46   1      0.0000      4.4862     -1.7997      0.0000 
   1  46   1     10.7828      2.1421    -11.6104      0.0000 
 -10   0   2      6.8910      1.8545      7.6451      0.0000 
  -8   0   2     16.0430      1.1849    -15.7547      0.0000 
  -6   0   2     13.8836      1.1508    -13.8043      0.0000 
  -4   0   2    376.3802      5.7619   -366.1721      0.0000 
  -2   0   2    365.5710      7.6112   -389.7726      0.0000 
   0   0   2    132.7205      2.0798    143.5896      0.0000 
   2   0   2     90.9460      1.4504     92.0591      0.0000 
   4   0   2     68.1321      1.3319     66.6205      0.0000 
   6   0   2     31.3072      1.5924     32.0062      0.0000 
   8   0   2     45.7235      1.4285    -46.2029      0.0000 
  10   0   2     11.5145      1.8251     11.2134      0.0000 
 -11   1   2      0.0000      4.1693     -4.5602      0.0000 
 -10   1   2      0.0000      3.1968      1.3175      0.0000 
  -9   1   2     16.3930      0.9106     17.8844      0.0000 
  -8   1   2     10.4345      1.3113     10.4506      0.0000 
  -7   1   2     12.8033      0.8833    -13.0541      0.0000 
  -6   1   2      6.1919      0.8576      5.7928      0.0000 
  -5   1   2     10.9229      0.7740     10.5136      0.0000 
  -4   1   2    178.6606      2.7892    173.0573      0.0000 
  -3   1   2      2.9660      0.5271     -2.1986      0.0000 
  -2   1   2     41.6269      0.7550     43.5568      0.0000 
  -1   1   2     14.8639      0.3505    -15.8320      0.0000 
   0   1   2     24.2462      0.5651     26.2592      0.0000 
   1   1   2      6.0978      0.4318      5.8078      0.0000 
   2   1   2     32.4578      0.6264     32.9376      0.0000 
   3   1   2      1.1131      0.9323     -0.5849      0.0000 
   4   1   2     48.4903      0.8955     47.6094      0.0000 
   5   1   2      6.7913      0.5475     -6.5039      0.0000 
   6   1   2     40.4060      1.1752     38.7724      0.0000 
   7   1   2     29.5702      0.9393     29.0958      0.0000 
   8   1   2     15.0158      1.2866     13.6926      0.0000 
   9   1   2      6.6771      1.4964      8.0223      0.0000 
  10   1   2      0.0000      4.5371      2.6687      0.0000 
  11   1   2     11.5849      4.1524    -12.0068      0.0000 
 -11   2   2      0.0000      3.8244     -2.4199      0.0000 
 -10   2   2     10.7000      1.2277      9.5847      0.0000 
  -9   2   2      5.7816      1.0328      8.2208      0.0000 
  -8   2   2     61.2210      1.3004    -61.4673      0.0000 
  -7   2   2     29.2850      0.9890     30.3222      0.0000 
  -6   2   2     24.1272      0.9008     24.4101      0.0000 
  -5   2   2     24.2492      0.7674    -23.9789      0.0000 
  -4   2   2     67.2568      1.2747    -65.2395      0.0000 
  -3   2   2      1.2310      1.1421      1.2106      0.0000 
  -2   2   2      3.2491      0.4052      2.8020      0.0000 
  -1   2   2     16.7224      0.3902    -17.8090      0.0000 
   0   2   2      0.8963      0.9431     -0.2568      0.0000 
   1   2   2      0.0000      1.7954     -0.2074      0.0000 
   2   2   2      1.0498      0.8760     -1.5514      0.0000 
   3   2   2     48.7058      0.9490     48.6333      0.0000 
   4   2   2     87.4618      1.4789     86.4163      0.0000 
   5   2   2     19.8229      0.6001     19.4391      0.0000 
   6   2   2     92.6613      2.0950     94.9917      0.0000 
   7   2   2     37.2791      1.0018    -36.5733      0.0000 
   8   2   2     67.1425      1.3686    -67.7609      0.0000 
   9   2   2      8.4143      1.8297      7.9508      0.0000 
  10   2   2      5.2198      1.8688      7.4505      0.0000 
  11   2   2      7.2265      3.0161      9.8323      0.0000 
 -11   3   2      6.6673      3.1794     -3.5578      0.0000 
 -10   3   2     12.0023      1.2312    -12.1468      0.0000 
  -9   3   2     10.1132      1.0084     10.4036      0.0000 
  -8   3   2     12.9754      0.8881     12.9283      0.0000 
  -7   3   2     20.5745      0.9494    -20.2053      0.0000 
  -6   3   2      0.0000      2.1781      0.1156      0.0000 
  -5   3   2      4.9544      0.9676     -4.9253      0.0000 
  -4   3   2     44.5260      1.0872    -43.6212      0.0000 
  -3   3   2     46.8943      0.8562     46.8165      0.0000 
  -2   3   2     23.1635      0.5784     24.2430      0.0000 
  -1   3   2    116.1427      1.8213    120.5154      0.0000 
   0   3   2     10.7680      0.3935    -11.5950      0.0000 
   1   3   2     34.2611      0.7098     35.4748      0.0000 
   2   3   2     18.6946      0.4635     18.4565      0.0000 
   3   3   2     33.2308      0.8110    -32.3528      0.0000 
   4   3   2     11.1623      0.5558    -10.3872      0.0000 
   5   3   2     20.1162      0.6011    -20.3251      0.0000 
   6   3   2     28.4364      0.9880     28.9414      0.0000 
   7   3   2      2.1123      1.6416     -0.0647      0.0000 
   8   3   2     22.3894      1.0565    -21.1817      0.0000 
   9   3   2     32.5412      1.3283    -32.1941      0.0000 
  10   3   2      2.7601      3.0735      6.9167      0.0000 
  11   3   2      2.6459      4.2603     -2.1922      0.0000 
 -11   4   2      3.1388      3.7494      2.0867      0.0000 
 -10   4   2     11.7153      1.4614    -11.9208      0.0000 
  -9   4   2      0.0000      3.1761     -3.4024      0.0000 
  -8   4   2     37.0222      1.0089     37.5725      0.0000 
  -7   4   2     47.7545      1.1573    -48.8749      0.0000 
  -6   4   2      0.7006      2.0171     -0.2948      0.0000 
  -5   4   2     12.4204      0.7464     12.0779      0.0000 
  -4   4   2     38.0445      1.1062     37.2079      0.0000 
  -3   4   2     20.6024      0.5319    -20.2989      0.0000 
  -2   4   2      2.5759      0.5154      2.0332      0.0000 
  -1   4   2      6.5008      0.3623      6.6956      0.0000 
   0   4   2     16.4274      0.4859    -17.1731      0.0000 
   1   4   2     27.6452      0.6987    -28.3422      0.0000 
   2   4   2     37.1871      0.6723     39.2518      0.0000 
   3   4   2     65.0921      1.0882    -65.1079      0.0000 
   4   4   2     47.1419      0.9647    -46.2786      0.0000 
   5   4   2      4.6589      0.7340      3.4191      0.0000 
   6   4   2     25.3138      0.8297    -27.5279      0.0000 
   7   4   2      7.4483      0.9737     -7.0118      0.0000 
   8   4   2     22.0071      1.5332    -21.5033      0.0000 
   9   4   2     49.9275      1.4620     48.7417      0.0000 
  10   4   2     10.4806      1.7477      9.5134      0.0000 
  11   4   2      0.0000      3.3905      2.1048      0.0000 
 -11   5   2     13.3467      2.9234    -11.1678      0.0000 
 -10   5   2      5.9211      1.9802     -7.9755      0.0000 
  -9   5   2     16.6501      1.1378     17.0464      0.0000 
  -8   5   2      0.0000      3.3280     -1.4745      0.0000 
  -7   5   2     32.7782      1.0583    -33.1655      0.0000 
  -6   5   2      1.8610      1.5809      1.4503      0.0000 
  -5   5   2      5.5636      0.8288      4.5142      0.0000 
  -4   5   2     16.0062      0.6718     15.8546      0.0000 
  -3   5   2      5.4971      0.5132      5.9253      0.0000 
  -2   5   2     13.2807      0.4935     13.3122      0.0000 
  -1   5   2     17.3026      0.4618    -18.4036      0.0000 
   0   5   2     16.4227      0.5182     16.5964      0.0000 
   1   5   2     68.4636      1.2365     70.4371      0.0000 
   2   5   2      0.7981      1.2030     -1.2451      0.0000 
   3   5   2      6.9255      0.4290     -7.6421      0.0000 
   4   5   2      9.9378      0.6370      9.4589      0.0000 
   5   5   2     36.3326      0.9252    -36.0492      0.0000 
   6   5   2     13.0168      0.7776    -14.2999      0.0000 
   7   5   2     49.4345      1.1108     49.8353      0.0000 
   8   5   2     20.0824      0.9165     21.1460      0.0000 
   9   5   2     20.3763      1.8119    -18.9356      0.0000 
  10   5   2     45.1853      1.7484     42.9126      0.0000 
  11   5   2     12.2287      2.5098    -14.3282      0.0000 
 -11   6   2      3.4416      2.6158      5.9876      0.0000 
 -10   6   2      1.2112      2.7326     -3.1295      0.0000 
  -9   6   2      5.3938      1.5629      4.6718      0.0000 
  -8   6   2     26.3685      1.1238     25.4310      0.0000 
  -7   6   2     20.9686      1.0448    -20.7659      0.0000 
  -6   6   2     10.9784      0.8294     11.8263      0.0000 
  -5   6   2      3.8565      1.0602      1.7117      0.0000 
  -4   6   2      1.2600      1.2754      0.8995      0.0000 
  -3   6   2      1.9308      1.2425      2.7458      0.0000 
  -2   6   2     43.1892      0.8013     43.4322      0.0000 
  -1   6   2     88.0159      1.4488     91.6554      0.0000 
   0   6   2    118.9859      1.8840   -124.0025      0.0000 
   1   6   2    159.1026      2.6249   -162.3918      0.0000 
   2   6   2      3.1070      0.8887     -1.2599      0.0000 
   3   6   2     23.1020      0.5310    -21.3116      0.0000 
   4   6   2     14.9078      0.5116    -14.9488      0.0000 
   5   6   2      9.5607      0.7468      8.7328      0.0000 
   6   6   2      3.0252      1.3936     -2.8948      0.0000 
   7   6   2     21.8175      0.8758     22.4036      0.0000 
   8   6   2     29.3467      1.0804     29.5204      0.0000 
   9   6   2     34.1305      1.4594    -34.1300      0.0000 
  10   6   2     12.0343      1.3964    -11.4485      0.0000 
  11   6   2      0.0000      3.9936     -1.8703      0.0000 
 -11   7   2      0.0000      3.0122     -8.1738      0.0000 
 -10   7   2      1.3891      2.6749      0.6449      0.0000 
  -9   7   2      6.5369      1.7502     -1.0028      0.0000 
  -8   7   2     32.7673      1.1787     32.3230      0.0000 
  -7   7   2     29.0128      1.2102     29.2081      0.0000 
  -6   7   2     40.2890      1.9766    -40.1049      0.0000 
  -5   7   2      7.9678      0.7331      8.1458      0.0000 
  -4   7   2     15.1810      0.7538     14.0466      0.0000 
  -3   7   2      2.4450      0.9039     -3.6645      0.0000 
  -2   7   2      7.7624      0.4959     -7.7812      0.0000 
  -1   7   2      7.1872      0.4767     -7.1458      0.0000 
   0   7   2      8.5524      0.4482     -8.4348      0.0000 
   1   7   2     59.9862      1.1025    -60.7497      0.0000 
   2   7   2    129.7282      2.0982   -134.5390      0.0000 
   3   7   2     17.3363      0.5880     18.5862      0.0000 
   4   7   2     13.2640      0.5415     12.0718      0.0000 
   5   7   2     13.1884      0.7787     12.8700      0.0000 
   6   7   2     27.3078      0.9215    -27.5582      0.0000 
   7   7   2     11.5316      1.4032    -11.3353      0.0000 
   8   7   2     12.0520      1.0526    -12.0973      0.0000 
   9   7   2     42.0903      1.4242     42.6972      0.0000 
  10   7   2     10.0963      1.6362      9.0572      0.0000 
  11   7   2      0.0000      3.0821     -2.7601      0.0000 
 -11   8   2      0.0000      5.2574     -1.3238      0.0000 
 -10   8   2     18.1680      1.5048    -16.5122      0.0000 
  -9   8   2     29.7406      1.4341    -29.9386      0.0000 
  -8   8   2     37.7241      1.3280     38.6664      0.0000 
  -7   8   2     37.9545      1.2693     37.0437      0.0000 
  -6   8   2     22.3284      0.7722     22.5172      0.0000 
  -5   8   2     38.9311      0.9442     37.3882      0.0000 
  -4   8   2     14.0391      0.9395    -14.6050      0.0000 
  -3   8   2      6.9257      0.6672      6.1271      0.0000 
  -2   8   2     22.1202      0.5862     22.1913      0.0000 
  -1   8   2     16.1798      0.4914     16.2618      0.0000 
   0   8   2     63.4142      1.0681     64.4698      0.0000 
   1   8   2     69.8926      1.2147     70.8548      0.0000 
   2   8   2     78.7464      1.5328     81.4286      0.0000 
   3   8   2     56.0396      1.0331     55.0453      0.0000 
   4   8   2     43.8571      1.0251    -41.9110      0.0000 
   5   8   2     21.1480      0.7627     20.1590      0.0000 
   6   8   2     10.4606      0.8677      9.8921      0.0000 
   7   8   2     15.4978      1.2101    -16.6210      0.0000 
   8   8   2     14.5993      1.2787    -14.2987      0.0000 
   9   8   2     24.3139      1.3121     24.2045      0.0000 
  10   8   2      9.7204      2.1919     10.3006      0.0000 
  11   8   2      7.5018      2.1725      6.3832      0.0000 
 -11   9   2      0.0000      3.9747      3.8036      0.0000 
 -10   9   2      0.0000      4.0072     -1.6965      0.0000 
  -9   9   2     11.0429      1.6862    -10.4468      0.0000 
  -8   9   2      6.0343      2.5025     -3.3549      0.0000 
  -7   9   2     70.6285      1.5729     70.3685      0.0000 
  -6   9   2     46.6664      1.2276     46.8115      0.0000 
  -5   9   2     55.4783      1.0982     53.3400      0.0000 
  -4   9   2     27.9237      0.8746    -27.6236      0.0000 
  -3   9   2     14.4338      0.6896     12.0178      0.0000 
  -2   9   2    192.6977      3.1385    197.6656      0.0000 
  -1   9   2     10.4090      0.4813      9.8279      0.0000 
   0   9   2    236.5004      3.9178   -241.9019      0.0000 
   1   9   2    286.4816      4.3753   -296.0354      0.0000 
   2   9   2     10.1390      1.7777      5.4905      0.0000 
   3   9   2     71.5341      1.3200    -69.6123      0.0000 
   4   9   2     17.4927      0.6498     16.8946      0.0000 
   5   9   2     11.1501      0.6764     10.4854      0.0000 
   6   9   2      9.3280      0.8651     -8.8471      0.0000 
   7   9   2     16.5844      1.2930     15.9768      0.0000 
   8   9   2     38.7132      1.6516     38.7155      0.0000 
   9   9   2      3.8251      2.1736      1.3823      0.0000 
  10   9   2      9.6883      2.2630      8.4719      0.0000 
  11   9   2      0.0000      3.6093     -3.0648      0.0000 
 -11  10   2      2.5349      2.0354     -2.8334      0.0000 
 -10  10   2      3.8791      2.9383      0.4061      0.0000 
  -9  10   2     10.1631      2.6240     10.1832      0.0000 
  -8  10   2     35.0531      1.3246    -34.2521      0.0000 
  -7  10   2     26.2097      1.6469     25.2847      0.0000 
  -6  10   2     14.8320      0.8475    -14.8310      0.0000 
  -5  10   2     26.2313      0.8831    -24.9405      0.0000 
  -4  10   2     28.9343      1.0065     29.0502      0.0000 
  -3  10   2     11.8669      0.6781    -11.7032      0.0000 
  -2  10   2     22.1170      0.5587     23.2137      0.0000 
  -1  10   2     11.5354      0.7061     11.3303      0.0000 
   0  10   2     80.4622      1.3294    -81.9326      0.0000 
   1  10   2     98.1408      1.6562   -101.8323      0.0000 
   2  10   2     37.2071      0.8782    -38.8743      0.0000 
   3  10   2     45.0425      1.0320    -42.8464      0.0000 
   4  10   2      7.7447      0.8614      5.1694      0.0000 
   5  10   2     12.5356      1.0232    -11.1424      0.0000 
   6  10   2      7.4845      0.9638     -6.2491      0.0000 
   7  10   2     65.9919      1.6792    -64.6166      0.0000 
   8  10   2     68.1364      1.6422    -69.1879      0.0000 
   9  10   2     43.2722      1.4542     43.7477      0.0000 
  10  10   2      8.1400      1.7715     -6.7741      0.0000 
  11  10   2      2.5768      2.8076     -0.2240      0.0000 
 -11  11   2      0.0000      3.7576     -0.4260      0.0000 
 -10  11   2     11.8110      1.4873    -11.6068      0.0000 
  -9  11   2     11.4312      1.7564     -9.7137      0.0000 
  -8  11   2     36.3857      1.7824     36.9654      0.0000 
  -7  11   2    123.7327      2.7274    124.1790      0.0000 
  -6  11   2      4.5325      1.1182     -5.2152      0.0000 
  -5  11   2     25.0383      0.8346     23.5857      0.0000 
  -4  11   2     26.7210      0.8842    -26.4831      0.0000 
  -3  11   2      7.1181      0.9571      6.3502      0.0000 
  -2  11   2     33.1103      0.6846     33.9184      0.0000 
  -1  11   2     89.2134      1.5075     93.7366      0.0000 
   0  11   2     74.3426      1.2859    -75.8699      0.0000 
   1  11   2    105.3787      1.7771   -108.6252      0.0000 
   2  11   2     58.7928      1.1270    -57.7499      0.0000 
   3  11   2      7.6452      1.1368     -7.6170      0.0000 
   4  11   2     10.9388      0.9198      8.5635      0.0000 
   5  11   2      9.9007      0.8504    -10.4276      0.0000 
   6  11   2     42.4886      1.2150    -42.5565      0.0000 
   7  11   2     61.9484      1.4586     61.4268      0.0000 
   8  11   2     29.8272      1.2592     28.6413      0.0000 
   9  11   2     21.7668      1.3455     20.6702      0.0000 
  10  11   2     12.6874      1.4197    -13.0728      0.0000 
  11  11   2     12.6460      5.4922     11.4575      0.0000 
 -11  12   2      3.6774      2.3225      5.8875      0.0000 
 -10  12   2      6.3410      1.7159     -3.8255      0.0000 
  -9  12   2     24.0235      1.7745     22.7038      0.0000 
  -8  12   2     26.8887      2.5464    -25.9615      0.0000 
  -7  12   2     13.8766      1.7250     11.4244      0.0000 
  -6  12   2     14.6726      0.8093     14.8057      0.0000 
  -5  12   2     25.1090      1.0239    -26.0097      0.0000 
  -4  12   2      4.6196      0.9484     -4.5745      0.0000 
  -3  12   2     22.9978      0.7385     21.4141      0.0000 
  -2  12   2      5.6473      0.5340      4.0966      0.0000 
  -1  12   2     17.7912      0.8963    -15.9786      0.0000 
   0  12   2    101.8078      1.7048    101.6264      0.0000 
   1  12   2     22.7689      0.7639    -22.1063      0.0000 
   2  12   2     38.8362      0.9421     39.2003      0.0000 
   3  12   2     33.2978      0.9083    -32.8993      0.0000 
   4  12   2      9.6012      0.9205     -9.4051      0.0000 
   5  12   2      4.4398      1.1154     -2.0700      0.0000 
   6  12   2     29.6865      1.0125    -29.0923      0.0000 
   7  12   2     28.0266      1.8589     27.0884      0.0000 
   8  12   2     39.9272      1.5717     39.1046      0.0000 
   9  12   2     23.9347      1.5867    -23.3006      0.0000 
  10  12   2     30.0748      1.4692     29.7278      0.0000 
  11  12   2     12.6155      2.4067     14.0879      0.0000 
 -11  13   2      0.0000      3.3737     -2.4395      0.0000 
 -10  13   2      4.6354      2.1512     -6.0682      0.0000 
  -9  13   2      6.8444      2.7197      2.9487      0.0000 
  -8  13   2     41.8196      1.5123    -41.7143      0.0000 
  -7  13   2     93.0594      1.7078    -96.8731      0.0000 
  -6  13   2      0.0000      3.0945      1.6997      0.0000 
  -5  13   2      0.7910      1.5249      3.5582      0.0000 
  -4  13   2      1.9862      1.5083      1.9372      0.0000 
  -3  13   2      6.8916      0.8128     -5.1975      0.0000 
  -2  13   2      7.0082      0.5386      6.9856      0.0000 
  -1  13   2     25.4843      0.6910     25.7959      0.0000 
   0  13   2     63.8416      1.2829     63.8265      0.0000 
   1  13   2      0.0000      1.7481      0.2106      0.0000 
   2  13   2     69.5033      1.2886     70.5533      0.0000 
   3  13   2     54.5526      1.0804    -55.4051      0.0000 
   4  13   2     45.4183      1.3081     44.0249      0.0000 
   5  13   2     21.1363      0.9076     21.5588      0.0000 
   6  13   2     43.3286      1.1250     42.8442      0.0000 
   7  13   2     30.2692      1.4140    -28.4884      0.0000 
   8  13   2     33.7432      1.8505    -33.1873      0.0000 
   9  13   2     46.4554      2.5768     46.4599      0.0000 
  10  13   2     16.1308      1.4371    -16.8943      0.0000 
  11  13   2     10.4478      1.5319      8.6042      0.0000 
 -11  14   2      4.4197      1.7530      4.9012      0.0000 
 -10  14   2      0.0000      3.4527     -1.9474      0.0000 
  -9  14   2     18.8889      1.4950     18.9614      0.0000 
  -8  14   2     33.0337      1.4807    -32.0882      0.0000 
  -7  14   2     30.7789      1.0483    -31.0068      0.0000 
  -6  14   2     19.3922      0.8268     19.4321      0.0000 
  -5  14   2     29.1216      0.8982    -28.9030      0.0000 
  -4  14   2     15.2973      0.7368    -15.0248      0.0000 
  -3  14   2     30.9758      1.3227    -29.1910      0.0000 
  -2  14   2     12.9590      0.6828     13.3384      0.0000 
  -1  14   2     15.0379      0.6371     14.8829      0.0000 
   0  14   2     23.1202      1.1691    -21.7178      0.0000 
   1  14   2      2.2256      1.0773      1.4797      0.0000 
   2  14   2     35.3478      1.0323    -35.5766      0.0000 
   3  14   2      6.4036      1.1665      4.5665      0.0000 
   4  14   2     32.5628      0.8997    -30.8345      0.0000 
   5  14   2      5.3413      0.9647     -5.7093      0.0000 
   6  14   2      9.6556      0.9431     -8.7915      0.0000 
   7  14   2     86.9055      2.0589    -86.6558      0.0000 
   8  14   2     34.8351      1.5532    -35.1365      0.0000 
   9  14   2     17.4966      1.9511     15.6872      0.0000 
  10  14   2     22.3067      1.4474     23.1744      0.0000 
 -11  15   2      4.3303      3.6360      5.2033      0.0000 
 -10  15   2      1.6026      3.2661     -4.7104      0.0000 
  -9  15   2     16.8348      1.5241    -14.3892      0.0000 
  -8  15   2     34.6688      1.8223    -34.1054      0.0000 
  -7  15   2     29.4969      0.9826    -28.4932      0.0000 
  -6  15   2     24.5674      0.8369     24.0713      0.0000 
  -5  15   2     23.4556      0.8930    -22.7488      0.0000 
  -4  15   2      5.8536      0.8611      6.2452      0.0000 
  -3  15   2    114.1830      2.2843   -111.0540      0.0000 
  -2  15   2     60.4123      1.1190     57.2087      0.0000 
  -1  15   2     40.0583      0.8644     38.4494      0.0000 
   0  15   2     89.1443      1.5063     88.7839      0.0000 
   1  15   2     35.8644      0.8516    -37.0534      0.0000 
   2  15   2     49.4595      0.9573     50.1191      0.0000 
   3  15   2      3.8368      1.2104      4.8560      0.0000 
   4  15   2     33.3853      0.9159     32.0661      0.0000 
   5  15   2      8.1501      1.0408      8.9742      0.0000 
   6  15   2     27.1226      0.9656     26.8130      0.0000 
   7  15   2     28.4876      1.2194    -27.5188      0.0000 
   8  15   2      5.4616      1.5866      1.7555      0.0000 
   9  15   2      4.0843      3.2054      1.9619      0.0000 
  10  15   2     18.9692      1.6693    -16.9998      0.0000 
 -11  16   2     15.7038      2.9880    -15.0241      0.0000 
 -10  16   2      9.0576      2.6777     -9.0205      0.0000 
  -9  16   2     37.5080      1.6126    -36.2066      0.0000 
  -8  16   2     35.2940      1.4382     34.6386      0.0000 
  -7  16   2    102.3131      1.8808    100.8816      0.0000 
  -6  16   2     23.8082      0.8865    -23.7236      0.0000 
  -5  16   2      7.9352      0.6779      7.6081      0.0000 
  -4  16   2      2.3931      1.4344      2.8990      0.0000 
  -3  16   2     34.5260      1.0150     34.6712      0.0000 
  -2  16   2     13.5367      0.7409     13.5849      0.0000 
  -1  16   2      4.7333      1.4385     -2.7747      0.0000 
   0  16   2     13.4967      1.5815     12.6941      0.0000 
   1  16   2     47.0183      0.9743    -47.9627      0.0000 
   2  16   2     20.6702      0.7361     18.7796      0.0000 
   3  16   2     83.8116      1.4726     85.4575      0.0000 
   4  16   2      4.8757      1.3924      3.7466      0.0000 
   5  16   2     20.5927      0.8858    -19.5939      0.0000 
   6  16   2     12.2251      1.0985    -12.0028      0.0000 
   7  16   2     14.5852      1.3567    -13.7786      0.0000 
   8  16   2     40.6857      1.4518    -40.4952      0.0000 
   9  16   2     30.4313      1.4723     29.9641      0.0000 
  10  16   2     20.2385      1.3548    -18.5662      0.0000 
 -10  17   2     25.5194      1.6370     25.3137      0.0000 
  -9  17   2     23.0641      1.5657     23.4565      0.0000 
  -8  17   2     69.7769      1.6450    -67.8717      0.0000 
  -7  17   2     36.1580      1.4008    -34.9718      0.0000 
  -6  17   2      4.5521      1.1101      4.0074      0.0000 
  -5  17   2     19.1216      0.8552    -19.0412      0.0000 
  -4  17   2     18.9836      2.4743     17.8723      0.0000 
  -3  17   2     42.8572      1.2028     43.7425      0.0000 
  -2  17   2     10.4031      0.8212     -8.3079      0.0000 
  -1  17   2     39.4587      0.9140    -38.6382      0.0000 
   0  17   2     13.4370      2.0070    -13.1714      0.0000 
   1  17   2     53.7137      1.2593     54.2312      0.0000 
   2  17   2     55.9225      3.0757    -50.4431      0.0000 
   3  17   2     17.8981      0.7076    -17.0069      0.0000 
   4  17   2     12.9181      0.8122     12.8505      0.0000 
   5  17   2     21.0999      0.8926     21.0714      0.0000 
   6  17   2     47.4708      1.2750     47.0589      0.0000 
   7  17   2     32.2381      1.0677     32.6696      0.0000 
   8  17   2     15.6827      1.3550     14.9453      0.0000 
   9  17   2     22.8628      1.4465     21.5326      0.0000 
  10  17   2      5.4562      2.3041     -2.9327      0.0000 
 -10  18   2      0.0000      3.0100      0.4678      0.0000 
  -9  18   2      4.2259      1.8099      4.3392      0.0000 
  -8  18   2     10.0652      1.5330     -6.6568      0.0000 
  -7  18   2      2.8053      2.4953      3.8663      0.0000 
  -6  18   2     27.7831      1.0261    -26.9377      0.0000 
  -5  18   2     48.2468      1.1817    -47.9468      0.0000 
  -4  18   2     91.7435      1.8931     90.4661      0.0000 
  -3  18   2     25.4968      1.0176     25.4075      0.0000 
  -2  18   2     80.8386      1.7444     81.6210      0.0000 
  -1  18   2     68.3143      1.2622     66.5068      0.0000 
   0  18   2     74.6483      1.4729    -74.1384      0.0000 
   1  18   2    112.2486      1.9080   -110.8877      0.0000 
   2  18   2    228.8115      3.4897    226.3288      0.0000 
   3  18   2     23.4733      0.7487    -23.4482      0.0000 
   4  18   2      0.0000      2.6459     -1.4113      0.0000 
   5  18   2     16.6625      0.8874    -15.4415      0.0000 
   6  18   2      5.1825      1.3899     -5.8501      0.0000 
   7  18   2     12.7837      0.9909     11.1635      0.0000 
   8  18   2      3.7586      2.9888      4.9734      0.0000 
   9  18   2     20.1184      1.4548     19.5942      0.0000 
  10  18   2     43.8909      1.4978    -42.7483      0.0000 
 -10  19   2      7.1418      1.9003      7.3348      0.0000 
  -9  19   2     14.1427      1.5418     12.7081      0.0000 
  -8  19   2     36.1083      1.3687     35.6723      0.0000 
  -7  19   2     56.7427      1.3522    -56.8819      0.0000 
  -6  19   2     42.1084      1.0993    -42.2864      0.0000 
  -5  19   2     33.9771      1.9166     35.0478      0.0000 
  -4  19   2     32.7182      1.4786    -32.0895      0.0000 
  -3  19   2     16.8847      1.0271    -16.3789      0.0000 
  -2  19   2     69.7377      1.2845    -70.1379      0.0000 
  -1  19   2     17.5692      0.9045     16.5075      0.0000 
   0  19   2     32.8565      1.4110     32.9648      0.0000 
   1  19   2     25.3713      0.8217    -26.1003      0.0000 
   2  19   2     85.2039      1.9303     83.1864      0.0000 
   3  19   2     10.9664      0.7842     11.3589      0.0000 
   4  19   2      8.4409      0.8277     -8.4964      0.0000 
   5  19   2     55.3437      1.2119    -55.7301      0.0000 
   6  19   2     18.9802      0.9588     20.2374      0.0000 
   7  19   2      8.7823      1.0122      9.9959      0.0000 
   8  19   2     33.3439      1.4463    -31.8075      0.0000 
   9  19   2     18.1218      1.4460     16.9821      0.0000 
  10  19   2      6.0679      1.5699     -1.2455      0.0000 
 -10  20   2      6.0869      4.9584      5.9475      0.0000 
  -9  20   2      1.9832      2.8553     -4.7606      0.0000 
  -8  20   2     16.9115      1.4591     16.2834      0.0000 
  -7  20   2      8.8863      1.3043     -7.3650      0.0000 
  -6  20   2     82.1015      1.5691    -81.3883      0.0000 
  -5  20   2     62.6900      1.3570     63.7224      0.0000 
  -4  20   2     26.2958      1.1638    -26.2200      0.0000 
  -3  20   2     11.8188      0.9237     12.7137      0.0000 
  -2  20   2     61.8067      1.1940    -62.2005      0.0000 
  -1  20   2     14.1542      0.8190    -14.3863      0.0000 
   0  20   2     65.2157      1.2696     64.6648      0.0000 
   1  20   2     38.2890      0.8679     37.1872      0.0000 
   2  20   2     89.4674      1.6120     88.5435      0.0000 
   3  20   2      1.5377      1.5072     -2.4091      0.0000 
   4  20   2     33.7309      0.8870    -33.8827      0.0000 
   5  20   2      8.0131      1.3335      5.6949      0.0000 
   6  20   2     21.6489      0.9775    -21.7435      0.0000 
   7  20   2     16.5942      1.0058    -16.5784      0.0000 
   8  20   2     41.6156      1.7022    -42.7647      0.0000 
   9  20   2      3.1725      2.8265      0.4559      0.0000 
  10  20   2     10.1995      2.6872    -11.5282      0.0000 
 -10  21   2     10.4147      2.2415      6.0870      0.0000 
  -9  21   2      0.0000      3.5814      0.7226      0.0000 
  -8  21   2      7.6674      1.4566     -6.2843      0.0000 
  -7  21   2     10.7609      1.0812    -11.2224      0.0000 
  -6  21   2      6.2954      1.6618     -5.1822      0.0000 
  -5  21   2     14.4108      1.0004     14.6898      0.0000 
  -4  21   2      4.2436      2.2299      2.5025      0.0000 
  -3  21   2     65.7072      1.4205     67.7805      0.0000 
  -2  21   2     16.3589      1.6231    -13.7589      0.0000 
  -1  21   2      6.5433      0.8226      3.9604      0.0000 
   0  21   2     12.3855      1.0193     10.2796      0.0000 
   1  21   2     29.8602      0.8435     30.8446      0.0000 
   2  21   2     12.8282      1.4842     -7.6586      0.0000 
   3  21   2     32.8046      0.8037    -31.4952      0.0000 
   4  21   2      4.1193      1.5888     -1.1324      0.0000 
   5  21   2      5.5280      0.9827      5.1836      0.0000 
   6  21   2      6.1945      0.9726     -6.3808      0.0000 
   7  21   2     21.7410      1.3304    -22.5459      0.0000 
   8  21   2     33.0854      1.3063    -32.8985      0.0000 
   9  21   2      6.1002      2.0511      6.9968      0.0000 
  10  21   2     10.1872      1.5243    -10.4039      0.0000 
 -10  22   2     26.0285      1.7308     26.8533      0.0000 
  -9  22   2     14.7642      1.3746     14.5789      0.0000 
  -8  22   2     32.4075      1.3839    -31.9948      0.0000 
  -7  22   2      4.6725      2.3506      4.0877      0.0000 
  -6  22   2     48.0811      1.1864     47.5792      0.0000 
  -5  22   2     24.8939      1.0452    -25.8826      0.0000 
  -4  22   2      9.7194      0.9194    -11.1134      0.0000 
  -3  22   2     35.6092      1.6566    -34.2939      0.0000 
  -2  22   2     22.9949      0.7990    -22.8495      0.0000 
  -1  22   2     20.6931      0.7471    -20.8299      0.0000 
   0  22   2      4.4364      1.4558      3.7652      0.0000 
   1  22   2     20.5097      0.7937     20.8475      0.0000 
   2  22   2     39.1671      0.9809    -38.1202      0.0000 
   3  22   2     39.0822      0.9452    -37.7006      0.0000 
   4  22   2     54.6236      1.1020     54.4145      0.0000 
   5  22   2      0.0000      3.6515      0.7252      0.0000 
   6  22   2      8.7904      1.0751      8.9235      0.0000 
   7  22   2     18.5789      0.9677    -18.1269      0.0000 
   8  22   2      9.4077      1.2439     -9.8831      0.0000 
   9  22   2     10.1485      1.4248      9.7295      0.0000 
  10  22   2      7.0697      2.4979     -8.3359      0.0000 
 -10  23   2      6.0127      3.1310      4.1056      0.0000 
  -9  23   2      7.7396      1.9471      8.6104      0.0000 
  -8  23   2      7.8098      1.5841      6.9917      0.0000 
  -7  23   2      8.3582      1.1111     -7.3902      0.0000 
  -6  23   2      5.1147      1.1985      3.4537      0.0000 
  -5  23   2      9.4637      1.0291     -9.1788      0.0000 
  -4  23   2     15.3017      1.1208    -13.5105      0.0000 
  -3  23   2      5.8362      1.2988     -5.6138      0.0000 
  -2  23   2      4.4596      1.2060      1.4057      0.0000 
  -1  23   2      8.4991      1.6855     -5.5070      0.0000 
   0  23   2     39.0079      0.9806    -38.5185      0.0000 
   1  23   2      3.7280      2.0198      1.3548      0.0000 
   2  23   2     16.7983      0.8397     17.2514      0.0000 
   3  23   2      7.6136      0.7337      6.7446      0.0000 
   4  23   2      3.6566      1.0835     -0.4414      0.0000 
   5  23   2      8.1776      0.8662     -9.3724      0.0000 
   6  23   2     19.0419      0.9358     19.2154      0.0000 
   7  23   2      0.0000      3.2202     -0.4777      0.0000 
   8  23   2      4.6961      1.7383      7.1690      0.0000 
   9  23   2      4.7316      1.8739      6.4030      0.0000 
 -10  24   2     23.2943      1.7508     23.2411      0.0000 
  -9  24   2      7.7181      2.3663     10.3898      0.0000 
  -8  24   2     11.6361      2.3904    -12.4729      0.0000 
  -7  24   2      4.9787      1.2789     -6.3135      0.0000 
  -6  24   2     11.3057      0.9778     12.0628      0.0000 
  -5  24   2     12.5969      1.0435    -13.9582      0.0000 
  -4  24   2     28.3105      1.1789    -26.9363      0.0000 
  -3  24   2      5.6992      1.4326     -2.5893      0.0000 
  -2  24   2     21.3013      1.2372    -19.9639      0.0000 
  -1  24   2     48.4997      1.0601    -50.3494      0.0000 
   0  24   2      6.5924      1.0351      3.8183      0.0000 
   1  24   2      5.5057      0.9584     -4.5727      0.0000 
   2  24   2     35.0583      0.9931    -34.0123      0.0000 
   3  24   2     14.0457      0.6741    -14.2808      0.0000 
   4  24   2     13.5602      0.9796     13.3052      0.0000 
   5  24   2      9.7028      0.8749     -9.3795      0.0000 
   6  24   2      3.3965      1.3748     -4.0462      0.0000 
   7  24   2     12.7200      0.9767     12.4224      0.0000 
   8  24   2      4.0689      2.9516      5.3173      0.0000 
   9  24   2     10.4034      2.1730     10.6854      0.0000 
  -9  25   2      7.4874      1.5387      8.5747      0.0000 
  -8  25   2      5.6657      2.5300     -4.4373      0.0000 
  -7  25   2     14.0255      1.1429    -13.4074      0.0000 
  -6  25   2     12.9552      1.0047    -12.4164      0.0000 
  -5  25   2     23.1102      1.0735     23.1545      0.0000 
  -4  25   2     14.6003      1.1886     13.9904      0.0000 
  -3  25   2      0.0000      3.0180     -2.2660      0.0000 
  -2  25   2      5.2598      1.1048      4.9863      0.0000 
  -1  25   2     12.3059      0.9540    -12.3065      0.0000 
   0  25   2     11.3928      0.7949    -10.5079      0.0000 
   1  25   2     10.6126      0.9349     -9.6137      0.0000 
   2  25   2     16.1024      0.7896    -14.9501      0.0000 
   3  25   2     30.4982      0.8388     30.3473      0.0000 
   4  25   2     33.4029      0.9284    -33.5552      0.0000 
   5  25   2     17.8695      0.9004     18.7277      0.0000 
   6  25   2     25.8691      1.1956     26.0308      0.0000 
   7  25   2     25.2397      1.0370     25.7975      0.0000 
   8  25   2      2.9285      2.1717      3.0890      0.0000 
   9  25   2      9.7388      1.8869      7.2169      0.0000 
  -9  26   2     22.1467      1.4579     22.1437      0.0000 
  -8  26   2      0.0000      4.0996      3.2202      0.0000 
  -7  26   2      9.2419      1.1241     -8.7316      0.0000 
  -6  26   2     15.7772      1.0051     15.7733      0.0000 
  -5  26   2     14.7723      1.0621     14.3423      0.0000 
  -4  26   2      6.8355      2.0600      6.6615      0.0000 
  -3  26   2      0.9407      1.8497      1.3153      0.0000 
  -2  26   2      5.0227      1.6555      0.5344      0.0000 
  -1  26   2      4.5444      1.1886     -1.0831      0.0000 
   0  26   2     11.3348      0.9386    -10.9913      0.0000 
   1  26   2     17.4149      0.9421     17.2881      0.0000 
   2  26   2      5.2187      1.3673      3.5151      0.0000 
   3  26   2     34.2763      0.8844    -35.0610      0.0000 
   4  26   2     19.3920      0.8815     20.7893      0.0000 
   5  26   2      8.9194      1.1705     -9.2286      0.0000 
   6  26   2     21.8283      0.9827    -22.5602      0.0000 
   7  26   2      2.1071      1.9208     -1.3493      0.0000 
   8  26   2      9.3638      1.7749     10.5905      0.0000 
   9  26   2      9.0952      1.8707     -8.9553      0.0000 
  -9  27   2      3.6439      1.7855     -3.6895      0.0000 
  -8  27   2     20.6356      1.4260     20.6589      0.0000 
  -7  27   2     18.3521      1.2958     17.8688      0.0000 
  -6  27   2      4.2822      1.8410     -4.9729      0.0000 
  -5  27   2      2.8346      2.1303      4.3266      0.0000 
  -4  27   2     12.2595      1.2236     14.4243      0.0000 
  -3  27   2     22.7339      1.4365    -23.8834      0.0000 
  -2  27   2     41.2373      1.3112    -43.0099      0.0000 
  -1  27   2     32.9462      1.0447    -32.6355      0.0000 
   0  27   2     12.4046      1.1432    -15.1059      0.0000 
   1  27   2      7.6111      1.0942      4.6382      0.0000 
   2  27   2     31.3477      1.2145     31.3756      0.0000 
   3  27   2     33.0665      0.8985    -33.4041      0.0000 
   4  27   2      9.4758      0.8868      8.8784      0.0000 
   5  27   2      9.4006      0.9718     -9.8941      0.0000 
   6  27   2      1.9535      2.2651     -4.5396      0.0000 
   7  27   2     22.8199      1.2552     22.7077      0.0000 
   8  27   2      5.9615      1.8220      4.5184      0.0000 
   9  27   2     11.2234      2.2879     11.6857      0.0000 
  -9  28   2     22.2705      1.4818    -23.0353      0.0000 
  -8  28   2     31.9091      1.4769     31.1850      0.0000 
  -7  28   2     27.1977      1.3192    -27.8118      0.0000 
  -6  28   2      6.7276      1.6368      7.0715      0.0000 
  -5  28   2      2.6387      2.7049     -0.1947      0.0000 
  -4  28   2     30.4224      1.2772    -31.1151      0.0000 
  -3  28   2      6.8354      2.2331      7.0291      0.0000 
  -2  28   2     34.1968      1.1584     33.6026      0.0000 
  -1  28   2     15.1249      1.0865    -14.1420      0.0000 
   0  28   2     18.0682      0.9849    -17.3915      0.0000 
   1  28   2     60.4930      1.3286     60.9687      0.0000 
   2  28   2      7.3641      1.2053      6.1582      0.0000 
   3  28   2     12.5223      0.9544     11.6076      0.0000 
   4  28   2     31.4102      1.1826    -32.6401      0.0000 
   5  28   2     18.1691      1.0383     17.7660      0.0000 
   6  28   2      0.0000      3.2702      0.9917      0.0000 
   7  28   2     13.6455      1.5913    -16.3530      0.0000 
   8  28   2      0.0000      4.2309      5.2755      0.0000 
   9  28   2      8.1066      3.3645     -8.4808      0.0000 
  -9  29   2      7.0397      2.0907     -5.1320      0.0000 
  -8  29   2     10.8210      1.4756     -8.5300      0.0000 
  -7  29   2      0.0000      3.1401      0.5940      0.0000 
  -6  29   2     30.0456      1.2432    -28.9678      0.0000 
  -5  29   2     23.7899      1.1387     20.9394      0.0000 
  -4  29   2     27.6123      1.2823    -28.1497      0.0000 
  -3  29   2     32.2919      1.2598     32.7508      0.0000 
  -2  29   2     25.7932      1.0000     26.0626      0.0000 
  -1  29   2     52.1020      1.3015    -52.9461      0.0000 
   0  29   2     18.7904      1.0193    -16.6580      0.0000 
   1  29   2     88.7542      1.7135    -87.7687      0.0000 
   2  29   2      3.8822      2.8525     -4.7493      0.0000 
   3  29   2     23.5732      0.9966    -24.5484      0.0000 
   4  29   2      4.1244      1.6260      0.7225      0.0000 
   5  29   2      2.9005      2.1475      4.2732      0.0000 
   6  29   2     21.4124      1.2263     20.8317      0.0000 
   7  29   2      7.3831      2.4832     -2.9403      0.0000 
   8  29   2      6.7282      3.2596     -5.4023      0.0000 
  -8  30   2      7.5045      1.8120      6.5167      0.0000 
  -7  30   2      6.9274      1.4422     -6.7330      0.0000 
  -6  30   2      5.2358      2.5712     -3.8519      0.0000 
  -5  30   2     30.1579      1.7258    -33.0731      0.0000 
  -4  30   2     18.1479      1.2623     16.0716      0.0000 
  -3  30   2     13.9698      1.4103    -13.8593      0.0000 
  -2  30   2     13.5202      0.9450     12.9794      0.0000 
  -1  30   2     11.1126      1.5821      8.6860      0.0000 
   0  30   2     47.2598      1.2222    -47.1865      0.0000 
   1  30   2    123.1835      2.1824    122.7746      0.0000 
   2  30   2     44.2469      1.3022     46.1428      0.0000 
   3  30   2     13.9574      1.2458     13.0917      0.0000 
   4  30   2      3.9860      1.7844      3.8135      0.0000 
   5  30   2      4.0766      2.8894      3.9703      0.0000 
   6  30   2      6.1842      1.6501      3.8362      0.0000 
   7  30   2      6.9816      1.7541     -7.4528      0.0000 
   8  30   2      9.4196      1.8126    -11.4264      0.0000 
  -8  31   2      2.2082      2.9411      1.1147      0.0000 
  -7  31   2     23.1155      1.4346     23.1191      0.0000 
  -6  31   2     23.5336      1.2970     22.8049      0.0000 
  -5  31   2      0.0000      2.6547      5.4431      0.0000 
  -4  31   2     10.7265      1.3099     12.6861      0.0000 
  -3  31   2      3.3836      2.5558     -1.7385      0.0000 
  -2  31   2     22.2727      0.9675     23.5414      0.0000 
  -1  31   2     16.7957      1.1003     17.2426      0.0000 
   0  31   2     30.7045      1.1061    -29.5683      0.0000 
   1  31   2     30.7832      1.2146     25.2800      0.0000 
   2  31   2     13.6066      1.1792     13.0729      0.0000 
   3  31   2      9.3310      1.7407      9.4000      0.0000 
   4  31   2     12.7074      1.2593    -11.4662      0.0000 
   5  31   2      7.6110      1.3335     -8.5831      0.0000 
   6  31   2      8.9114      1.2448     -8.6656      0.0000 
   7  31   2     25.0137      1.7493     24.4261      0.0000 
   8  31   2     16.7117      3.3578     16.8198      0.0000 
  -8  32   2      0.0000      3.6877     -1.8169      0.0000 
  -7  32   2      1.6793      2.9164     -7.2583      0.0000 
  -6  32   2      7.1838      1.2657     -7.1818      0.0000 
  -5  32   2      1.7801      2.4783     -0.1610      0.0000 
  -4  32   2      5.8694      1.4276      6.7542      0.0000 
  -3  32   2     13.1166      1.2439     12.8683      0.0000 
  -2  32   2     13.5005      0.9611     13.9796      0.0000 
  -1  32   2     10.3902      1.2321      8.7156      0.0000 
   0  32   2     19.0643      1.0764     16.4203      0.0000 
   1  32   2      5.8187      1.8752      5.2032      0.0000 
   2  32   2     18.8100      1.1841     18.6215      0.0000 
   3  32   2      3.6639      1.5412      4.1563      0.0000 
   4  32   2      1.6433      2.1852      0.8966      0.0000 
   5  32   2     15.0642      1.6913     14.7985      0.0000 
   6  32   2     15.2458      1.2589    -15.6730      0.0000 
   7  32   2      3.7128      3.5298      3.0857      0.0000 
   8  32   2     16.7560      1.8300     16.9368      0.0000 
  -8  33   2      6.4108      1.6017      6.9879      0.0000 
  -7  33   2      5.9126      2.7647      8.8631      0.0000 
  -6  33   2     11.5222      1.7279     11.9881      0.0000 
  -5  33   2      7.3888      2.4229     -7.3383      0.0000 
  -4  33   2     13.9013      1.5180     15.5920      0.0000 
  -3  33   2     13.4128      1.2671     14.0136      0.0000 
  -2  33   2     17.4663      0.9924     20.3273      0.0000 
  -1  33   2     37.8308      1.2526     37.4999      0.0000 
   0  33   2     33.2768      1.2949    -33.4189      0.0000 
   1  33   2     13.5121      1.4581    -14.2024      0.0000 
   2  33   2     21.7070      1.2118    -22.0582      0.0000 
   3  33   2     15.3947      1.1553    -16.3873      0.0000 
   4  33   2     14.5662      1.2191    -15.4885      0.0000 
   5  33   2     11.6369      1.2577     12.4311      0.0000 
   6  33   2     15.2209      1.2640    -15.9688      0.0000 
   7  33   2     15.6953      1.5059    -15.8171      0.0000 
  -8  34   2      8.6041      1.5513      6.9033      0.0000 
  -7  34   2      0.0000      3.8492     -1.7957      0.0000 
  -6  34   2      9.7831      1.4631      9.0889      0.0000 
  -5  34   2      9.1014      1.5974      9.2715      0.0000 
  -4  34   2      6.3211      1.5599     -8.8111      0.0000 
  -3  34   2      4.6792      1.8572     -4.8096      0.0000 
  -2  34   2      3.4962      1.4879     -4.0554      0.0000 
  -1  34   2      9.8358      1.2195      9.2573      0.0000 
   0  34   2     13.3334      1.1838    -13.6023      0.0000 
   1  34   2      4.2048      2.9263      4.9351      0.0000 
   2  34   2      8.0577      1.5629      7.0046      0.0000 
   3  34   2      6.7573      1.2524     -7.3725      0.0000 
   4  34   2     38.5116      1.5008    -41.2244      0.0000 
   5  34   2     22.1662      1.2794    -23.4260      0.0000 
   6  34   2      0.0000      3.8267      4.5924      0.0000 
   7  34   2      7.0114      2.5080      8.8251      0.0000 
  -7  35   2      0.0000      4.5448     -0.9615      0.0000 
  -6  35   2     18.5917      1.2983     21.0038      0.0000 
  -5  35   2      7.9666      1.4790      5.0675      0.0000 
  -4  35   2      0.0000      2.7329     -0.7900      0.0000 
  -3  35   2     18.4407      1.6331    -19.5847      0.0000 
  -2  35   2      8.0532      1.0517     -7.3736      0.0000 
  -1  35   2      9.0141      1.2539      9.7912      0.0000 
   0  35   2     12.5061      1.2028     12.8474      0.0000 
   1  35   2      4.3858      2.6778     -3.6265      0.0000 
   2  35   2     22.1706      1.8967    -20.3466      0.0000 
   3  35   2      1.7845      2.7045     -4.4107      0.0000 
   4  35   2      7.8085      2.6166      5.7280      0.0000 
   5  35   2     11.1488      1.2865     11.1035      0.0000 
   6  35   2      5.4078      1.6284     -2.9400      0.0000 
   7  35   2     12.6897      1.9176    -12.2496      0.0000 
  -7  36   2      1.6508      2.7665     -1.9373      0.0000 
  -6  36   2      6.3685      2.0281     -5.0231      0.0000 
  -5  36   2     29.6647      1.4667     28.9494      0.0000 
  -4  36   2     10.5110      2.4785      9.1532      0.0000 
  -3  36   2      6.2449      1.6766      7.3383      0.0000 
  -2  36   2      8.9059      1.3653     10.7575      0.0000 
  -1  36   2     22.5997      1.2303    -23.6764      0.0000 
   0  36   2      5.9102      1.2602     -5.4869      0.0000 
   1  36   2      6.7101      1.4818      4.7376      0.0000 
   2  36   2     16.9167      1.5317     18.5670      0.0000 
   3  36   2     18.5786      1.2371    -18.9813      0.0000 
   4  36   2      5.6170      2.5631      8.0518      0.0000 
   5  36   2      7.6446      1.4301     -6.5833      0.0000 
   6  36   2     12.1799      1.5419     13.1596      0.0000 
   7  36   2      7.7592      2.9531     -9.7663      0.0000 
  -7  37   2      8.0457      1.9271      6.7631      0.0000 
  -6  37   2     11.3893      1.3597      9.8363      0.0000 
  -5  37   2      6.6987      2.7133      5.4116      0.0000 
  -4  37   2     16.4108      1.4143    -15.2920      0.0000 
  -3  37   2     10.4966      1.3722    -11.8882      0.0000 
  -2  37   2      8.0100      1.1861      8.5137      0.0000 
  -1  37   2      6.2728      1.5225      3.0960      0.0000 
   0  37   2     14.8981      1.2216    -15.1345      0.0000 
   1  37   2     12.2923      1.2948     13.2541      0.0000 
   2  37   2      5.4947      2.8059      1.2704      0.0000 
   3  37   2      9.6998      1.5509      6.2957      0.0000 
   4  37   2      0.3730      2.6334     -3.8447      0.0000 
   5  37   2     32.8642      1.3849     34.0424      0.0000 
   6  37   2     23.4946      1.5807     24.4331      0.0000 
  -6  38   2      0.0000      3.0787      0.8009      0.0000 
  -5  38   2     21.2483      1.4754     21.1119      0.0000 
  -4  38   2     29.2630      1.4638    -32.1530      0.0000 
  -3  38   2      5.6355      1.9191     -7.2111      0.0000 
  -2  38   2      7.0736      1.2341     -6.4119      0.0000 
  -1  38   2     26.6992      1.2886     30.1060      0.0000 
   0  38   2     20.2110      1.2641     19.0494      0.0000 
   1  38   2      3.2109      2.1859      1.1322      0.0000 
   2  38   2      5.9814      1.6577      8.0399      0.0000 
   3  38   2     37.4695      1.3766    -37.8165      0.0000 
   4  38   2      6.5783      1.9694      7.2930      0.0000 
   5  38   2      0.0000      3.6663     -3.5652      0.0000 
   6  38   2     12.5100      1.6791     12.0651      0.0000 
  -6  39   2      3.3545      2.2132      5.5632      0.0000 
  -5  39   2     14.2186      2.4179    -15.4457      0.0000 
  -4  39   2      5.8392      2.5775      1.2186      0.0000 
  -3  39   2     30.6367      1.4835    -32.1229      0.0000 
  -2  39   2     30.0441      1.3595    -33.4315      0.0000 
  -1  39   2     17.6543      1.2729    -15.4120      0.0000 
   0  39   2     11.1437      1.2912     12.6101      0.0000 
   1  39   2     20.9925      1.3369    -21.2091      0.0000 
   2  39   2      1.5067      2.2487      0.9011      0.0000 
   3  39   2     12.6361      1.3381    -11.0879      0.0000 
   4  39   2      5.9049      2.5238      6.0130      0.0000 
   5  39   2      0.0000      4.0901     -0.9004      0.0000 
   6  39   2      3.2524      3.4819      3.0949      0.0000 
  -5  40   2      7.5811      2.5771      8.2462      0.0000 
  -4  40   2     15.8464      1.4690    -15.9334      0.0000 
  -3  40   2      9.0664      1.9738      7.6835      0.0000 
  -2  40   2      6.1391      1.5955     -1.2541      0.0000 
  -1  40   2      4.0409      2.0944     -4.1403      0.0000 
   0  40   2      7.1997      1.3698      7.6390      0.0000 
   1  40   2     22.7753      1.3668    -22.9148      0.0000 
   2  40   2     11.5857      1.4591     12.5387      0.0000 
   3  40   2      3.4489      3.2300      1.3632      0.0000 
   4  40   2     16.7945      1.3770     16.6063      0.0000 
   5  40   2      9.5381      2.4522      7.1213      0.0000 
  -5  41   2      2.5119      3.2515      5.2014      0.0000 
  -4  41   2     10.9718      1.5104    -11.2464      0.0000 
  -3  41   2     15.9507      1.6519     18.2231      0.0000 
  -2  41   2      3.6166      2.7102     -5.8981      0.0000 
  -1  41   2      9.0335      2.2860    -11.8282      0.0000 
   0  41   2      0.0000      3.2361      0.6393      0.0000 
   1  41   2      9.1839      1.9169      9.7186      0.0000 
   2  41   2      3.9655      2.0303     -1.2040      0.0000 
   3  41   2      5.6737      1.5451      7.0164      0.0000 
   4  41   2      3.9659      1.8467      0.1403      0.0000 
   5  41   2      7.9447      2.9973      9.0502      0.0000 
  -4  42   2      3.2257      2.5597     -0.2870      0.0000 
  -3  42   2      5.8530      2.7437     -6.5490      0.0000 
  -2  42   2     12.7475      1.6847    -13.6702      0.0000 
  -1  42   2     17.6869      1.2098    -18.0639      0.0000 
   0  42   2      0.0000      3.1207      1.0386      0.0000 
   1  42   2      7.7298      2.0599      7.3225      0.0000 
   2  42   2      8.3859      1.4612     -8.3106      0.0000 
   3  42   2      0.0000      4.1883      1.9685      0.0000 
   4  42   2      4.6527      2.3560     -3.5703      0.0000 
  -4  43   2      8.6228      1.6891     -7.7851      0.0000 
  -3  43   2     19.1804      1.7096     18.5102      0.0000 
  -2  43   2      4.8384      3.7230     -4.3253      0.0000 
  -1  43   2      5.2867      1.7121     -3.4767      0.0000 
   0  43   2      6.5812      2.3770     -6.6336      0.0000 
   1  43   2     14.8389      1.9844     13.9728      0.0000 
   2  43   2     18.9108      1.3697    -17.6296      0.0000 
   3  43   2     10.0006      1.7858     -9.9877      0.0000 
   4  43   2     23.8870      1.4495     24.7224      0.0000 
  -3  44   2     13.9153      1.7554     11.3231      0.0000 
  -2  44   2     10.0735      1.8762      8.1611      0.0000 
  -1  44   2     13.4313      1.6444     11.5441      0.0000 
   0  44   2      4.7113      2.3195      6.7994      0.0000 
   1  44   2      6.8378      1.9840     -3.8453      0.0000 
   2  44   2      8.2040      1.4423     -6.7946      0.0000 
   3  44   2      9.3053      1.4567      9.2554      0.0000 
  -2  45   2     34.5449      1.7661     34.7333      0.0000 
  -1  45   2      4.9471      3.7001      1.3828      0.0000 
   0  45   2      2.8989      2.2212      1.9291      0.0000 
   1  45   2      7.5369      4.5805     -6.6504      0.0000 
   2  45   2      4.5323      2.5140      1.5263      0.0000 
  -1  46   2      3.7223      2.3359     -4.3950      0.0000 
   0  46   2      3.6902      2.1504      1.1882      0.0000 
 -11   0   3      3.6481      3.3584      3.4027      0.0000 
  -9   0   3     16.3674      1.9753     17.0450      0.0000 
  -7   0   3     53.6917      1.7267    -54.2899      0.0000 
  -5   0   3    210.4367      3.5178   -201.1882      0.0000 
  -3   0   3    123.4876      2.6990    129.9176      0.0000 
  -1   0   3    166.5641      2.6087   -172.9145      0.0000 
   1   0   3    618.0550      9.4747    648.4886      0.0000 
   3   0   3    114.3927      1.9005    114.8445      0.0000 
   5   0   3     14.0290      0.7613     13.6865      0.0000 
   7   0   3     15.1439      1.1459    -16.2427      0.0000 
   9   0   3     55.3602      2.2714    -55.9123      0.0000 
  11   0   3      8.3897      3.3936     -5.7242      0.0000 
 -11   1   3      4.2967      2.3495      9.0052      0.0000 
 -10   1   3     11.0852      1.2517     11.6925      0.0000 
  -9   1   3      3.0288      1.1632     -4.6716      0.0000 
  -8   1   3      0.0000      2.9079      1.8612      0.0000 
  -7   1   3     62.9268      1.2558     64.1524      0.0000 
  -6   1   3     19.9528      0.8051    -19.6105      0.0000 
  -5   1   3     92.9344      1.5879     88.5027      0.0000 
  -4   1   3      6.9498      0.8786      5.9000      0.0000 
  -3   1   3     24.8840      0.6194    -26.3017      0.0000 
  -2   1   3      8.5249      0.3424      8.9607      0.0000 
  -1   1   3     38.2279      0.6799    -39.4041      0.0000 
   0   1   3      6.6544      0.3446      6.8458      0.0000 
   1   1   3    309.1785      4.6943    320.3224      0.0000 
   2   1   3     23.6856      0.5888    -23.7183      0.0000 
   3   1   3     98.7742      1.5881     97.9496      0.0000 
   4   1   3     17.8742      0.5220    -18.2113      0.0000 
   5   1   3     13.5705      0.5930    -11.1630      0.0000 
   6   1   3      5.4299      0.7531     -6.3362      0.0000 
   7   1   3      0.0000      2.8853      1.3952      0.0000 
   8   1   3     45.7058      1.2665     44.3422      0.0000 
   9   1   3      9.9728      2.2583      8.6468      0.0000 
  10   1   3     13.6084      2.2689    -11.0309      0.0000 
  11   1   3      8.5379      2.1280     11.0407      0.0000 
 -11   2   3      6.4642      3.3847     -9.8714      0.0000 
 -10   2   3      7.2288      3.5755      9.8226      0.0000 
  -9   2   3     21.4218      0.9413     23.5905      0.0000 
  -8   2   3      0.0000      3.0824     -2.2843      0.0000 
  -7   2   3     59.0500      1.4875    -58.4358      0.0000 
  -6   2   3     25.0746      0.8332    -24.5724      0.0000 
  -5   2   3     24.6212      0.7853    -22.9370      0.0000 
  -4   2   3     32.8878      0.8969     31.5390      0.0000 
  -3   2   3      7.8792      0.4825     -7.4908      0.0000 
  -2   2   3      6.6829      0.3439      7.1000      0.0000 
  -1   2   3     31.1113      0.5658    -32.5524      0.0000 
   0   2   3     74.5007      1.2009     77.3513      0.0000 
   1   2   3    196.2888      3.1490    203.8180      0.0000 
   2   2   3      8.7748      0.4546     -7.2240      0.0000 
   3   2   3    134.2009      2.2145    136.8918      0.0000 
   4   2   3     37.3543      0.8215     36.5602      0.0000 
   5   2   3     21.4408      0.6168     22.7260      0.0000 
   6   2   3      2.6013      1.3759     -0.8207      0.0000 
   7   2   3     20.5932      0.8120    -20.6777      0.0000 
   8   2   3     28.6939      1.0795    -28.7967      0.0000 
   9   2   3      8.9707      1.2871     -9.7087      0.0000 
  10   2   3     10.6643      3.4133      6.2469      0.0000 
  11   2   3     10.6958      2.3128    -11.0544      0.0000 
 -11   3   3     11.6340      3.0623     12.8254      0.0000 
 -10   3   3      2.9941      2.8873      3.9673      0.0000 
  -9   3   3      5.5351      0.9258      5.3226      0.0000 
  -8   3   3     13.7189      0.8766    -13.3012      0.0000 
  -7   3   3      4.2071      1.1830     -0.5191      0.0000 
  -6   3   3      6.3674      0.7899     -6.1949      0.0000 
  -5   3   3      3.6674      1.4500     -3.6042      0.0000 
  -4   3   3     47.8947      0.9254     47.4325      0.0000 
  -3   3   3      5.6242      0.4550      4.7658      0.0000 
  -2   3   3     13.5290      0.4004    -14.2416      0.0000 
  -1   3   3     67.0327      1.0961     68.2143      0.0000 
   0   3   3    218.6928      3.3801   -227.1019      0.0000 
   1   3   3    180.0615      2.8954   -185.4795      0.0000 
   2   3   3     33.0454      0.6903    -34.7759      0.0000 
   3   3   3     45.6940      0.8682    -45.6077      0.0000 
   4   3   3     16.0837      0.6644     15.2689      0.0000 
   5   3   3      7.4005      0.6384     -7.2857      0.0000 
   6   3   3      6.0894      0.6961     -6.0589      0.0000 
   7   3   3     11.9747      0.8432    -12.1165      0.0000 
   8   3   3     36.8298      1.1390    -38.0616      0.0000 
   9   3   3      9.9648      1.2702    -10.2856      0.0000 
  10   3   3      7.6726      2.3260      5.6154      0.0000 
  11   3   3     27.5958      2.2974    -28.1010      0.0000 
 -11   4   3      4.5742      2.9440      4.3882      0.0000 
 -10   4   3     22.0305      1.4215    -23.0970      0.0000 
  -9   4   3     11.0164      1.0266    -12.7452      0.0000 
  -8   4   3     44.3880      1.0903     46.5523      0.0000 
  -7   4   3     27.6330      0.9029     27.7174      0.0000 
  -6   4   3     14.2403      0.8328    -14.2072      0.0000 
  -5   4   3      0.0000      1.7489      0.3629      0.0000 
  -4   4   3      3.2878      1.1010      3.4298      0.0000 
  -3   4   3     14.2172      0.4864    -14.2116      0.0000 
  -2   4   3      0.9362      0.9522      1.1534      0.0000 
  -1   4   3      5.5667      0.3759      5.6969      0.0000 
   0   4   3     80.0499      1.3326    -81.6584      0.0000 
   1   4   3    101.3398      1.6989   -104.7586      0.0000 
   2   4   3      2.4220      0.7750     -4.5522      0.0000 
   3   4   3     68.6628      1.1860    -70.1083      0.0000 
   4   4   3     80.3392      1.4174    -78.9353      0.0000 
   5   4   3     14.4279      0.6709    -15.5136      0.0000 
   6   4   3      4.6290      0.7776      3.3989      0.0000 
   7   4   3     17.5950      0.8491    -18.0943      0.0000 
   8   4   3     11.1218      0.9468     10.3926      0.0000 
   9   4   3      0.0000      3.5520      1.3166      0.0000 
  10   4   3     33.6260      2.1673     29.8275      0.0000 
  11   4   3     24.2328      3.1924    -23.4810      0.0000 
 -11   5   3      0.0000      3.4897      1.2206      0.0000 
 -10   5   3     11.3105      1.4164     12.7899      0.0000 
  -9   5   3      4.7194      1.7042      5.7326      0.0000 
  -8   5   3      4.8147      1.1803     -4.1397      0.0000 
  -7   5   3     30.6168      0.9224     32.8100      0.0000 
  -6   5   3     10.5487      0.9551     11.0828      0.0000 
  -5   5   3      0.1912      1.2509      0.9453      0.0000 
  -4   5   3      0.7542      1.1515      2.0831      0.0000 
  -3   5   3      7.8258      0.5495     -7.5929      0.0000 
  -2   5   3      2.6436      0.6894      3.2559      0.0000 
  -1   5   3      1.8960      0.7195     -1.3787      0.0000 
   0   5   3     17.1388      0.5083     18.0185      0.0000 
   1   5   3     48.6174      0.9732    -49.6553      0.0000 
   2   5   3     25.7584      0.6528    -25.8617      0.0000 
   3   5   3     27.1362      0.6303    -26.9792      0.0000 
   4   5   3     50.2319      1.0497     49.9722      0.0000 
   5   5   3     42.9695      0.9073    -43.9777      0.0000 
   6   5   3      2.8958      1.0241     -2.7986      0.0000 
   7   5   3      8.8103      1.0485     10.5661      0.0000 
   8   5   3     56.8029      1.3287     56.3051      0.0000 
   9   5   3     16.5702      1.2732     15.4053      0.0000 
  10   5   3     32.5301      2.1727    -31.2180      0.0000 
  11   5   3     10.6137      6.0591      9.5319      0.0000 
 -11   6   3      0.0000      3.4499      5.7304      0.0000 
 -10   6   3     14.6053      1.4425    -14.8898      0.0000 
  -9   6   3      0.0000      2.8804      0.9175      0.0000 
  -8   6   3     23.8564      1.1375     23.8081      0.0000 
  -7   6   3     23.1938      1.1810     22.6802      0.0000 
  -6   6   3      5.5116      0.8833      6.3712      0.0000 
  -5   6   3     18.2982      0.8395    -16.9969      0.0000 
  -4   6   3     16.1299      0.7077    -15.9894      0.0000 
  -3   6   3     17.8443      0.6425    -19.2759      0.0000 
  -2   6   3     32.0526      0.6548     30.7630      0.0000 
  -1   6   3     49.1902      0.8770    -50.8241      0.0000 
   0   6   3    121.5041      1.9749   -125.6178      0.0000 
   1   6   3     84.8429      1.4481     87.1128      0.0000 
   2   6   3     26.5721      0.6588     26.2615      0.0000 
   3   6   3     16.3470      0.5636    -16.4528      0.0000 
   4   6   3     31.4289      0.7945    -30.4185      0.0000 
   5   6   3     14.8597      0.8115    -13.3834      0.0000 
   6   6   3      1.9003      1.4705     -1.1447      0.0000 
   7   6   3      7.0578      0.8712     -8.1275      0.0000 
   8   6   3      7.4378      2.5308     -3.4202      0.0000 
   9   6   3     25.1365      1.6113     26.1619      0.0000 
  10   6   3     28.2296      2.1542    -27.1287      0.0000 
  11   6   3     28.4718      3.4923     25.0257      0.0000 
 -11   7   3     15.9102      1.9180     16.7137      0.0000 
 -10   7   3     11.8037      1.4671     10.9195      0.0000 
  -9   7   3     28.8552      1.5220     27.2528      0.0000 
  -8   7   3     19.3933      0.9579     18.4172      0.0000 
  -7   7   3     34.9324      1.1148    -35.9558      0.0000 
  -6   7   3     37.0381      0.9752    -36.7744      0.0000 
  -5   7   3     11.7249      1.0208     11.0596      0.0000 
  -4   7   3     19.8055      0.9206     18.4203      0.0000 
  -3   7   3      2.4970      2.0128      0.6476      0.0000 
  -2   7   3      3.0912      0.5542     -2.6396      0.0000 
  -1   7   3     18.7471      0.5683    -17.6175      0.0000 
   0   7   3     85.2748      1.4277    -89.7994      0.0000 
   1   7   3    108.1891      1.8723    111.5076      0.0000 
   2   7   3     68.8775      1.2292     70.0946      0.0000 
   3   7   3     77.6966      1.4488    -76.2314      0.0000 
   4   7   3     78.1866      1.9231    -77.3983      0.0000 
   5   7   3     62.2758      1.4887     60.9879      0.0000 
   6   7   3      9.4263      1.5069      8.7537      0.0000 
   7   7   3     21.9222      0.9815     22.0354      0.0000 
   8   7   3     46.8097      1.2390     46.0738      0.0000 
   9   7   3     30.2873      1.3551    -30.7567      0.0000 
  10   7   3      6.9140      3.0083      5.5765      0.0000 
  11   7   3     17.1155      4.2757     16.0637      0.0000 
 -11   8   3     12.4833      1.9738     11.7233      0.0000 
 -10   8   3     10.7809      1.4505    -13.0318      0.0000 
  -9   8   3     35.3930      1.4776    -34.9206      0.0000 
  -8   8   3      6.3461      1.7085      6.1096      0.0000 
  -7   8   3     32.7838      1.2485     33.5273      0.0000 
  -6   8   3     15.0229      0.8552     15.3208      0.0000 
  -5   8   3      2.6368      1.0758     -2.3522      0.0000 
  -4   8   3     62.3255      1.2240     59.5596      0.0000 
  -3   8   3     42.4521      0.9603    -42.4024      0.0000 
  -2   8   3     26.3345      0.6476    -26.6682      0.0000 
  -1   8   3     15.9639      0.9891     16.0877      0.0000 
   0   8   3     72.0675      1.2379     74.3410      0.0000 
   1   8   3     57.5950      1.1187    -58.1506      0.0000 
   2   8   3     56.4079      1.2129     56.1531      0.0000 
   3   8   3     20.0484      1.1205    -20.2330      0.0000 
   4   8   3      1.6917      1.4112      0.4627      0.0000 
   5   8   3     11.5682      0.9087     11.4967      0.0000 
   6   8   3      3.6177      1.6842     -4.8293      0.0000 
   7   8   3     30.4452      1.1701    -30.6205      0.0000 
   8   8   3     13.4384      1.0801     13.6980      0.0000 
   9   8   3      5.7870      2.8627     -4.7485      0.0000 
  10   8   3      8.3129      2.8000     -8.4368      0.0000 
  11   8   3      0.0000      4.5025     -0.9313      0.0000 
 -11   9   3      6.0603      2.4181      6.7707      0.0000 
 -10   9   3      6.2806      1.6116      7.3715      0.0000 
  -9   9   3      6.8582      4.6260     -5.9699      0.0000 
  -8   9   3     11.0844      1.2735    -11.5129      0.0000 
  -7   9   3      5.5996      1.5199      3.0956      0.0000 
  -6   9   3     40.8071      1.2598     40.7255      0.0000 
  -5   9   3     51.9082      1.0729     51.1678      0.0000 
  -4   9   3    129.0519      2.1768    123.9940      0.0000 
  -3   9   3    219.4147      3.3438   -216.7913      0.0000 
  -2   9   3     16.7341      0.7247    -16.2602      0.0000 
  -1   9   3    242.3827      4.1877   -251.3520      0.0000 
   0   9   3     22.9470      0.6715     24.0134      0.0000 
   1   9   3    168.6341      2.8005    169.6149      0.0000 
   2   9   3    112.0618      1.8197   -111.6772      0.0000 
   3   9   3     23.4772      0.9388     23.3421      0.0000 
   4   9   3     46.0255      1.2898    -44.9232      0.0000 
   5   9   3     29.5597      1.0685     29.1344      0.0000 
   6   9   3      5.4118      1.8041     -4.7754      0.0000 
   7   9   3     17.4530      1.5771     17.9129      0.0000 
   8   9   3     22.3650      1.1074    -21.1558      0.0000 
   9   9   3     41.8817      1.4413    -41.0951      0.0000 
  10   9   3     22.2542      1.6720     23.0575      0.0000 
  11   9   3     36.6895      2.3631     33.2280      0.0000 
 -11  10   3     14.9579      2.0204     10.9930      0.0000 
 -10  10   3      5.0144      1.7179      6.3525      0.0000 
  -9  10   3      3.6168      3.4486     -0.8872      0.0000 
  -8  10   3     13.1138      1.2529    -14.5783      0.0000 
  -7  10   3     38.7427      1.1868     38.4836      0.0000 
  -6  10   3     26.5882      1.0230    -27.2980      0.0000 
  -5  10   3      5.0139      1.1076      3.9779      0.0000 
  -4  10   3     38.3389      0.9825    -37.0767      0.0000 
  -3  10   3     44.1406      1.0492     44.8947      0.0000 
  -2  10   3     28.3279      0.7374     29.5276      0.0000 
  -1  10   3     16.4071      0.7672     16.0382      0.0000 
   0  10   3     36.5977      0.8016    -37.5322      0.0000 
   1  10   3     46.2493      2.1512     46.3232      0.0000 
   2  10   3     27.1224      0.8191    -26.1629      0.0000 
   3  10   3      4.2493      1.1268      1.9738      0.0000 
   4  10   3      2.6005      2.2554     -0.3862      0.0000 
   5  10   3      9.0945      1.2060     -7.3997      0.0000 
   6  10   3     32.3478      1.4051     33.2910      0.0000 
   7  10   3     26.5854      1.9411    -27.2051      0.0000 
   8  10   3     22.6076      1.9492     22.8623      0.0000 
   9  10   3      0.0000      3.8781     -0.8056      0.0000 
  10  10   3     13.8186      1.6890    -13.4516      0.0000 
  11  10   3      4.5110      2.6584      1.2963      0.0000 
 -11  11   3     37.5088      1.6815     33.8597      0.0000 
 -10  11   3      8.5781      2.5606     -6.5575      0.0000 
  -9  11   3     16.7032      3.1384     15.7864      0.0000 
  -8  11   3     12.8287      1.2563    -14.0154      0.0000 
  -7  11   3     22.0432      1.0612    -22.0596      0.0000 
  -6  11   3      2.8863      1.4347      2.9814      0.0000 
  -5  11   3     18.8682      0.9068    -18.3660      0.0000 
  -4  11   3     19.5739      0.8492     19.5180      0.0000 
  -3  11   3     10.5594      0.9492    -10.0047      0.0000 
  -2  11   3     21.3762      0.7043     21.3130      0.0000 
  -1  11   3     99.5966      1.6285    102.3125      0.0000 
   0  11   3     13.8820      0.5944     15.8232      0.0000 
   1  11   3     11.7831      1.9895    -11.1379      0.0000 
   2  11   3     92.7091      1.5727    -90.8125      0.0000 
   3  11   3     31.0524      0.9364    -28.7415      0.0000 
   4  11   3     39.4837      1.0541    -37.9354      0.0000 
   5  11   3     65.9122      1.3933     63.2271      0.0000 
   6  11   3      2.5774      1.7509     -2.8248      0.0000 
   7  11   3     46.9135      1.5998     45.7567      0.0000 
   8  11   3      0.0000      3.1082      1.6348      0.0000 
   9  11   3     16.5735      1.3243    -15.9979      0.0000 
  10  11   3      7.9237      1.6927     -7.0388      0.0000 
 -11  12   3     35.8849      1.6855    -32.1839      0.0000 
 -10  12   3      9.8515      1.3507     -8.5401      0.0000 
  -9  12   3     11.8942      1.4445    -11.8135      0.0000 
  -8  12   3     15.3795      1.7692     13.9628      0.0000 
  -7  12   3     25.4943      0.8960     25.4301      0.0000 
  -6  12   3     54.7409      1.1169    -55.0979      0.0000 
  -5  12   3      5.2113      1.1927     -5.9606      0.0000 
  -4  12   3     30.8368      0.9431    -30.2679      0.0000 
  -3  12   3     11.7260      0.7858    -11.1663      0.0000 
  -2  12   3     82.2243      1.4585    -81.4565      0.0000 
  -1  12   3      7.7903      0.7590     -6.7586      0.0000 
   0  12   3     64.5035      1.1829     64.0289      0.0000 
   1  12   3     55.8074      1.1328    -55.8102      0.0000 
   2  12   3     14.6100      0.9552     14.8349      0.0000 
   3  12   3      3.6286      2.7752     -4.5221      0.0000 
   4  12   3      8.2349      1.7515      7.6377      0.0000 
   5  12   3     19.7622      1.5031     16.9193      0.0000 
   6  12   3     15.9444      1.0828    -15.7803      0.0000 
   7  12   3     39.2603      1.2814     39.6978      0.0000 
   8  12   3      8.3727      1.7631      7.6291      0.0000 
   9  12   3     19.5967      1.3606     20.1109      0.0000 
  10  12   3     14.0427      2.0571     14.9345      0.0000 
 -11  13   3     15.6854      1.7473    -13.9849      0.0000 
 -10  13   3     12.9678      1.4967    -13.1073      0.0000 
  -9  13   3     40.2919      1.5673    -39.8163      0.0000 
  -8  13   3     30.0308      1.4323    -29.8158      0.0000 
  -7  13   3     46.3905      1.0895     46.7245      0.0000 
  -6  13   3     33.1833      0.9625     33.3855      0.0000 
  -5  13   3     13.0363      0.9087     13.2065      0.0000 
  -4  13   3      0.7582      1.6784     -1.0945      0.0000 
  -3  13   3     19.3467      0.7413     18.9776      0.0000 
  -2  13   3      3.4815      0.7019     -4.4886      0.0000 
  -1  13   3      6.0311      0.6123      6.4843      0.0000 
   0  13   3     24.3168      0.7867     23.3879      0.0000 
   1  13   3     38.3584      0.9998    -39.1234      0.0000 
   2  13   3     13.4919      0.8688     12.5022      0.0000 
   3  13   3     67.8463      1.3042     64.7048      0.0000 
   4  13   3     30.9704      0.8879     28.0227      0.0000 
   5  13   3     79.4111      1.4963    -78.2131      0.0000 
   6  13   3     19.9000      1.2056     18.7170      0.0000 
   7  13   3     13.6685      1.2215    -12.4961      0.0000 
   8  13   3     28.3319      1.2935     28.1376      0.0000 
   9  13   3     23.8047      1.6259    -26.7801      0.0000 
  10  13   3      9.5674      1.7157      9.3152      0.0000 
 -11  14   3     19.6052      1.6654     17.9257      0.0000 
 -10  14   3     11.3120      2.7221     -9.0265      0.0000 
  -9  14   3      3.8995      2.2512     -2.6267      0.0000 
  -8  14   3     27.7831      1.2611    -27.1188      0.0000 
  -7  14   3     51.2941      1.1518     51.7962      0.0000 
  -6  14   3     20.7852      0.8898    -21.0436      0.0000 
  -5  14   3     25.9471      0.9711     25.7493      0.0000 
  -4  14   3      1.1778      1.4026      1.7439      0.0000 
  -3  14   3     31.0037      1.1585     30.7067      0.0000 
  -2  14   3     13.9109      1.9761     13.8947      0.0000 
  -1  14   3     22.5197      0.7534     21.4555      0.0000 
   0  14   3      2.7903      1.7287     -2.4323      0.0000 
   1  14   3     23.7230      0.9109     23.4253      0.0000 
   2  14   3      8.0214      0.9037     -8.2329      0.0000 
   3  14   3     10.9886      1.5062     -9.7823      0.0000 
   4  14   3     23.6582      0.9782    -22.3887      0.0000 
   5  14   3      7.3416      2.4007     -4.7036      0.0000 
   6  14   3      0.0000      2.9673     -2.7307      0.0000 
   7  14   3     27.2887      1.2256    -27.0577      0.0000 
   8  14   3     48.2272      1.4685     46.4097      0.0000 
   9  14   3      7.7652      4.3063      7.5904      0.0000 
  10  14   3     26.0195      1.7301    -24.4924      0.0000 
 -11  15   3      5.1417      2.3997     -2.0598      0.0000 
 -10  15   3      0.0000      3.4530     -0.8732      0.0000 
  -9  15   3     11.6003      1.4871    -11.9276      0.0000 
  -8  15   3     26.2690      1.2663    -25.9873      0.0000 
  -7  15   3     47.6686      1.1253     47.4042      0.0000 
  -6  15   3      0.0000      3.0834     -1.8477      0.0000 
  -5  15   3     23.1370      0.9632     22.8626      0.0000 
  -4  15   3     19.2579      0.8064     19.5227      0.0000 
  -3  15   3     91.0965      2.2547     88.3128      0.0000 
  -2  15   3    124.6334      2.6897    120.0969      0.0000 
  -1  15   3     50.7591      0.9905    -49.1890      0.0000 
   0  15   3     29.7149      1.0659     29.1595      0.0000 
   1  15   3     23.3172      0.8576     22.1711      0.0000 
   2  15   3      3.8803      1.4816      3.2613      0.0000 
   3  15   3     52.6828      1.2852     49.8827      0.0000 
   4  15   3     16.6987      0.8704     15.0918      0.0000 
   5  15   3     27.6494      0.9321    -27.7692      0.0000 
   6  15   3      8.6471      1.0153      8.3984      0.0000 
   7  15   3      5.1348      1.6606      2.0189      0.0000 
   8  15   3     14.4801      2.5087     12.3286      0.0000 
   9  15   3      4.6263      2.5595     -3.9662      0.0000 
  10  15   3     41.9216      1.9482    -41.5318      0.0000 
 -11  16   3      9.5358      1.7925      8.7459      0.0000 
 -10  16   3     11.8870      1.5496    -11.0453      0.0000 
  -9  16   3     21.8797      1.7814    -20.8891      0.0000 
  -8  16   3     19.0628      1.6058     17.1508      0.0000 
  -7  16   3      8.4633      1.4473     -8.5964      0.0000 
  -6  16   3     16.4733      0.8883     17.3253      0.0000 
  -5  16   3     16.4005      0.8575    -16.6288      0.0000 
  -4  16   3     24.0005      0.9129    -23.3897      0.0000 
  -3  16   3     13.8054      1.2136    -12.2475      0.0000 
  -2  16   3      5.6604      0.8505      5.7939      0.0000 
  -1  16   3     33.5158      0.8509    -34.7684      0.0000 
   0  16   3      3.4873      1.2640      4.7387      0.0000 
   1  16   3     64.0464      1.2365     64.0477      0.0000 
   2  16   3     29.2817      0.8854     30.7005      0.0000 
   3  16   3     78.4754      1.4749    -79.3145      0.0000 
   4  16   3     52.2754      1.1267     49.4237      0.0000 
   5  16   3      6.8665      1.1343      6.6057      0.0000 
   6  16   3     13.1090      0.9185     11.3052      0.0000 
   7  16   3     53.2309      1.3593    -51.8403      0.0000 
   8  16   3      9.1389      1.5327      8.6893      0.0000 
   9  16   3      3.6143      2.6283     -3.8402      0.0000 
  10  16   3      9.9942      1.7003      6.7056      0.0000 
 -10  17   3      0.0000      3.0255      4.1290      0.0000 
  -9  17   3     14.0042      1.5163     13.9925      0.0000 
  -8  17   3     43.0308      1.7041    -44.1482      0.0000 
  -7  17   3     47.6831      1.2320     47.9582      0.0000 
  -6  17   3     13.0879      0.8898     13.9400      0.0000 
  -5  17   3     18.3512      0.9566    -18.7499      0.0000 
  -4  17   3      7.8163      0.9273     -8.7766      0.0000 
  -3  17   3     28.3937      1.0461    -26.5948      0.0000 
  -2  17   3      2.1035      1.3242      1.6524      0.0000 
  -1  17   3      4.3440      1.4092      2.8218      0.0000 
   0  17   3      2.3551      1.8165      1.7495      0.0000 
   1  17   3     25.6140      1.7866    -27.2608      0.0000 
   2  17   3     26.1455      1.5830     27.0031      0.0000 
   3  17   3     45.5475      1.0912     42.0841      0.0000 
   4  17   3     59.1445      1.2124     56.9759      0.0000 
   5  17   3     36.8056      1.0198    -36.2251      0.0000 
   6  17   3     20.4602      0.9520     19.7436      0.0000 
   7  17   3     11.1518      0.9986     10.1014      0.0000 
   8  17   3      3.0762      2.5270     -2.6851      0.0000 
   9  17   3     29.9142      1.4958    -29.9018      0.0000 
  10  17   3      5.8135      3.2621     -4.8540      0.0000 
 -10  18   3     10.8121      1.5963     11.0614      0.0000 
  -9  18   3     27.1219      1.7719     27.1085      0.0000 
  -8  18   3     25.1299      1.2944    -24.9703      0.0000 
  -7  18   3      3.0633      1.8469     -0.9866      0.0000 
  -6  18   3      2.9243      1.4498     -1.3144      0.0000 
  -5  18   3     66.5656      1.3895    -65.6233      0.0000 
  -4  18   3     15.7193      1.0248    -15.3812      0.0000 
  -3  18   3     84.6251      1.8247    -81.8701      0.0000 
  -2  18   3     24.3545      0.8593     23.0671      0.0000 
  -1  18   3     23.5567      0.8010     23.4740      0.0000 
   0  18   3     13.6232      1.0911     12.8577      0.0000 
   1  18   3     17.9993      1.1430    -19.8484      0.0000 
   2  18   3    114.9568      2.0426   -115.5421      0.0000 
   3  18   3     27.9599      1.1059     26.2802      0.0000 
   4  18   3     21.0024      0.8681    -20.0915      0.0000 
   5  18   3      3.7422      1.1979     -2.3495      0.0000 
   6  18   3     10.5426      0.9042     10.0663      0.0000 
   7  18   3     11.7811      1.1081     11.9043      0.0000 
   8  18   3     22.4844      1.3887    -22.9040      0.0000 
   9  18   3     23.9108      1.4799    -23.7642      0.0000 
  10  18   3     15.2314      1.5577    -12.7603      0.0000 
 -10  19   3      0.0000      3.0010      0.9443      0.0000 
  -9  19   3      5.7156      1.4986      5.4538      0.0000 
  -8  19   3     18.1901      1.2885     17.9174      0.0000 
  -7  19   3     51.4844      1.2254    -50.2055      0.0000 
  -6  19   3      7.9275      1.1148      7.6240      0.0000 
  -5  19   3     22.0431      1.0205     21.4618      0.0000 
  -4  19   3      2.6085      1.4988     -1.6557      0.0000 
  -3  19   3     37.2551      1.5441     36.2784      0.0000 
  -2  19   3     24.7286      0.9417    -24.8209      0.0000 
  -1  19   3     13.2270      1.2490     13.0220      0.0000 
   0  19   3     11.3845      2.7052     -7.7534      0.0000 
   1  19   3      5.3377      1.0561      4.2249      0.0000 
   2  19   3     91.0495      1.6282    -90.8304      0.0000 
   3  19   3     56.8554      1.1511    -55.4045      0.0000 
   4  19   3     11.7140      0.9764     11.0104      0.0000 
   5  19   3      4.4382      1.5595     -3.0083      0.0000 
   6  19   3      2.3597      2.2366      2.4507      0.0000 
   7  19   3      3.9586      1.5432      2.3888      0.0000 
   8  19   3     20.7175      1.3909     21.0699      0.0000 
   9  19   3      2.5347      3.1583     -4.2211      0.0000 
  10  19   3     15.5154      1.3905     14.4420      0.0000 
 -10  20   3      9.9965      2.7210     -6.6282      0.0000 
  -9  20   3      8.4899      1.8289      8.7051      0.0000 
  -8  20   3     13.1421      2.0940    -13.0092      0.0000 
  -7  20   3     18.5957      0.9794     18.4806      0.0000 
  -6  20   3     54.7425      1.2391     54.9528      0.0000 
  -5  20   3     51.4189      1.3298    -51.5111      0.0000 
  -4  20   3     42.2604      1.2346     41.2330      0.0000 
  -3  20   3     30.9800      0.8715    -31.0413      0.0000 
  -2  20   3     69.0841      2.1176    -70.4194      0.0000 
  -1  20   3     54.1605      1.1543    -54.3956      0.0000 
   0  20   3     87.5713      1.5697     86.7360      0.0000 
   1  20   3     14.2639      0.7963     10.9823      0.0000 
   2  20   3     47.1233      1.2662     44.7801      0.0000 
   3  20   3     38.8755      1.1409     38.4521      0.0000 
   4  20   3     30.3690      0.9467    -28.9472      0.0000 
   5  20   3      7.1989      0.9212      7.2762      0.0000 
   6  20   3     24.4963      0.9995    -25.3103      0.0000 
   7  20   3     39.1352      1.1558    -38.4327      0.0000 
   8  20   3     28.3846      1.4269     28.5478      0.0000 
   9  20   3     17.7475      1.7626     18.3628      0.0000 
  10  20   3     15.5300      1.3822     15.8496      0.0000 
 -10  21   3      8.6801      3.0978      9.0385      0.0000 
  -9  21   3      8.8158      1.3569    -10.9181      0.0000 
  -8  21   3      0.0000      4.2246     -1.3570      0.0000 
  -7  21   3     19.6628      0.9934    -19.8548      0.0000 
  -6  21   3     49.5644      1.2656     49.1404      0.0000 
  -5  21   3     34.4807      1.1048     33.9258      0.0000 
  -4  21   3     24.9304      1.4622    -25.1614      0.0000 
  -3  21   3     14.5345      0.7726    -14.1827      0.0000 
  -2  21   3     31.5313      1.1762     28.9227      0.0000 
  -1  21   3      9.9827      1.6752     -7.4573      0.0000 
   0  21   3     32.7974      1.3728    -30.8343      0.0000 
   1  21   3     22.7291      0.8564     21.6515      0.0000 
   2  21   3     46.3434      1.0643    -45.1561      0.0000 
   3  21   3     10.1292      0.6660    -10.2890      0.0000 
   4  21   3      3.3699      2.4454     -2.1531      0.0000 
   5  21   3      6.1618      0.9558      5.6966      0.0000 
   6  21   3      8.1556      1.6255      9.2159      0.0000 
   7  21   3     25.9160      1.5710    -24.9655      0.0000 
   8  21   3     19.6557      1.7558     19.7555      0.0000 
   9  21   3     32.7781      2.1756     33.4126      0.0000 
  10  21   3      2.3895      2.4655      5.6512      0.0000 
 -10  22   3      9.8826      2.1909     13.2456      0.0000 
  -9  22   3     10.9954      1.4104      9.6440      0.0000 
  -8  22   3      0.0000      3.0567      1.7477      0.0000 
  -7  22   3      4.4913      1.1008     -4.7981      0.0000 
  -6  22   3     62.9867      1.3529    -62.7826      0.0000 
  -5  22   3      1.0458      2.0821     -1.0492      0.0000 
  -4  22   3     13.4192      1.1284     14.6326      0.0000 
  -3  22   3      0.0000      2.4746     -0.6703      0.0000 
  -2  22   3      2.2339      1.8677      1.9962      0.0000 
  -1  22   3     20.7239      0.9523    -21.0060      0.0000 
   0  22   3     28.0823      0.8358    -27.8006      0.0000 
   1  22   3     29.4459      1.2224     28.8796      0.0000 
   2  22   3     58.4549      1.3502    -56.4318      0.0000 
   3  22   3      5.7282      0.8299      6.4183      0.0000 
   4  22   3      5.8811      0.9161     -6.1269      0.0000 
   5  22   3     29.7202      1.0099     29.3650      0.0000 
   6  22   3     26.0553      1.0357     25.0965      0.0000 
   7  22   3      3.9678      2.5266     -1.8268      0.0000 
   8  22   3     16.2491      1.4050    -16.7219      0.0000 
   9  22   3     15.6899      1.3346    -15.7700      0.0000 
 -10  23   3      8.3048      2.1740     -7.2494      0.0000 
  -9  23   3      3.8553      2.2837     -1.0465      0.0000 
  -8  23   3      4.4606      2.9920     -4.0469      0.0000 
  -7  23   3     11.2514      0.9992    -10.7245      0.0000 
  -6  23   3     20.6579      1.0039    -20.1349      0.0000 
  -5  23   3     32.3309      1.1144     32.4896      0.0000 
  -4  23   3     10.5091      1.1484     -9.2064      0.0000 
  -3  23   3     12.0552      0.9528    -12.6375      0.0000 
  -2  23   3      0.0000      2.6906     -0.4575      0.0000 
  -1  23   3      3.2325      1.2677      3.7931      0.0000 
   0  23   3     18.5553      0.8373    -18.3511      0.0000 
   1  23   3     10.0402      0.8508     -8.4897      0.0000 
   2  23   3     13.5536      1.3748    -12.3986      0.0000 
   3  23   3     23.8430      0.7962    -24.0914      0.0000 
   4  23   3      2.2009      1.7811     -2.8021      0.0000 
   5  23   3      3.4481      1.6447      0.1029      0.0000 
   6  23   3     23.1220      1.0212     23.8324      0.0000 
   7  23   3     21.0055      1.1888     21.7783      0.0000 
   8  23   3     21.2055      1.8163    -20.6902      0.0000 
   9  23   3     21.2721      1.3592    -21.0737      0.0000 
 -10  24   3      4.5609      2.8617      7.3315      0.0000 
  -9  24   3      3.2346      2.3242      4.9106      0.0000 
  -8  24   3      6.4982      2.2780      4.6063      0.0000 
  -7  24   3      9.9260      1.3866     -9.9471      0.0000 
  -6  24   3     18.5932      1.1031    -18.6276      0.0000 
  -5  24   3     23.8326      1.1724     25.8111      0.0000 
  -4  24   3     16.2866      1.1477    -15.1948      0.0000 
  -3  24   3     10.7486      1.3165      9.3674      0.0000 
  -2  24   3     24.4626      0.8159    -24.6699      0.0000 
  -1  24   3     13.4552      0.9085     11.9180      0.0000 
   0  24   3     34.3816      1.3053     34.9577      0.0000 
   1  24   3     11.3695      1.0606      9.8532      0.0000 
   2  24   3     29.9610      0.8725    -30.6972      0.0000 
   3  24   3     15.9255      0.7451     15.1319      0.0000 
   4  24   3      7.1827      0.9959      6.0403      0.0000 
   5  24   3      9.6450      0.9651     -8.7758      0.0000 
   6  24   3      1.6680      1.9100     -1.0676      0.0000 
   7  24   3     18.5753      1.2096     19.1794      0.0000 
   8  24   3      0.0000      4.6833     -0.6874      0.0000 
   9  24   3      7.4609      1.6617      3.9185      0.0000 
  -9  25   3      8.7084      1.4394     -8.2207      0.0000 
  -8  25   3      6.6463      1.3855     -5.8520      0.0000 
  -7  25   3      5.8259      1.8241      7.0681      0.0000 
  -6  25   3     20.8119      1.1344     20.4152      0.0000 
  -5  25   3     16.7135      1.0598    -16.3122      0.0000 
  -4  25   3      2.6056      2.1350      0.4336      0.0000 
  -3  25   3     10.0807      0.9464    -10.1566      0.0000 
  -2  25   3      6.2640      0.9561      4.7593      0.0000 
  -1  25   3      8.8067      1.2435      7.1587      0.0000 
   0  25   3     24.7049      1.1438     23.8591      0.0000 
   1  25   3      2.8322      1.5406     -0.2071      0.0000 
   2  25   3     37.1753      0.9267    -36.7037      0.0000 
   3  25   3     11.3131      0.7436    -10.8170      0.0000 
   4  25   3     49.6358      1.1278     51.1812      0.0000 
   5  25   3     22.0422      0.9877     23.4942      0.0000 
   6  25   3     10.0550      1.0303    -10.9160      0.0000 
   7  25   3     15.8173      1.3182    -16.8710      0.0000 
   8  25   3      3.1205      2.4568      1.4526      0.0000 
   9  25   3      3.9847      1.6232     -4.4746      0.0000 
  -9  26   3      5.5988      2.7465      5.1712      0.0000 
  -8  26   3     14.5055      1.3960     13.0943      0.0000 
  -7  26   3      6.0176      1.5488     -4.3363      0.0000 
  -6  26   3      6.0172      1.4461      0.3231      0.0000 
  -5  26   3     16.7797      1.4830    -17.7989      0.0000 
  -4  26   3      5.2492      1.8150     -4.7517      0.0000 
  -3  26   3      5.0562      1.6324      0.7452      0.0000 
  -2  26   3     33.3235      0.9454     34.6164      0.0000 
  -1  26   3     11.0301      0.8305     10.3417      0.0000 
   0  26   3     23.6650      1.0787    -19.6808      0.0000 
   1  26   3     12.2475      0.9998    -13.2560      0.0000 
   2  26   3     28.2100      0.8651     27.9775      0.0000 
   3  26   3     26.7004      1.3795    -26.1295      0.0000 
   4  26   3     21.6566      1.3442     23.0101      0.0000 
   5  26   3     23.7443      0.9559    -24.9361      0.0000 
   6  26   3      9.6940      0.9621    -10.0586      0.0000 
   7  26   3      3.3863      1.7015      2.1868      0.0000 
   8  26   3      4.8210      1.9781      2.7850      0.0000 
   9  26   3     11.0998      1.5273    -10.5374      0.0000 
  -9  27   3      3.5361      2.8355      1.4587      0.0000 
  -8  27   3     14.5259      1.4083     13.7134      0.0000 
  -7  27   3     16.7506      1.5480     17.3302      0.0000 
  -6  27   3     39.2019      1.2594     37.6899      0.0000 
  -5  27   3     19.2902      1.2662    -17.6222      0.0000 
  -4  27   3     46.1370      1.3753    -45.3461      0.0000 
  -3  27   3     33.5085      1.0937    -34.0655      0.0000 
  -2  27   3      9.0212      0.8775     10.1829      0.0000 
  -1  27   3     15.2750      0.8771    -16.2822      0.0000 
   0  27   3     33.8317      1.4898     30.8567      0.0000 
   1  27   3      2.9477      2.2371     -1.1605      0.0000 
   2  27   3     32.3740      0.9055    -32.7268      0.0000 
   3  27   3     56.5434      1.5269     54.7143      0.0000 
   4  27   3      7.4436      1.1265     -6.0146      0.0000 
   5  27   3      3.8951      1.4037      3.7987      0.0000 
   6  27   3      6.9205      1.7840      2.6352      0.0000 
   7  27   3      7.1963      1.5987     -7.2644      0.0000 
   8  27   3      0.0000      3.7582      0.5391      0.0000 
   9  27   3     18.9431      1.5768     15.5643      0.0000 
  -9  28   3      3.8320      1.8994     -4.6944      0.0000 
  -8  28   3     13.3741      2.1950     11.7273      0.0000 
  -7  28   3     12.1438      1.6537     12.2075      0.0000 
  -6  28   3     32.6291      1.2246    -32.4961      0.0000 
  -5  28   3      3.2443      2.8635      1.9039      0.0000 
  -4  28   3     18.7039      1.6873     17.7435      0.0000 
  -3  28   3     14.1264      1.3377     15.1056      0.0000 
  -2  28   3     14.5737      1.0902     12.3360      0.0000 
  -1  28   3     42.0225      1.2457    -44.4865      0.0000 
   0  28   3     34.6080      1.5946     30.1897      0.0000 
   1  28   3     37.9865      1.2122     37.7002      0.0000 
   2  28   3     47.8411      1.5318    -49.4002      0.0000 
   3  28   3     11.1322      2.2765      4.3006      0.0000 
   4  28   3     16.2456      1.0071    -17.8731      0.0000 
   5  28   3     28.1282      1.2769     28.1096      0.0000 
   6  28   3     62.9417      1.6535    -64.0046      0.0000 
   7  28   3     24.6874      1.2944    -24.7693      0.0000 
   8  28   3      8.0061      1.6376      7.6229      0.0000 
  -9  29   3     10.3078      1.5130    -10.1307      0.0000 
  -8  29   3      0.0000      4.4374     -0.8324      0.0000 
  -7  29   3     24.4744      1.4243     24.1377      0.0000 
  -6  29   3     12.4838      1.7669     10.7820      0.0000 
  -5  29   3     46.9366      1.4537    -47.5890      0.0000 
  -4  29   3     55.7332      1.4895     56.4007      0.0000 
  -3  29   3      4.7247      1.3738      2.3802      0.0000 
  -2  29   3     57.6172      1.2572     57.0637      0.0000 
  -1  29   3     18.6336      1.0900    -17.3061      0.0000 
   0  29   3     22.8438      1.0393    -20.8063      0.0000 
   1  29   3     58.7799      1.4170    -58.3883      0.0000 
   2  29   3     18.6713      1.0759     18.9210      0.0000 
   3  29   3     37.2337      1.0071     38.1651      0.0000 
   4  29   3      9.0015      1.0269      9.1961      0.0000 
   5  29   3     16.6178      1.0827     16.5889      0.0000 
   6  29   3      5.4819      1.4964      2.1834      0.0000 
   7  29   3     14.9555      1.2772    -14.4555      0.0000 
   8  29   3      3.1083      3.9914      1.8102      0.0000 
  -8  30   3      9.9032      2.3973     -8.4553      0.0000 
  -7  30   3      5.8383      1.7567     -4.6347      0.0000 
  -6  30   3      7.2278      1.9854      4.4523      0.0000 
  -5  30   3     20.0227      1.4826    -19.5371      0.0000 
  -4  30   3     64.9775      1.6005     70.5349      0.0000 
  -3  30   3      1.8441      2.3249     -0.9047      0.0000 
  -2  30   3     89.8669      1.6730     91.3001      0.0000 
  -1  30   3     21.0747      1.1043     21.1206      0.0000 
   0  30   3     42.9134      1.5505     43.3275      0.0000 
   1  30   3     22.2202      1.1950     19.2598      0.0000 
   2  30   3     41.9461      1.6452    -43.3966      0.0000 
   3  30   3      8.4775      1.0341     -7.6762      0.0000 
   4  30   3      9.2311      1.1438     -8.5103      0.0000 
   5  30   3      5.5278      1.2081     -5.8675      0.0000 
   6  30   3      5.3257      1.9479     -5.0205      0.0000 
   7  30   3      7.5284      1.3071     -7.3200      0.0000 
   8  30   3     10.8134      1.8987    -10.6743      0.0000 
  -8  31   3     21.1903      1.5813    -20.1966      0.0000 
  -7  31   3      9.5592      1.4683     -7.2977      0.0000 
  -6  31   3     18.1096      1.8176    -17.9484      0.0000 
  -5  31   3     11.8611      1.3964     11.5970      0.0000 
  -4  31   3     17.5432      1.8944    -17.2719      0.0000 
  -3  31   3      9.3133      1.0931     -9.7395      0.0000 
  -2  31   3     15.2312      1.3120      9.7745      0.0000 
  -1  31   3      9.2678      1.4744      9.4609      0.0000 
   0  31   3     32.0577      1.1206     33.1808      0.0000 
   1  31   3     31.8359      1.2261     31.3578      0.0000 
   2  31   3     17.4446      1.1116    -17.3569      0.0000 
   3  31   3      3.9908      1.9212      3.9556      0.0000 
   4  31   3     35.0745      1.2590    -35.5267      0.0000 
   5  31   3      0.0000      3.4510      4.7625      0.0000 
   6  31   3     11.4161      1.4228     -9.9715      0.0000 
   7  31   3     10.1497      2.0210     10.2231      0.0000 
   8  31   3      4.6892      5.0890      1.8477      0.0000 
  -8  32   3      1.5704      2.3351      2.8297      0.0000 
  -7  32   3      0.0000      3.2577      0.4646      0.0000 
  -6  32   3      2.1216      2.1826     -0.7868      0.0000 
  -5  32   3      7.8158      1.3367      7.9328      0.0000 
  -4  32   3     13.4176      1.4582    -13.6240      0.0000 
  -3  32   3      9.2265      1.1637     -7.7035      0.0000 
  -2  32   3     19.9826      1.0443    -21.1778      0.0000 
  -1  32   3      3.5077      1.5084      1.6191      0.0000 
   0  32   3     20.4770      1.0844     18.3830      0.0000 
   1  32   3     22.9695      1.1974    -22.8461      0.0000 
   2  32   3      4.8930      1.2989      5.5191      0.0000 
   3  32   3      9.4121      1.4221     -8.9870      0.0000 
   4  32   3     10.1972      1.2911    -10.4962      0.0000 
   5  32   3     11.0058      1.2575    -11.1206      0.0000 
   6  32   3     43.1001      1.9673    -42.2483      0.0000 
   7  32   3      1.7265      2.7651      1.8824      0.0000 
   8  32   3      0.0000      3.2093      0.8541      0.0000 
  -8  33   3      2.9284      2.3724     -4.8913      0.0000 
  -7  33   3      6.2959      2.0468     -6.0479      0.0000 
  -6  33   3      4.8182      2.3021     -4.6153      0.0000 
  -5  33   3      8.6798      1.7731      8.5198      0.0000 
  -4  33   3      7.4607      2.2226      5.8850      0.0000 
  -3  33   3     24.1189      1.2991    -25.4611      0.0000 
  -2  33   3     17.6402      1.0429    -17.7676      0.0000 
  -1  33   3     21.8402      1.1972    -23.5179      0.0000 
   0  33   3     23.9335      1.1111    -24.4926      0.0000 
   1  33   3      2.8020      2.2863     -1.8357      0.0000 
   2  33   3      9.0331      1.4055      9.9016      0.0000 
   3  33   3     18.4271      1.1834     19.6791      0.0000 
   4  33   3     16.4340      1.7016    -17.6583      0.0000 
   5  33   3     21.7617      1.5254     21.3078      0.0000 
   6  33   3      9.1845      1.7926     -5.2041      0.0000 
   7  33   3      0.0000      4.4548      0.4023      0.0000 
  -7  34   3     12.7623      1.4775     12.7164      0.0000 
  -6  34   3      9.6755      1.2740    -10.7904      0.0000 
  -5  34   3     20.6391      1.3951    -20.7918      0.0000 
  -4  34   3      0.0000      2.9246     -0.0756      0.0000 
  -3  34   3      9.4564      1.5428      9.9835      0.0000 
  -2  34   3      3.6861      1.4973      2.2834      0.0000 
  -1  34   3      3.7460      1.5357     -0.2402      0.0000 
   0  34   3      5.9402      1.2632     -3.3550      0.0000 
   1  34   3      9.5194      1.2173     10.6299      0.0000 
   2  34   3      4.2891      1.3246     -2.8731      0.0000 
   3  34   3      5.2626      2.0249      5.3436      0.0000 
   4  34   3     19.6370      1.2485     19.0812      0.0000 
   5  34   3      6.1659      2.7524     -4.7475      0.0000 
   6  34   3     14.1728      1.5017     13.7225      0.0000 
   7  34   3      9.3320      1.6270    -11.9112      0.0000 
  -7  35   3      4.3353      3.4135      5.1031      0.0000 
  -6  35   3     10.7156      1.3880    -10.7997      0.0000 
  -5  35   3     16.4307      2.4026    -17.2068      0.0000 
  -4  35   3      0.9019      2.2976     -0.2043      0.0000 
  -3  35   3      2.8802      2.2109      0.8852      0.0000 
  -2  35   3      9.7520      1.0879    -10.9555      0.0000 
  -1  35   3      7.4003      1.3791     -7.5813      0.0000 
   0  35   3      8.0298      1.1518     -8.1864      0.0000 
   1  35   3     17.9106      1.2521    -16.2721      0.0000 
   2  35   3     14.5949      1.3498     15.3559      0.0000 
   3  35   3      5.0540      1.8206      8.5841      0.0000 
   4  35   3     11.2837      1.2883    -11.8105      0.0000 
   5  35   3     13.7520      1.2755     14.2575      0.0000 
   6  35   3     26.4161      1.5460     27.7908      0.0000 
   7  35   3      0.0000      3.5777     -0.2223      0.0000 
  -7  36   3      4.1035      1.9866      2.8220      0.0000 
  -6  36   3      9.4746      1.3826     -8.5456      0.0000 
  -5  36   3     18.6772      1.4102    -19.7894      0.0000 
  -4  36   3     20.9392      2.1884     21.0747      0.0000 
  -3  36   3     37.8204      1.4489     40.7179      0.0000 
  -2  36   3      2.5581      1.9946      2.7751      0.0000 
  -1  36   3     37.6321      1.3166    -39.3266      0.0000 
   0  36   3      0.0000      3.1671      2.0945      0.0000 
   1  36   3     35.9091      1.3559     36.4016      0.0000 
   2  36   3      3.8965      1.8688      2.8095      0.0000 
   3  36   3     17.1976      1.2547     16.9783      0.0000 
   4  36   3     19.3996      1.2864    -21.8397      0.0000 
   5  36   3     11.1632      1.5259     10.8481      0.0000 
   6  36   3      9.5497      2.3956      6.0428      0.0000 
  -7  37   3      7.9242      2.3395      7.4310      0.0000 
  -6  37   3     23.6229      1.3591    -23.5986      0.0000 
  -5  37   3     16.8181      1.4419     19.8290      0.0000 
  -4  37   3     10.5676      1.3893     10.4076      0.0000 
  -3  37   3     11.3546      1.4437    -10.6632      0.0000 
  -2  37   3      0.0000      2.6350      1.3921      0.0000 
  -1  37   3     12.3459      1.4738     -9.8071      0.0000 
   0  37   3      9.2534      1.2313      8.7605      0.0000 
   1  37   3     10.4840      1.2958     -8.6199      0.0000 
   2  37   3      9.3773      1.5826      9.9782      0.0000 
   3  37   3     21.5604      1.2881     22.4197      0.0000 
   4  37   3      8.2703      1.3072      8.9508      0.0000 
   5  37   3      1.9814      2.1142      1.5406      0.0000 
   6  37   3      2.1433      2.1988      4.4190      0.0000 
  -6  38   3     12.1861      1.9135    -12.0545      0.0000 
  -5  38   3     15.2973      1.4628    -14.8122      0.0000 
  -4  38   3     24.0316      1.4601     23.7566      0.0000 
  -3  38   3     34.5575      1.6303    -37.7274      0.0000 
  -2  38   3     13.5737      1.5628     12.9525      0.0000 
  -1  38   3     20.4302      1.2058     20.8809      0.0000 
   0  38   3     16.0748      1.4328    -15.2354      0.0000 
   1  38   3      5.4838      2.7164      6.2447      0.0000 
   2  38   3      6.4133      2.3925     -7.4623      0.0000 
   3  38   3     11.5897      1.4816    -10.5887      0.0000 
   4  38   3     15.4176      1.3089    -16.2315      0.0000 
   5  38   3      9.4041      2.6724     -6.3946      0.0000 
   6  38   3      5.1672      2.9074      2.4306      0.0000 
  -6  39   3      6.1884      1.4533     -5.6556      0.0000 
  -5  39   3     27.8470      1.5279    -27.5127      0.0000 
  -4  39   3      5.9735      2.1259      4.0981      0.0000 
  -3  39   3      4.8310      2.1593      0.2283      0.0000 
  -2  39   3     21.6266      1.5619    -21.2078      0.0000 
  -1  39   3      8.2505      1.2018     -4.5902      0.0000 
   0  39   3     12.9752      1.4407     13.1343      0.0000 
   1  39   3      8.8185      1.4900     -7.8873      0.0000 
   2  39   3     11.4898      1.5017     11.9466      0.0000 
   3  39   3      8.5799      2.0794      8.6568      0.0000 
   4  39   3      6.3293      1.4696     -7.1175      0.0000 
   5  39   3     11.5463      1.6342    -11.4320      0.0000 
  -5  40   3     17.4983      1.5320     17.6771      0.0000 
  -4  40   3     10.8519      1.5001    -12.4372      0.0000 
  -3  40   3      7.6647      2.3904     -7.8998      0.0000 
  -2  40   3     26.9093      1.8125    -27.4035      0.0000 
  -1  40   3     16.2578      1.6049    -16.5562      0.0000 
   0  40   3     14.9714      2.3168     15.6867      0.0000 
   1  40   3      9.2391      2.5214     -7.8822      0.0000 
   2  40   3      0.0000      3.2589     -2.5760      0.0000 
   3  40   3     21.7909      1.3385     22.1112      0.0000 
   4  40   3     18.8836      1.3461     20.9899      0.0000 
   5  40   3     17.6229      1.6220     18.1645      0.0000 
  -5  41   3      4.7872      1.7183     -4.4417      0.0000 
  -4  41   3      1.4447      2.6146     -4.5344      0.0000 
  -3  41   3     12.1350      1.6133     13.9686      0.0000 
  -2  41   3     15.6423      2.2953     15.8063      0.0000 
  -1  41   3     11.0299      1.2668    -11.4240      0.0000 
   0  41   3     12.6215      1.5095    -13.3520      0.0000 
   1  41   3      9.8808      1.4770    -10.9834      0.0000 
   2  41   3      9.6706      1.7877      9.6424      0.0000 
   3  41   3      5.9327      1.3420      6.1306      0.0000 
   4  41   3      3.1610      3.1599      2.0015      0.0000 
  -4  42   3     10.8030      1.7644    -11.5190      0.0000 
  -3  42   3      9.0704      1.7875      6.3424      0.0000 
  -2  42   3     17.5101      1.6445    -14.6857      0.0000 
  -1  42   3      4.6131      1.6962      1.3172      0.0000 
   0  42   3      5.5426      1.6748     -5.5411      0.0000 
   1  42   3     11.0917      2.0662    -12.7574      0.0000 
   2  42   3     10.0747      1.4841    -11.1173      0.0000 
   3  42   3     13.6705      1.3858     14.0186      0.0000 
   4  42   3      4.7392      3.7873     -3.6849      0.0000 
  -4  43   3      0.0000      3.8707      2.2579      0.0000 
  -3  43   3      4.8974      2.2127      5.4109      0.0000 
  -2  43   3      3.6408      2.4560     -4.7608      0.0000 
  -1  43   3     14.0657      1.5493    -14.3144      0.0000 
   0  43   3     12.2057      2.9069    -13.1370      0.0000 
   1  43   3      0.0000      4.6019     -2.5389      0.0000 
   2  43   3     18.2589      1.4038    -17.1242      0.0000 
   3  43   3     14.9198      1.4017     14.0779      0.0000 
  -3  44   3      8.4632      1.7490     10.4932      0.0000 
  -2  44   3      6.3827      1.6859     -5.1761      0.0000 
  -1  44   3      6.2096      1.5503      2.7035      0.0000 
   0  44   3     13.7512      1.9617     11.8608      0.0000 
   1  44   3      0.2098      3.7352     -0.2636      0.0000 
   2  44   3      2.9303      3.2712     -2.1946      0.0000 
   3  44   3      0.9745      2.3021      2.1918      0.0000 
  -2  45   3     18.5275      3.3046    -16.3564      0.0000 
  -1  45   3     23.7162      2.1882    -23.0592      0.0000 
   0  45   3     10.1289      1.7320    -10.7668      0.0000 
   1  45   3     13.7187      1.9280     16.2523      0.0000 
   2  45   3     10.8780      2.0170    -12.6097      0.0000 
 -10   0   4      0.0000      2.6454      0.6422      0.0000 
  -8   0   4     28.1073      1.3016     30.6087      0.0000 
  -6   0   4     54.4379      1.3461     52.7244      0.0000 
  -4   0   4    120.4928      2.0502   -121.2905      0.0000 
  -2   0   4    186.9180      3.2921    191.4845      0.0000 
   0   0   4    109.9491      1.8226    112.9803      0.0000 
   2   0   4    189.5777      2.8987   -191.3797      0.0000 
   4   0   4     33.2311      0.8862     31.6130      0.0000 
   6   0   4     48.3868      1.7866    -45.6288      0.0000 
   8   0   4     13.5607      1.2631    -14.6861      0.0000 
  10   0   4     32.8561      3.2194     29.6563      0.0000 
 -11   1   4      9.5926      3.3822    -11.3030      0.0000 
 -10   1   4      3.2722      2.4353     -1.1959      0.0000 
  -9   1   4      0.0000      2.6737      3.1013      0.0000 
  -8   1   4     38.1615      1.0445    -39.1510      0.0000 
  -7   1   4      2.5229      1.6526     -3.8091      0.0000 
  -6   1   4     48.4439      1.0618    -47.6219      0.0000 
  -5   1   4     11.5340      0.7314     11.9847      0.0000 
  -4   1   4     26.3362      0.7150     26.8058      0.0000 
  -3   1   4     19.8756      0.5096    -19.6678      0.0000 
  -2   1   4     23.1460      0.5164     23.6273      0.0000 
  -1   1   4      8.2454      0.4232     -8.3966      0.0000 
   0   1   4     56.6703      0.9463     58.9343      0.0000 
   1   1   4     10.2315      0.5981     -9.8426      0.0000 
   2   1   4    141.8876      2.2618   -145.4753      0.0000 
   3   1   4     13.9087      0.5727    -12.7105      0.0000 
   4   1   4     11.8026      0.6498    -11.9332      0.0000 
   5   1   4     38.9153      1.0478     37.6940      0.0000 
   6   1   4     18.2323      0.7880     17.6393      0.0000 
   7   1   4     12.7713      0.8651    -12.7580      0.0000 
   8   1   4      2.4613      1.9372      4.0152      0.0000 
   9   1   4     14.9387      1.5085     14.8176      0.0000 
  10   1   4      7.9609      2.3364      5.3877      0.0000 
  11   1   4     26.6737      2.3223     24.0979      0.0000 
 -11   2   4     22.0781      2.0230    -20.5890      0.0000 
 -10   2   4      6.9869      1.3555      7.6819      0.0000 
  -9   2   4      6.3001      1.0228     -9.1821      0.0000 
  -8   2   4     17.3375      0.9353    -18.1237      0.0000 
  -7   2   4     19.7307      0.9597     18.8822      0.0000 
  -6   2   4     21.9716      0.8287     21.5517      0.0000 
  -5   2   4      7.2370      0.7383     -7.5791      0.0000 
  -4   2   4      6.2522      0.6153     -5.9722      0.0000 
  -3   2   4      0.5084      1.0493      0.3159      0.0000 
  -2   2   4      9.2403      0.3746      9.7085      0.0000 
  -1   2   4      4.5676      0.4241      4.1661      0.0000 
   0   2   4     39.9625      0.7491     40.5268      0.0000 
   1   2   4     87.2228      1.4471    -91.0133      0.0000 
   2   2   4    157.9503      2.6531   -162.9877      0.0000 
   3   2   4     40.0272      0.8073     39.0046      0.0000 
   4   2   4     82.3976      1.4289     76.0952      0.0000 
   5   2   4     51.7044      1.2933    -51.4202      0.0000 
   6   2   4     71.8789      1.3499    -69.5834      0.0000 
   7   2   4      5.7078      0.9305      5.6687      0.0000 
   8   2   4     11.5436      1.0567    -11.2895      0.0000 
   9   2   4     10.6603      1.5627     -9.6649      0.0000 
  10   2   4      0.0000      4.3177     -4.1737      0.0000 
  11   2   4     23.4927      4.1147     20.5166      0.0000 
 -11   3   4     15.0450      3.1684     12.9826      0.0000 
 -10   3   4      0.0000      3.3027     -1.5170      0.0000 
  -9   3   4      4.4947      1.3624      4.6815      0.0000 
  -8   3   4      9.4754      0.8204    -11.2780      0.0000 
  -7   3   4     10.6663      0.9915    -11.9894      0.0000 
  -6   3   4      4.6045      0.8281      4.8565      0.0000 
  -5   3   4     13.6063      0.7890    -14.3352      0.0000 
  -4   3   4      0.0000      2.2154      0.5021      0.0000 
  -3   3   4     43.1064      1.0016    -43.3553      0.0000 
  -2   3   4     57.0506      0.9718    -57.4399      0.0000 
  -1   3   4     42.9147      0.7516    -42.5805      0.0000 
   0   3   4     76.3735      1.2515    -77.7816      0.0000 
   1   3   4     97.1740      1.8199    101.3514      0.0000 
   2   3   4     33.2678      0.7196     34.2746      0.0000 
   3   3   4      3.4605      0.8292      3.1646      0.0000 
   4   3   4     16.6135      0.6863    -16.2843      0.0000 
   5   3   4      5.6389      0.7125      4.5086      0.0000 
   6   3   4     33.5517      1.1293    -32.9134      0.0000 
   7   3   4     12.4091      0.8538     12.1641      0.0000 
   8   3   4      8.9301      1.0127      9.0776      0.0000 
   9   3   4     19.2660      1.2950    -19.2295      0.0000 
  10   3   4     21.5969      2.1655    -20.1101      0.0000 
  11   3   4      5.5808      2.9381     -1.7561      0.0000 
 -11   4   4     22.0875      1.9727     20.7649      0.0000 
 -10   4   4      4.4314      2.0001     -3.8145      0.0000 
  -9   4   4     32.4131      1.1512     34.8115      0.0000 
  -8   4   4     17.2325      0.8865     17.7358      0.0000 
  -7   4   4      0.0000      2.7316      0.6793      0.0000 
  -6   4   4     27.6994      0.9122    -27.1875      0.0000 
  -5   4   4      8.9675      0.6532      9.0676      0.0000 
  -4   4   4      8.7975      0.5477      8.9384      0.0000 
  -3   4   4     16.8139      0.5135     16.3925      0.0000 
  -2   4   4      2.4568      0.4966     -2.1434      0.0000 
  -1   4   4      2.0198      0.7003     -1.6195      0.0000 
   0   4   4     36.2919      0.7574    -37.1815      0.0000 
   1   4   4    119.3058      2.0341    124.2071      0.0000 
   2   4   4     59.2858      1.0775     61.5857      0.0000 
   3   4   4     69.5842      1.1933    -68.5686      0.0000 
   4   4   4     28.3758      0.7432    -25.2426      0.0000 
   5   4   4     43.6480      1.2084     44.3792      0.0000 
   6   4   4     28.2988      0.9586     29.7554      0.0000 
   7   4   4     22.7534      0.8938    -22.8540      0.0000 
   8   4   4     32.2856      1.1283    -32.4681      0.0000 
   9   4   4     11.2237      1.4211     10.6832      0.0000 
  10   4   4     20.2033      2.1646    -19.5607      0.0000 
  11   4   4      4.2609      4.8901      3.2915      0.0000 
 -11   5   4     14.3835      2.2739    -13.1839      0.0000 
 -10   5   4     13.0812      1.4644     12.1572      0.0000 
  -9   5   4      2.1633      1.9125      1.7043      0.0000 
  -8   5   4     20.1409      0.9771    -22.1028      0.0000 
  -7   5   4     20.3610      0.8764    -20.4986      0.0000 
  -6   5   4      6.8526      0.8053     -7.5900      0.0000 
  -5   5   4     13.1207      0.6757    -12.1572      0.0000 
  -4   5   4     14.3348      0.6451     14.3254      0.0000 
  -3   5   4     21.7516      0.5614    -21.5937      0.0000 
  -2   5   4      6.0829      0.4052     -6.3133      0.0000 
  -1   5   4      5.7594      0.4130      5.3677      0.0000 
   0   5   4     38.6471      0.7687    -39.6405      0.0000 
   1   5   4      0.0000      2.0178     -1.1619      0.0000 
   2   5   4      7.4941      0.6475     -7.2049      0.0000 
   3   5   4     11.0514      0.6877     11.5481      0.0000 
   4   5   4     44.0825      0.9180    -42.3209      0.0000 
   5   5   4     74.1095      1.6379     71.5461      0.0000 
   6   5   4     38.3813      1.1885     37.8194      0.0000 
   7   5   4      6.0318      1.0736     -6.7412      0.0000 
   8   5   4     28.2015      1.0921    -28.6840      0.0000 
   9   5   4     12.4831      1.2773     12.7961      0.0000 
  10   5   4     29.5596      2.1725     28.6134      0.0000 
  11   5   4      0.0000      4.6254     -2.9943      0.0000 
 -11   6   4      2.9903      5.8539      2.7396      0.0000 
 -10   6   4      6.6452      2.4744     -8.0005      0.0000 
  -9   6   4     10.4860      1.1771     12.0569      0.0000 
  -8   6   4      3.7457      1.2683     -4.0540      0.0000 
  -7   6   4      5.8966      1.1401     -6.9421      0.0000 
  -6   6   4      0.0000      2.7193     -0.0345      0.0000 
  -5   6   4     27.5637      0.7736    -24.9953      0.0000 
  -4   6   4     42.7470      0.9377     40.7759      0.0000 
  -3   6   4     12.5692      0.5630    -13.5064      0.0000 
  -2   6   4      5.7929      0.4204      6.9787      0.0000 
  -1   6   4     19.9962      0.5290    -18.5458      0.0000 
   0   6   4    101.7354      1.6544    104.4023      0.0000 
   1   6   4     26.0643      0.7257     27.3211      0.0000 
   2   6   4     26.2051      0.8649     26.3245      0.0000 
   3   6   4     45.3116      1.3126    -44.9872      0.0000 
   4   6   4     13.8668      0.7582    -12.4369      0.0000 
   5   6   4     30.6846      0.9135     29.0350      0.0000 
   6   6   4     35.8555      1.2005     35.1522      0.0000 
   7   6   4     19.3580      0.8755    -19.9476      0.0000 
   8   6   4     18.6653      1.0649     19.7272      0.0000 
   9   6   4      2.3017      2.4243     -2.0275      0.0000 
  10   6   4     13.5212      2.1299     12.7699      0.0000 
  11   6   4     26.5561      2.3272     25.0791      0.0000 
 -11   7   4     11.2959      1.9838    -11.2848      0.0000 
 -10   7   4      3.3483      2.1641     -3.9061      0.0000 
  -9   7   4     12.3069      1.1886     12.7681      0.0000 
  -8   7   4     47.4524      1.3255     47.3590      0.0000 
  -7   7   4      0.9748      1.4098      1.2761      0.0000 
  -6   7   4     30.7030      0.8281    -29.7114      0.0000 
  -5   7   4     17.0589      0.7510     16.2944      0.0000 
  -4   7   4      1.9284      1.4033     -1.3860      0.0000 
  -3   7   4     11.8390      0.5982    -11.3090      0.0000 
  -2   7   4      2.2599      0.6252     -2.0011      0.0000 
  -1   7   4     16.1250      0.5092    -15.1947      0.0000 
   0   7   4    143.2943      2.2720    148.1017      0.0000 
   1   7   4     71.0053      1.3942    -72.4943      0.0000 
   2   7   4      5.5793      1.0592      6.6039      0.0000 
   3   7   4      7.1316      0.6223     -6.3247      0.0000 
   4   7   4     20.0857      0.8470     21.7932      0.0000 
   5   7   4     30.3326      0.7858    -29.5775      0.0000 
   6   7   4     20.3927      0.7911    -21.4611      0.0000 
   7   7   4      4.5367      1.6708     -2.3892      0.0000 
   8   7   4      5.3057      1.4356     -4.0686      0.0000 
   9   7   4      3.4637      2.9340      6.2907      0.0000 
  10   7   4     12.8657      2.2084     10.0963      0.0000 
  11   7   4     16.5701      2.3214     15.8872      0.0000 
 -11   8   4      0.0000      2.8324      1.0067      0.0000 
 -10   8   4      2.8580      2.0707      4.4046      0.0000 
  -9   8   4      7.8592      1.3716     -7.2014      0.0000 
  -8   8   4      0.4431      2.6060     -1.2196      0.0000 
  -7   8   4      2.4384      1.4460      2.9567      0.0000 
  -6   8   4     38.9676      1.0283    -40.9066      0.0000 
  -5   8   4     10.2626      0.6965      8.9303      0.0000 
  -4   8   4     19.0592      0.7552    -18.5361      0.0000 
  -3   8   4     50.1278      1.0005     49.7624      0.0000 
  -2   8   4     19.8686      0.6448    -20.5786      0.0000 
  -1   8   4      5.6401      0.4922     -5.6402      0.0000 
   0   8   4     39.1459      0.7845    -42.0668      0.0000 
   1   8   4     21.0645      0.8954     22.2347      0.0000 
   2   8   4     35.9352      0.9866    -36.4356      0.0000 
   3   8   4     15.0451      0.7262     12.7542      0.0000 
   4   8   4     28.3088      1.1095    -26.6424      0.0000 
   5   8   4     12.9679      0.7917    -11.3209      0.0000 
   6   8   4      8.5361      0.7357      8.6234      0.0000 
   7   8   4      7.0900      1.3412     -6.3116      0.0000 
   8   8   4     16.6821      1.0636    -17.1448      0.0000 
   9   8   4      6.9542      2.2194     -4.7525      0.0000 
  10   8   4     10.8308      4.9595     -8.3336      0.0000 
 -11   9   4     20.2028      2.0344    -17.0984      0.0000 
 -10   9   4      6.0877      2.3428      8.6163      0.0000 
  -9   9   4     23.3508      1.4512    -23.9634      0.0000 
  -8   9   4      9.4824      1.2684    -10.9516      0.0000 
  -7   9   4     11.1036      0.8354     13.5953      0.0000 
  -6   9   4     50.2423      1.4944    -54.1119      0.0000 
  -5   9   4     62.6260      1.2212     60.6001      0.0000 
  -4   9   4     37.1676      0.9077     36.6122      0.0000 
  -3   9   4    127.6081      2.4400    123.3217      0.0000 
  -2   9   4     29.3706      0.7275     34.2804      0.0000 
  -1   9   4      7.8419      0.7815      4.8846      0.0000 
   0   9   4      2.4266      0.8689      3.8586      0.0000 
   1   9   4     14.9092      0.9913     15.5408      0.0000 
   2   9   4     85.0410      1.5251     83.4580      0.0000 
   3   9   4     41.7363      0.9400    -39.6832      0.0000 
   4   9   4      2.8645      0.9001     -2.5518      0.0000 
   5   9   4     11.8140      0.6832    -11.1896      0.0000 
   6   9   4      0.0000      2.3052     -2.7624      0.0000 
   7   9   4      0.0000      2.6463      2.8474      0.0000 
   8   9   4     40.1901      1.3162    -40.2147      0.0000 
   9   9   4     56.8441      2.1686     56.5278      0.0000 
  10   9   4     13.4128      1.9435    -14.7977      0.0000 
 -11  10   4     33.3777      2.0911    -28.2070      0.0000 
 -10  10   4      5.2162      2.5252      5.1528      0.0000 
  -9  10   4     17.5999      1.4613    -18.1934      0.0000 
  -8  10   4     14.5779      1.2666    -13.8250      0.0000 
  -7  10   4     14.7616      0.8446    -16.2737      0.0000 
  -6  10   4     39.6387      1.0400     41.7558      0.0000 
  -5  10   4     16.0940      1.0587    -15.2779      0.0000 
  -4  10   4     20.7950      0.7922     21.0691      0.0000 
  -3  10   4     15.8747      0.7799    -16.0954      0.0000 
  -2  10   4     15.3094      0.6416    -14.4443      0.0000 
  -1  10   4     36.5170      0.7648     37.3902      0.0000 
   0  10   4     26.6357      0.7504     27.9811      0.0000 
   1  10   4     18.2937      0.8555    -18.2116      0.0000 
   2  10   4     63.7815      1.5277     62.2323      0.0000 
   3  10   4     38.8699      1.6092     37.4384      0.0000 
   4  10   4     45.5698      1.8258     44.7821      0.0000 
   5  10   4     28.2941      0.8997    -28.9407      0.0000 
   6  10   4      9.3342      0.9627      9.3885      0.0000 
   7  10   4     14.4838      1.4970    -15.2327      0.0000 
   8  10   4     13.9066      1.3056     12.4111      0.0000 
   9  10   4     13.8844      1.3627    -13.1169      0.0000 
  10  10   4     26.6210      2.2150    -24.9362      0.0000 
 -11  11   4     32.1446      2.7021    -26.5266      0.0000 
 -10  11   4      2.5975      2.2866     -2.6752      0.0000 
  -9  11   4     19.0955      1.4269    -18.4694      0.0000 
  -8  11   4      0.0000      3.4694     -0.8199      0.0000 
  -7  11   4     31.3670      0.9611    -31.8769      0.0000 
  -6  11   4     19.4461      0.7803    -20.5397      0.0000 
  -5  11   4     21.7683      0.9281     22.1588      0.0000 
  -4  11   4     20.9652      0.8792    -19.4766      0.0000 
  -3  11   4     23.8344      0.8416     23.0169      0.0000 
  -2  11   4     15.2543      0.6151     14.4282      0.0000 
  -1  11   4     82.5121      1.5251     83.5069      0.0000 
   0  11   4     22.2352      0.7655     23.8499      0.0000 
   1  11   4      2.0714      1.5773      3.6991      0.0000 
   2  11   4     49.8973      1.1182     51.2404      0.0000 
   3  11   4    135.5932      2.2874   -128.6033      0.0000 
   4  11   4     12.2619      0.9603    -10.0412      0.0000 
   5  11   4     10.8377      1.2072    -11.3832      0.0000 
   6  11   4      8.6668      1.0318     -8.5937      0.0000 
   7  11   4     11.9968      1.1505     12.3411      0.0000 
   8  11   4      6.8506      1.4248      3.8938      0.0000 
   9  11   4     18.8723      1.3388    -17.6667      0.0000 
  10  11   4     10.7997      2.2897     10.8652      0.0000 
 -11  12   4     27.6158      2.9237     24.9450      0.0000 
 -10  12   4      5.8232      1.7684      5.4507      0.0000 
  -9  12   4      7.9787      1.4514     -7.1975      0.0000 
  -8  12   4      7.5480      1.6214      8.3473      0.0000 
  -7  12   4     13.6459      1.0084    -13.8063      0.0000 
  -6  12   4     21.5843      0.8750    -21.9316      0.0000 
  -5  12   4      9.0017      1.2035     10.6110      0.0000 
  -4  12   4     55.3926      1.2356    -52.4827      0.0000 
  -3  12   4     94.4690      1.8024     94.1296      0.0000 
  -2  12   4     37.6498      0.8846    -36.6175      0.0000 
  -1  12   4     49.9955      1.0176     48.8180      0.0000 
   0  12   4      6.7089      0.9276     -6.7491      0.0000 
   1  12   4     12.5898      0.8459    -13.3251      0.0000 
   2  12   4     32.3027      0.9828    -32.4204      0.0000 
   3  12   4     26.8302      1.1013     24.6638      0.0000 
   4  12   4      4.7014      1.6576      2.5616      0.0000 
   5  12   4     33.3112      0.9969     31.5798      0.0000 
   6  12   4      9.4925      1.1202     -9.5788      0.0000 
   7  12   4      0.0000      3.3150     -3.7221      0.0000 
   8  12   4     27.3875      1.2993    -26.5994      0.0000 
   9  12   4      6.8087      1.5131     -5.8228      0.0000 
  10  12   4      8.6346      1.9744     -8.4414      0.0000 
 -11  13   4     28.1788      1.9879     25.5599      0.0000 
 -10  13   4     17.0925      2.1220     15.4118      0.0000 
  -9  13   4      0.0000      2.8957     -2.5631      0.0000 
  -8  13   4      1.4629      2.8170      3.5899      0.0000 
  -7  13   4     51.9686      1.5692     52.5328      0.0000 
  -6  13   4     19.6038      1.0067     20.4519      0.0000 
  -5  13   4     18.0436      1.5360    -19.5660      0.0000 
  -4  13   4     13.0499      0.8681    -12.4758      0.0000 
  -3  13   4      9.5934      0.9289      9.1619      0.0000 
  -2  13   4     12.1850      1.3730    -12.2370      0.0000 
  -1  13   4      2.9071      1.3937      3.3213      0.0000 
   0  13   4     10.9109      0.8733    -11.9526      0.0000 
   1  13   4     15.9879      0.7729     16.2090      0.0000 
   2  13   4     65.1410      1.3039    -67.5345      0.0000 
   3  13   4     98.5108      1.7618     93.3135      0.0000 
   4  13   4     38.2789      1.0761     35.2920      0.0000 
   5  13   4     48.5436      1.1410    -46.7717      0.0000 
   6  13   4     16.9121      1.1999    -16.1360      0.0000 
   7  13   4      6.2438      1.5542     -6.1076      0.0000 
   8  13   4     29.2317      2.2616     28.1852      0.0000 
   9  13   4      3.0378      2.2799     -3.5041      0.0000 
  10  13   4      7.9021      1.8161      6.9982      0.0000 
 -11  14   4     12.2186      1.6875     -9.1159      0.0000 
 -10  14   4     17.4818      1.6697     16.7985      0.0000 
  -9  14   4      6.7341      1.6023      7.8135      0.0000 
  -8  14   4     10.9326      1.1921     10.0106      0.0000 
  -7  14   4     48.5205      1.0941     50.2331      0.0000 
  -6  14   4      5.6866      0.9903      6.1125      0.0000 
  -5  14   4     13.4968      1.1472    -13.5802      0.0000 
  -4  14   4      6.7631      1.9021      4.4371      0.0000 
  -3  14   4      6.6320      1.0145     -5.3224      0.0000 
  -2  14   4     10.8733      1.9884      7.9736      0.0000 
  -1  14   4     34.1167      1.0057     32.3515      0.0000 
   0  14   4      7.4938      0.9840      6.4771      0.0000 
   1  14   4     19.5319      1.0338     19.1356      0.0000 
   2  14   4      5.3187      2.2329     -3.6247      0.0000 
   3  14   4     64.3485      1.3431     64.6237      0.0000 
   4  14   4     10.2281      1.7876     10.5500      0.0000 
   5  14   4     37.3091      1.0487     37.0587      0.0000 
   6  14   4      6.3333      2.3558     -7.1654      0.0000 
   7  14   4      3.3567      2.0777     -4.4912      0.0000 
   8  14   4     14.1590      1.2715     12.5930      0.0000 
   9  14   4     10.2442      3.3669     10.4839      0.0000 
  10  14   4      5.4818      3.0445      2.6172      0.0000 
 -11  15   4      4.4373      2.2532      6.5494      0.0000 
 -10  15   4      4.3746      1.7226      3.7271      0.0000 
  -9  15   4      6.5530      2.1195     -7.2948      0.0000 
  -8  15   4      6.4076      1.3293      6.9500      0.0000 
  -7  15   4     54.4048      1.1669     55.2689      0.0000 
  -6  15   4     23.9800      1.0334    -23.9220      0.0000 
  -5  15   4      3.9967      1.0596     -4.7410      0.0000 
  -4  15   4     50.7909      1.2391    -49.6036      0.0000 
  -3  15   4     51.2072      1.2204     49.6348      0.0000 
  -2  15   4     94.0973      1.6181    -91.4864      0.0000 
  -1  15   4     98.7999      1.6885    -94.9038      0.0000 
   0  15   4     31.5137      1.1644    -33.1942      0.0000 
   1  15   4     35.8339      1.8409    -35.5644      0.0000 
   2  15   4      5.6515      1.8179      2.1736      0.0000 
   3  15   4      4.6087      1.0944      3.5152      0.0000 
   4  15   4      3.8314      1.9695     -0.7482      0.0000 
   5  15   4     11.6329      0.9445    -10.3796      0.0000 
   6  15   4      1.7593      1.7819     -3.7833      0.0000 
   7  15   4      0.0000      3.2575      1.4000      0.0000 
   8  15   4      6.8685      1.4237     -5.8672      0.0000 
   9  15   4     21.7885      1.6501    -22.5314      0.0000 
  10  15   4     12.9928      1.7720     15.4488      0.0000 
 -11  16   4     17.3573      1.6943    -16.3033      0.0000 
 -10  16   4     22.0603      1.9311    -23.3979      0.0000 
  -9  16   4     34.3459      1.5659    -33.5241      0.0000 
  -8  16   4      8.4335      2.1835     -8.8046      0.0000 
  -7  16   4     43.6044      1.1219    -44.5571      0.0000 
  -6  16   4      8.1643      1.0600     -8.9715      0.0000 
  -5  16   4      0.0000      2.9133     -3.1573      0.0000 
  -4  16   4      9.1076      1.0349      8.7641      0.0000 
  -3  16   4     11.1887      1.0080      9.8056      0.0000 
  -2  16   4      4.3666      2.4516     -2.7173      0.0000 
  -1  16   4     20.3591      1.6055    -18.5720      0.0000 
   0  16   4      8.1777      0.9710      6.2330      0.0000 
   1  16   4     97.9897      1.7576   -100.4619      0.0000 
   2  16   4     53.2383      1.4247     53.1760      0.0000 
   3  16   4     83.4450      1.5381     78.8138      0.0000 
   4  16   4     23.9835      0.9693    -22.0281      0.0000 
   5  16   4     37.5568      1.0294    -35.9119      0.0000 
   6  16   4      7.4475      0.9523      6.7529      0.0000 
   7  16   4      4.0408      2.5160      2.1093      0.0000 
   8  16   4     31.7239      1.3622     32.5887      0.0000 
   9  16   4      6.6264      2.5822      3.3536      0.0000 
  10  16   4     33.6397      1.7878    -32.2764      0.0000 
 -10  17   4     21.2998      3.5556     17.7544      0.0000 
  -9  17   4     10.5225      1.5958     11.5057      0.0000 
  -8  17   4     17.7991      1.2565    -17.4139      0.0000 
  -7  17   4     11.6154      1.1226     11.6824      0.0000 
  -6  17   4     28.0869      1.6654    -27.1774      0.0000 
  -5  17   4     10.2808      1.1294     -8.7870      0.0000 
  -4  17   4     16.9476      1.0389    -15.4028      0.0000 
  -3  17   4      9.3571      2.0352      7.4552      0.0000 
  -2  17   4     14.6395      0.8191    -14.6351      0.0000 
  -1  17   4      9.3484      0.8181     -8.2684      0.0000 
   0  17   4     33.9430      1.0914    -32.0151      0.0000 
   1  17   4     24.6879      1.8406     24.5360      0.0000 
   2  17   4     49.6704      1.1911    -50.6100      0.0000 
   3  17   4      7.5422      2.4901      3.0729      0.0000 
   4  17   4     43.4488      1.1286    -41.3724      0.0000 
   5  17   4     33.2220      1.0001    -32.6045      0.0000 
   6  17   4      2.7327      1.9546     -0.5849      0.0000 
   7  17   4     11.1385      1.1265    -11.1371      0.0000 
   8  17   4      7.1130      1.2596     -6.7756      0.0000 
   9  17   4     10.5255      1.9700      9.8772      0.0000 
  10  17   4     14.6430      1.9129     13.6141      0.0000 
 -10  18   4      3.3186      3.1868     -1.6512      0.0000 
  -9  18   4     13.4890      1.8307     11.7209      0.0000 
  -8  18   4      3.9650      1.7319     -3.8144      0.0000 
  -7  18   4      4.7621      1.4957      3.8226      0.0000 
  -6  18   4    114.3923      2.2612   -113.7222      0.0000 
  -5  18   4     38.5179      1.1154    -35.7734      0.0000 
  -4  18   4      0.0000      2.6181      3.2950      0.0000 
  -3  18   4    106.2585      2.1804    103.8066      0.0000 
  -2  18   4      3.1214      1.9204     -2.6419      0.0000 
  -1  18   4      9.3089      0.8793      8.0024      0.0000 
   0  18   4     29.0794      1.1239    -29.7813      0.0000 
   1  18   4     25.7258      1.0184     27.3901      0.0000 
   2  18   4     63.4457      1.6099     62.0370      0.0000 
   3  18   4     22.8495      0.9404    -21.8956      0.0000 
   4  18   4     32.6180      1.0525     30.8498      0.0000 
   5  18   4     32.9542      1.0134    -32.7017      0.0000 
   6  18   4     12.6569      1.2659     12.0327      0.0000 
   7  18   4      8.3405      1.1607     -7.5269      0.0000 
   8  18   4      8.6427      1.4860      7.1475      0.0000 
   9  18   4     13.4438      1.5205     14.1892      0.0000 
  10  18   4     29.3997      1.6033    -27.5429      0.0000 
 -10  19   4     28.0953      2.0429     25.8612      0.0000 
  -9  19   4     26.9780      1.3793     25.2760      0.0000 
  -8  19   4     24.3469      1.3053     24.9196      0.0000 
  -7  19   4     22.5903      0.9962    -22.2949      0.0000 
  -6  19   4     92.5237      1.8483     92.7189      0.0000 
  -5  19   4      8.5555      1.0691     -8.2150      0.0000 
  -4  19   4      2.4791      1.8668     -1.1205      0.0000 
  -3  19   4     14.2611      1.6814    -13.8104      0.0000 
  -2  19   4     10.5582      1.3772    -10.9969      0.0000 
  -1  19   4     10.6223      1.1148     10.9832      0.0000 
   0  19   4      9.7974      1.0407      7.2950      0.0000 
   1  19   4     25.6167      1.0410    -24.6372      0.0000 
   2  19   4     19.5064      1.7599    -15.7597      0.0000 
   3  19   4     23.9106      0.9804     23.3589      0.0000 
   4  19   4     48.4654      1.2589     47.3312      0.0000 
   5  19   4      7.6180      0.9321      9.3876      0.0000 
   6  19   4      2.4875      1.9523     -2.7283      0.0000 
   7  19   4     22.4076      1.1808     22.2234      0.0000 
   8  19   4     19.4028      1.4843     19.6329      0.0000 
   9  19   4      4.0216      3.1534     -1.3983      0.0000 
  10  19   4     10.3465      1.6336      8.3390      0.0000 
 -10  20   4     11.0896      2.1120     10.1456      0.0000 
  -9  20   4      0.0000      3.4682     -1.3151      0.0000 
  -8  20   4     13.5131      1.2954     11.8296      0.0000 
  -7  20   4     16.8883      0.9804    -16.9905      0.0000 
  -6  20   4     12.5946      1.1483     -9.4117      0.0000 
  -5  20   4      9.4363      1.2130      9.0480      0.0000 
  -4  20   4     34.9175      1.1758    -34.3373      0.0000 
  -3  20   4     42.9891      1.0478     43.1240      0.0000 
  -2  20   4     55.8610      1.1851    -54.4652      0.0000 
  -1  20   4     44.5336      1.0161    -43.2493      0.0000 
   0  20   4     14.9843      1.3617     13.7165      0.0000 
   1  20   4     18.6840      1.0357     18.8127      0.0000 
   2  20   4     74.1754      1.4251     71.3832      0.0000 
   3  20   4     12.3820      0.8255    -11.9936      0.0000 
   4  20   4     23.4246      0.9232     21.4256      0.0000 
   5  20   4      3.6911      1.8607     -4.4027      0.0000 
   6  20   4     10.7758      1.3536     11.4849      0.0000 
   7  20   4     23.0625      1.1960     21.4237      0.0000 
   8  20   4     36.2642      1.3516     35.5887      0.0000 
   9  20   4      2.6820      2.4464     -2.5269      0.0000 
 -10  21   4      9.8096      2.1163     -8.2319      0.0000 
  -9  21   4      8.6164      1.4411     -9.1863      0.0000 
  -8  21   4      4.8667      1.4809     -1.5793      0.0000 
  -7  21   4     30.9853      1.0681     30.9069      0.0000 
  -6  21   4     12.0788      1.5153     11.9427      0.0000 
  -5  21   4     25.0577      1.0558    -25.8472      0.0000 
  -4  21   4      7.4236      1.0535     -7.6341      0.0000 
  -3  21   4     18.6841      0.9081    -21.6718      0.0000 
  -2  21   4      8.2689      0.9302     -8.8551      0.0000 
  -1  21   4     79.3693      1.4464    -76.7599      0.0000 
   0  21   4     19.4306      1.0515    -19.1066      0.0000 
   1  21   4     26.1472      1.0703     25.6390      0.0000 
   2  21   4     23.6778      0.9686    -22.2384      0.0000 
   3  21   4     33.2569      0.9385     34.4309      0.0000 
   4  21   4      5.3731      1.4759      3.4296      0.0000 
   5  21   4      2.2702      1.6472      0.6982      0.0000 
   6  21   4     14.6236      0.9977     14.1327      0.0000 
   7  21   4      0.0000      4.0877     -1.7762      0.0000 
   8  21   4     39.6428      1.6183     38.4377      0.0000 
   9  21   4      6.0594      1.8056     -3.5106      0.0000 
 -10  22   4      6.1966      4.4657     -3.4535      0.0000 
  -9  22   4      0.3521      2.1673      0.6481      0.0000 
  -8  22   4      0.0000      3.0805     -0.1009      0.0000 
  -7  22   4      0.0000      3.1215     -0.0676      0.0000 
  -6  22   4     14.6959      1.8149     15.3005      0.0000 
  -5  22   4     19.0801      1.0434     19.4260      0.0000 
  -4  22   4      6.3661      1.6671      5.5140      0.0000 
  -3  22   4      7.0938      0.8218     -6.6595      0.0000 
  -2  22   4      4.5679      0.8962      5.2619      0.0000 
  -1  22   4     27.9237      1.1673    -26.5194      0.0000 
   0  22   4     21.7934      0.9514    -20.9228      0.0000 
   1  22   4      0.5670      1.8409     -3.3153      0.0000 
   2  22   4     60.8544      1.2810    -60.2584      0.0000 
   3  22   4     12.4518      0.8477     12.2185      0.0000 
   4  22   4     14.1659      1.0366     14.4294      0.0000 
   5  22   4      4.5331      0.9286     -5.0503      0.0000 
   6  22   4      6.4023      1.1591     -5.7970      0.0000 
   7  22   4      0.0000      3.4417      0.7396      0.0000 
   8  22   4      4.2521      2.1616     -2.5313      0.0000 
   9  22   4     13.2393      1.4739    -11.3635      0.0000 
 -10  23   4      0.0000      4.7349     -1.8520      0.0000 
  -9  23   4     10.9076      1.3699    -10.9767      0.0000 
  -8  23   4      3.6034      2.8925      3.5902      0.0000 
  -7  23   4     14.5145      1.0336     14.5767      0.0000 
  -6  23   4     20.8863      1.7240     20.5548      0.0000 
  -5  23   4      5.0302      1.2877     -5.8660      0.0000 
  -4  23   4     27.3140      1.1798     26.4436      0.0000 
  -3  23   4      5.9060      1.0249     -5.7975      0.0000 
  -2  23   4     11.4739      0.8134     10.9927      0.0000 
  -1  23   4      6.2362      1.6023      4.0126      0.0000 
   0  23   4      3.0719      2.3015     -3.3602      0.0000 
   1  23   4      6.0943      1.4356      6.8350      0.0000 
   2  23   4     20.2066      0.9510    -19.5071      0.0000 
   3  23   4     14.6481      0.9347     16.4068      0.0000 
   4  23   4      0.0000      2.7321      2.1596      0.0000 
   5  23   4      7.0307      0.9879      7.8310      0.0000 
   6  23   4      1.4910      1.8713      4.7945      0.0000 
   7  23   4      6.7809      1.2821      7.5061      0.0000 
   8  23   4     14.3703      1.3827    -12.9502      0.0000 
   9  23   4      4.4758      2.5645      6.8816      0.0000 
 -10  24   4      9.3947      1.7467     -9.8533      0.0000 
  -9  24   4      0.0000      3.4297      2.0437      0.0000 
  -8  24   4     12.6179      1.3735     12.4078      0.0000 
  -7  24   4      9.1184      1.7443      8.8990      0.0000 
  -6  24   4     23.0253      1.4983     23.8436      0.0000 
  -5  24   4     10.5887      1.1980     11.2188      0.0000 
  -4  24   4      8.0323      1.4454     -9.3324      0.0000 
  -3  24   4      2.1985      1.7280      2.7749      0.0000 
  -2  24   4     23.2723      1.0376     23.9750      0.0000 
  -1  24   4     42.3030      1.0997     42.6235      0.0000 
   0  24   4     15.6721      0.8523    -15.6928      0.0000 
   1  24   4     15.7086      0.9747    -14.5145      0.0000 
   2  24   4     11.4950      1.8692      9.4104      0.0000 
   3  24   4     34.4395      1.0916    -35.2404      0.0000 
   4  24   4     16.2170      1.1432     15.6137      0.0000 
   5  24   4     10.0265      0.9729      9.6218      0.0000 
   6  24   4      9.9476      1.1311     -9.3118      0.0000 
   7  24   4      9.8355      1.6115    -10.9627      0.0000 
   8  24   4     13.7584      1.4121    -13.0431      0.0000 
   9  24   4     10.0952      1.6784    -11.4406      0.0000 
  -9  25   4     12.2265      1.4056     13.3102      0.0000 
  -8  25   4      6.9189      1.4502     -7.1885      0.0000 
  -7  25   4      7.8404      1.1830     -8.5706      0.0000 
  -6  25   4     22.9571      1.1392    -22.4183      0.0000 
  -5  25   4     13.5952      1.2116     12.4409      0.0000 
  -4  25   4     10.0087      2.2329     10.2011      0.0000 
  -3  25   4      6.6737      0.9763     -7.4549      0.0000 
  -2  25   4      1.8764      1.8377     -3.5756      0.0000 
  -1  25   4     20.9859      1.2090     20.5753      0.0000 
   0  25   4     17.7972      0.9730    -17.7526      0.0000 
   1  25   4     47.5661      1.1080    -49.0555      0.0000 
   2  25   4     50.7596      1.2104     51.1814      0.0000 
   3  25   4     12.6537      0.9236    -12.2497      0.0000 
   4  25   4     58.1009      1.2774    -59.2887      0.0000 
   5  25   4      1.4267      1.6099      0.5438      0.0000 
   6  25   4      7.7307      1.2205     -7.4776      0.0000 
   7  25   4     17.8938      1.2166     18.2699      0.0000 
   8  25   4      3.9224      3.0422     -3.3286      0.0000 
   9  25   4     16.1058      1.5579     16.2420      0.0000 
  -9  26   4      3.4723      3.5821      7.1103      0.0000 
  -8  26   4     23.5691      1.8177     22.4899      0.0000 
  -7  26   4      0.0000      3.6610      2.1901      0.0000 
  -6  26   4      8.2259      1.7315     -8.2373      0.0000 
  -5  26   4     24.2363      1.2709     24.5063      0.0000 
  -4  26   4     18.9287      1.9223     19.1766      0.0000 
  -3  26   4      4.2298      1.5639     -3.8016      0.0000 
  -2  26   4      7.5597      2.0388     -6.1575      0.0000 
  -1  26   4     23.9114      1.1850     25.6519      0.0000 
   0  26   4     20.4095      1.2718    -19.1408      0.0000 
   1  26   4     48.4952      1.1277     48.6153      0.0000 
   2  26   4     12.6542      1.2075    -12.2355      0.0000 
   3  26   4      8.0566      1.0977      7.3698      0.0000 
   4  26   4     14.0272      1.1994    -13.5116      0.0000 
   5  26   4     16.2593      1.0500     16.9354      0.0000 
   6  26   4     13.9018      1.1552    -14.8327      0.0000 
   7  26   4      4.8737      1.5676     -3.9229      0.0000 
   8  26   4      8.7754      1.4861      8.4579      0.0000 
   9  26   4      5.2830      2.7095      6.8471      0.0000 
  -9  27   4     10.3196      2.3292      6.7427      0.0000 
  -8  27   4     33.7135      1.7640     33.6152      0.0000 
  -7  27   4      3.7269      2.4359     -4.7932      0.0000 
  -6  27   4     17.1808      1.5653    -17.9007      0.0000 
  -5  27   4     50.0728      1.4535     50.7006      0.0000 
  -4  27   4      1.1235      2.0179      0.6825      0.0000 
  -3  27   4     38.4176      1.1279    -38.3885      0.0000 
  -2  27   4     55.4098      1.3388    -53.2169      0.0000 
  -1  27   4      0.0000      2.6382     -0.0965      0.0000 
   0  27   4     81.8506      1.6521     82.0856      0.0000 
   1  27   4     12.3610      1.3313    -10.5631      0.0000 
   2  27   4      5.3116      1.5815      5.1255      0.0000 
   3  27   4     63.3905      1.2621    -64.5121      0.0000 
   4  27   4     21.9376      0.9830     22.4308      0.0000 
   5  27   4      2.7187      2.0011     -2.0273      0.0000 
   6  27   4      7.7297      1.4216      8.5119      0.0000 
   7  27   4     30.8396      1.3312    -31.1630      0.0000 
   8  27   4      7.4301      3.3671      6.5141      0.0000 
  -9  28   4     34.3200      2.2670    -30.7831      0.0000 
  -8  28   4     32.6337      1.5004    -29.8722      0.0000 
  -7  28   4      0.0000      3.2862     -3.0005      0.0000 
  -6  28   4     12.3386      1.2920     11.8111      0.0000 
  -5  28   4      7.9955      2.1496     -1.2538      0.0000 
  -4  28   4      8.0604      2.1490     -5.8309      0.0000 
  -3  28   4     12.5412      1.0978     -9.9076      0.0000 
  -2  28   4      7.2491      2.9086      0.5227      0.0000 
  -1  28   4     17.3941      1.3501    -18.3916      0.0000 
   0  28   4     48.9127      1.3080     47.9185      0.0000 
   1  28   4     51.8597      1.4410    -52.9136      0.0000 
   2  28   4     27.4211      0.9963     27.6064      0.0000 
   3  28   4     16.0838      0.9345    -16.0575      0.0000 
   4  28   4     14.0297      0.9313    -13.5458      0.0000 
   5  28   4      1.5756      2.2158      1.0717      0.0000 
   6  28   4     19.8200      1.2530    -22.2313      0.0000 
   7  28   4     18.6134      1.2949     18.0372      0.0000 
   8  28   4      6.8608      1.6116      4.6909      0.0000 
  -9  29   4     13.3347      1.7409    -12.3583      0.0000 
  -8  29   4      9.8141      1.4700     -8.5647      0.0000 
  -7  29   4      4.5626      2.7212     -2.7352      0.0000 
  -6  29   4     14.4925      1.5110     13.6430      0.0000 
  -5  29   4     40.2213      1.4083     40.3207      0.0000 
  -4  29   4     61.4963      1.5549    -60.2389      0.0000 
  -3  29   4     51.2270      1.2757     51.8817      0.0000 
  -2  29   4      9.9483      1.1219      9.5614      0.0000 
  -1  29   4      4.8414      1.2474      4.7039      0.0000 
   0  29   4     23.3129      1.2146    -22.6930      0.0000 
   1  29   4     58.4701      1.3739     58.1218      0.0000 
   2  29   4      7.0584      1.0776     -7.4092      0.0000 
   3  29   4     33.7127      1.1822    -32.7842      0.0000 
   4  29   4     31.2095      1.1019     31.7394      0.0000 
   5  29   4      4.3245      1.3410     -4.9358      0.0000 
   6  29   4      4.2042      1.4572      1.7757      0.0000 
   7  29   4     15.5142      1.3011    -15.2591      0.0000 
   8  29   4     14.7036      1.5095    -14.3726      0.0000 
  -8  30   4      2.9161      2.2813     -1.8251      0.0000 
  -7  30   4      7.5206      1.4221      7.6240      0.0000 
  -6  30   4     31.0697      1.4107    -32.1858      0.0000 
  -5  30   4     28.0028      1.3522     31.2878      0.0000 
  -4  30   4     43.0561      1.4076     43.9426      0.0000 
  -3  30   4     40.3772      1.2018    -42.7759      0.0000 
  -2  30   4      6.3840      1.7788      5.7779      0.0000 
  -1  30   4     22.7894      1.1075    -22.9743      0.0000 
   0  30   4      3.3816      1.9416     -3.7664      0.0000 
   1  30   4     66.0686      1.7062    -65.3413      0.0000 
   2  30   4      6.7534      3.5939     -6.1320      0.0000 
   3  30   4      3.6233      2.6159     -1.0121      0.0000 
   4  30   4      9.3885      1.0647      8.4797      0.0000 
   5  30   4      1.6635      1.7495     -1.3090      0.0000 
   6  30   4     20.1053      1.2683     21.4145      0.0000 
   7  30   4     13.7703      1.3087     14.0533      0.0000 
   8  30   4      5.7402      1.4889     -6.3520      0.0000 
  -8  31   4      5.7262      1.6292     -7.3190      0.0000 
  -7  31   4      8.5834      1.9735    -10.4099      0.0000 
  -6  31   4      4.9321      4.2537      4.0915      0.0000 
  -5  31   4     28.5263      1.3773    -28.4679      0.0000 
  -4  31   4      9.8805      1.3906     -9.1246      0.0000 
  -3  31   4     23.7789      1.1108     22.8772      0.0000 
  -2  31   4     16.8385      1.1517     15.5467      0.0000 
  -1  31   4     24.2620      1.1552     23.3155      0.0000 
   0  31   4     24.6809      1.1812     25.0221      0.0000 
   1  31   4     56.4355      1.3853    -54.8103      0.0000 
   2  31   4      9.5061      1.1545      8.5028      0.0000 
   3  31   4      3.9941      1.7034      5.9363      0.0000 
   4  31   4      4.2196      2.0186     -1.5751      0.0000 
   5  31   4     38.8748      1.3375    -39.5627      0.0000 
   6  31   4     10.5674      2.1404    -14.2398      0.0000 
   7  31   4     12.9341      1.5432     12.5404      0.0000 
   8  31   4      0.0000      4.2894      0.4998      0.0000 
  -8  32   4      6.2829      2.3729      6.4243      0.0000 
  -7  32   4      0.0000      3.5038      1.1004      0.0000 
  -6  32   4      7.5871      1.4024     -8.5999      0.0000 
  -5  32   4     25.4749      1.3769    -25.9142      0.0000 
  -4  32   4     13.6469      1.3142     13.1932      0.0000 
  -3  32   4      0.0000      3.2650      1.4618      0.0000 
  -2  32   4     31.6531      1.3613    -31.2765      0.0000 
  -1  32   4      5.2036      1.1420     -2.8468      0.0000 
   0  32   4      7.9768      1.4144      2.1752      0.0000 
   1  32   4     22.5945      1.3801    -19.8718      0.0000 
   2  32   4      5.3853      1.3521      6.7354      0.0000 
   3  32   4      5.8639      1.2438     -4.7304      0.0000 
   4  32   4     16.7602      1.2725    -16.7556      0.0000 
   5  32   4     24.4710      1.6739    -24.2046      0.0000 
   6  32   4      7.4757      1.5820     -7.7415      0.0000 
   7  32   4     21.8117      1.5472     20.4274      0.0000 
  -8  33   4     10.7449      1.6150     10.9752      0.0000 
  -7  33   4      7.6529      2.5144      7.9901      0.0000 
  -6  33   4     13.2943      2.0152    -15.8766      0.0000 
  -5  33   4     18.3638      1.3689    -18.6344      0.0000 
  -4  33   4     23.6798      1.3422     22.9718      0.0000 
  -3  33   4      8.6446      1.6415      4.7318      0.0000 
  -2  33   4     15.5659      1.1682     15.8423      0.0000 
  -1  33   4      1.5495      2.1342     -4.1860      0.0000 
   0  33   4     52.8229      1.4365     51.5375      0.0000 
   1  33   4     46.5463      1.3594     46.3246      0.0000 
   2  33   4     35.9661      1.2407     35.4827      0.0000 
   3  33   4      6.1495      2.2783     -5.3449      0.0000 
   4  33   4      2.8150      2.1995      1.6923      0.0000 
   5  33   4      7.6868      2.1160     -7.3492      0.0000 
   6  33   4      9.6975      1.6369     -5.1933      0.0000 
   7  33   4     14.8717      1.5935     14.3850      0.0000 
  -7  34   4     15.4181      1.7718    -13.5923      0.0000 
  -6  34   4      1.4244      2.3986     -1.0213      0.0000 
  -5  34   4      9.0142      1.4359      9.8677      0.0000 
  -4  34   4      2.4707      2.1217      4.8291      0.0000 
  -3  34   4      1.3801      2.7899     -2.7674      0.0000 
  -2  34   4     11.7611      1.2053    -12.4780      0.0000 
  -1  34   4      0.0000      3.2757     -2.5934      0.0000 
   0  34   4     38.7704      1.3437     37.4437      0.0000 
   1  34   4     40.9038      1.2968     40.5730      0.0000 
   2  34   4      1.8747      2.1147      2.9943      0.0000 
   3  34   4      7.6842      2.1040     -8.2076      0.0000 
   4  34   4      0.0000      3.1272      0.2997      0.0000 
   5  34   4     27.2116      1.5219     26.7476      0.0000 
   6  34   4      2.6054      2.4456     -5.6092      0.0000 
   7  34   4     13.8361      1.6045    -12.4399      0.0000 
  -7  35   4      2.3829      3.1227      2.7309      0.0000 
  -6  35   4     13.3384      1.9569    -14.7961      0.0000 
  -5  35   4      8.4434      1.4616      7.0112      0.0000 
  -4  35   4     15.9413      1.3836    -16.9569      0.0000 
  -3  35   4      9.0640      1.8844     -7.7793      0.0000 
  -2  35   4      3.0984      2.8429      1.7178      0.0000 
  -1  35   4      9.3236      1.1024      8.3383      0.0000 
   0  35   4     22.4780      1.7609    -18.7480      0.0000 
   1  35   4      4.5481      1.5677     -3.3418      0.0000 
   2  35   4      9.2221      3.1379     10.0003      0.0000 
   3  35   4     18.8252      1.2264     19.2388      0.0000 
   4  35   4     15.6575      2.7860    -12.8671      0.0000 
   5  35   4     26.4027      1.5312     28.0945      0.0000 
   6  35   4      5.9278      1.5566     -6.7189      0.0000 
   7  35   4     13.8013      1.7376    -14.5100      0.0000 
  -7  36   4      7.9068      1.9634     -8.3904      0.0000 
  -6  36   4     14.1859      1.9703    -17.3394      0.0000 
  -5  36   4     28.3720      1.4737     28.3597      0.0000 
  -4  36   4     11.3996      1.3919     11.8634      0.0000 
  -3  36   4      3.0060      2.3962      3.6150      0.0000 
  -2  36   4      8.1842      1.5082     -8.1366      0.0000 
  -1  36   4     15.2714      1.1227     16.7866      0.0000 
   0  36   4     33.1402      1.5630     30.4166      0.0000 
   1  36   4     25.3707      1.2181    -26.5179      0.0000 
   2  36   4     15.4553      1.7237    -16.9636      0.0000 
   3  36   4     14.8051      1.5266    -15.3652      0.0000 
   4  36   4     20.6295      2.1379     16.3708      0.0000 
   5  36   4      4.0309      2.4359      1.1789      0.0000 
   6  36   4      4.4537      2.5931     -0.8851      0.0000 
  -6  37   4     13.6293      1.4759     14.2218      0.0000 
  -5  37   4     13.3741      1.4879    -13.2067      0.0000 
  -4  37   4      6.3951      1.7109      2.1306      0.0000 
  -3  37   4      2.8613      2.3036     -3.9505      0.0000 
  -2  37   4      7.4868      2.1871      7.4218      0.0000 
  -1  37   4      8.0770      1.5537      7.1618      0.0000 
   0  37   4     10.3920      1.6403     -8.2310      0.0000 
   1  37   4     25.7747      1.2549    -25.2531      0.0000 
   2  37   4      3.2286      2.7037      3.4789      0.0000 
   3  37   4     15.6191      1.2683    -15.5728      0.0000 
   4  37   4      4.6996      2.0241      3.7094      0.0000 
   5  37   4      0.0000      3.4012     -0.8101      0.0000 
   6  37   4      6.9049      1.6113      7.0117      0.0000 
  -6  38   4      1.5206      2.4874      3.7626      0.0000 
  -5  38   4     13.6888      1.4830     13.4381      0.0000 
  -4  38   4     22.2984      1.4523    -22.1177      0.0000 
  -3  38   4     20.1914      1.5934     21.5546      0.0000 
  -2  38   4      4.3175      3.4638     -1.8324      0.0000 
  -1  38   4     25.6105      1.1853     26.5527      0.0000 
   0  38   4     12.0751      1.2459    -11.7075      0.0000 
   1  38   4     16.5775      1.4393     16.1649      0.0000 
   2  38   4     15.1758      1.5843    -15.5345      0.0000 
   3  38   4      2.5373      1.9914     -2.8903      0.0000 
   4  38   4     12.7214      1.5757     11.8905      0.0000 
   5  38   4     23.2917      1.5879    -24.2853      0.0000 
   6  38   4     11.4455      1.5977     11.8213      0.0000 
  -6  39   4      1.5411      2.4652      1.4511      0.0000 
  -5  39   4     22.9326      1.5098     22.9998      0.0000 
  -4  39   4      8.0806      3.6724     -7.6041      0.0000 
  -3  39   4      4.2819      1.9639     -4.8446      0.0000 
  -2  39   4     23.7192      1.5997    -25.8270      0.0000 
  -1  39   4     25.1234      1.2056     24.7308      0.0000 
   0  39   4      4.7668      1.8418     -3.7582      0.0000 
   1  39   4     11.8661      1.4653    -13.5400      0.0000 
   2  39   4      0.0000      5.1968      0.4961      0.0000 
   3  39   4     16.7811      1.3164    -17.8092      0.0000 
   4  39   4      5.1057      2.0168      4.3829      0.0000 
   5  39   4      7.8967      1.7180     -7.4500      0.0000 
  -5  40   4     18.6638      1.5265    -19.4219      0.0000 
  -4  40   4      0.0000      3.2894     -2.3284      0.0000 
  -3  40   4      4.9044      1.7979      5.3181      0.0000 
  -2  40   4     27.3752      1.7267    -27.2995      0.0000 
  -1  40   4     13.6100      1.1947    -13.8932      0.0000 
   0  40   4     16.1402      1.4077    -15.7642      0.0000 
   1  40   4      2.4277      2.3934      4.3834      0.0000 
   2  40   4     16.1009      1.4889     16.1612      0.0000 
   3  40   4      3.5072      2.5889     -1.7295      0.0000 
   4  40   4      5.1612      4.1650     -0.3847      0.0000 
   5  40   4      5.3399      2.7187      6.2090      0.0000 
  -5  41   4      3.9987      2.0800     -3.0779      0.0000 
  -4  41   4      5.4705      3.3288      3.7757      0.0000 
  -3  41   4      4.6564      3.4586     -2.8881      0.0000 
  -2  41   4      5.8175      2.0451      4.6802      0.0000 
  -1  41   4     20.2853      1.3769    -20.3639      0.0000 
   0  41   4      8.0676      1.5550      8.4981      0.0000 
   1  41   4      0.0000      2.8639     -1.1873      0.0000 
   2  41   4      6.0851      1.7284     -8.3246      0.0000 
   3  41   4      6.2151      2.2715     -6.2969      0.0000 
   4  41   4     10.4243      2.0525      9.5651      0.0000 
  -4  42   4     10.2080      2.8571      9.9683      0.0000 
  -3  42   4      0.0000      2.7284      3.4063      0.0000 
  -2  42   4     10.6140      1.7096     -8.2126      0.0000 
  -1  42   4     18.4356      1.7059    -18.3029      0.0000 
   0  42   4      9.1962      2.7632     -9.6473      0.0000 
   1  42   4      5.2233      2.8417      4.5535      0.0000 
   2  42   4      6.3312      2.2044     -7.5884      0.0000 
   3  42   4      3.7821      1.8382      3.9759      0.0000 
   4  42   4     20.7990      1.6543     21.4971      0.0000 
  -4  43   4      2.9226      2.9956      0.0379      0.0000 
  -3  43   4      1.8026      2.1632     -3.8936      0.0000 
  -2  43   4      3.9759      2.7083     -2.0728      0.0000 
  -1  43   4      5.2429      2.0710     -3.5888      0.0000 
   0  43   4      0.0000      5.0260     -1.0502      0.0000 
   1  43   4     10.0766      2.1376     10.5636      0.0000 
   2  43   4      1.8586      2.1870     -4.2100      0.0000 
   3  43   4     14.2793      1.3740     12.4356      0.0000 
  -3  44   4      8.5515      1.7978     -8.8077      0.0000 
  -2  44   4      6.2805      1.9313      6.7623      0.0000 
  -1  44   4      3.6259      2.1457     -2.3593      0.0000 
   0  44   4      5.0262      2.2112      5.2846      0.0000 
   1  44   4     10.2715      2.9232     -7.9694      0.0000 
   2  44   4      1.2093      2.7153     -4.1449      0.0000 
  -2  45   4     20.1249      1.5648    -17.6633      0.0000 
  -1  45   4     10.6429      1.5699     11.9377      0.0000 
   0  45   4      0.0000      2.9634      1.3473      0.0000 
   1  45   4      6.1000      2.2208     -9.9844      0.0000 
 -11   0   5      8.3449      3.3790      5.4332      0.0000 
  -9   0   5     23.7409      1.7192    -25.5592      0.0000 
  -7   0   5     36.3185      1.7536     36.4177      0.0000 
  -5   0   5     39.2613      1.4035     39.4594      0.0000 
  -3   0   5    382.0281     11.5692   -376.8029      0.0000 
  -1   0   5     63.3315      1.2845    -65.8879      0.0000 
   1   0   5    232.1103      3.7557   -238.3101      0.0000 
   3   0   5     40.2134      1.3732     39.8441      0.0000 
   5   0   5     32.2009      1.3238     31.4421      0.0000 
   7   0   5     18.2264      1.2519     16.2737      0.0000 
   9   0   5      5.7076      3.8853      5.7439      0.0000 
 -11   1   5     32.7025      4.8020    -27.7326      0.0000 
 -10   1   5      0.0000      2.8104     -2.1050      0.0000 
  -9   1   5     12.7021      1.0770     15.8540      0.0000 
  -8   1   5     17.3405      1.0364     17.3697      0.0000 
  -7   1   5      8.5826      0.8693     -7.7808      0.0000 
  -6   1   5      8.5140      0.8039     -9.2555      0.0000 
  -5   1   5      0.0000      2.1517     -2.7857      0.0000 
  -4   1   5     13.8509      0.4952    -13.6862      0.0000 
  -3   1   5     29.4340      0.7144    -27.4916      0.0000 
  -2   1   5      5.3926      0.4522     -5.6644      0.0000 
  -1   1   5     24.3234      0.6086    -25.8209      0.0000 
   0   1   5     14.2990      0.4536     13.7586      0.0000 
   1   1   5    154.4969      2.4292   -161.0180      0.0000 
   2   1   5     14.5527      0.8058     14.3335      0.0000 
   3   1   5     48.2761      0.9241     47.4979      0.0000 
   4   1   5     33.3770      0.7634    -31.6932      0.0000 
   5   1   5      8.3666      0.6796     -8.5144      0.0000 
   6   1   5     10.6267      0.7070    -11.2521      0.0000 
   7   1   5      4.4730      1.0543      5.2750      0.0000 
   8   1   5      8.0891      1.0133      7.8732      0.0000 
   9   1   5      5.2576      2.4481     -6.6286      0.0000 
  10   1   5     10.9770      2.1778     11.9369      0.0000 
 -11   2   5     41.3969      2.5946     35.7404      0.0000 
 -10   2   5      8.2506      1.3152     -9.1316      0.0000 
  -9   2   5     21.5132      1.0947    -25.4835      0.0000 
  -8   2   5     40.7856      1.0823     44.4876      0.0000 
  -7   2   5      3.4059      1.1322      1.2446      0.0000 
  -6   2   5     11.6452      0.8022    -11.5903      0.0000 
  -5   2   5      8.4819      0.6833      8.6920      0.0000 
  -4   2   5     12.9628      0.5701     13.4249      0.0000 
  -3   2   5      9.3257      0.4689     -8.9133      0.0000 
  -2   2   5      8.8523      0.4257     -8.6215      0.0000 
  -1   2   5     14.6266      0.4688    -15.6145      0.0000 
   0   2   5     91.4769      1.5196    -93.2481      0.0000 
   1   2   5    204.0806      3.1907   -212.0988      0.0000 
   2   2   5      3.0386      0.7872      3.3380      0.0000 
   3   2   5     69.9736      1.6916     69.2859      0.0000 
   4   2   5     37.7737      0.9676     35.9150      0.0000 
   5   2   5     34.6834      0.8503     33.7314      0.0000 
   6   2   5     11.5119      1.1181     11.9035      0.0000 
   7   2   5     30.0909      1.1828     28.9491      0.0000 
   8   2   5      9.4237      1.0441     -9.6147      0.0000 
   9   2   5      7.3248      2.3905     -4.7346      0.0000 
  10   2   5      7.3461      2.2090     -0.9914      0.0000 
 -11   3   5     25.1057      3.5224    -20.8567      0.0000 
 -10   3   5      0.0000      4.3335     -3.8417      0.0000 
  -9   3   5      6.0474      1.2528     -4.7394      0.0000 
  -8   3   5     26.0225      0.9700     28.0906      0.0000 
  -7   3   5      2.0213      2.2052      0.8649      0.0000 
  -6   3   5     14.2914      0.8236    -12.5947      0.0000 
  -5   3   5      3.9371      0.7816     -4.6786      0.0000 
  -4   3   5     32.6082      0.7655     32.0006      0.0000 
  -3   3   5     91.9173      1.7514     89.8998      0.0000 
  -2   3   5     16.2871      0.4744     17.5022      0.0000 
  -1   3   5     18.2616      0.5029     19.3302      0.0000 
   0   3   5    125.9869      2.0058    128.7528      0.0000 
   1   3   5    109.8760      1.8062    113.3494      0.0000 
   2   3   5      3.3502      0.9477      1.0029      0.0000 
   3   3   5     16.0905      0.8338     15.8478      0.0000 
   4   3   5     25.2344      1.0472     23.6137      0.0000 
   5   3   5      7.6910      0.6330      7.7796      0.0000 
   6   3   5     17.3141      1.0753    -17.3765      0.0000 
   7   3   5     36.6757      1.0132     35.7869      0.0000 
   8   3   5      9.3508      1.4686      8.5104      0.0000 
   9   3   5     20.5181      2.0482     19.2480      0.0000 
  10   3   5      4.6883      2.5003     -5.4052      0.0000 
 -11   4   5      8.8249      1.9952     -7.3134      0.0000 
 -10   4   5      0.0000      3.1136      0.5912      0.0000 
  -9   4   5      8.8891      1.2166     10.8519      0.0000 
  -8   4   5     21.7311      0.9491    -24.6995      0.0000 
  -7   4   5      4.4065      1.3956      4.9030      0.0000 
  -6   4   5      8.6568      0.8549     -9.2812      0.0000 
  -5   4   5     13.3464      0.8730     13.0172      0.0000 
  -4   4   5     16.7841      0.6743     16.2782      0.0000 
  -3   4   5      2.2675      0.7975      2.6467      0.0000 
  -2   4   5     10.2503      0.4577    -10.1646      0.0000 
  -1   4   5      8.6878      0.4729      8.4828      0.0000 
   0   4   5    104.8652      1.6933    107.1614      0.0000 
   1   4   5     79.7095      1.3528     83.3586      0.0000 
   2   4   5      9.9509      0.8118     10.3108      0.0000 
   3   4   5      4.6405      0.9905     -5.2500      0.0000 
   4   4   5     79.4124      2.0970    -74.1350      0.0000 
   5   4   5     31.7425      1.2581    -31.3277      0.0000 
   6   4   5     16.3517      0.7513     17.9252      0.0000 
   7   4   5      3.9864      1.1446      3.2774      0.0000 
   8   4   5     32.8009      1.1713    -33.5725      0.0000 
   9   4   5      4.9226      4.5409      2.7216      0.0000 
  10   4   5      2.8143      4.0515      3.8641      0.0000 
 -11   5   5      1.1224      2.5933     -5.4467      0.0000 
 -10   5   5     11.7847      3.5348    -12.6421      0.0000 
  -9   5   5     27.0712      1.3698    -28.4569      0.0000 
  -8   5   5      9.1709      1.0333     -9.5490      0.0000 
  -7   5   5     11.1547      0.8574     12.2585      0.0000 
  -6   5   5     11.2618      0.7747    -11.6410      0.0000 
  -5   5   5      7.3639      0.9868      6.8433      0.0000 
  -4   5   5     10.6756      0.5964     -9.6751      0.0000 
  -3   5   5     18.7294      0.5551     19.2378      0.0000 
  -2   5   5      0.0000      1.8671     -0.9207      0.0000 
  -1   5   5     10.3956      0.4912    -10.7687      0.0000 
   0   5   5     19.5765      0.6085    -20.5147      0.0000 
   1   5   5     81.7529      1.4277     84.4997      0.0000 
   2   5   5     17.6655      1.0116    -19.0625      0.0000 
   3   5   5      5.6470      0.7770     -2.7329      0.0000 
   4   5   5      5.2901      1.3316      5.2436      0.0000 
   5   5   5     24.5871      0.9150    -24.3644      0.0000 
   6   5   5     23.0716      1.1359    -24.3380      0.0000 
   7   5   5      8.9073      0.8923     -8.3111      0.0000 
   8   5   5     20.7372      1.0721     21.2065      0.0000 
   9   5   5     29.0688      1.6128    -30.2845      0.0000 
  10   5   5      2.6147      2.9615      4.1269      0.0000 
 -11   6   5      0.0000      4.9685     -1.0793      0.0000 
 -10   6   5      3.7638      1.9440      2.2547      0.0000 
  -9   6   5      4.4043      1.9406     -4.4336      0.0000 
  -8   6   5     10.9777      1.0170    -12.1182      0.0000 
  -7   6   5      9.8174      0.8610      9.8789      0.0000 
  -6   6   5     17.7691      0.8395    -18.2001      0.0000 
  -5   6   5     39.5772      1.0672     37.5444      0.0000 
  -4   6   5     64.7938      1.1598     61.2788      0.0000 
  -3   6   5     23.3666      0.6046     23.1839      0.0000 
  -2   6   5     36.9262      0.7797    -36.7834      0.0000 
  -1   6   5     30.4953      0.6469     29.9122      0.0000 
   0   6   5     44.7381      0.8954     44.3378      0.0000 
   1   6   5     44.1926      1.5644    -43.7694      0.0000 
   2   6   5      5.5405      0.8585     -4.1786      0.0000 
   3   6   5     16.2901      0.8041     15.0518      0.0000 
   4   6   5     16.4170      1.0082    -13.9700      0.0000 
   5   6   5      9.9710      0.8579     -9.0928      0.0000 
   6   6   5     14.0842      0.7452    -14.5877      0.0000 
   7   6   5      0.0000      2.6647      4.3140      0.0000 
   8   6   5     23.8196      1.0909     22.7577      0.0000 
   9   6   5     12.9848      1.6154    -12.5122      0.0000 
  10   6   5     15.5112      3.8490    -16.7855      0.0000 
 -11   7   5      0.0000      3.4179     -3.8887      0.0000 
 -10   7   5      4.1878      2.4424      1.5363      0.0000 
  -9   7   5     29.1241      1.2615     31.1749      0.0000 
  -8   7   5     33.5936      1.2421     34.3359      0.0000 
  -7   7   5     18.6216      1.4522    -18.6738      0.0000 
  -6   7   5      7.6146      1.2411      9.1404      0.0000 
  -5   7   5      2.2243      1.6381     -0.4606      0.0000 
  -4   7   5     17.9834      0.6865    -17.3460      0.0000 
  -3   7   5     20.3606      0.6500     20.5548      0.0000 
  -2   7   5     22.5763      0.6903    -21.6818      0.0000 
  -1   7   5      5.6838      0.5306      5.0037      0.0000 
   0   7   5     11.7233      0.7617    -10.8021      0.0000 
   1   7   5     16.7750      0.9108     15.1355      0.0000 
   2   7   5     25.7992      1.2886     26.7480      0.0000 
   3   7   5     84.3894      2.3601    -83.9309      0.0000 
   4   7   5     86.5282      2.4982    -84.2679      0.0000 
   5   7   5     28.1420      1.3583     25.5433      0.0000 
   6   7   5      9.0785      0.9057      9.1509      0.0000 
   7   7   5      1.6474      1.5159     -2.6746      0.0000 
   8   7   5      6.1293      1.1413     -6.0820      0.0000 
   9   7   5     18.1092      1.5876    -17.0150      0.0000 
  10   7   5     10.7620      2.1982     10.3702      0.0000 
 -11   8   5      0.0000      3.7144     -1.0906      0.0000 
 -10   8   5      8.3477      2.6143      7.5137      0.0000 
  -9   8   5     12.8687      1.2175    -13.3292      0.0000 
  -8   8   5      2.3841      1.7416      3.6608      0.0000 
  -7   8   5      3.6358      2.1316     -4.4738      0.0000 
  -6   8   5     14.2710      0.8506    -13.7532      0.0000 
  -5   8   5     39.9925      1.0460     39.0365      0.0000 
  -4   8   5     13.8557      0.7383     13.5982      0.0000 
  -3   8   5      6.2580      0.6169     -5.3133      0.0000 
  -2   8   5     29.5711      0.7061     28.8641      0.0000 
  -1   8   5     26.1731      0.6925    -26.1783      0.0000 
   0   8   5     11.7018      1.2996     10.7766      0.0000 
   1   8   5      5.5299      0.8409     -5.1158      0.0000 
   2   8   5      0.0000      2.0455     -2.3708      0.0000 
   3   8   5     47.2388      1.3409     45.8055      0.0000 
   4   8   5     11.9970      1.2159     11.8703      0.0000 
   5   8   5     18.0047      0.8376    -18.0764      0.0000 
   6   8   5     24.4968      1.1808     25.9401      0.0000 
   7   8   5      1.9056      1.8612      0.6421      0.0000 
   8   8   5      2.4275      2.1088     -1.4017      0.0000 
   9   8   5     23.5339      1.6201    -23.2845      0.0000 
  10   8   5     17.9123      2.2159     17.8600      0.0000 
 -11   9   5      0.0000      3.6846      1.9620      0.0000 
 -10   9   5     15.4318      2.3253     15.5635      0.0000 
  -9   9   5      0.0000      2.9009     -0.8196      0.0000 
  -8   9   5      9.7778      1.1576     -9.0807      0.0000 
  -7   9   5     21.0529      1.0324    -20.9561      0.0000 
  -6   9   5     15.1588      0.7515    -14.1477      0.0000 
  -5   9   5    157.5291      2.6160    154.9679      0.0000 
  -4   9   5    123.3260      2.0526    118.2809      0.0000 
  -3   9   5    144.7095      2.3562   -140.4345      0.0000 
  -2   9   5     41.1519      0.8436    -43.7655      0.0000 
  -1   9   5     53.5789      1.0879     53.2126      0.0000 
   0   9   5      7.3819      0.8180      6.9703      0.0000 
   1   9   5     34.8823      1.1323    -36.8159      0.0000 
   2   9   5      3.9328      1.8100      3.6158      0.0000 
   3   9   5     43.2443      1.0659    -43.3409      0.0000 
   4   9   5     14.1584      1.4632    -13.6132      0.0000 
   5   9   5     10.1516      1.3766      9.9310      0.0000 
   6   9   5     26.2271      1.6340     28.4342      0.0000 
   7   9   5      8.2389      1.5848     -7.3538      0.0000 
   8   9   5     18.6183      1.0832     19.0307      0.0000 
   9   9   5      5.4057      3.2553     -0.4138      0.0000 
  10   9   5     17.3741      2.2516    -17.1133      0.0000 
 -11  10   5      5.6617      4.6795     -1.4322      0.0000 
 -10  10   5      5.2378      1.8900     -4.6408      0.0000 
  -9  10   5     18.9118      1.2598    -18.7543      0.0000 
  -8  10   5      0.0000      2.6938     -0.3205      0.0000 
  -7  10   5     12.5713      0.8220    -13.2438      0.0000 
  -6  10   5      8.2780      0.6937      8.5831      0.0000 
  -5  10   5     61.2264      1.4414    -59.9357      0.0000 
  -4  10   5      3.3764      1.0198      3.8791      0.0000 
  -3  10   5     16.7083      0.7265     16.9932      0.0000 
  -2  10   5     14.9629      0.7348    -15.5210      0.0000 
  -1  10   5     44.4860      0.9124     45.0326      0.0000 
   0  10   5     47.8793      1.0576    -46.8682      0.0000 
   1  10   5      1.6726      1.6678     -2.2565      0.0000 
   2  10   5      4.5211      3.3432      4.3565      0.0000 
   3  10   5     39.2867      1.2621     38.0901      0.0000 
   4  10   5     44.8595      1.6765    -47.0233      0.0000 
   5  10   5      3.1584      1.8704     -2.2541      0.0000 
   6  10   5      2.3278      1.7732     -4.8569      0.0000 
   7  10   5     19.6527      1.2764     19.2545      0.0000 
   8  10   5     21.3042      1.1051    -20.9115      0.0000 
   9  10   5     16.1510      2.8661    -15.7989      0.0000 
  10  10   5      2.3745      2.4760      4.4903      0.0000 
 -11  11   5     25.3713      2.1111     21.7078      0.0000 
 -10  11   5      3.1769      2.6370      1.5350      0.0000 
  -9  11   5      4.4559      1.8222     -3.9528      0.0000 
  -8  11   5     21.4422      1.1533     22.7847      0.0000 
  -7  11   5      3.3507      1.3736     -3.4163      0.0000 
  -6  11   5     22.4795      0.8364     22.3044      0.0000 
  -5  11   5     14.2593      0.8013    -14.2405      0.0000 
  -4  11   5     22.0799      0.8184     21.5752      0.0000 
  -3  11   5     25.9640      0.8028    -25.5002      0.0000 
  -2  11   5     14.0234      0.7158    -14.8011      0.0000 
  -1  11   5     28.2031      0.7569     27.1546      0.0000 
   0  11   5     65.9288      1.2057     66.7082      0.0000 
   1  11   5      5.0592      1.7963     -6.5732      0.0000 
   2  11   5     15.4075      1.1108    -16.3266      0.0000 
   3  11   5    134.3694      2.7211   -129.9343      0.0000 
   4  11   5     23.4140      1.8173    -21.8585      0.0000 
   5  11   5     35.0020      1.4064     33.2466      0.0000 
   6  11   5      6.7587      1.2661     -5.3912      0.0000 
   7  11   5      3.0436      1.6752     -4.0290      0.0000 
   8  11   5      4.8570      1.8761      5.2101      0.0000 
   9  11   5      4.0616      3.1563      0.7558      0.0000 
  10  11   5     12.4588      2.8899     12.1563      0.0000 
 -11  12   5     24.5320      5.1988    -20.4316      0.0000 
 -10  12   5      5.8258      1.6016      1.9875      0.0000 
  -9  12   5     11.6812      1.4981    -11.1873      0.0000 
  -8  12   5     28.3833      1.2045     28.6278      0.0000 
  -7  12   5     23.7595      0.9490    -24.3096      0.0000 
  -6  12   5     60.4309      1.2598     60.6065      0.0000 
  -5  12   5     12.1869      0.8307     12.6667      0.0000 
  -4  12   5     27.4054      0.8989    -28.6241      0.0000 
  -3  12   5     40.5237      1.0410     38.9810      0.0000 
  -2  12   5     16.2570      0.7542    -15.3658      0.0000 
  -1  12   5     41.9732      1.2421     40.7766      0.0000 
   0  12   5     23.1561      0.7598    -23.4234      0.0000 
   1  12   5      0.0000      2.2827      1.6862      0.0000 
   2  12   5     20.3517      0.9364     19.8303      0.0000 
   3  12   5     13.1072      1.0208    -10.8154      0.0000 
   4  12   5     19.1228      2.3658    -17.2781      0.0000 
   5  12   5     14.2645      1.2704    -13.7241      0.0000 
   6  12   5      6.5604      1.1496     -6.5605      0.0000 
   7  12   5     21.5631      1.2185    -22.2251      0.0000 
   8  12   5     14.0771      1.2989    -12.4176      0.0000 
   9  12   5     19.8216      1.6389     20.0700      0.0000 
  10  12   5     19.9087      2.0367    -20.0907      0.0000 
 -11  13   5     17.4829      3.7592    -13.7984      0.0000 
 -10  13   5      0.0000      3.3820      4.1720      0.0000 
  -9  13   5     12.2874      1.4211    -13.3045      0.0000 
  -8  13   5      9.1853      1.0887     -8.8619      0.0000 
  -7  13   5     11.1648      0.9464    -11.1087      0.0000 
  -6  13   5     36.0862      1.1815    -36.3015      0.0000 
  -5  13   5     23.0397      0.8863    -22.9865      0.0000 
  -4  13   5      7.9887      1.1630      8.1512      0.0000 
  -3  13   5      6.4003      0.8118     -6.4424      0.0000 
  -2  13   5      8.0364      0.9029      9.7587      0.0000 
  -1  13   5     26.6831      0.8094     26.5155      0.0000 
   0  13   5      4.8818      0.8305     -6.1864      0.0000 
   1  13   5     19.4107      0.9392    -18.6392      0.0000 
   2  13   5     36.1490      1.0485     36.1877      0.0000 
   3  13   5     97.7798      2.0004     97.5297      0.0000 
   4  13   5     39.6598      1.1913    -38.9571      0.0000 
   5  13   5     35.5156      1.3492     33.8824      0.0000 
   6  13   5      0.0000      2.4747      0.8749      0.0000 
   7  13   5     10.2443      1.2496      8.9953      0.0000 
   8  13   5      4.8897      1.4597      5.1718      0.0000 
   9  13   5     19.0580      1.6863     14.6053      0.0000 
  10  13   5     29.6964      1.7729     28.6325      0.0000 
 -11  14   5     14.3981      1.6961    -13.2287      0.0000 
 -10  14   5      8.8460      2.0485      9.0460      0.0000 
  -9  14   5      4.0833      1.7862     -3.5796      0.0000 
  -8  14   5     28.8968      1.2266     29.3672      0.0000 
  -7  14   5     60.7923      1.3922    -60.3334      0.0000 
  -6  14   5     39.7300      1.1672    -39.4203      0.0000 
  -5  14   5      1.7267      1.7157     -2.2180      0.0000 
  -4  14   5     25.3779      0.9460    -24.4209      0.0000 
  -3  14   5      7.2698      0.7336     -6.7779      0.0000 
  -2  14   5     21.5440      1.0056     19.4839      0.0000 
  -1  14   5     37.2844      0.9683    -37.2511      0.0000 
   0  14   5     20.4103      0.8341    -20.4473      0.0000 
   1  14   5      5.7023      0.9487     -7.7882      0.0000 
   2  14   5     37.1524      1.1949     35.7619      0.0000 
   3  14   5     23.3723      1.1880     21.2187      0.0000 
   4  14   5     10.0056      1.6626    -12.0903      0.0000 
   5  14   5     33.7176      1.4801    -32.5282      0.0000 
   6  14   5      1.4842      2.0678     -0.4926      0.0000 
   7  14   5      2.4691      2.5853      4.4170      0.0000 
   8  14   5     15.2706      1.3014    -15.5699      0.0000 
   9  14   5     59.0493      1.8937    -57.6084      0.0000 
  10  14   5     14.0150      1.7825     15.0977      0.0000 
 -11  15   5      6.4782      2.3777     -3.8251      0.0000 
 -10  15   5      3.5030      2.6159      3.3461      0.0000 
  -9  15   5      4.2286      1.5947     -5.0647      0.0000 
  -8  15   5     25.3687      1.2666     24.5771      0.0000 
  -7  15   5     59.5860      1.3060    -59.4908      0.0000 
  -6  15   5     84.3124      1.7047    -84.7275      0.0000 
  -5  15   5      3.6134      1.1370     -3.4583      0.0000 
  -4  15   5     60.0420      1.2707    -59.3554      0.0000 
  -3  15   5     21.6889      0.7913     21.9111      0.0000 
  -2  15   5     89.8663      1.6211    -86.4521      0.0000 
  -1  15   5     90.5492      1.7118     87.2836      0.0000 
   0  15   5     13.5600      0.8221     13.3008      0.0000 
   1  15   5      4.9590      3.0567      5.7459      0.0000 
   2  15   5     24.8470      1.1570    -24.0522      0.0000 
   3  15   5     40.5492      1.1180     40.0675      0.0000 
   4  15   5      5.8770      1.1113     -5.6780      0.0000 
   5  15   5      0.8264      1.7594     -2.7645      0.0000 
   6  15   5      0.0000      2.7682     -1.4975      0.0000 
   7  15   5     13.1704      1.2040     12.8989      0.0000 
   8  15   5     19.4926      1.3300    -20.1254      0.0000 
   9  15   5     44.4577      2.4785     42.7730      0.0000 
  10  15   5      6.8020      1.8917      7.6712      0.0000 
 -10  16   5     27.2941      2.5542    -27.3751      0.0000 
  -9  16   5     14.7570      2.1699    -15.0893      0.0000 
  -8  16   5     12.1231      1.2229    -12.7229      0.0000 
  -7  16   5     32.7978      1.1100     32.1409      0.0000 
  -6  16   5     47.9138      1.1570     47.4246      0.0000 
  -5  16   5      6.5692      0.9568      7.2027      0.0000 
  -4  16   5      4.4741      2.2085     -2.6779      0.0000 
  -3  16   5      6.8215      0.8237      6.0199      0.0000 
  -2  16   5     31.3326      1.2178    -29.2380      0.0000 
  -1  16   5     38.0051      1.0922     37.7507      0.0000 
   0  16   5     18.6314      1.1568    -18.7154      0.0000 
   1  16   5     89.7412      1.6702     88.8749      0.0000 
   2  16   5     69.0002      1.4141    -67.3539      0.0000 
   3  16   5     25.7169      0.9127     25.2375      0.0000 
   4  16   5      6.0408      1.0762      6.2068      0.0000 
   5  16   5     32.6285      1.0745     32.7339      0.0000 
   6  16   5     12.2369      1.0639    -12.1331      0.0000 
   7  16   5      0.0000      3.1464     -0.4661      0.0000 
   8  16   5     15.8012      1.4971    -13.9853      0.0000 
   9  16   5     30.2024      1.7171    -29.8439      0.0000 
  10  16   5      2.7358      3.7486      4.4687      0.0000 
 -10  17   5      7.2316      2.1683      1.1448      0.0000 
  -9  17   5      6.6883      2.2476     -6.1876      0.0000 
  -8  17   5      5.9524      1.5401      6.0634      0.0000 
  -7  17   5     16.1133      1.2611    -16.2723      0.0000 
  -6  17   5      6.9221      1.0693      7.1696      0.0000 
  -5  17   5      3.4506      1.3222     -3.6947      0.0000 
  -4  17   5      3.1397      1.2509      1.4143      0.0000 
  -3  17   5     33.1556      0.9052    -31.5303      0.0000 
  -2  17   5     23.3831      2.3985     18.2924      0.0000 
  -1  17   5     14.3693      0.9291    -13.8140      0.0000 
   0  17   5      8.1332      1.1714      8.3082      0.0000 
   1  17   5     11.0824      1.0144     -9.7253      0.0000 
   2  17   5     39.5884      1.1307    -37.6869      0.0000 
   3  17   5     33.6626      0.9630    -33.3977      0.0000 
   4  17   5     28.4879      1.4807     27.2726      0.0000 
   5  17   5     14.6484      0.9065     12.8239      0.0000 
   6  17   5      2.7736      2.0777      3.6475      0.0000 
   7  17   5     22.0786      1.2363     22.4226      0.0000 
   8  17   5     17.4966      1.2660     16.2851      0.0000 
   9  17   5     12.7984      1.5488    -13.1181      0.0000 
  10  17   5     15.1051      1.6032     15.7117      0.0000 
 -10  18   5     13.7858      2.2333    -14.5077      0.0000 
  -9  18   5      9.0294      2.0062      8.3696      0.0000 
  -8  18   5      4.9332      3.4125     -3.3649      0.0000 
  -7  18   5     26.8372      1.0323    -25.5242      0.0000 
  -6  18   5     34.0723      1.0892     34.7799      0.0000 
  -5  18   5     25.6669      1.0424     25.4120      0.0000 
  -4  18   5     25.3554      1.1556    -25.8804      0.0000 
  -3  18   5     17.9244      0.8366     17.7074      0.0000 
  -2  18   5    141.2456      2.3490    140.3996      0.0000 
  -1  18   5     57.2157      1.2328     55.9091      0.0000 
   0  18   5     27.4063      1.0523    -25.6248      0.0000 
   1  18   5     40.1334      1.3353    -40.0301      0.0000 
   2  18   5      3.0116      1.6705     -0.9326      0.0000 
   3  18   5     35.4828      1.6298     32.4440      0.0000 
   4  18   5     13.1425      1.2267     12.6222      0.0000 
   5  18   5      3.5589      1.5420      0.6364      0.0000 
   6  18   5     15.5949      1.6507    -16.0730      0.0000 
   7  18   5      2.9671      2.1164     -0.5117      0.0000 
   8  18   5     42.8458      1.3834     41.9740      0.0000 
   9  18   5      9.7818      1.5431     -9.0419      0.0000 
  10  18   5     17.5027      1.7304     17.6508      0.0000 
 -10  19   5     17.2039      2.0763    -13.8371      0.0000 
  -9  19   5     29.1895      2.3221     27.8063      0.0000 
  -8  19   5     13.9020      1.3259     13.9543      0.0000 
  -7  19   5     19.2526      1.0028     19.8603      0.0000 
  -6  19   5      3.8657      1.8442     -3.3782      0.0000 
  -5  19   5     19.6329      1.0206    -21.0833      0.0000 
  -4  19   5     14.4065      1.0587    -15.4677      0.0000 
  -3  19   5     17.2925      0.7604     17.5073      0.0000 
  -2  19   5     16.7394      5.7636     10.3127      0.0000 
  -1  19   5      5.2401      1.7686     -2.0511      0.0000 
   0  19   5     24.5140      1.0591     24.0170      0.0000 
   1  19   5     24.6800      1.4390     24.7868      0.0000 
   2  19   5      3.7474      1.8730     -1.5816      0.0000 
   3  19   5     27.2866      0.9496     26.2401      0.0000 
   4  19   5     36.6668      1.0984    -35.5559      0.0000 
   5  19   5     29.3829      1.0001     30.4952      0.0000 
   6  19   5     12.1847      1.1281    -10.6892      0.0000 
   7  19   5      8.6417      1.5971      8.3762      0.0000 
   8  19   5     15.9746      1.3175    -15.3800      0.0000 
   9  19   5      7.0815      1.7773      6.1214      0.0000 
 -10  20   5     36.8251      2.1255    -33.3435      0.0000 
  -9  20   5      5.6241      2.1462     -0.6739      0.0000 
  -8  20   5     18.4694      1.1648     18.0423      0.0000 
  -7  20   5     28.5426      1.4611     27.6630      0.0000 
  -6  20   5     15.1771      1.1979    -14.6771      0.0000 
  -5  20   5      0.0000      2.7763     -0.8704      0.0000 
  -4  20   5     14.4960      1.1128     13.0740      0.0000 
  -3  20   5     13.2510      1.3225     12.5043      0.0000 
  -2  20   5      6.8091      1.3255     -5.7275      0.0000 
  -1  20   5     20.9170      1.0176    -20.6919      0.0000 
   0  20   5     14.0289      1.7702    -13.1396      0.0000 
   1  20   5     36.0223      1.1424    -35.4009      0.0000 
   2  20   5     21.0727      1.0447     20.2181      0.0000 
   3  20   5     66.9270      1.3487     65.7887      0.0000 
   4  20   5     16.3964      0.9934    -16.3326      0.0000 
   5  20   5      0.1347      2.4291     -0.1626      0.0000 
   6  20   5     26.6382      1.2042    -26.9641      0.0000 
   7  20   5      0.0000      3.5328      0.7570      0.0000 
   8  20   5      7.0849      1.5933     -6.5323      0.0000 
   9  20   5     24.3251      1.5374    -22.6387      0.0000 
 -10  21   5     23.1364      5.4566     19.9569      0.0000 
  -9  21   5      2.5685      2.3220      3.4864      0.0000 
  -8  21   5      3.9635      2.0161     -3.0266      0.0000 
  -7  21   5     15.5620      1.0195    -14.5918      0.0000 
  -6  21   5     33.4034      1.1709    -33.8043      0.0000 
  -5  21   5      7.5933      1.1448      7.0350      0.0000 
  -4  21   5     23.3261      1.1362     23.7972      0.0000 
  -3  21   5     59.4079      1.2597    -59.0443      0.0000 
  -2  21   5      3.5621      1.2117      1.5511      0.0000 
  -1  21   5     38.2323      1.0178    -35.7805      0.0000 
   0  21   5     38.1571      1.1750     37.4643      0.0000 
   1  21   5      6.8405      1.7744     -3.5507      0.0000 
   2  21   5      3.4256      1.6991     -2.4481      0.0000 
   3  21   5      5.6268      1.4266      0.7447      0.0000 
   4  21   5      8.6156      1.0618     -8.5125      0.0000 
   5  21   5     10.3832      0.9563     -9.8872      0.0000 
   6  21   5     10.8932      1.3700    -11.4693      0.0000 
   7  21   5      6.5327      1.2190     -7.0062      0.0000 
   8  21   5     25.1549      1.3002    -25.2377      0.0000 
   9  21   5     32.9717      1.5906    -33.2169      0.0000 
 -10  22   5     25.2373      2.1273     22.0928      0.0000 
  -9  22   5     13.8042      1.6755     10.6581      0.0000 
  -8  22   5      6.9314      1.2654      5.1048      0.0000 
  -7  22   5      9.9992      1.1256     10.8499      0.0000 
  -6  22   5     20.6613      1.1183     20.4066      0.0000 
  -5  22   5     14.0217      1.1809     14.5625      0.0000 
  -4  22   5     13.3849      1.1497     12.0659      0.0000 
  -3  22   5     25.2309      1.4431    -24.3757      0.0000 
  -2  22   5      0.0000      2.6155     -0.1917      0.0000 
  -1  22   5     20.4417      0.9985    -18.9856      0.0000 
   0  22   5      7.4178      2.4995     -2.3126      0.0000 
   1  22   5     14.4658      1.1254    -14.4399      0.0000 
   2  22   5     31.8974      1.1843     32.8423      0.0000 
   3  22   5     47.5155      1.0927    -48.9752      0.0000 
   4  22   5     19.8316      1.0408    -19.1708      0.0000 
   5  22   5     29.9799      1.0368     29.5854      0.0000 
   6  22   5     25.0810      1.1948     25.2333      0.0000 
   7  22   5      0.0000      3.3757      3.2310      0.0000 
   8  22   5      7.5770      1.5519     -5.8279      0.0000 
   9  22   5     13.9812      1.6167    -12.9546      0.0000 
 -10  23   5      9.1964      2.0028     -8.4056      0.0000 
  -9  23   5     13.6596      1.6655     11.6526      0.0000 
  -8  23   5     22.7002      1.2235     22.6877      0.0000 
  -7  23   5     17.0499      1.1450    -15.5211      0.0000 
  -6  23   5     14.3309      1.1018     15.1682      0.0000 
  -5  23   5     11.3470      2.1392      9.7432      0.0000 
  -4  23   5     19.2394      1.1509    -19.5700      0.0000 
  -3  23   5     12.4385      0.8652     11.2266      0.0000 
  -2  23   5      4.2600      1.2615      4.0802      0.0000 
  -1  23   5     18.4991      0.8235     17.9962      0.0000 
   0  23   5     31.9500      1.1768     31.9645      0.0000 
   1  23   5      9.3423      1.1654     10.5350      0.0000 
   2  23   5      5.6517      0.9109     -4.6116      0.0000 
   3  23   5     31.6477      0.9498    -31.1701      0.0000 
   4  23   5      8.8886      1.0704      9.7103      0.0000 
   5  23   5     13.7847      0.9879     14.1617      0.0000 
   6  23   5     23.8626      1.1966     23.8859      0.0000 
   7  23   5      6.5942      1.6978      6.5968      0.0000 
   8  23   5      7.3480      2.1259     -4.8848      0.0000 
   9  23   5      4.7224      2.2923     -1.3954      0.0000 
  -9  24   5     10.5391      3.0810     10.4863      0.0000 
  -8  24   5     12.9327      1.4890     12.1906      0.0000 
  -7  24   5     19.3844      1.1692    -18.5348      0.0000 
  -6  24   5      1.8301      2.4225      2.4414      0.0000 
  -5  24   5     13.1064      1.2123     14.0881      0.0000 
  -4  24   5      8.3424      1.4883     -9.5698      0.0000 
  -3  24   5     36.7781      1.0752    -34.8354      0.0000 
  -2  24   5     24.2810      1.3740    -22.9594      0.0000 
  -1  24   5      5.8339      1.5139     -5.6110      0.0000 
   0  24   5     33.9559      1.3177    -32.9981      0.0000 
   1  24   5      9.0629      1.1212    -10.7139      0.0000 
   2  24   5      0.0000      2.5671     -1.0374      0.0000 
   3  24   5      6.3669      1.0106     -4.2085      0.0000 
   4  24   5     24.6143      1.1001    -23.2681      0.0000 
   5  24   5     31.2039      1.0726     33.0390      0.0000 
   6  24   5      6.2105      1.2777      5.0386      0.0000 
   7  24   5     14.3660      1.7741    -14.9291      0.0000 
   8  24   5     27.4691      1.4978    -26.8534      0.0000 
   9  24   5     22.6859      1.8233     20.4954      0.0000 
  -9  25   5      5.1846      4.3102      3.6350      0.0000 
  -8  25   5     23.5948      1.3996    -21.9687      0.0000 
  -7  25   5     18.4375      1.1750     17.6523      0.0000 
  -6  25   5      9.6459      1.4622     10.0206      0.0000 
  -5  25   5      6.9080      1.3842     -6.7925      0.0000 
  -4  25   5      6.6486      2.0628     -7.3747      0.0000 
  -3  25   5      2.8541      2.1744      0.1818      0.0000 
  -2  25   5      3.7422      1.6883     -2.6699      0.0000 
  -1  25   5      9.8558      0.9199     10.1362      0.0000 
   0  25   5     24.1039      1.0288    -24.9942      0.0000 
   1  25   5     11.7212      1.0464    -10.4601      0.0000 
   2  25   5     54.0142      1.2565    -54.6294      0.0000 
   3  25   5     14.3667      0.8973     13.9308      0.0000 
   4  25   5     43.8037      1.1375     43.2299      0.0000 
   5  25   5     24.6100      1.4169    -24.0925      0.0000 
   6  25   5      0.4950      1.7202      2.2844      0.0000 
   7  25   5      8.6820      1.2148      9.9486      0.0000 
   8  25   5     12.0612      1.4341     12.7760      0.0000 
   9  25   5      9.2642      3.4496      8.7475      0.0000 
  -9  26   5     35.2523      1.8414     33.7216      0.0000 
  -8  26   5      9.4841      1.4399      9.6809      0.0000 
  -7  26   5      9.3296      1.3014     -8.2293      0.0000 
  -6  26   5      3.6641      2.1575      2.4104      0.0000 
  -5  26   5      0.0000      3.1544      0.1135      0.0000 
  -4  26   5     11.7050      1.2182     10.9331      0.0000 
  -3  26   5      9.6906      0.9679      9.3490      0.0000 
  -2  26   5      0.0000      2.6772      2.4161      0.0000 
  -1  26   5      4.6372      1.1581     -4.9705      0.0000 
   0  26   5      0.7313      1.9849      0.6154      0.0000 
   1  26   5     39.5464      1.1302     39.4230      0.0000 
   2  26   5      9.3475      1.0846      7.0130      0.0000 
   3  26   5     19.9917      0.9127    -21.4073      0.0000 
   4  26   5      4.4359      1.5437      4.1645      0.0000 
   5  26   5      5.3118      2.3088     -0.6678      0.0000 
   6  26   5      3.1657      2.0943     -1.9717      0.0000 
   7  26   5     12.4148      1.3099     12.3366      0.0000 
   8  26   5      0.0000      5.2767      0.1931      0.0000 
  -9  27   5     17.7020      1.7516     15.9752      0.0000 
  -8  27   5     23.0079      1.4454     22.1335      0.0000 
  -7  27   5      2.9340      1.6269      2.7716      0.0000 
  -6  27   5     27.9168      1.4069     28.5961      0.0000 
  -5  27   5      9.2186      1.3543     -6.4208      0.0000 
  -4  27   5     20.0738      1.5894    -20.6350      0.0000 
  -3  27   5      0.0000      3.4473     -0.7862      0.0000 
  -2  27   5      8.4371      1.1067      8.0112      0.0000 
  -1  27   5      0.7183      1.8294     -0.1498      0.0000 
   0  27   5     27.3321      1.0283    -26.8591      0.0000 
   1  27   5     25.7845      0.9613    -26.0809      0.0000 
   2  27   5      8.1009      2.2927      6.0432      0.0000 
   3  27   5     24.3710      1.0895     26.4518      0.0000 
   4  27   5     15.7658      0.9763    -15.3647      0.0000 
   5  27   5     20.2441      1.1759     21.9056      0.0000 
   6  27   5     17.9066      1.7500    -17.7634      0.0000 
   7  27   5     10.7872      2.3407    -11.7647      0.0000 
   8  27   5     14.9730      1.7433     14.4648      0.0000 
  -9  28   5     22.1050      2.4024    -22.4461      0.0000 
  -8  28   5      6.6854      1.6144     -4.9737      0.0000 
  -7  28   5      4.2411      1.4305     -3.3299      0.0000 
  -6  28   5     32.1725      1.2514    -32.4007      0.0000 
  -5  28   5     32.7429      1.3471     32.4549      0.0000 
  -4  28   5     18.4932      1.2458    -19.5380      0.0000 
  -3  28   5     11.2540      1.0553     10.6895      0.0000 
  -2  28   5     11.7430      1.0950    -10.8601      0.0000 
  -1  28   5      8.0602      1.3282     -8.9315      0.0000 
   0  28   5     10.3207      1.0895      9.4967      0.0000 
   1  28   5     32.3787      1.0133    -33.9991      0.0000 
   2  28   5     68.4558      1.4027     69.1581      0.0000 
   3  28   5     17.6070      1.0885     16.8364      0.0000 
   4  28   5      6.7032      1.0559     -6.8949      0.0000 
   5  28   5      9.1391      2.4115    -10.2214      0.0000 
   6  28   5     10.3417      1.6772      7.8139      0.0000 
   7  28   5      7.5830      2.5104      8.9674      0.0000 
   8  28   5     11.4161      2.0453    -10.3587      0.0000 
  -9  29   5     12.2806      1.7638     11.4496      0.0000 
  -8  29   5     10.9948      1.7778    -12.4290      0.0000 
  -7  29   5     15.4235      1.6137    -15.4381      0.0000 
  -6  29   5     38.8078      1.3069    -38.1404      0.0000 
  -5  29   5      8.9854      1.9861      6.4323      0.0000 
  -4  29   5      5.8817      1.8774     -1.7908      0.0000 
  -3  29   5     22.7452      1.1574    -23.1488      0.0000 
  -2  29   5     22.1070      1.1444     21.7442      0.0000 
  -1  29   5      5.2857      1.6613     -6.1935      0.0000 
   0  29   5     27.8614      1.1153    -28.0790      0.0000 
   1  29   5      6.1643      1.5401      6.6904      0.0000 
   2  29   5     45.3044      1.2998    -43.4390      0.0000 
   3  29   5      2.4510      1.9939     -2.1685      0.0000 
   4  29   5     14.9867      1.7136    -14.5400      0.0000 
   5  29   5      8.3498      2.1331      8.5850      0.0000 
   6  29   5     10.3172      1.4460      8.9573      0.0000 
   7  29   5      7.9151      1.3387      7.2940      0.0000 
   8  29   5      4.5623      3.4647      4.8541      0.0000 
  -8  30   5     16.6349      1.8261    -17.5453      0.0000 
  -7  30   5      3.7742      1.8033      2.8283      0.0000 
  -6  30   5      8.8936      1.3753     -9.8726      0.0000 
  -5  30   5      8.2856      1.3273     -8.1498      0.0000 
  -4  30   5     42.6570      1.4137    -47.2230      0.0000 
  -3  30   5      7.4477      2.2941     -8.3484      0.0000 
  -2  30   5     27.7962      1.1852     27.7343      0.0000 
  -1  30   5      3.7504      2.0711      2.8894      0.0000 
   0  30   5     10.5674      1.6137     -9.8747      0.0000 
   1  30   5     11.2443      1.0800     10.5337      0.0000 
   2  30   5     50.3171      1.3245     49.9084      0.0000 
   3  30   5     10.6507      1.1946      9.3147      0.0000 
   4  30   5     20.8721      1.0659     21.7928      0.0000 
   5  30   5      0.0000      3.3212     -0.4011      0.0000 
   6  30   5     18.5625      1.2908     19.2601      0.0000 
   7  30   5      8.8587      2.3073      7.6635      0.0000 
   8  30   5     17.3677      1.5790    -15.4857      0.0000 
  -8  31   5      5.2419      2.4613      4.3600      0.0000 
  -7  31   5     12.1346      1.5414    -11.8464      0.0000 
  -6  31   5      4.9121      2.1605      5.4155      0.0000 
  -5  31   5      9.9836      1.3077      9.4239      0.0000 
  -4  31   5      4.4230      2.5271      4.3925      0.0000 
  -3  31   5      5.5882      1.6341     -2.5510      0.0000 
  -2  31   5      3.7954      2.7130     -1.6333      0.0000 
  -1  31   5     14.8058      0.9242     14.8819      0.0000 
   0  31   5     14.6339      1.5818     14.0131      0.0000 
   1  31   5      4.6543      1.3923     -4.8258      0.0000 
   2  31   5     50.3356      1.3440     50.0334      0.0000 
   3  31   5     27.5079      1.4522    -27.9738      0.0000 
   4  31   5     12.4970      1.1924     12.9126      0.0000 
   5  31   5     11.0181      2.3908    -11.3307      0.0000 
   6  31   5     21.0411      1.4899    -21.7890      0.0000 
   7  31   5      3.6290      1.9792      1.4554      0.0000 
  -8  32   5      0.0000      3.8149      0.7641      0.0000 
  -7  32   5      4.7926      2.0234     -4.7181      0.0000 
  -6  32   5     14.1486      1.3950     13.6808      0.0000 
  -5  32   5      0.0000      3.2481      0.1900      0.0000 
  -4  32   5      6.4140      2.5261     -3.9956      0.0000 
  -3  32   5     33.5362      1.5167     32.7275      0.0000 
  -2  32   5     10.6286      1.2576    -11.5834      0.0000 
  -1  32   5      8.7834      1.2470      9.4983      0.0000 
   0  32   5      9.7856      1.1823     -9.8899      0.0000 
   1  32   5     11.8766      1.1518     11.6407      0.0000 
   2  32   5     46.9432      1.7049     45.4887      0.0000 
   3  32   5      6.6653      1.3855      6.0400      0.0000 
   4  32   5     24.0679      1.2612     24.2661      0.0000 
   5  32   5      8.8101      1.5072     -9.6690      0.0000 
   6  32   5      2.7944      2.6174     -3.6508      0.0000 
   7  32   5      0.0000      3.5170      1.0374      0.0000 
  -8  33   5      0.0000      3.4581      3.9928      0.0000 
  -7  33   5      5.4240      3.7604     -1.5372      0.0000 
  -6  33   5      5.2857      1.8068      0.5039      0.0000 
  -5  33   5     17.1182      1.3874     18.7849      0.0000 
  -4  33   5     10.2352      1.3646     11.4860      0.0000 
  -3  33   5     13.1277      2.3355     14.9802      0.0000 
  -2  33   5      7.1118      1.3196      7.8642      0.0000 
  -1  33   5     20.3689      1.1672     19.8639      0.0000 
   0  33   5     25.8188      1.2169     26.3667      0.0000 
   1  33   5     35.5016      1.2476    -34.6178      0.0000 
   2  33   5     11.0734      1.4973     -7.1595      0.0000 
   3  33   5      3.8405      1.7125     -3.3311      0.0000 
   4  33   5     25.9917      1.2617    -28.3306      0.0000 
   5  33   5      0.2502      3.0764     -1.8149      0.0000 
   6  33   5      5.1435      3.2865      4.1419      0.0000 
   7  33   5      7.0969      1.7874     -5.1284      0.0000 
  -7  34   5      0.0000      3.2561      1.8082      0.0000 
  -6  34   5      9.6312      1.4895      8.5813      0.0000 
  -5  34   5     14.0087      1.4653    -14.3652      0.0000 
  -4  34   5      3.6061      2.8863     -0.3633      0.0000 
  -3  34   5      6.0768      1.7261      5.8500      0.0000 
  -2  34   5      1.5373      2.2334     -2.3836      0.0000 
  -1  34   5     11.8657      1.9025     10.2777      0.0000 
   0  34   5     28.2692      1.2126     28.7216      0.0000 
   1  34   5     33.2415      1.2505    -32.5114      0.0000 
   2  34   5     45.8725      1.7892    -47.2518      0.0000 
   3  34   5     29.1064      1.2597     31.8637      0.0000 
   4  34   5      3.9785      2.1789      1.5955      0.0000 
   5  34   5     32.8113      1.7949    -34.9114      0.0000 
   6  34   5      3.3550      1.8711     -2.0771      0.0000 
   7  34   5      4.8604      1.9217     -2.3890      0.0000 
  -7  35   5      6.4341      1.3436      5.6550      0.0000 
  -6  35   5      6.7291      2.5154      8.0850      0.0000 
  -5  35   5      9.4697      1.4579     -8.0022      0.0000 
  -4  35   5     12.3903      1.5853     10.8413      0.0000 
  -3  35   5      6.2971      1.6219      8.2379      0.0000 
  -2  35   5      0.0000      3.0992     -2.8267      0.0000 
  -1  35   5      5.5995      1.2355     -5.4406      0.0000 
   0  35   5      1.1625      2.0366     -0.5737      0.0000 
   1  35   5     24.9243      1.2230    -24.1577      0.0000 
   2  35   5      7.0679      1.9958      4.7118      0.0000 
   3  35   5     12.2920      1.2485    -12.1890      0.0000 
   4  35   5      4.9773      2.7581      5.2595      0.0000 
   5  35   5     23.2051      1.5323    -23.9640      0.0000 
   6  35   5     12.3447      2.0043    -11.0335      0.0000 
  -7  36   5      0.0000      3.7245      4.4464      0.0000 
  -6  36   5      3.7252      2.7662      1.6600      0.0000 
  -5  36   5      9.1847      1.8348     -8.4069      0.0000 
  -4  36   5     19.5129      1.6187     19.2412      0.0000 
  -3  36   5     14.3785      1.5741     13.8953      0.0000 
  -2  36   5      9.7072      1.3383     -9.5553      0.0000 
  -1  36   5     16.8132      1.3963    -17.1502      0.0000 
   0  36   5     21.0469      1.3728    -21.5445      0.0000 
   1  36   5      4.2587      1.9672      1.6833      0.0000 
   2  36   5      2.9069      2.3604      0.2205      0.0000 
   3  36   5     19.2619      1.2663     21.4248      0.0000 
   4  36   5     34.5807      1.5780    -35.4998      0.0000 
   5  36   5      5.2252      2.9676     -3.0270      0.0000 
   6  36   5      6.6304      1.6876     -3.2089      0.0000 
  -6  37   5      0.0000      3.8794     -2.9109      0.0000 
  -5  37   5      8.0864      1.5537      6.2319      0.0000 
  -4  37   5     15.8671      1.6399    -16.1610      0.0000 
  -3  37   5     12.7388      1.6544     14.0725      0.0000 
  -2  37   5      7.8795      1.5458      5.0301      0.0000 
  -1  37   5      6.6606      1.2086      5.2652      0.0000 
   0  37   5     21.6645      1.2442    -20.5017      0.0000 
   1  37   5     14.6974      1.8649    -14.7195      0.0000 
   2  37   5     19.3907      1.4510    -20.2292      0.0000 
   3  37   5     15.1970      1.2744     16.1056      0.0000 
   4  37   5     10.2613      1.5788      9.4730      0.0000 
   5  37   5      9.9549      1.5487      9.5263      0.0000 
   6  37   5      5.4773      1.9446      3.2442      0.0000 
  -6  38   5      6.7750      1.5599      6.2919      0.0000 
  -5  38   5     12.8915      2.0148     11.2083      0.0000 
  -4  38   5     31.2564      2.0630     31.7550      0.0000 
  -3  38   5     33.7043      1.6667    -35.8157      0.0000 
  -2  38   5     35.7700      1.5089     36.0407      0.0000 
  -1  38   5     20.2166      1.2192     19.6829      0.0000 
   0  38   5      3.4231      2.4940      5.2305      0.0000 
   1  38   5      5.1348      3.4695     -0.8718      0.0000 
   2  38   5     12.8108      1.4570     12.8577      0.0000 
   3  38   5      4.5927      2.4891      0.6715      0.0000 
   4  38   5     17.4353      1.8727    -16.6317      0.0000 
   5  38   5      6.8304      1.9290      9.3846      0.0000 
  -6  39   5     28.0512      1.4479     29.0717      0.0000 
  -5  39   5     10.9228      1.5671    -11.0858      0.0000 
  -4  39   5     19.9880      2.5843    -21.4877      0.0000 
  -3  39   5     12.7271      1.4785    -14.1389      0.0000 
  -2  39   5     10.8330      2.9658    -10.2418      0.0000 
  -1  39   5      8.8257      1.2266     -8.5491      0.0000 
   0  39   5     15.4743      1.2610    -15.1853      0.0000 
   1  39   5      3.5314      2.4181     -2.7968      0.0000 
   2  39   5      3.1023      2.5282     -0.8911      0.0000 
   3  39   5      6.2969      1.3470      4.2322      0.0000 
   4  39   5      6.1617      1.7188      5.8224      0.0000 
   5  39   5     13.3212      1.5916    -12.4371      0.0000 
  -5  40   5     11.7187      3.0508     10.5688      0.0000 
  -4  40   5      0.0000      3.7830     -3.6738      0.0000 
  -3  40   5      5.0947      2.3087     -2.9156      0.0000 
  -2  40   5      8.4783      1.5778      4.3672      0.0000 
  -1  40   5     23.1246      1.4397    -24.3405      0.0000 
   0  40   5     21.4727      1.3066    -21.5451      0.0000 
   1  40   5      0.0000      4.1399     -0.7422      0.0000 
   2  40   5     11.8523      1.5432    -12.9167      0.0000 
   3  40   5     19.2263      1.5694    -19.4904      0.0000 
   4  40   5      8.6385      1.7368     -5.4101      0.0000 
  -5  41   5      4.9204      1.9780     -2.1515      0.0000 
  -4  41   5      8.0761      1.8643     -7.5972      0.0000 
  -3  41   5     10.5781      1.5629     11.6944      0.0000 
  -2  41   5      0.0000      3.6313     -1.9135      0.0000 
  -1  41   5     14.2817      1.4668    -13.9464      0.0000 
   0  41   5      5.0786      1.7686      3.6864      0.0000 
   1  41   5      0.0000      3.1470     -2.3641      0.0000 
   2  41   5     11.4444      1.5697    -10.3636      0.0000 
   3  41   5      4.0889      3.0827     -0.2139      0.0000 
   4  41   5     18.0999      1.6414     20.2765      0.0000 
  -4  42   5      7.5099      1.6633     -6.3521      0.0000 
  -3  42   5      5.1680      2.7338     -3.7467      0.0000 
  -2  42   5     10.1135      1.5314     10.3428      0.0000 
  -1  42   5      6.6930      1.8464     -6.8050      0.0000 
   0  42   5      0.0000      3.6285     -1.6686      0.0000 
   1  42   5      7.4432      1.8063      6.8600      0.0000 
   2  42   5      5.7176      1.7283      4.2814      0.0000 
   3  42   5      1.5816      2.5424      2.1886      0.0000 
  -3  43   5      3.2836      2.8416      1.0610      0.0000 
  -2  43   5      4.1908      2.0109      6.6535      0.0000 
  -1  43   5      0.0000      3.6345     -1.8282      0.0000 
   0  43   5      5.0018      1.6855     -5.7822      0.0000 
   1  43   5      4.7151      2.1549      5.5541      0.0000 
   2  43   5     17.1329      1.6080     17.5067      0.0000 
  -2  44   5     11.8921      1.8289    -10.2009      0.0000 
  -1  44   5      6.0867      1.8163     -3.5134      0.0000 
   0  44   5     21.1022      1.8159     22.4526      0.0000 
   1  44   5      4.2291      2.3691     -1.9639      0.0000 
   2  44   5      7.0000      1.5213      6.8515      0.0000 
   0  45   5     10.4536      1.9268     11.8149      0.0000 
 -10   0   6     10.0591      5.1117    -14.1236      0.0000 
  -8   0   6     31.3588      1.3561    -31.5126      0.0000 
  -6   0   6     35.0761      1.7632     31.0765      0.0000 
  -4   0   6    265.3804      7.0907   -260.2395      0.0000 
  -2   0   6    130.5174      2.6166    133.3359      0.0000 
   0   0   6     76.9058      1.9965     78.4276      0.0000 
   2   0   6     82.8271      2.0533     84.0847      0.0000 
   4   0   6     41.2067      1.8583     40.7609      0.0000 
   6   0   6     13.0616      1.2721     14.5110      0.0000 
   8   0   6     49.1309      2.8551    -51.2254      0.0000 
  10   0   6      6.2135      3.6930     -4.4707      0.0000 
 -11   1   6      4.8163      3.9759      2.8439      0.0000 
 -10   1   6     28.9539      1.4670     31.0562      0.0000 
  -9   1   6     11.2166      2.1846     11.6522      0.0000 
  -8   1   6     39.5203      1.0889     39.2319      0.0000 
  -7   1   6      3.8816      1.1204     -2.9230      0.0000 
  -6   1   6      8.2414      0.8584     -8.0113      0.0000 
  -5   1   6      9.0555      1.3859      9.1389      0.0000 
  -4   1   6      7.8411      1.5625      1.1010      0.0000 
  -3   1   6     11.4615      0.5106     11.1600      0.0000 
  -2   1   6     40.2716      0.8497     42.1114      0.0000 
  -1   1   6      8.9631      0.4869     -9.0543      0.0000 
   0   1   6     42.4998      0.7957     44.2370      0.0000 
   1   1   6      7.3425      0.8072     -8.4297      0.0000 
   2   1   6     67.0122      1.2246     68.8786      0.0000 
   3   1   6     31.1749      1.4701    -30.7992      0.0000 
   4   1   6      9.1440      0.9009    -10.3943      0.0000 
   5   1   6     20.9191      0.8422    -20.8012      0.0000 
   6   1   6      5.7064      1.0024     -5.3206      0.0000 
   7   1   6      7.1505      0.9839      8.4131      0.0000 
   8   1   6      5.6841      1.9380      3.5835      0.0000 
   9   1   6      6.9251      2.5304     -6.0303      0.0000 
  10   1   6     13.4099      2.2895    -12.3613      0.0000 
 -11   2   6      0.6001      2.3891     -1.7637      0.0000 
 -10   2   6      8.2740      1.4171     -8.3213      0.0000 
  -9   2   6     16.9196      1.2047     19.1118      0.0000 
  -8   2   6     15.2137      0.9457    -15.1850      0.0000 
  -7   2   6      1.3212      1.9570     -3.1280      0.0000 
  -6   2   6      0.8363      1.8360      2.5318      0.0000 
  -5   2   6      7.7629      0.6965      7.1832      0.0000 
  -4   2   6     15.1881      0.5392     15.0840      0.0000 
  -3   2   6      5.5903      0.4952      5.0174      0.0000 
  -2   2   6     22.1480      0.6421     23.3017      0.0000 
  -1   2   6     28.2466      0.6506     27.8808      0.0000 
   0   2   6     30.9228      0.7348     32.8907      0.0000 
   1   2   6     79.8783      1.3956     81.7241      0.0000 
   2   2   6    118.1576      2.2537    122.0781      0.0000 
   3   2   6     43.1285      1.0698     42.7799      0.0000 
   4   2   6     99.5803      2.7084     97.6134      0.0000 
   5   2   6      0.0000      2.3434      1.7088      0.0000 
   6   2   6      0.0000      2.4228      1.7779      0.0000 
   7   2   6      3.3215      1.0732      4.2065      0.0000 
   8   2   6     11.6912      1.1982    -12.6546      0.0000 
   9   2   6      8.1235      2.3690     -7.2844      0.0000 
  10   2   6      7.8634      3.5959      6.5834      0.0000 
 -11   3   6     10.8557      1.6572     10.7851      0.0000 
 -10   3   6      6.0706      1.5996      5.5474      0.0000 
  -9   3   6     20.5605      1.1791     22.2223      0.0000 
  -8   3   6     13.8120      0.9294     15.8103      0.0000 
  -7   3   6     10.7156      0.8891    -10.9568      0.0000 
  -6   3   6      2.8189      1.9974      3.0894      0.0000 
  -5   3   6     11.9878      0.7216     12.2764      0.0000 
  -4   3   6     63.0590      1.4797     62.8504      0.0000 
  -3   3   6     18.2300      0.5385    -17.3581      0.0000 
  -2   3   6     32.2881      0.7057    -33.6776      0.0000 
  -1   3   6     37.7794      0.7449    -38.3347      0.0000 
   0   3   6     31.2992      0.7366    -32.4933      0.0000 
   1   3   6     52.6246      0.9816    -53.6733      0.0000 
   2   3   6      3.3639      1.4702     -1.3264      0.0000 
   3   3   6     26.8998      0.9553    -26.5455      0.0000 
   4   3   6     20.7173      0.7943     20.5845      0.0000 
   5   3   6     31.2909      1.1458     30.1850      0.0000 
   6   3   6      2.6980      0.9934     -2.2236      0.0000 
   7   3   6     19.5092      1.0487    -21.0393      0.0000 
   8   3   6      7.8543      1.3356      8.2135      0.0000 
   9   3   6      5.7023      3.2764     -6.5824      0.0000 
  10   3   6      5.7908      2.7329      4.3887      0.0000 
 -11   4   6      2.4122      2.7978     -4.0768      0.0000 
 -10   4   6      0.0000      3.2305      2.0664      0.0000 
  -9   4   6     22.5463      1.7641    -23.3643      0.0000 
  -8   4   6      4.3857      1.1119      4.7819      0.0000 
  -7   4   6      6.3396      0.9834      7.5901      0.0000 
  -6   4   6      6.8907      0.8889     -6.2431      0.0000 
  -5   4   6      7.4754      0.6864     -7.8445      0.0000 
  -4   4   6      0.0000      2.2267      0.1768      0.0000 
  -3   4   6      3.5595      0.8332      4.1945      0.0000 
  -2   4   6     19.0096      0.5735    -18.2331      0.0000 
  -1   4   6     47.4580      0.8743    -47.1066      0.0000 
   0   4   6     41.1284      0.9139    -42.6144      0.0000 
   1   4   6     65.9585      1.2089    -68.8920      0.0000 
   2   4   6     35.6396      0.9999    -37.2565      0.0000 
   3   4   6      6.1668      0.9311     -6.4217      0.0000 
   4   4   6     10.7979      0.9578    -11.5015      0.0000 
   5   4   6     53.5140      1.9766    -52.4881      0.0000 
   6   4   6      1.7240      1.3121      2.2771      0.0000 
   7   4   6      9.4961      0.9373     10.4103      0.0000 
   8   4   6      3.6833      3.0326     -4.8840      0.0000 
   9   4   6     10.6482      4.7507    -11.2555      0.0000 
  10   4   6      4.5692      3.0384     -3.7451      0.0000 
 -11   5   6     20.7153      4.1914     21.2984      0.0000 
 -10   5   6      0.5059      2.5347      3.6093      0.0000 
  -9   5   6      0.0000      3.3416     -0.8899      0.0000 
  -8   5   6     17.7595      1.0692     17.7250      0.0000 
  -7   5   6     15.7642      1.0171     16.2672      0.0000 
  -6   5   6      0.0000      3.3417      3.4774      0.0000 
  -5   5   6     14.8378      0.6645     14.4143      0.0000 
  -4   5   6     11.4293      0.5364     11.1770      0.0000 
  -3   5   6      6.6856      0.5659     -6.9805      0.0000 
  -2   5   6     10.9277      0.5217     10.7187      0.0000 
  -1   5   6     13.9011      0.5450     15.0807      0.0000 
   0   5   6     23.9431      0.6925     24.0702      0.0000 
   1   5   6     37.2364      0.9122    -38.7803      0.0000 
   2   5   6     37.5423      1.0143    -38.8417      0.0000 
   3   5   6     64.1574      1.3406    -62.6710      0.0000 
   4   5   6     58.8593      1.9002    -55.9864      0.0000 
   5   5   6     20.6257      0.8721     20.7965      0.0000 
   6   5   6     24.3961      1.1615    -23.2604      0.0000 
   7   5   6      8.6593      1.0184      8.9611      0.0000 
   8   5   6      8.1300      2.0309    -10.9072      0.0000 
   9   5   6     24.6168      2.0803     23.7434      0.0000 
  10   5   6      4.1096      2.1440      3.7467      0.0000 
 -11   6   6      8.6735      3.6191     -5.7938      0.0000 
 -10   6   6      0.0000      3.4062      0.5428      0.0000 
  -9   6   6     12.0460      1.3287    -12.0423      0.0000 
  -8   6   6      0.0000      3.8291     -0.7131      0.0000 
  -7   6   6     20.3474      1.0489     20.5264      0.0000 
  -6   6   6      4.0180      0.9433     -3.3061      0.0000 
  -5   6   6     32.8451      0.9022     32.6941      0.0000 
  -4   6   6     27.0805      0.6631    -25.4383      0.0000 
  -3   6   6     43.2181      0.9669     43.7302      0.0000 
  -2   6   6     47.3073      0.8985    -47.0433      0.0000 
  -1   6   6     58.0946      1.0848    -57.1479      0.0000 
   0   6   6     51.2045      0.9901    -52.1676      0.0000 
   1   6   6     12.8199      0.7914     12.4614      0.0000 
   2   6   6      8.7256      1.0430      6.6687      0.0000 
   3   6   6     18.4267      0.7799     18.3670      0.0000 
   4   6   6     44.8563      1.2716    -45.0584      0.0000 
   5   6   6      2.9498      1.2451     -1.9499      0.0000 
   6   6   6      2.5596      2.3869     -1.7207      0.0000 
   7   6   6     15.9323      1.1168     17.1368      0.0000 
   8   6   6      9.6235      1.1845     11.2623      0.0000 
   9   6   6     15.7711      1.6195    -15.7127      0.0000 
  10   6   6      8.8138      2.2293     -9.7859      0.0000 
 -11   7   6     23.6745      2.0901    -22.7244      0.0000 
 -10   7   6     10.8376      2.0973      9.4867      0.0000 
  -9   7   6     33.8626      1.3193     35.5078      0.0000 
  -8   7   6      2.5643      2.2968     -1.2479      0.0000 
  -7   7   6     14.1495      0.9889    -15.5256      0.0000 
  -6   7   6      7.4809      0.7800      7.7164      0.0000 
  -5   7   6      2.7299      1.5415      1.6281      0.0000 
  -4   7   6      8.0169      0.5669     -8.1500      0.0000 
  -3   7   6      9.8392      0.6474      9.5360      0.0000 
  -2   7   6     18.3952      0.6358    -18.4568      0.0000 
  -1   7   6     16.0532      0.6815    -15.7407      0.0000 
   0   7   6     35.1835      0.9312    -36.5554      0.0000 
   1   7   6      2.0955      2.1906      4.1817      0.0000 
   2   7   6     16.6916      1.0813     16.0870      0.0000 
   3   7   6      5.0448      0.7244      4.0610      0.0000 
   4   7   6     44.4494      1.7672     43.7335      0.0000 
   5   7   6     20.5042      1.9983    -21.4980      0.0000 
   6   7   6      4.7284      1.6632     -2.2805      0.0000 
   7   7   6     14.5741      1.0301     14.8623      0.0000 
   8   7   6      2.3222      2.6329      3.1738      0.0000 
   9   7   6      7.0644      3.4840      3.2563      0.0000 
  10   7   6      5.4087      3.0206     -8.5336      0.0000 
 -11   8   6      8.1710      2.1161     -5.8934      0.0000 
 -10   8   6     31.5986      1.5887     29.8399      0.0000 
  -9   8   6     15.6418      1.2470     16.7540      0.0000 
  -8   8   6     21.7486      1.0843    -24.0138      0.0000 
  -7   8   6      2.1372      1.8666     -1.4784      0.0000 
  -6   8   6     23.1301      1.0246     25.3429      0.0000 
  -5   8   6     25.7495      0.7917    -25.5863      0.0000 
  -4   8   6      6.2205      0.5599      7.3685      0.0000 
  -3   8   6     10.9962      0.6797     -9.9986      0.0000 
  -2   8   6     50.3686      1.1982     50.1500      0.0000 
  -1   8   6     35.8047      0.8077     34.7274      0.0000 
   0   8   6     19.9782      0.8393    -19.5647      0.0000 
   1   8   6     29.8799      1.0200    -30.1002      0.0000 
   2   8   6     38.3417      1.4233     37.9762      0.0000 
   3   8   6     41.1424      1.1637     39.6003      0.0000 
   4   8   6      3.2326      1.3762      3.0443      0.0000 
   5   8   6     21.6476      2.3587    -22.2747      0.0000 
   6   8   6     15.9141      2.8144     14.4271      0.0000 
   7   8   6      7.8471      1.0431      8.5273      0.0000 
   8   8   6     16.4160      1.2695    -16.4427      0.0000 
   9   8   6     24.2406      1.6489     21.9579      0.0000 
  10   8   6      7.7193      2.1815      9.9165      0.0000 
 -11   9   6      5.6506      2.2355     -3.8508      0.0000 
 -10   9   6     25.2769      4.3701     24.2298      0.0000 
  -9   9   6     22.7383      1.2790     22.5537      0.0000 
  -8   9   6     21.4253      1.1502    -24.5259      0.0000 
  -7   9   6      0.0000      3.2725     -2.9809      0.0000 
  -6   9   6     35.8813      1.1600     38.0060      0.0000 
  -5   9   6     53.0624      1.0899    -54.2020      0.0000 
  -4   9   6     20.2236      0.7282    -18.4610      0.0000 
  -3   9   6    100.1931      2.1606     98.1531      0.0000 
  -2   9   6    130.2160      2.6986   -128.8701      0.0000 
  -1   9   6    118.1841      2.0064   -118.4378      0.0000 
   0   9   6     10.3617      0.9624    -10.5837      0.0000 
   1   9   6     42.2903      1.1376     40.6945      0.0000 
   2   9   6     11.3956      0.7744    -10.8485      0.0000 
   3   9   6     14.9709      1.0125     14.9171      0.0000 
   4   9   6     20.5755      1.3044     22.4313      0.0000 
   5   9   6     42.0609      2.8757    -43.9753      0.0000 
   6   9   6     45.4062      1.4516     47.8451      0.0000 
   7   9   6      2.3399      2.9375      5.0459      0.0000 
   8   9   6     18.4250      1.2683     16.9644      0.0000 
   9   9   6     29.5448      1.6696    -26.9436      0.0000 
  10   9   6     14.1901      2.2786    -13.2049      0.0000 
 -11  10   6     25.3260      2.2287     24.0493      0.0000 
 -10  10   6     30.4379      1.6331    -25.9013      0.0000 
  -9  10   6     17.4007      1.2873    -17.3388      0.0000 
  -8  10   6      1.0798      2.4262      2.4340      0.0000 
  -7  10   6      0.0000      2.9230     -4.4713      0.0000 
  -6  10   6     14.1464      0.8143    -14.1063      0.0000 
  -5  10   6     20.1804      0.8206    -19.4658      0.0000 
  -4  10   6     19.3008      0.6998     19.6086      0.0000 
  -3  10   6      5.5562      0.8919      6.0450      0.0000 
  -2  10   6     23.7384      0.9738    -24.0607      0.0000 
  -1  10   6     33.7935      0.8414    -32.8632      0.0000 
   0  10   6     11.7378      1.0125    -14.4691      0.0000 
   1  10   6     29.0447      0.9499     28.9565      0.0000 
   2  10   6     42.5967      1.8881    -42.6479      0.0000 
   3  10   6      7.3270      1.3570      8.0212      0.0000 
   4  10   6     18.7551      1.2479     16.1839      0.0000 
   5  10   6     11.0487      0.7987     11.8961      0.0000 
   6  10   6     34.4259      1.2377    -34.9833      0.0000 
   7  10   6      0.0000      3.9231     -0.7269      0.0000 
   8  10   6      6.8538      1.5315      6.9462      0.0000 
   9  10   6     16.8524      1.6297     17.5861      0.0000 
  10  10   6      7.8433      3.3499     -5.7914      0.0000 
 -11  11   6      0.0000      3.8796      2.4539      0.0000 
 -10  11   6     40.6784      3.2136     36.8663      0.0000 
  -9  11   6     15.6519      1.5066     15.7414      0.0000 
  -8  11   6     16.5322      1.2082    -19.5102      0.0000 
  -7  11   6      4.6104      0.9705     -5.5993      0.0000 
  -6  11   6      6.1440      1.2219     -5.2964      0.0000 
  -5  11   6     52.8577      1.2417    -51.9721      0.0000 
  -4  11   6     10.6981      1.0954     10.9327      0.0000 
  -3  11   6      3.0845      1.0256      1.1932      0.0000 
  -2  11   6     71.1211      1.4675    -70.1330      0.0000 
  -1  11   6     33.4007      0.8556    -33.6809      0.0000 
   0  11   6     28.5338      0.9316     27.7432      0.0000 
   1  11   6     28.5464      1.1661     27.7652      0.0000 
   2  11   6      7.9994      1.1813     -9.6822      0.0000 
   3  11   6     27.3350      0.9131    -26.3324      0.0000 
   4  11   6     16.8276      0.8920     17.6520      0.0000 
   5  11   6      5.4897      1.0150     -4.1796      0.0000 
   6  11   6     11.7748      1.3979     10.9135      0.0000 
   7  11   6     12.8632      1.2220     12.1877      0.0000 
   8  11   6     20.8755      1.3052    -18.3571      0.0000 
   9  11   6     10.2157      3.0817      9.6751      0.0000 
  10  11   6      7.3382      5.3557      5.2511      0.0000 
 -11  12   6     11.8931      2.2282      9.9845      0.0000 
 -10  12   6     13.9855      1.8181    -12.2103      0.0000 
  -9  12   6      8.8593      2.5589     -9.5841      0.0000 
  -8  12   6      0.8415      1.6577     -3.0899      0.0000 
  -7  12   6      7.6638      0.8988      8.3507      0.0000 
  -6  12   6     60.3412      1.3967     60.6554      0.0000 
  -5  12   6     58.3344      1.3749    -58.9088      0.0000 
  -4  12   6     16.5544      0.7518    -17.2214      0.0000 
  -3  12   6     43.2798      1.1807    -40.6062      0.0000 
  -2  12   6     94.5654      1.8426     93.3272      0.0000 
  -1  12   6     45.7457      1.1417     45.1871      0.0000 
   0  12   6     16.1883      0.8798    -15.9432      0.0000 
   1  12   6      6.5258      1.8009      6.1552      0.0000 
   2  12   6     10.0407      1.1902     10.2001      0.0000 
   3  12   6      9.7735      1.0949     -8.6673      0.0000 
   4  12   6      2.0779      1.9126     -2.3032      0.0000 
   5  12   6      0.0000      2.7029      3.4281      0.0000 
   6  12   6     27.4187      1.2161     28.0488      0.0000 
   7  12   6      7.7481      1.2303     -6.3316      0.0000 
   8  12   6     29.4810      1.4273     29.7082      0.0000 
   9  12   6      3.9657      3.3694      6.3247      0.0000 
  10  12   6     17.5246      2.2478     17.1132      0.0000 
 -11  13   6     21.8246      3.1590    -20.4027      0.0000 
 -10  13   6     24.6688      1.6454    -22.1366      0.0000 
  -9  13   6     14.7913      1.8561    -15.0351      0.0000 
  -8  13   6      3.2598      2.4512     -2.9516      0.0000 
  -7  13   6     11.0092      1.0385    -11.9698      0.0000 
  -6  13   6      9.1924      0.9805     -8.3822      0.0000 
  -5  13   6      3.8989      1.1688     -0.1141      0.0000 
  -4  13   6      9.9570      0.9091     -9.5802      0.0000 
  -3  13   6     15.2555      0.7904    -15.5895      0.0000 
  -2  13   6     36.2739      0.9756     35.8281      0.0000 
  -1  13   6     52.0313      1.0759     50.3296      0.0000 
   0  13   6     15.6438      0.7985    -15.1848      0.0000 
   1  13   6      6.1796      1.3394      7.3016      0.0000 
   2  13   6     13.1430      1.1538    -12.8215      0.0000 
   3  13   6     15.3529      1.0968     15.8158      0.0000 
   4  13   6      6.9944      0.7195      6.5239      0.0000 
   5  13   6     11.9062      1.3339     11.1477      0.0000 
   6  13   6     29.4974      1.4709    -28.8240      0.0000 
   7  13   6      3.7509      1.6654      4.0646      0.0000 
   8  13   6     12.2958      1.3106    -11.3086      0.0000 
   9  13   6     15.7304      2.1643    -14.4006      0.0000 
  10  13   6      4.5515      2.2603      5.7892      0.0000 
 -11  14   6      4.7625      3.6340     -2.9289      0.0000 
 -10  14   6      7.2407      1.9317     -6.4048      0.0000 
  -9  14   6     16.1439      1.8551    -15.9897      0.0000 
  -8  14   6     15.6429      1.0577    -14.8859      0.0000 
  -7  14   6     30.3005      1.0256    -30.3062      0.0000 
  -6  14   6     23.2283      1.3904     22.1271      0.0000 
  -5  14   6      7.0479      0.9979      6.3965      0.0000 
  -4  14   6     14.5293      0.9014     14.1980      0.0000 
  -3  14   6     15.4053      0.8026    -15.9696      0.0000 
  -2  14   6      8.3154      1.7192      7.8741      0.0000 
  -1  14   6     62.9992      1.3299    -61.5971      0.0000 
   0  14   6      4.3888      0.7631      4.4035      0.0000 
   1  14   6     26.7642      1.0237    -28.0023      0.0000 
   2  14   6      0.0000      3.3946      1.9377      0.0000 
   3  14   6      2.3115      1.5902     -4.5869      0.0000 
   4  14   6      4.4650      1.3090     -3.7034      0.0000 
   5  14   6      1.2020      1.9553      1.2507      0.0000 
   6  14   6     40.1453      1.3164    -40.4879      0.0000 
   7  14   6      8.0800      1.3016     -8.4023      0.0000 
   8  14   6     18.5568      1.7379    -19.6469      0.0000 
   9  14   6     36.4471      1.7516     35.3239      0.0000 
  10  14   6      7.5367      3.4796      4.9782      0.0000 
 -11  15   6      8.3580      3.9845     -3.1500      0.0000 
 -10  15   6      0.0000      5.9171     -0.2635      0.0000 
  -9  15   6      8.8644      1.8972     -8.8777      0.0000 
  -8  15   6      3.3603      2.4653     -0.7258      0.0000 
  -7  15   6     69.5842      1.4645    -69.8980      0.0000 
  -6  15   6     99.1272      1.8209    101.5667      0.0000 
  -5  15   6     46.5837      1.1160     47.9893      0.0000 
  -4  15   6      6.9654      1.2835      7.0017      0.0000 
  -3  15   6     33.0096      0.9995     33.6033      0.0000 
  -2  15   6     85.5235      1.5789     82.5346      0.0000 
  -1  15   6     93.3975      1.7168     89.6158      0.0000 
   0  15   6     10.8186      0.9169     -9.7870      0.0000 
   1  15   6      7.4926      2.2364      7.4400      0.0000 
   2  15   6     15.3981      1.6083    -13.9108      0.0000 
   3  15   6      6.7211      0.9841     -5.6776      0.0000 
   4  15   6     31.0881      1.4399     29.0410      0.0000 
   5  15   6      9.8741      1.5349      8.0041      0.0000 
   6  15   6     38.5870      1.3183    -38.8959      0.0000 
   7  15   6     27.2416      1.4664    -27.6858      0.0000 
   8  15   6     32.8567      1.4087     34.2421      0.0000 
   9  15   6     41.0146      1.7882     41.4538      0.0000 
  10  15   6     16.5317      1.8144    -17.6008      0.0000 
 -10  16   6      4.1666      2.2399      3.8416      0.0000 
  -9  16   6      8.4792      4.9605      5.4152      0.0000 
  -8  16   6      7.2590      1.1186      7.7720      0.0000 
  -7  16   6     43.7520      1.1752     44.8713      0.0000 
  -6  16   6     35.6047      1.2067    -34.0535      0.0000 
  -5  16   6     14.2895      0.9376    -14.0991      0.0000 
  -4  16   6      1.9762      1.6607     -3.4349      0.0000 
  -3  16   6      3.8950      1.2070      3.2915      0.0000 
  -2  16   6     49.3168      1.1579     47.4774      0.0000 
  -1  16   6     44.3131      1.1666     42.2090      0.0000 
   0  16   6     39.3481      1.1361    -39.1594      0.0000 
   1  16   6     40.1503      1.1450    -37.5519      0.0000 
   2  16   6     59.6151      1.3371     57.0364      0.0000 
   3  16   6      7.7445      0.8485      8.3279      0.0000 
   4  16   6     33.1850      1.1583    -31.2349      0.0000 
   5  16   6     21.8881      1.3353    -21.7642      0.0000 
   6  16   6      4.4365      1.4625      2.4575      0.0000 
   7  16   6     10.0150      1.6761     11.4152      0.0000 
   8  16   6     10.2294      1.4158    -11.2565      0.0000 
   9  16   6     24.1042      1.7307     22.4492      0.0000 
 -10  17   6      6.8709      4.4804      5.2583      0.0000 
  -9  17   6     13.9336      1.8504    -14.5393      0.0000 
  -8  17   6      9.1807      1.1830     -8.9862      0.0000 
  -7  17   6     18.1454      0.9926     19.1394      0.0000 
  -6  17   6      2.9071      1.4761      3.0593      0.0000 
  -5  17   6      3.5117      1.7422     -3.5083      0.0000 
  -4  17   6     24.5891      0.9919     25.8914      0.0000 
  -3  17   6     31.0631      0.9048    -30.8554      0.0000 
  -2  17   6     12.5936      3.7317      5.6268      0.0000 
  -1  17   6     25.0944      1.0422     24.9874      0.0000 
   0  17   6      8.2847      1.1727     -8.1503      0.0000 
   1  17   6     16.0872      0.8770     15.8685      0.0000 
   2  17   6     17.5440      1.8720    -15.8667      0.0000 
   3  17   6     23.3894      0.9075     23.2274      0.0000 
   4  17   6     33.2197      1.2105     31.9896      0.0000 
   5  17   6     21.1628      1.3804     19.7395      0.0000 
   6  17   6      8.4077      1.4908     -8.1857      0.0000 
   7  17   6      9.3561      1.1274      9.0483      0.0000 
   8  17   6     32.1803      1.3218    -31.8110      0.0000 
   9  17   6     11.0978      2.0095      9.9078      0.0000 
 -10  18   6      8.3443      5.4612      2.7570      0.0000 
  -9  18   6      2.2680      2.0977     -0.1057      0.0000 
  -8  18   6      3.4715      1.5765      5.5057      0.0000 
  -7  18   6     10.9049      1.1851    -10.3987      0.0000 
  -6  18   6     16.8592      0.9453     17.7009      0.0000 
  -5  18   6     34.4908      1.0333    -33.5421      0.0000 
  -4  18   6     14.6888      1.1397    -15.5075      0.0000 
  -3  18   6     33.9203      0.9575     33.6825      0.0000 
  -2  18   6     99.5844      1.8027    -94.9454      0.0000 
  -1  18   6     20.3233      1.0420    -19.8508      0.0000 
   0  18   6     15.9739      1.2671     15.2700      0.0000 
   1  18   6      9.0436      0.9178      8.2596      0.0000 
   2  18   6     25.2417      1.0746    -25.1758      0.0000 
   3  18   6      8.3504      2.2034     -2.0249      0.0000 
   4  18   6      6.6796      1.4794     -5.9018      0.0000 
   5  18   6     13.4482      1.0301    -14.5876      0.0000 
   6  18   6     10.1346      1.6312    -13.5569      0.0000 
   7  18   6     10.9295      1.2038      9.3973      0.0000 
   8  18   6      3.5333      2.5531      2.2904      0.0000 
   9  18   6      7.2151      1.6596     -3.5496      0.0000 
 -10  19   6     17.8635      2.0359    -16.7987      0.0000 
  -9  19   6     10.4112      1.6045     12.5348      0.0000 
  -8  19   6     16.7254      1.2326    -17.1773      0.0000 
  -7  19   6      2.9776      2.4862      3.3381      0.0000 
  -6  19   6     10.0134      1.0569      8.8795      0.0000 
  -5  19   6     10.1726      0.9804      9.2480      0.0000 
  -4  19   6      8.0482      0.9846     -9.0744      0.0000 
  -3  19   6      7.6307      1.0353      7.0563      0.0000 
  -2  19   6     19.4874      1.0258    -14.6004      0.0000 
  -1  19   6      8.9549      1.2668      6.5377      0.0000 
   0  19   6     39.9969      1.2757     38.7779      0.0000 
   1  19   6     35.9569      1.0563    -35.8459      0.0000 
   2  19   6      4.8269      1.3166     -3.3124      0.0000 
   3  19   6     68.7783      1.4657    -68.6694      0.0000 
   4  19   6     15.3718      1.0035    -14.0468      0.0000 
   5  19   6     14.8989      1.2480     15.9655      0.0000 
   6  19   6      3.9588      2.3797      5.2873      0.0000 
   7  19   6      4.7772      2.1772      7.4209      0.0000 
   8  19   6      4.3769      1.8829     -3.9087      0.0000 
   9  19   6      1.6624      2.3248     -1.6672      0.0000 
 -10  20   6     34.3927      2.1190     28.7454      0.0000 
  -9  20   6      5.9311      2.8385     -4.9860      0.0000 
  -8  20   6      9.8376      1.3092     -9.7498      0.0000 
  -7  20   6     16.1819      1.1864     16.0125      0.0000 
  -6  20   6     48.0242      1.2084     47.6687      0.0000 
  -5  20   6      7.0057      1.4609      6.7084      0.0000 
  -4  20   6     14.7128      1.0189    -14.4437      0.0000 
  -3  20   6     42.1610      1.0405     41.1288      0.0000 
  -2  20   6      4.3939      1.3234     -5.3473      0.0000 
  -1  20   6     16.5231      1.0837    -13.7707      0.0000 
   0  20   6     19.1830      1.0798    -18.2871      0.0000 
   1  20   6      5.5692      1.1666      5.1409      0.0000 
   2  20   6     10.6943      1.0940    -10.5654      0.0000 
   3  20   6      8.1057      1.4372     -7.4337      0.0000 
   4  20   6     20.1433      1.0223    -19.0380      0.0000 
   5  20   6     25.1718      1.3810    -25.9151      0.0000 
   6  20   6      3.5187      1.7185      1.8106      0.0000 
   7  20   6     14.1756      1.1989    -12.6884      0.0000 
   8  20   6     25.2036      1.3167    -25.1237      0.0000 
   9  20   6      9.7753      1.8110      8.3929      0.0000 
 -10  21   6      6.0039      2.3562     -5.0425      0.0000 
  -9  21   6      0.0000      4.0956      3.4891      0.0000 
  -8  21   6      0.0000      4.1757     -0.7465      0.0000 
  -7  21   6      0.0000      3.2238      0.9802      0.0000 
  -6  21   6     33.1059      1.0899    -33.3967      0.0000 
  -5  21   6     61.2507      1.5602     61.5693      0.0000 
  -4  21   6     29.7812      1.0949     29.7644      0.0000 
  -3  21   6     22.0710      1.1061    -20.4811      0.0000 
  -2  21   6      9.1328      0.9053     -9.0071      0.0000 
  -1  21   6      7.5120      1.2007     -7.2661      0.0000 
   0  21   6     25.8878      1.4722     24.7036      0.0000 
   1  21   6     13.7408      1.0986    -16.0697      0.0000 
   2  21   6     12.5997      1.1184    -12.3578      0.0000 
   3  21   6     11.4930      0.9253     11.8441      0.0000 
   4  21   6     20.1065      1.4116    -20.2946      0.0000 
   5  21   6     14.9999      1.5860    -14.1905      0.0000 
   6  21   6     15.3054      1.1893    -14.1217      0.0000 
   7  21   6     10.2721      1.2505    -10.4886      0.0000 
   8  21   6     14.8092      1.3001    -15.0172      0.0000 
   9  21   6     21.5764      1.5619     20.5599      0.0000 
 -10  22   6      9.2681      2.3773     -5.6933      0.0000 
  -9  22   6      0.0000      4.3447      1.0531      0.0000 
  -8  22   6     11.1879      1.9893    -12.3426      0.0000 
  -7  22   6      7.3708      1.1526      5.8223      0.0000 
  -6  22   6     18.7964      1.0160     19.1760      0.0000 
  -5  22   6      6.3668      1.2652     -6.4042      0.0000 
  -4  22   6      1.1612      1.9007     -0.4867      0.0000 
  -3  22   6      8.1502      1.5518      9.8913      0.0000 
  -2  22   6      8.3121      0.9615     -9.3119      0.0000 
  -1  22   6      8.5786      1.0792      9.8562      0.0000 
   0  22   6     23.0167      1.1315     22.8443      0.0000 
   1  22   6      0.3307      1.7012     -1.4197      0.0000 
   2  22   6     31.7890      1.1951    -32.0785      0.0000 
   3  22   6      3.6300      1.3931      3.3773      0.0000 
   4  22   6     20.7704      1.1206     18.8293      0.0000 
   5  22   6      9.9968      1.2490    -11.0117      0.0000 
   6  22   6     31.2977      1.2557     31.3365      0.0000 
   7  22   6     12.9401      1.2346     12.8292      0.0000 
   8  22   6      7.4839      1.5848     -8.5268      0.0000 
   9  22   6      5.5662      2.2385     -3.6694      0.0000 
 -10  23   6      6.9322      3.7565     -4.3163      0.0000 
  -9  23   6     11.7745      1.6351      8.7351      0.0000 
  -8  23   6      6.8093      2.0321     -6.0774      0.0000 
  -7  23   6      3.9441      1.4198      2.2019      0.0000 
  -6  23   6     27.6671      1.0734    -27.5340      0.0000 
  -5  23   6     15.9726      1.0931    -16.5475      0.0000 
  -4  23   6     17.2000      1.0525     17.3164      0.0000 
  -3  23   6     10.9705      0.8792    -11.4977      0.0000 
  -2  23   6      7.8501      1.2933     -8.4946      0.0000 
  -1  23   6      2.5623      1.8119      2.8973      0.0000 
   0  23   6      3.1915      1.8642     -3.6098      0.0000 
   1  23   6     22.6005      1.6962    -23.3055      0.0000 
   2  23   6      7.4403      1.5480     -7.1421      0.0000 
   3  23   6      5.8347      1.1367     -4.1129      0.0000 
   4  23   6      7.6993      1.1170     -7.5869      0.0000 
   5  23   6      8.7607      1.1380      8.8787      0.0000 
   6  23   6     17.0959      1.3644     16.7698      0.0000 
   7  23   6     16.0977      1.2358     16.5920      0.0000 
   8  23   6      7.1542      1.4632      5.5785      0.0000 
   9  23   6      9.2841      1.6145      9.1107      0.0000 
  -9  24   6      5.8670      1.9208      4.9674      0.0000 
  -8  24   6      3.7136      1.9462     -3.2628      0.0000 
  -7  24   6     14.5292      1.0645    -13.7165      0.0000 
  -6  24   6      2.6157      1.8852     -3.3087      0.0000 
  -5  24   6     31.5265      1.1727    -31.8255      0.0000 
  -4  24   6     11.7601      1.2584     12.9928      0.0000 
  -3  24   6     15.1071      0.9968    -14.0244      0.0000 
  -2  24   6     14.6055      0.9355    -15.6203      0.0000 
  -1  24   6     16.1490      1.1314    -15.6293      0.0000 
   0  24   6     14.4968      1.1373     14.2598      0.0000 
   1  24   6     30.7453      1.8053     30.3932      0.0000 
   2  24   6      9.0709      3.7666      4.9333      0.0000 
   3  24   6     19.3972      0.9161    -18.8975      0.0000 
   4  24   6      8.1232      1.0745      8.6712      0.0000 
   5  24   6     24.1278      1.3372     26.0770      0.0000 
   6  24   6      4.3043      1.5927      3.1757      0.0000 
   7  24   6     15.4549      1.2650     14.7344      0.0000 
   8  24   6     13.2971      1.7565     12.9301      0.0000 
  -9  25   6     22.6242      1.7429    -20.5036      0.0000 
  -8  25   6      7.4083      1.4436     -7.8668      0.0000 
  -7  25   6     16.0715      1.0781     16.5550      0.0000 
  -6  25   6      8.1594      1.0428     -8.1789      0.0000 
  -5  25   6      1.0749      2.6645      1.7180      0.0000 
  -4  25   6     18.3034      1.0987     18.3936      0.0000 
  -3  25   6     12.0482      1.0101    -11.9195      0.0000 
  -2  25   6      5.9004      1.4235     -4.9054      0.0000 
  -1  25   6      8.7892      1.4054     -8.8629      0.0000 
   0  25   6      7.8690      1.2551     -8.5103      0.0000 
   1  25   6     13.5673      1.2409     13.4382      0.0000 
   2  25   6     65.7102      1.4083     65.7855      0.0000 
   3  25   6     31.4007      0.9879    -31.8005      0.0000 
   4  25   6      9.2427      1.1184      7.8562      0.0000 
   5  25   6      8.9098      1.3648     -7.3856      0.0000 
   6  25   6     21.5926      1.2289     21.6325      0.0000 
   7  25   6     10.1586      1.2910     -8.7990      0.0000 
   8  25   6      7.9240      2.4933     -9.5194      0.0000 
  -9  26   6      2.2516      3.1335     -0.7296      0.0000 
  -8  26   6     11.3259      1.7159     -8.1806      0.0000 
  -7  26   6      4.9580      1.3487      4.1018      0.0000 
  -6  26   6     11.5425      1.1016     -9.7610      0.0000 
  -5  26   6      4.4400      1.4115      4.1967      0.0000 
  -4  26   6      4.5778      1.5989     -6.8164      0.0000 
  -3  26   6      3.8222      1.3398     -4.2527      0.0000 
  -2  26   6      4.9883      2.8823      4.3143      0.0000 
  -1  26   6     20.2093      1.0596    -19.2129      0.0000 
   0  26   6      9.8771      2.3804      8.5369      0.0000 
   1  26   6     30.3419      1.2346     30.1530      0.0000 
   2  26   6      8.1746      1.3983      6.1391      0.0000 
   3  26   6      9.6025      1.0993      8.5227      0.0000 
   4  26   6     24.2271      1.1230    -24.4523      0.0000 
   5  26   6      7.7861      1.3749      7.2616      0.0000 
   6  26   6      7.0390      1.3283      5.2050      0.0000 
   7  26   6      3.7149      1.8473     -3.3003      0.0000 
   8  26   6      7.1028      2.4978     -5.2570      0.0000 
  -9  27   6      7.8671      1.7929      7.5672      0.0000 
  -8  27   6     17.1576      2.1977     20.0705      0.0000 
  -7  27   6     20.6161      1.1296     20.2917      0.0000 
  -6  27   6      9.2270      1.0899     -6.5462      0.0000 
  -5  27   6     33.9944      1.2414     33.1469      0.0000 
  -4  27   6     19.1679      1.1400    -20.6889      0.0000 
  -3  27   6      0.0000      3.0497      0.7001      0.0000 
  -2  27   6     56.7224      1.3331    -56.6805      0.0000 
  -1  27   6     50.6763      1.2782     50.7146      0.0000 
   0  27   6      8.0073      1.4385     -2.9184      0.0000 
   1  27   6      4.7913      2.1079      3.8554      0.0000 
   2  27   6      8.0813      3.2079     -1.8556      0.0000 
   3  27   6     12.6363      1.1800      8.9701      0.0000 
   4  27   6      5.3375      1.3209      1.3890      0.0000 
   5  27   6     37.6358      1.3794     37.8074      0.0000 
   6  27   6      4.2326      1.6535     -1.3515      0.0000 
   7  27   6      4.1931      1.7969      4.1173      0.0000 
   8  27   6      3.7738      2.9424     -4.3259      0.0000 
  -9  28   6      0.0000      2.9686     -0.9866      0.0000 
  -8  28   6     19.9642      1.7074     17.6051      0.0000 
  -7  28   6     20.6086      1.1431    -21.4666      0.0000 
  -6  28   6     11.5039      1.2667    -11.9934      0.0000 
  -5  28   6      9.7130      1.1938     -6.9969      0.0000 
  -4  28   6      7.2298      1.5762      5.5872      0.0000 
  -3  28   6     14.0468      1.0876     14.9234      0.0000 
  -2  28   6     19.4626      1.0763    -17.9840      0.0000 
  -1  28   6     13.7475      1.1713     13.8956      0.0000 
   0  28   6     47.4795      1.2704    -46.9943      0.0000 
   1  28   6     23.7602      1.1364     23.6016      0.0000 
   2  28   6     60.6150      1.3832     60.9973      0.0000 
   3  28   6     35.5905      1.1901    -34.0663      0.0000 
   4  28   6      4.0434      2.0154      1.9170      0.0000 
   5  28   6     35.3364      1.4573    -37.3564      0.0000 
   6  28   6     13.8198      1.7241     13.8586      0.0000 
   7  28   6      7.7588      2.0728     -6.9538      0.0000 
   8  28   6      8.2200      2.6112     -4.6905      0.0000 
  -8  29   6      6.8069      1.9438     -4.6170      0.0000 
  -7  29   6      7.6075      1.3895     -7.7682      0.0000 
  -6  29   6      6.7183      1.3697      6.5525      0.0000 
  -5  29   6     17.5335      1.2000    -17.1006      0.0000 
  -4  29   6      1.6429      1.7784     -2.5179      0.0000 
  -3  29   6     32.9042      1.7102    -31.8023      0.0000 
  -2  29   6      9.5224      1.0492     -7.8154      0.0000 
  -1  29   6     20.0775      1.0482    -19.8045      0.0000 
   0  29   6     28.9548      1.1417    -28.1646      0.0000 
   1  29   6      5.9118      1.9476     -2.4396      0.0000 
   2  29   6     22.7803      1.0922    -22.4963      0.0000 
   3  29   6     31.1601      1.1725     30.9644      0.0000 
   4  29   6     31.6646      1.6454     32.3839      0.0000 
   5  29   6     12.0577      1.3736    -12.0824      0.0000 
   6  29   6     23.8699      1.4946     25.3074      0.0000 
   7  29   6      7.2775      3.1927     -7.8794      0.0000 
   8  29   6      6.0080      2.2845     -4.6009      0.0000 
  -8  30   6      9.9710      2.1899     -8.1071      0.0000 
  -7  30   6      6.1132      1.5222      4.5418      0.0000 
  -6  30   6     26.1562      1.1596    -26.6393      0.0000 
  -5  30   6     18.8685      1.2285    -19.7823      0.0000 
  -4  30   6      3.2848      1.9296     -4.6290      0.0000 
  -3  30   6     84.2365      1.8505     87.3242      0.0000 
  -2  30   6     13.4425      1.2301     13.1448      0.0000 
  -1  30   6     30.0084      1.0675     31.5925      0.0000 
   0  30   6      3.6905      1.8357     -1.1835      0.0000 
   1  30   6     43.9942      1.2727     44.0909      0.0000 
   2  30   6      8.5881      1.1597     -6.4307      0.0000 
   3  30   6     17.8468      1.2801    -16.6778      0.0000 
   4  30   6     16.6636      1.3490    -17.7616      0.0000 
   5  30   6      8.4775      1.7030     -6.7124      0.0000 
   6  30   6      7.0573      1.6281      8.1958      0.0000 
   7  30   6     17.5154      1.5311    -19.1610      0.0000 
  -8  31   6      7.9983      1.7457     -8.7244      0.0000 
  -7  31   6     21.8961      1.3063    -22.2003      0.0000 
  -6  31   6     10.6236      1.1970     10.3247      0.0000 
  -5  31   6     24.8492      1.2521    -23.6543      0.0000 
  -4  31   6      4.0618      2.8458     -5.5268      0.0000 
  -3  31   6     30.1198      1.3780     28.0624      0.0000 
  -2  31   6     17.1689      1.0908    -18.1886      0.0000 
  -1  31   6     23.9776      1.2946     24.4162      0.0000 
   0  31   6     14.9869      1.1042     15.3039      0.0000 
   1  31   6     48.0813      1.3825     47.6907      0.0000 
   2  31   6     11.1366      1.5116     10.8443      0.0000 
   3  31   6      6.7621      1.8396      5.3650      0.0000 
   4  31   6      8.4160      1.7810      8.5200      0.0000 
   5  31   6     10.5418      1.9319    -11.1302      0.0000 
   6  31   6     15.0055      1.7147     14.5928      0.0000 
   7  31   6     10.6092      1.8916     11.4651      0.0000 
  -8  32   6      7.8662      1.8949     -7.3964      0.0000 
  -7  32   6     10.1557      1.3223      8.8296      0.0000 
  -6  32   6      0.0000      3.1331     -0.0414      0.0000 
  -5  32   6     11.6253      1.2347     11.0712      0.0000 
  -4  32   6     11.7158      1.3710     12.1739      0.0000 
  -3  32   6     18.4243      1.4396    -18.7097      0.0000 
  -2  32   6      6.1938      1.2776      7.3736      0.0000 
  -1  32   6     14.2945      1.0054     14.3931      0.0000 
   0  32   6     10.0018      1.1483      9.1063      0.0000 
   1  32   6     32.5165      1.2206     32.6407      0.0000 
   2  32   6      7.7058      2.0370      7.2610      0.0000 
   3  32   6      8.9156      1.3443     -7.1295      0.0000 
   4  32   6     28.2627      1.6485    -29.8166      0.0000 
   5  32   6     10.9461      2.5112     -9.2957      0.0000 
   6  32   6      9.9154      1.5181    -10.5140      0.0000 
   7  32   6      1.3623      2.5041     -1.8688      0.0000 
  -7  33   6      4.1796      3.5647     -5.8077      0.0000 
  -6  33   6      5.4128      3.9682     -3.8413      0.0000 
  -5  33   6     17.4471      1.3068    -15.8306      0.0000 
  -4  33   6      5.9011      1.5965     -7.3426      0.0000 
  -3  33   6     12.1391      1.8725    -12.5674      0.0000 
  -2  33   6     27.6386      1.5367    -29.5102      0.0000 
  -1  33   6     16.0451      1.1959    -16.5636      0.0000 
   0  33   6     20.1627      1.1645    -21.2312      0.0000 
   1  33   6     28.4463      1.2157    -28.3727      0.0000 
   2  33   6     17.1283      1.4068    -17.2707      0.0000 
   3  33   6     10.0735      1.3637      9.9454      0.0000 
   4  33   6     12.2297      2.9197      9.8288      0.0000 
   5  33   6     33.3394      1.5660    -33.4364      0.0000 
   6  33   6      9.9870      2.2854     -8.8703      0.0000 
   7  33   6     11.6476      1.7311    -11.0953      0.0000 
  -7  34   6     10.1138      1.5176      9.5287      0.0000 
  -6  34   6      4.3632      1.8132      4.0252      0.0000 
  -5  34   6      7.1759      1.4186      5.5755      0.0000 
  -4  34   6      0.0000      4.7560     -0.7134      0.0000 
  -3  34   6     12.9626      1.6383    -11.9960      0.0000 
  -2  34   6      4.9909      1.8430     -0.7404      0.0000 
  -1  34   6      3.0420      2.3443     -6.0848      0.0000 
   0  34   6     16.4312      1.1815    -17.2508      0.0000 
   1  34   6     21.8289      1.2080    -20.8561      0.0000 
   2  34   6     22.1085      1.4169     22.7985      0.0000 
   3  34   6     23.8951      1.4934    -24.1220      0.0000 
   4  34   6     12.4373      1.5327     14.2656      0.0000 
   5  34   6     16.6269      1.5486     15.2547      0.0000 
   6  34   6      3.5829      2.8290      5.5787      0.0000 
  -7  35   6      0.0000      5.2394     -1.8481      0.0000 
  -6  35   6      8.5505      1.4893      6.8013      0.0000 
  -5  35   6      0.0000      4.2238      1.9174      0.0000 
  -4  35   6     19.2504      1.4503    -18.6872      0.0000 
  -3  35   6      4.6364      3.3837      5.1517      0.0000 
  -2  35   6     17.3810      1.7106     17.2284      0.0000 
  -1  35   6      8.0919      1.3187      8.9085      0.0000 
   0  35   6      6.5847      1.2505     -6.9614      0.0000 
   1  35   6     31.5176      1.2679    -32.2776      0.0000 
   2  35   6     16.8391      1.4389    -16.3574      0.0000 
   3  35   6      9.7321      1.3163      9.3611      0.0000 
   4  35   6      9.0087      1.5800     -7.5377      0.0000 
   5  35   6     12.4383      1.6128     11.5573      0.0000 
   6  35   6      9.5109      1.6379     10.0683      0.0000 
  -7  36   6      2.9485      3.0782     -5.2408      0.0000 
  -6  36   6      3.0009      2.2499      3.8926      0.0000 
  -5  36   6      7.8954      1.9538      6.4316      0.0000 
  -4  36   6     37.9877      1.5474    -38.8938      0.0000 
  -3  36   6      7.2960      1.6420      9.2480      0.0000 
  -2  36   6      7.7391      2.3891      8.1317      0.0000 
  -1  36   6     14.8008      1.3273     15.4877      0.0000 
   0  36   6      6.3979      1.2732     -5.8340      0.0000 
   1  36   6     14.7321      1.4536    -14.6808      0.0000 
   2  36   6     10.2306      1.5025     11.1806      0.0000 
   3  36   6      5.1375      1.7925     -6.0149      0.0000 
   4  36   6      9.1986      1.6243      9.1205      0.0000 
   5  36   6      4.1638      2.5632     -1.3520      0.0000 
   6  36   6     11.7400      2.0272     12.0651      0.0000 
  -6  37   6      2.2998      2.8124      1.4859      0.0000 
  -5  37   6     11.8033      1.5629    -11.5041      0.0000 
  -4  37   6     17.8664      1.4845     16.5389      0.0000 
  -3  37   6     10.7324      1.4876    -11.7197      0.0000 
  -2  37   6      9.7828      1.9455     11.2479      0.0000 
  -1  37   6      4.5861      1.8948     -1.9844      0.0000 
   0  37   6     27.6900      1.1752    -27.0940      0.0000 
   1  37   6     24.7870      1.4749     24.4941      0.0000 
   2  37   6      2.2660      3.2778      2.3523      0.0000 
   3  37   6      4.6604      2.1242      5.2042      0.0000 
   4  37   6     29.0747      1.7763     28.1880      0.0000 
   5  37   6      8.9311      1.6258     -9.8695      0.0000 
  -6  38   6      5.9291      1.4345     -6.0356      0.0000 
  -5  38   6     22.0154      1.5388    -23.0384      0.0000 
  -4  38   6     14.4434      1.5190     15.4391      0.0000 
  -3  38   6      5.4640      2.4888      4.5057      0.0000 
  -2  38   6     12.3399      1.6592     12.5458      0.0000 
  -1  38   6     40.3759      1.4835     39.4926      0.0000 
   0  38   6      8.8877      1.4146      9.3815      0.0000 
   1  38   6      7.8572      2.2152     -7.4133      0.0000 
   2  38   6      0.0000      3.1792     -1.7245      0.0000 
   3  38   6      0.0000      3.4921     -0.0583      0.0000 
   4  38   6      8.1516      1.7118     -6.7690      0.0000 
   5  38   6     17.6275      1.6321    -18.2925      0.0000 
  -5  39   6      9.5226      2.0658     -9.2896      0.0000 
  -4  39   6     10.3806      1.8493     -8.4278      0.0000 
  -3  39   6      0.0000      3.4816      3.5377      0.0000 
  -2  39   6      6.3501      2.1042     -7.3716      0.0000 
  -1  39   6     14.9718      1.6804     14.8623      0.0000 
   0  39   6      4.5271      1.7818     -0.9041      0.0000 
   1  39   6      4.1221      3.2172     -4.5097      0.0000 
   2  39   6      2.3160      2.4966     -4.1274      0.0000 
   3  39   6      0.0000      3.2853      0.0191      0.0000 
   4  39   6      0.0000      3.2924     -3.5875      0.0000 
  -5  40   6      6.2720      1.8280      6.7980      0.0000 
  -4  40   6     16.4812      1.5638     15.1550      0.0000 
  -3  40   6      2.4196      2.5748      4.9224      0.0000 
  -2  40   6     10.2964      1.6805    -12.3870      0.0000 
  -1  40   6     26.0027      1.7268    -25.1611      0.0000 
   0  40   6     23.3885      1.3357    -24.6234      0.0000 
   1  40   6     16.9018      1.5389    -17.5464      0.0000 
   2  40   6      0.0000      3.4302      0.2770      0.0000 
   3  40   6      5.4132      2.6698     -4.3146      0.0000 
   4  40   6      0.0000      3.7281     -2.6372      0.0000 
  -4  41   6     11.8867      1.6396    -10.4654      0.0000 
  -3  41   6     15.5668      1.5384    -15.7346      0.0000 
  -2  41   6      3.4424      2.3720      2.7788      0.0000 
  -1  41   6      6.0030      1.9445     -2.7619      0.0000 
   0  41   6      2.5318      2.8521     -0.2686      0.0000 
   1  41   6      0.0000      3.5812      1.2733      0.0000 
   2  41   6      1.0856      2.3489     -2.6211      0.0000 
   3  41   6     12.1274      1.6370     10.8928      0.0000 
  -4  42   6     15.6389      1.5722     15.0714      0.0000 
  -3  42   6      7.0920      1.6103     -8.7299      0.0000 
  -2  42   6     17.6777      1.9815     17.4804      0.0000 
  -1  42   6      9.8068      1.8750     -9.7233      0.0000 
   0  42   6      3.8018      1.6616      2.2394      0.0000 
   1  42   6      3.1538      3.1057      3.3650      0.0000 
   2  42   6     19.6854      1.5872    -21.6669      0.0000 
   3  42   6      6.2889      2.2859      4.4353      0.0000 
  -3  43   6     10.3241      1.6146    -10.1343      0.0000 
  -2  43   6     19.8477      1.8371     18.8452      0.0000 
  -1  43   6     11.7472      4.0242    -10.1566      0.0000 
   0  43   6     15.1685      1.8571    -12.9985      0.0000 
   1  43   6      4.1664      2.1028     -2.5847      0.0000 
   2  43   6      4.3186      2.0747     -0.6603      0.0000 
  -2  44   6     17.3398      2.5319    -16.7473      0.0000 
  -1  44   6      0.0000      5.8089     -0.5214      0.0000 
   0  44   6     22.2448      1.8514     22.2223      0.0000 
   1  44   6     11.1991      1.5960     12.6630      0.0000 
 -11   0   7      6.7923      2.9341      5.5354      0.0000 
  -9   0   7     29.2714      1.8773    -28.2628      0.0000 
  -7   0   7     27.8364      1.6493     20.7448      0.0000 
  -5   0   7     64.1595      1.7015     66.0990      0.0000 
  -3   0   7     86.2029      1.9654     81.5235      0.0000 
  -1   0   7    161.0375      3.2767    159.7337      0.0000 
   1   0   7     17.4158      1.0756     17.1822      0.0000 
   3   0   7     44.6596      1.2018    -46.0430      0.0000 
   5   0   7      7.7306      1.0075      7.0850      0.0000 
   7   0   7     76.0096      2.7347    -77.7539      0.0000 
   9   0   7     10.3604      3.1800      8.2824      0.0000 
 -11   1   7     16.6365      1.7353    -13.9513      0.0000 
 -10   1   7      0.0000      4.0035     -0.9726      0.0000 
  -9   1   7     19.4752      1.3279     19.5262      0.0000 
  -8   1   7      2.6225      1.7839      3.2825      0.0000 
  -7   1   7     14.8471      1.0327    -14.5581      0.0000 
  -6   1   7     12.0793      1.0634     12.4171      0.0000 
  -5   1   7      4.6191      1.0058      4.2785      0.0000 
  -4   1   7     17.0394      0.5789     16.5422      0.0000 
  -3   1   7     20.1601      0.5876     19.0794      0.0000 
  -2   1   7     11.3910      0.5857    -11.2522      0.0000 
  -1   1   7     95.1874      1.7335     94.3285      0.0000 
   0   1   7     21.0975      0.5883    -20.9696      0.0000 
   1   1   7     22.2779      0.8094    -22.4192      0.0000 
   2   1   7     32.2207      1.1315     32.2433      0.0000 
   3   1   7     29.7081      1.0402    -29.7682      0.0000 
   4   1   7     15.8821      0.8925    -13.7938      0.0000 
   5   1   7     12.8046      0.8958    -13.4423      0.0000 
   6   1   7     36.7521      1.1430     39.4108      0.0000 
   7   1   7     23.6958      1.0926     23.6558      0.0000 
   8   1   7      8.5884      2.0738     -9.0368      0.0000 
   9   1   7      6.1126      4.6952     -7.5552      0.0000 
  10   1   7      0.0000      3.5019      1.5319      0.0000 
 -11   2   7     16.0472      1.7412     15.5704      0.0000 
 -10   2   7     22.7256      1.4036    -23.0461      0.0000 
  -9   2   7      8.9117      1.5826     -6.0214      0.0000 
  -8   2   7      4.3765      1.8899      4.7768      0.0000 
  -7   2   7      8.9713      1.1363     -9.3602      0.0000 
  -6   2   7      2.7374      1.6262     -3.0282      0.0000 
  -5   2   7      5.9092      1.0165      5.9131      0.0000 
  -4   2   7     31.2643      0.7427     31.2023      0.0000 
  -3   2   7     15.3140      0.5847     14.6312      0.0000 
  -2   2   7     36.5746      0.9202     35.9943      0.0000 
  -1   2   7    122.2117      2.4175    121.2400      0.0000 
   0   2   7     42.6891      1.0810     43.2105      0.0000 
   1   2   7     32.5129      0.7339     31.9663      0.0000 
   2   2   7     67.3263      1.7601    -67.6537      0.0000 
   3   2   7    101.7271      2.0564   -102.2947      0.0000 
   4   2   7     23.4470      1.2777     22.1115      0.0000 
   5   2   7     15.2663      0.9301    -15.6526      0.0000 
   6   2   7     12.3736      1.6381    -14.0247      0.0000 
   7   2   7     15.3420      0.9525    -14.6303      0.0000 
   8   2   7     11.6173      1.2688     11.7549      0.0000 
   9   2   7     11.0539      2.0984      8.0716      0.0000 
  10   2   7      7.9425      4.8114     -8.9877      0.0000 
 -11   3   7      8.0910      3.7060     -4.6258      0.0000 
 -10   3   7      8.5523      1.6616     -8.2735      0.0000 
  -9   3   7      5.1299      3.1888      6.6232      0.0000 
  -8   3   7     16.0042      1.0861    -17.2431      0.0000 
  -7   3   7     16.5568      1.0424    -17.8061      0.0000 
  -6   3   7      0.0000      3.6287      2.7629      0.0000 
  -5   3   7     48.3648      1.1526    -50.6099      0.0000 
  -4   3   7     44.9705      1.1828    -45.0938      0.0000 
  -3   3   7     19.1647      0.5868    -18.3482      0.0000 
  -2   3   7     70.1215      1.2319    -69.4511      0.0000 
  -1   3   7    107.7119      1.8942   -105.1496      0.0000 
   0   3   7     15.6996      0.6360    -16.2556      0.0000 
   1   3   7     21.8854      0.7221    -21.0378      0.0000 
   2   3   7      6.2175      1.2527     -2.5568      0.0000 
   3   3   7     30.9418      1.7846    -29.6902      0.0000 
   4   3   7     25.9467      0.9491     25.8726      0.0000 
   5   3   7     22.1556      1.1262    -23.0183      0.0000 
   6   3   7     22.1438      1.0258    -24.2967      0.0000 
   7   3   7     11.0521      2.5846     -9.1541      0.0000 
   8   3   7     14.7303      1.4968    -14.6229      0.0000 
   9   3   7      5.3845      2.4963      5.2990      0.0000 
  10   3   7      0.0000      3.8758      4.1192      0.0000 
 -11   4   7     12.0232      2.7645    -13.7768      0.0000 
 -10   4   7     17.7583      1.3773     17.7787      0.0000 
  -9   4   7      2.1466      1.8806     -1.5890      0.0000 
  -8   4   7     27.9732      1.1393     29.8550      0.0000 
  -7   4   7      0.0000      2.9617      1.5289      0.0000 
  -6   4   7      5.3703      0.8033     -5.4588      0.0000 
  -5   4   7      3.3897      0.7934      2.7577      0.0000 
  -4   4   7      0.0000      2.8193      2.3324      0.0000 
  -3   4   7      0.0000      2.1178      0.6162      0.0000 
  -2   4   7     14.2534      0.6403    -15.6782      0.0000 
  -1   4   7     71.1823      1.3945    -69.4242      0.0000 
   0   4   7     92.4842      1.8285    -92.3314      0.0000 
   1   4   7      8.7690      0.6373      9.0451      0.0000 
   2   4   7     81.9549      1.6223     82.4618      0.0000 
   3   4   7     42.6249      1.3967     43.0158      0.0000 
   4   4   7     15.0319      1.3017    -14.2306      0.0000 
   5   4   7      4.1869      2.2249      4.4923      0.0000 
   6   4   7      3.7316      1.5263     -0.8575      0.0000 
   7   4   7     15.7265      1.8001    -15.2969      0.0000 
   8   4   7     10.5194      1.2903     10.4002      0.0000 
   9   4   7     14.5608      2.0792     14.4619      0.0000 
  10   4   7      0.0000      2.9142     -1.7944      0.0000 
 -11   5   7      6.9157      2.2929     -4.1512      0.0000 
 -10   5   7      6.3555      3.5266      6.9510      0.0000 
  -9   5   7     10.7733      1.5477      9.2794      0.0000 
  -8   5   7      1.6040      2.5095      3.6950      0.0000 
  -7   5   7      7.1921      1.8141     -8.0497      0.0000 
  -6   5   7      6.1939      0.7437      6.8413      0.0000 
  -5   5   7     11.8283      0.6139    -12.3373      0.0000 
  -4   5   7     16.9537      0.7909     16.6225      0.0000 
  -3   5   7      7.5221      0.7693     -7.2761      0.0000 
  -2   5   7     13.3114      0.6506    -12.4121      0.0000 
  -1   5   7     38.2660      0.8478    -37.4149      0.0000 
   0   5   7     65.0831      1.3327     63.6158      0.0000 
   1   5   7     66.1207      1.1959    -65.5497      0.0000 
   2   5   7     29.2430      0.9398     29.9290      0.0000 
   3   5   7     40.5961      1.3524     41.3221      0.0000 
   4   5   7     27.1360      1.0235    -25.4039      0.0000 
   5   5   7      1.9668      1.7228      3.2968      0.0000 
   6   5   7     54.0370      1.3620     55.2295      0.0000 
   7   5   7     27.6272      1.4782     27.5787      0.0000 
   8   5   7      0.0000      3.9093     -3.7396      0.0000 
   9   5   7      3.1217      3.0937      3.8728      0.0000 
  10   5   7      4.8650      3.8505     -6.5687      0.0000 
 -11   6   7      0.0000      4.8321     -4.1107      0.0000 
 -10   6   7      0.0000      2.9088      0.4027      0.0000 
  -9   6   7      3.5965      2.4279      4.7375      0.0000 
  -8   6   7     25.4169      1.1447     26.7957      0.0000 
  -7   6   7     18.3556      1.2574    -19.9704      0.0000 
  -6   6   7     18.6430      0.7319    -17.2549      0.0000 
  -5   6   7     56.6868      1.2027    -57.8810      0.0000 
  -4   6   7     32.9128      0.9668    -32.7439      0.0000 
  -3   6   7     20.6343      0.8074     19.0883      0.0000 
  -2   6   7      6.5960      0.7789      5.0470      0.0000 
  -1   6   7      6.0416      0.8805      6.7784      0.0000 
   0   6   7     68.7360      1.2061    -68.0936      0.0000 
   1   6   7     27.0593      0.8895     26.8715      0.0000 
   2   6   7     34.5027      1.4628     33.8903      0.0000 
   3   6   7      3.6810      0.9481     -3.0542      0.0000 
   4   6   7      1.6145      1.6709     -2.4559      0.0000 
   5   6   7      7.0480      1.6512     -6.6642      0.0000 
   6   6   7     41.4468      1.3379     43.1862      0.0000 
   7   6   7     56.0442      1.4716     58.3603      0.0000 
   8   6   7      8.4544      1.2764     -8.7263      0.0000 
   9   6   7     28.3200      2.8530    -28.5527      0.0000 
  10   6   7      0.0000      2.9587      3.2160      0.0000 
 -11   7   7      1.9250      2.3381      0.2886      0.0000 
 -10   7   7     15.9298      2.0024    -16.6168      0.0000 
  -9   7   7      5.0881      1.5322      5.7838      0.0000 
  -8   7   7      8.5595      1.2797     -9.0384      0.0000 
  -7   7   7      0.0000      3.4757      2.9947      0.0000 
  -6   7   7      6.6646      0.7867      6.4548      0.0000 
  -5   7   7      4.7295      0.6982     -5.5424      0.0000 
  -4   7   7     10.1486      0.6258     10.0088      0.0000 
  -3   7   7      5.5030      0.8198      5.2394      0.0000 
  -2   7   7     22.6779      0.7479    -22.7210      0.0000 
  -1   7   7     23.5422      0.7979    -22.2675      0.0000 
   0   7   7     70.3064      1.6053    -67.6789      0.0000 
   1   7   7    102.8634      1.9732    103.6340      0.0000 
   2   7   7     15.6140      1.1414     15.2310      0.0000 
   3   7   7      9.2141      0.7496     10.1837      0.0000 
   4   7   7     15.3541      1.1081    -13.7984      0.0000 
   5   7   7     21.8333      2.1155     22.2994      0.0000 
   6   7   7     12.9575      1.8698     13.3091      0.0000 
   7   7   7      5.7197      1.4790      4.1674      0.0000 
   8   7   7     15.1634      1.3193    -16.1241      0.0000 
   9   7   7     18.0207      2.0831    -18.1129      0.0000 
  10   7   7      7.7749      2.3154      6.2777      0.0000 
 -11   8   7     11.0825      2.0967    -11.8562      0.0000 
 -10   8   7      8.0651      3.9376     -6.5738      0.0000 
  -9   8   7      0.0000      3.3038      5.2557      0.0000 
  -8   8   7     35.7823      2.9819     39.1850      0.0000 
  -7   8   7      7.2222      1.2262     -8.1704      0.0000 
  -6   8   7     17.6825      0.7596    -18.7540      0.0000 
  -5   8   7     13.9554      0.6829     13.8512      0.0000 
  -4   8   7     17.9342      0.6696    -17.9703      0.0000 
  -3   8   7      1.3516      1.6022     -0.3836      0.0000 
  -2   8   7     17.6175      0.7239     17.7891      0.0000 
  -1   8   7      8.6357      0.8663      8.2156      0.0000 
   0   8   7      2.9261      1.3749      2.5339      0.0000 
   1   8   7     10.6010      0.8012      9.4602      0.0000 
   2   8   7      5.5365      1.8329     -6.3146      0.0000 
   3   8   7      5.6238      1.1804      5.3468      0.0000 
   4   8   7     25.9721      0.9445    -26.0748      0.0000 
   5   8   7     11.3464      1.6961     11.2693      0.0000 
   6   8   7     19.6858      2.8222    -20.1015      0.0000 
   7   8   7      9.2681      2.0135    -10.8205      0.0000 
   8   8   7      8.9986      1.3248      9.1437      0.0000 
   9   8   7     28.3379      1.6786     28.1220      0.0000 
  10   8   7     25.4193      2.2892    -23.9789      0.0000 
 -11   9   7      4.7957      3.4155      1.2076      0.0000 
 -10   9   7      1.8689      3.1166      1.4358      0.0000 
  -9   9   7     17.4041      1.2729     19.1900      0.0000 
  -8   9   7     32.9511      1.6994     34.2900      0.0000 
  -7   9   7     11.5799      1.2106    -13.0171      0.0000 
  -6   9   7     13.9231      0.7731    -14.8053      0.0000 
  -5   9   7     16.4748      0.7964    -20.0849      0.0000 
  -4   9   7     22.0354      0.6876     21.9539      0.0000 
  -3   9   7     12.8154      0.7827    -13.4356      0.0000 
  -2   9   7     44.2983      1.2586     43.5837      0.0000 
  -1   9   7      4.1707      0.9606      5.7951      0.0000 
   0   9   7     37.6326      1.0089    -36.9096      0.0000 
   1   9   7     31.0957      0.9622     30.1064      0.0000 
   2   9   7      0.0000      2.6802      1.5521      0.0000 
   3   9   7      5.3830      1.7842      4.9260      0.0000 
   4   9   7     24.9581      1.0050    -24.7962      0.0000 
   5   9   7      5.4767      1.2598      6.0369      0.0000 
   6   9   7      2.7252      2.5508     -1.1447      0.0000 
   7   9   7      7.2035      1.2939      8.9455      0.0000 
   8   9   7     24.3952      1.3335     25.1394      0.0000 
   9   9   7     51.0154      2.2900    -50.4855      0.0000 
  10   9   7     23.4046      2.2809     20.3730      0.0000 
 -11  10   7     15.3710      5.8242     16.5937      0.0000 
 -10  10   7     11.9041      2.9288    -10.4998      0.0000 
  -9  10   7      1.7163      2.9528     -0.3235      0.0000 
  -8  10   7     23.0734      1.4079    -25.0271      0.0000 
  -7  10   7     29.2073      1.2409     29.7882      0.0000 
  -6  10   7     16.2892      0.7782    -16.0069      0.0000 
  -5  10   7     37.4445      1.0468    -37.3675      0.0000 
  -4  10   7     19.4088      0.6563     20.5898      0.0000 
  -3  10   7      6.1789      1.0247     -6.2357      0.0000 
  -2  10   7     28.1847      1.1678     27.8048      0.0000 
  -1  10   7     21.9475      1.0563    -20.2403      0.0000 
   0  10   7     22.3891      0.9060    -20.6094      0.0000 
   1  10   7     18.6256      0.8941    -18.0389      0.0000 
   2  10   7      7.8564      1.0830      7.5612      0.0000 
   3  10   7     14.4317      1.0815    -15.7140      0.0000 
   4  10   7     44.9048      1.8985     45.0885      0.0000 
   5  10   7      5.5982      0.9408      5.0951      0.0000 
   6  10   7     20.7112      1.6641    -22.0106      0.0000 
   7  10   7     10.0089      1.2775    -10.7851      0.0000 
   8  10   7      3.6214      1.9603      3.4816      0.0000 
   9  10   7      8.8168      1.8945      6.7931      0.0000 
  10  10   7      8.6236      2.6927     -6.6234      0.0000 
 -11  11   7      9.4821      4.3663      6.8921      0.0000 
 -10  11   7     30.9988      4.1129    -28.0902      0.0000 
  -9  11   7      0.0000      3.2388      0.2013      0.0000 
  -8  11   7      1.5935      2.2067      5.7124      0.0000 
  -7  11   7      0.0000      3.4106     -1.4353      0.0000 
  -6  11   7     21.9240      0.8348    -22.2600      0.0000 
  -5  11   7     30.1945      0.8714    -29.6571      0.0000 
  -4  11   7     17.3080      0.7386    -18.8202      0.0000 
  -3  11   7     12.9071      0.8300     13.6495      0.0000 
  -2  11   7     65.0729      1.3548    -62.3859      0.0000 
  -1  11   7     29.5703      1.0785    -26.3036      0.0000 
   0  11   7      0.0000      2.4066     -2.0225      0.0000 
   1  11   7     58.3751      1.3791     58.7528      0.0000 
   2  11   7     26.4776      1.0005     26.2546      0.0000 
   3  11   7     20.9683      1.1289     22.8627      0.0000 
   4  11   7      4.9528      0.9561     -3.8120      0.0000 
   5  11   7      2.8661      1.3095     -2.2666      0.0000 
   6  11   7      9.9730      1.3549    -10.1384      0.0000 
   7  11   7      9.0981      1.2973     -9.2482      0.0000 
   8  11   7      2.5882      1.9263      4.4419      0.0000 
   9  11   7     16.6434      1.7149     19.0191      0.0000 
  10  11   7      6.3380      2.5752     -4.5982      0.0000 
 -11  12   7     13.7877      2.1877     13.3263      0.0000 
 -10  12   7      7.8528      3.5526     -5.0561      0.0000 
  -9  12   7      0.8964      2.7761     -3.1766      0.0000 
  -8  12   7     23.6737      1.2516    -22.5966      0.0000 
  -7  12   7      4.8223      1.1093     -5.1815      0.0000 
  -6  12   7      6.6031      0.9897     -7.7535      0.0000 
  -5  12   7     21.0408      0.8164    -21.1911      0.0000 
  -4  12   7     14.9783      0.7704     16.5917      0.0000 
  -3  12   7     16.6775      0.9798    -17.2761      0.0000 
  -2  12   7     61.9371      1.3478     58.6228      0.0000 
  -1  12   7     19.0913      1.2511     17.4665      0.0000 
   0  12   7     19.1061      1.1127     18.0366      0.0000 
   1  12   7     25.5059      1.0240    -23.6270      0.0000 
   2  12   7     13.8193      1.2228     14.5251      0.0000 
   3  12   7     17.4142      1.1328     17.6395      0.0000 
   4  12   7      9.6899      2.3603     -7.7533      0.0000 
   5  12   7      6.1275      1.8631     -4.2866      0.0000 
   6  12   7     27.7689      1.4208     28.2533      0.0000 
   7  12   7     10.8837      1.2677     11.1875      0.0000 
   8  12   7      2.9191      2.6156      0.6043      0.0000 
   9  12   7      6.9946      1.7846     -4.8120      0.0000 
  10  12   7     29.2517      3.1196    -25.8255      0.0000 
 -11  13   7      0.0000      3.7818      4.3923      0.0000 
 -10  13   7     24.8433      1.6690     23.1200      0.0000 
  -9  13   7      0.0000      3.0413      0.9488      0.0000 
  -8  13   7      4.3361      2.3667      4.7382      0.0000 
  -7  13   7     19.8536      0.9660     19.9734      0.0000 
  -6  13   7      7.0259      0.9677     -6.5486      0.0000 
  -5  13   7      1.7070      1.6777     -0.7543      0.0000 
  -4  13   7      9.2794      0.8828     -8.3471      0.0000 
  -3  13   7     20.7557      1.0097    -20.4144      0.0000 
  -2  13   7     60.6659      1.3480     57.8685      0.0000 
  -1  13   7     19.3958      0.9749     17.0401      0.0000 
   0  13   7     55.5781      1.3873    -52.0496      0.0000 
   1  13   7     53.1007      1.5300    -53.0420      0.0000 
   2  13   7     21.7422      1.2483     20.8739      0.0000 
   3  13   7     36.1010      1.5302    -34.5159      0.0000 
   4  13   7      5.1895      2.2685      3.9372      0.0000 
   5  13   7     17.2378      1.6202     17.4749      0.0000 
   6  13   7     16.5475      1.8604    -15.7987      0.0000 
   7  13   7     16.2326      1.2873    -17.5351      0.0000 
   8  13   7     17.3334      1.3540    -16.7703      0.0000 
   9  13   7      0.0000      3.5990      1.1872      0.0000 
 -10  14   7     18.7840      1.6598     15.7534      0.0000 
  -9  14   7     13.4992      1.8767     13.8568      0.0000 
  -8  14   7      0.0000      3.0557     -2.1022      0.0000 
  -7  14   7     25.8361      1.0584     26.3996      0.0000 
  -6  14   7     25.2671      0.9939     24.7659      0.0000 
  -5  14   7      2.4633      1.7643      1.5365      0.0000 
  -4  14   7      7.1057      0.9698      6.9866      0.0000 
  -3  14   7     11.3802      1.0518     11.5000      0.0000 
  -2  14   7     21.6787      1.1127    -19.6494      0.0000 
  -1  14   7     28.8740      1.0415     27.9885      0.0000 
   0  14   7     68.4541      1.5075     68.4029      0.0000 
   1  14   7     22.4409      1.2269    -22.0704      0.0000 
   2  14   7      0.0000      3.0115     -0.6650      0.0000 
   3  14   7      0.0000      2.7719     -0.5111      0.0000 
   4  14   7     22.0834      1.1539     22.6976      0.0000 
   5  14   7     14.0668      1.6989     13.0534      0.0000 
   6  14   7     18.0076      1.4252     15.7443      0.0000 
   7  14   7     14.0109      1.3186    -13.8434      0.0000 
   8  14   7      1.6090      3.0308     -4.2184      0.0000 
   9  14   7     12.2921      3.1712     13.4462      0.0000 
 -10  15   7      8.0688      2.9021      3.2685      0.0000 
  -9  15   7      3.3554      2.6558      7.2865      0.0000 
  -8  15   7      1.8047      2.7330      1.3109      0.0000 
  -7  15   7     40.4083      1.1329     39.9883      0.0000 
  -6  15   7    120.6509      2.5016    122.6487      0.0000 
  -5  15   7     56.0663      1.2278    -56.9090      0.0000 
  -4  15   7     12.3857      0.9626     11.3683      0.0000 
  -3  15   7     61.2493      1.5916    -59.1586      0.0000 
  -2  15   7     60.2095      1.3507     57.7093      0.0000 
  -1  15   7     19.5670      1.0104    -19.9308      0.0000 
   0  15   7     59.0312      1.4082    -55.7858      0.0000 
   1  15   7     17.1475      1.0502    -17.0747      0.0000 
   2  15   7      1.1691      1.6736     -2.2172      0.0000 
   3  15   7     14.8594      0.9790    -15.8314      0.0000 
   4  15   7     32.0114      1.2761     31.2515      0.0000 
   5  15   7     32.9379      2.0172    -30.4865      0.0000 
   6  15   7     25.0285      1.4592    -26.8300      0.0000 
   7  15   7     22.1424      1.3148    -24.4855      0.0000 
   8  15   7      5.7587      3.4740      7.5585      0.0000 
   9  15   7      6.8283      1.9141     -3.9856      0.0000 
 -10  16   7     27.7743      6.0269    -23.8614      0.0000 
  -9  16   7      7.6303      1.6820     -8.9528      0.0000 
  -8  16   7      0.0000      3.7945      0.7121      0.0000 
  -7  16   7     10.9769      1.0106    -10.3931      0.0000 
  -6  16   7     32.7960      1.5883    -31.2253      0.0000 
  -5  16   7      1.0811      1.7518     -0.1010      0.0000 
  -4  16   7     17.5180      1.5175     17.0084      0.0000 
  -3  16   7     35.8569      2.5145    -34.8042      0.0000 
  -2  16   7     39.5908      1.1666     36.0201      0.0000 
  -1  16   7     17.4427      1.0259    -17.4413      0.0000 
   0  16   7     29.8449      1.1310    -30.4258      0.0000 
   1  16   7     27.3700      1.0823     25.6212      0.0000 
   2  16   7     13.0184      1.0561    -11.3821      0.0000 
   3  16   7     10.0640      0.8684    -10.9406      0.0000 
   4  16   7      1.5510      1.3504     -1.4444      0.0000 
   5  16   7     28.6445      1.2844     26.5009      0.0000 
   6  16   7      3.8278      2.0556     -4.6071      0.0000 
   7  16   7      4.4485      2.0163     -3.0865      0.0000 
   8  16   7     18.5104      1.3716     18.9310      0.0000 
   9  16   7     20.5641      1.7282     20.7847      0.0000 
 -10  17   7      5.4420      5.5009     -6.9580      0.0000 
  -9  17   7      5.4540      1.9148      1.3136      0.0000 
  -8  17   7      6.7623      2.1067      7.7632      0.0000 
  -7  17   7     21.0215      1.0514    -22.1976      0.0000 
  -6  17   7     18.8344      1.0465    -18.2381      0.0000 
  -5  17   7     24.3447      0.9722     24.8694      0.0000 
  -4  17   7     12.2241      1.0069    -11.3020      0.0000 
  -3  17   7     15.3487      1.1130     14.9910      0.0000 
  -2  17   7     21.5966      1.9464    -19.7560      0.0000 
  -1  17   7     15.0268      1.0116    -13.1017      0.0000 
   0  17   7     23.3562      0.9773     22.5419      0.0000 
   1  17   7     14.3957      1.6622    -14.0643      0.0000 
   2  17   7     29.8004      1.1233    -29.3425      0.0000 
   3  17   7     23.9998      0.9445    -24.0096      0.0000 
   4  17   7     17.4243      1.1073    -17.8265      0.0000 
   5  17   7      2.5761      2.3064      1.1977      0.0000 
   6  17   7     14.6305      1.7058    -13.8300      0.0000 
   7  17   7      8.2986      2.8715    -10.6534      0.0000 
   8  17   7      8.6860      1.2682     -7.6335      0.0000 
   9  17   7     10.2959      2.0761      8.4826      0.0000 
 -10  18   7     25.1458      2.7637    -25.8036      0.0000 
  -9  18   7      8.0229      1.6180     -7.2942      0.0000 
  -8  18   7     14.0014      1.9371    -12.7964      0.0000 
  -7  18   7     77.7340      1.6077    -81.0530      0.0000 
  -6  18   7     28.1214      1.0386    -27.9520      0.0000 
  -5  18   7     40.6801      1.1140    -41.2843      0.0000 
  -4  18   7     38.8863      1.1672    -36.9278      0.0000 
  -3  18   7     23.6596      1.2136    -21.5839      0.0000 
  -2  18   7     70.8219      1.5091     67.1331      0.0000 
  -1  18   7     14.8652      1.0602     11.9002      0.0000 
   0  18   7     28.2565      0.9812    -27.6203      0.0000 
   1  18   7     32.4404      1.1407     31.1760      0.0000 
   2  18   7      3.6568      2.6976     -2.2204      0.0000 
   3  18   7      9.9803      0.9394     -9.3081      0.0000 
   4  18   7      3.0664      2.2236     -5.4914      0.0000 
   5  18   7     12.2834      1.2420     10.5264      0.0000 
   6  18   7     46.4401      1.3487    -46.8598      0.0000 
   7  18   7      5.0959      1.3666      3.2806      0.0000 
   8  18   7     11.7019      1.8063     -9.7641      0.0000 
   9  18   7      4.1193      2.0816      3.2076      0.0000 
 -10  19   7     23.1107      2.0706     21.5025      0.0000 
  -9  19   7      4.2242      2.5573      1.4516      0.0000 
  -8  19   7     19.3292      1.3536    -19.0521      0.0000 
  -7  19   7     30.6481      1.1027     30.6678      0.0000 
  -6  19   7     36.9482      1.1118     35.4724      0.0000 
  -5  19   7     31.5896      1.0359     32.3876      0.0000 
  -4  19   7     11.5679      0.8908    -12.2151      0.0000 
  -3  19   7     18.7071      1.3830    -18.6517      0.0000 
  -2  19   7      6.0813      1.5706     -6.0582      0.0000 
  -1  19   7     11.0057      2.0013      9.9182      0.0000 
   0  19   7     11.8437      0.9153    -10.4673      0.0000 
   1  19   7      4.6700      2.9197      1.4010      0.0000 
   2  19   7     27.2341      1.3505     27.0119      0.0000 
   3  19   7     40.3960      1.1012    -38.0865      0.0000 
   4  19   7     25.9096      1.1730     26.3215      0.0000 
   5  19   7     21.4091      1.2985     20.0323      0.0000 
   6  19   7      7.3997      1.4350      9.3950      0.0000 
   7  19   7     11.4162      1.2840    -10.6261      0.0000 
   8  19   7     25.0784      1.3191    -25.1019      0.0000 
   9  19   7     11.9883      1.9903     10.2688      0.0000 
 -10  20   7     11.7682      3.1091    -10.2184      0.0000 
  -9  20   7      9.5930      1.9248      8.9130      0.0000 
  -8  20   7      1.7101      1.8487     -1.5450      0.0000 
  -7  20   7     18.0958      1.0336    -17.8953      0.0000 
  -6  20   7     32.7211      1.0902     31.4229      0.0000 
  -5  20   7     23.4988      1.2567     22.3393      0.0000 
  -4  20   7     20.1644      1.2262    -20.7605      0.0000 
  -3  20   7     43.1031      1.4743     41.7102      0.0000 
  -2  20   7     54.6837      1.3640     52.6705      0.0000 
  -1  20   7      5.0558      1.2619      6.0389      0.0000 
   0  20   7     10.7823      0.8617     10.4449      0.0000 
   1  20   7     39.9591      1.2272     39.2790      0.0000 
   2  20   7     13.5930      1.6137     13.0542      0.0000 
   3  20   7      5.8081      2.0580     -4.7106      0.0000 
   4  20   7     11.4076      1.2979     -8.9210      0.0000 
   5  20   7     17.4680      1.6182     15.4253      0.0000 
   6  20   7     11.2695      1.2030     10.3764      0.0000 
   7  20   7      6.7111      1.4050      5.4668      0.0000 
   8  20   7     13.7397      1.3210     13.3066      0.0000 
   9  20   7      5.6423      2.4292      1.5689      0.0000 
 -10  21   7     22.4459      2.4493     21.5340      0.0000 
  -9  21   7      9.0296      3.3511     10.6497      0.0000 
  -8  21   7      9.1374      1.3944      5.5413      0.0000 
  -7  21   7      4.0978      1.6633     -1.4782      0.0000 
  -6  21   7     25.3564      1.3994     25.0797      0.0000 
  -5  21   7     59.1556      1.3893     59.0873      0.0000 
  -4  21   7      8.2226      1.5059     -8.3050      0.0000 
  -3  21   7      2.2032      2.0190     -1.6473      0.0000 
  -2  21   7     43.7083      1.2838    -43.2567      0.0000 
  -1  21   7      7.8075      1.2098      8.8178      0.0000 
   0  21   7      8.0531      0.9514     -4.1033      0.0000 
   1  21   7     20.9453      0.9734    -20.6778      0.0000 
   2  21   7      5.0320      2.5738     -4.5042      0.0000 
   3  21   7      3.9255      2.2502     -3.4261      0.0000 
   4  21   7     20.9204      1.0657     21.0224      0.0000 
   5  21   7     15.8159      1.4359     15.4583      0.0000 
   6  21   7     22.4335      1.2141     21.3048      0.0000 
   7  21   7     18.9776      1.2641     18.7524      0.0000 
   8  21   7     11.6668      1.3156      9.6968      0.0000 
   9  21   7     24.4409      1.5946     25.3124      0.0000 
 -10  22   7      0.0000      4.1116     -0.3525      0.0000 
  -9  22   7     24.8648      1.7048    -24.3557      0.0000 
  -8  22   7     14.0400      1.4141    -13.8360      0.0000 
  -7  22   7     12.7447      1.0551     12.1938      0.0000 
  -6  22   7      2.2981      1.8093     -2.2762      0.0000 
  -5  22   7      3.3732      1.5073      1.9220      0.0000 
  -4  22   7     15.1599      1.2356     15.2993      0.0000 
  -3  22   7      0.0000      2.7290     -1.9424      0.0000 
  -2  22   7     33.1936      1.5579    -33.7864      0.0000 
  -1  22   7      2.3779      1.7519     -1.7563      0.0000 
   0  22   7      0.0000      2.8062      1.1338      0.0000 
   1  22   7     31.4108      1.1767    -31.4300      0.0000 
   2  22   7     44.0495      1.2946    -44.1297      0.0000 
   3  22   7      6.1700      1.2375     -6.9445      0.0000 
   4  22   7     12.7136      1.3220      9.0180      0.0000 
   5  22   7     12.8160      1.4266    -14.7076      0.0000 
   6  22   7     12.0945      1.2293    -11.5818      0.0000 
   7  22   7      1.6652      2.1598      2.7213      0.0000 
   8  22   7     14.5729      1.3258     15.3153      0.0000 
  -9  23   7      7.7290      1.3932     -5.9045      0.0000 
  -8  23   7      4.1808      2.9957     -4.9844      0.0000 
  -7  23   7     11.6860      1.0711     10.8001      0.0000 
  -6  23   7      3.1717      1.9112      5.6337      0.0000 
  -5  23   7     15.1527      1.0962    -14.7541      0.0000 
  -4  23   7      5.9296      1.4157     -5.4041      0.0000 
  -3  23   7      3.2884      1.5450      2.4676      0.0000 
  -2  23   7     22.7397      1.1886    -21.1384      0.0000 
  -1  23   7      9.9400      1.1967     -9.7772      0.0000 
   0  23   7     22.6708      1.0434    -22.8756      0.0000 
   1  23   7      9.8609      1.2125    -10.8464      0.0000 
   2  23   7      2.8004      2.2040      3.2696      0.0000 
   3  23   7     20.5474      0.9956    -20.1681      0.0000 
   4  23   7     28.3162      2.1620     27.2185      0.0000 
   5  23   7      3.5557      2.5238     -0.3568      0.0000 
   6  23   7      4.5213      1.7107      0.8871      0.0000 
   7  23   7     22.6200      1.2995    -22.2660      0.0000 
   8  23   7      3.9666      1.8202     -2.3099      0.0000 
  -9  24   7      5.0476      2.1334     -5.3381      0.0000 
  -8  24   7      0.0000      3.4272     -0.6010      0.0000 
  -7  24   7     27.4595      1.2513     26.3590      0.0000 
  -6  24   7      9.8568      1.0413     -9.6751      0.0000 
  -5  24   7     21.0929      1.1254     20.7392      0.0000 
  -4  24   7     45.8619      1.4095     46.4933      0.0000 
  -3  24   7      0.0000      3.0009     -0.0469      0.0000 
  -2  24   7     10.1724      1.0277      9.4130      0.0000 
  -1  24   7      6.7230      1.3119      5.8984      0.0000 
   0  24   7      3.4971      1.9915      1.0308      0.0000 
   1  24   7      5.3402      1.3965     -6.0928      0.0000 
   2  24   7     27.1411      1.2280     25.6952      0.0000 
   3  24   7      5.0423      1.2257      1.7952      0.0000 
   4  24   7      4.6168      2.4500      0.3147      0.0000 
   5  24   7      2.7078      2.0993      2.4926      0.0000 
   6  24   7     33.4533      1.3098     33.2019      0.0000 
   7  24   7     16.7587      1.2976     16.0018      0.0000 
   8  24   7     16.6942      1.3318    -19.5622      0.0000 
  -9  25   7      5.5805      3.0419     -5.4631      0.0000 
  -8  25   7      0.0000      3.3967     -0.9512      0.0000 
  -7  25   7      9.4026      1.4443     -9.1663      0.0000 
  -6  25   7      0.0000      3.1499      1.1403      0.0000 
  -5  25   7      8.2936      1.1704     -8.8509      0.0000 
  -4  25   7      5.0625      1.5732      4.0095      0.0000 
  -3  25   7     12.2727      1.3536    -12.3832      0.0000 
  -2  25   7     11.5986      1.0289     12.0041      0.0000 
  -1  25   7     21.6834      1.1872     21.2117      0.0000 
   0  25   7     12.1605      1.4996     12.6547      0.0000 
   1  25   7     21.1190      1.2001     21.4159      0.0000 
   2  25   7     64.8436      1.5349    -64.0915      0.0000 
   3  25   7     30.0449      1.1557     29.3159      0.0000 
   4  25   7     25.4962      1.3316    -24.6338      0.0000 
   5  25   7      5.1833      1.5289      5.6737      0.0000 
   6  25   7     12.7434      1.2837    -12.0386      0.0000 
   7  25   7      9.4112      1.7871     -9.4369      0.0000 
   8  25   7      5.3513      1.6008      2.5424      0.0000 
  -9  26   7      3.7143      2.0600     -2.8528      0.0000 
  -8  26   7      5.4806      1.7607      2.0544      0.0000 
  -7  26   7     15.1165      1.5107    -13.6463      0.0000 
  -6  26   7      9.7956      1.3654      9.8769      0.0000 
  -5  26   7     18.3171      1.1563    -18.2898      0.0000 
  -4  26   7      1.4580      2.5670      3.6519      0.0000 
  -3  26   7     20.4717      1.0637     20.7343      0.0000 
  -2  26   7      7.6274      1.0354     -8.9353      0.0000 
  -1  26   7     25.5505      1.3045    -22.9942      0.0000 
   0  26   7     10.8967      1.4660     10.8333      0.0000 
   1  26   7     40.4482      1.3280    -40.4225      0.0000 
   2  26   7     24.9481      1.2409     24.8248      0.0000 
   3  26   7      6.3786      1.1907      5.5195      0.0000 
   4  26   7      6.7014      2.4055      4.9600      0.0000 
   5  26   7      1.3780      2.4037      0.9797      0.0000 
   6  26   7      6.7326      2.1091     -5.2618      0.0000 
   7  26   7      4.7599      3.2888     -6.4623      0.0000 
   8  26   7     11.0101      1.8635     12.7916      0.0000 
  -9  27   7      4.8257      4.7129      0.6313      0.0000 
  -8  27   7     31.8432      1.5179     31.3894      0.0000 
  -7  27   7     37.7753      1.3548     36.1999      0.0000 
  -6  27   7     20.8285      1.1083     22.8633      0.0000 
  -5  27   7     24.1879      1.1976    -25.2332      0.0000 
  -4  27   7     17.0200      1.2750     18.9373      0.0000 
  -3  27   7      0.0000      2.6024     -0.0663      0.0000 
  -2  27   7      5.1509      1.3221      5.7947      0.0000 
  -1  27   7     37.3569      1.1790    -37.7006      0.0000 
   0  27   7     19.4754      1.1742    -18.6733      0.0000 
   1  27   7     25.2629      2.1086     23.5095      0.0000 
   2  27   7     28.3327      1.2875     26.6637      0.0000 
   3  27   7     17.3292      1.0933     16.7364      0.0000 
   4  27   7     12.3109      1.4107    -11.3329      0.0000 
   5  27   7      4.1675      1.8394      1.7065      0.0000 
   6  27   7     15.1602      1.4576    -13.9519      0.0000 
   7  27   7      4.7601      3.4957      7.5492      0.0000 
   8  27   7      5.1479      3.2687     -6.4135      0.0000 
  -9  28   7     16.9950      2.6037     14.4338      0.0000 
  -8  28   7      8.3231      1.9635      7.6804      0.0000 
  -7  28   7     26.8675      1.3066    -26.2037      0.0000 
  -6  28   7     13.4251      1.5532    -12.8486      0.0000 
  -5  28   7      4.3991      2.2766      2.2129      0.0000 
  -4  28   7      1.3144      2.0548     -3.0691      0.0000 
  -3  28   7     11.3625      1.9880     10.9642      0.0000 
  -2  28   7      0.0000      2.3735     -3.3809      0.0000 
  -1  28   7      2.7644      2.4451     -0.3296      0.0000 
   0  28   7     10.0541      1.4164     -9.1351      0.0000 
   1  28   7     77.7330      2.3594     77.0621      0.0000 
   2  28   7     60.4591      1.3989    -59.9940      0.0000 
   3  28   7      9.8695      1.3814    -11.1231      0.0000 
   4  28   7     11.2926      1.3751    -10.2202      0.0000 
   5  28   7      5.5264      1.8412     -3.7140      0.0000 
   6  28   7      0.0000      3.1156     -1.1152      0.0000 
   7  28   7      6.4230      1.6148      2.6966      0.0000 
  -8  29   7      5.5157      2.2354      2.0036      0.0000 
  -7  29   7     37.8580      1.6556    -38.7888      0.0000 
  -6  29   7     22.8702      2.1624    -24.2617      0.0000 
  -5  29   7     20.5623      1.2139     20.5859      0.0000 
  -4  29   7      5.1768      2.9105     -2.4635      0.0000 
  -3  29   7     29.6972      1.3517    -29.8535      0.0000 
  -2  29   7     21.0287      1.2183     21.0519      0.0000 
  -1  29   7     37.3025      1.1977    -35.0737      0.0000 
   0  29   7     11.5093      1.2754    -10.9656      0.0000 
   1  29   7     14.9186      2.2382     13.4591      0.0000 
   2  29   7     13.7831      1.3235     12.7360      0.0000 
   3  29   7      0.0000      3.0156      2.4947      0.0000 
   4  29   7     25.2841      1.3928    -23.6399      0.0000 
   5  29   7     26.7545      1.4570     27.3525      0.0000 
   6  29   7      4.2502      1.5591     -3.3956      0.0000 
   7  29   7      2.1587      2.9149     -2.6168      0.0000 
  -8  30   7     27.6185      1.7931    -26.0055      0.0000 
  -7  30   7     10.6882      2.3135    -10.1733      0.0000 
  -6  30   7     14.8571      1.1344     15.5700      0.0000 
  -5  30   7     10.4845      1.2244    -10.9622      0.0000 
  -4  30   7     19.1296      1.3653     22.0550      0.0000 
  -3  30   7     17.4948      1.3114     18.2681      0.0000 
  -2  30   7     19.9788      1.2162    -21.5855      0.0000 
  -1  30   7     12.2423      1.1690    -13.7648      0.0000 
   0  30   7     31.0822      1.0946    -31.3355      0.0000 
   1  30   7     10.7537      2.9097      0.7146      0.0000 
   2  30   7     31.4518      1.6286    -31.9660      0.0000 
   3  30   7      5.2152      2.6523     -3.5881      0.0000 
   4  30   7     12.1051      1.4221     10.5452      0.0000 
   5  30   7      3.2731      2.7006      3.4466      0.0000 
   6  30   7     16.1728      1.4897    -16.0628      0.0000 
   7  30   7      5.3358      1.7095     -4.7347      0.0000 
  -8  31   7      8.9151      2.1737      5.4665      0.0000 
  -7  31   7      7.4303      1.5937     -8.4966      0.0000 
  -6  31   7      6.3776      1.1848     -6.4915      0.0000 
  -5  31   7      0.0000      3.3408     -4.6776      0.0000 
  -4  31   7      5.0673      2.1620     -5.2600      0.0000 
  -3  31   7      5.3032      1.4693     -3.8136      0.0000 
  -2  31   7      0.0000      2.7174     -3.2266      0.0000 
  -1  31   7      0.0000      3.2473     -0.0913      0.0000 
   0  31   7      5.2985      1.3599      3.4881      0.0000 
   1  31   7     71.7483      1.5946     71.7584      0.0000 
   2  31   7      9.8646      1.7907      5.3433      0.0000 
   3  31   7     12.9028      1.6553    -12.8502      0.0000 
   4  31   7     15.9477      1.6776     18.8420      0.0000 
   5  31   7      6.1169      3.0612      7.3110      0.0000 
   6  31   7      8.7590      1.8599     -8.3968      0.0000 
   7  31   7      3.6199      2.8740      1.1971      0.0000 
  -8  32   7      9.2579      2.4689    -10.2693      0.0000 
  -7  32   7      6.1383      2.0242     -0.6482      0.0000 
  -6  32   7      8.7037      1.1957      9.6313      0.0000 
  -5  32   7     24.5909      1.4401    -24.3084      0.0000 
  -4  32   7     13.6106      1.3916    -12.1762      0.0000 
  -3  32   7     13.9579      1.4658     13.1542      0.0000 
  -2  32   7      6.7327      3.2527      7.9790      0.0000 
  -1  32   7      7.8490      1.1573      8.1631      0.0000 
   0  32   7     11.5917      1.2378      2.5554      0.0000 
   1  32   7     20.8828      1.2010    -18.8835      0.0000 
   2  32   7     49.7384      1.9209    -50.0749      0.0000 
   3  32   7     16.0841      1.7650    -16.0302      0.0000 
   4  32   7     16.3571      1.7691     15.9011      0.0000 
   5  32   7     15.6779      1.7821    -15.0295      0.0000 
   6  32   7      7.5961      4.6340     -6.9935      0.0000 
  -7  33   7     13.8772      1.7439     11.9198      0.0000 
  -6  33   7      0.0000      3.3226     -1.7531      0.0000 
  -5  33   7      9.6404      1.4479    -10.2185      0.0000 
  -4  33   7     27.1981      1.9365    -29.3417      0.0000 
  -3  33   7     12.3941      1.3652     12.7824      0.0000 
  -2  33   7     14.5023      1.5290     13.8923      0.0000 
  -1  33   7      5.3039      1.2789      6.4699      0.0000 
   0  33   7      8.7463      2.0319      9.1149      0.0000 
   1  33   7     16.6387      1.2209     16.2329      0.0000 
   2  33   7      9.7249      1.9302      8.5100      0.0000 
   3  33   7     21.4539      1.4521     19.7700      0.0000 
   4  33   7      6.9667      2.4348     -3.3629      0.0000 
   5  33   7     24.3345      2.0016    -24.1816      0.0000 
   6  33   7     10.4251      1.8958    -11.0631      0.0000 
  -7  34   7      0.0000      3.5858     -4.6511      0.0000 
  -6  34   7      2.8307      2.4460      4.9814      0.0000 
  -5  34   7     11.0560      1.4646    -10.0887      0.0000 
  -4  34   7      0.0000      3.0782     -2.3603      0.0000 
  -3  34   7     17.7684      1.7858     18.6555      0.0000 
  -2  34   7      0.0000      2.9680     -2.5912      0.0000 
  -1  34   7      7.8916      1.7269     -8.7190      0.0000 
   0  34   7      0.0000      3.3701     -0.9872      0.0000 
   1  34   7     46.4976      1.8547     45.5530      0.0000 
   2  34   7     18.3751      1.4446     18.1155      0.0000 
   3  34   7     24.2154      1.4968     23.4786      0.0000 
   4  34   7     27.7654      1.5466    -28.1660      0.0000 
   5  34   7     11.3281      2.4358     12.1913      0.0000 
   6  34   7      0.0000      4.5872     -1.7474      0.0000 
  -7  35   7      4.2259      2.3662     -1.2365      0.0000 
  -6  35   7      0.0000      3.6866      3.5938      0.0000 
  -5  35   7      7.4980      1.7811     -7.4307      0.0000 
  -4  35   7      8.3128      2.2135      8.2778      0.0000 
  -3  35   7      8.5944      2.1262     -9.2388      0.0000 
  -2  35   7      5.2828      3.7188      5.5449      0.0000 
  -1  35   7     27.1152      1.2538     28.0409      0.0000 
   0  35   7      6.1946      1.5744     -4.6362      0.0000 
   1  35   7     12.7186      1.5546    -11.9316      0.0000 
   2  35   7     26.1396      1.4863     25.1530      0.0000 
   3  35   7     17.9893      1.4972     18.0436      0.0000 
   4  35   7     22.5934      1.5381     21.7053      0.0000 
   5  35   7      3.5661      3.0313     -3.4252      0.0000 
   6  35   7      3.5808      2.6004     -1.8044      0.0000 
  -6  36   7      0.0000      3.6620     -0.5178      0.0000 
  -5  36   7     27.4527      1.5981    -29.2297      0.0000 
  -4  36   7     39.6420      1.5751     40.2837      0.0000 
  -3  36   7      7.3082      1.5162     -5.8141      0.0000 
  -2  36   7      8.5745      1.7196      8.4504      0.0000 
  -1  36   7     13.3900      1.2287    -14.7472      0.0000 
   0  36   7     26.4211      1.1613     26.8102      0.0000 
   1  36   7      6.8711      2.2795      7.4783      0.0000 
   2  36   7      9.8831      1.7186     -9.6259      0.0000 
   3  36   7      6.2240      2.8199     -6.4700      0.0000 
   4  36   7     13.5030      2.5114    -13.4586      0.0000 
   5  36   7      5.1606      3.9197      0.5551      0.0000 
  -6  37   7      3.5890      2.9342      0.5319      0.0000 
  -5  37   7      6.9481      2.5489     -6.6380      0.0000 
  -4  37   7     10.8932      1.5317    -11.0135      0.0000 
  -3  37   7      0.0000      3.2373      4.2485      0.0000 
  -2  37   7     10.9242      1.6623     10.1735      0.0000 
  -1  37   7     15.6338      1.3576    -14.4545      0.0000 
   0  37   7      7.8594      1.9260      8.7191      0.0000 
   1  37   7      5.6383      2.2390     -7.0859      0.0000 
   2  37   7     33.3671      2.0598    -33.9225      0.0000 
   3  37   7      3.5984      2.1699      4.2212      0.0000 
   4  37   7      6.5131      1.7413     -7.7921      0.0000 
   5  37   7      5.0527      2.0349      5.1512      0.0000 
  -5  38   7     16.6492      1.5563     16.5811      0.0000 
  -4  38   7      3.2502      2.3517     -1.8455      0.0000 
  -3  38   7      2.9855      2.4474     -1.2103      0.0000 
  -2  38   7      0.0000      3.6754      1.9088      0.0000 
  -1  38   7     18.4984      1.6459     19.2006      0.0000 
   0  38   7     18.1656      1.1614     18.3019      0.0000 
   1  38   7      1.2113      2.5923      2.3899      0.0000 
   2  38   7     14.0153      1.5313    -13.6209      0.0000 
   3  38   7     16.9914      1.5657    -18.4215      0.0000 
   4  38   7      0.0000      3.4534     -0.1030      0.0000 
  -5  39   7      6.1095      1.8924      5.0727      0.0000 
  -4  39   7      7.3288      1.9202      5.9442      0.0000 
  -3  39   7      8.7967      2.6280    -11.0060      0.0000 
  -2  39   7      8.9250      1.8091     10.8971      0.0000 
  -1  39   7      7.4371      1.8682      7.3096      0.0000 
   0  39   7      3.7917      2.4726      3.1647      0.0000 
   1  39   7      8.0497      1.4752     -6.3317      0.0000 
   2  39   7      4.3916      1.9223      3.1154      0.0000 
   3  39   7      0.7831      3.7039      1.9624      0.0000 
   4  39   7      8.7888      2.5045     -7.2799      0.0000 
  -4  40   7     17.5651      1.5437    -16.7700      0.0000 
  -3  40   7      6.3421      5.2172      4.7326      0.0000 
  -2  40   7     26.5982      1.7695     27.6169      0.0000 
  -1  40   7      9.9570      2.1558     -9.9220      0.0000 
   0  40   7     14.0894      1.6313    -14.9336      0.0000 
   1  40   7     22.6583      1.6412    -21.4577      0.0000 
   2  40   7     17.1437      1.5711     16.8038      0.0000 
   3  40   7      0.0000      4.2031     -4.4955      0.0000 
  -4  41   7      0.6717      2.2442      2.1979      0.0000 
  -3  41   7     13.1449      1.7725     10.3187      0.0000 
  -2  41   7     30.2886      1.8063    -30.8215      0.0000 
  -1  41   7     12.5601      1.9375    -11.7026      0.0000 
   0  41   7      8.7991      1.4530     -7.7898      0.0000 
   1  41   7      1.3204      2.3122     -1.8122      0.0000 
   2  41   7      0.0000      4.7445     -2.9502      0.0000 
   3  41   7      2.8500      2.8102      2.9415      0.0000 
  -3  42   7      8.2714      1.7890      8.9044      0.0000 
  -2  42   7      8.7457      2.0331     -6.1075      0.0000 
  -1  42   7     25.2269      2.2682    -26.2920      0.0000 
   0  42   7     13.0580      1.8994    -11.2824      0.0000 
   1  42   7      5.2621      1.6816      4.5155      0.0000 
   2  42   7      3.3372      2.7955     -5.3219      0.0000 
  -2  43   7      8.1890      2.1209     -7.4805      0.0000 
  -1  43   7     19.9085      2.3062    -18.2109      0.0000 
   0  43   7      0.0000      3.5540      1.9545      0.0000 
   1  43   7     14.6858      1.4060     15.6719      0.0000 
 -10   0   8     33.2042      4.6752     33.2472      0.0000 
  -8   0   8     98.3527      2.4206   -111.4983      0.0000 
  -6   0   8     18.6476      2.3231     17.0153      0.0000 
  -4   0   8     39.6176      1.5310     40.7297      0.0000 
  -2   0   8    116.5632      2.6191   -114.6659      0.0000 
   0   0   8     15.5103      0.8051     13.1094      0.0000 
   2   0   8     79.4980      1.5665    -78.9436      0.0000 
   4   0   8     35.0101      2.4887     35.3148      0.0000 
   6   0   8      5.1056      2.4215      6.9203      0.0000 
   8   0   8      6.1418      2.2254     -3.3720      0.0000 
  10   0   8      4.0056      3.1541      4.6936      0.0000 
 -11   1   8      2.4243      2.2341     -0.2105      0.0000 
 -10   1   8     40.4025      2.6683    -41.1825      0.0000 
  -9   1   8      7.9001      1.3731      6.3812      0.0000 
  -8   1   8     44.5814      1.6004     49.8570      0.0000 
  -7   1   8      8.0909      1.6181     -9.8942      0.0000 
  -6   1   8      5.6993      1.3068     -6.0853      0.0000 
  -5   1   8     11.4596      0.6193     11.3619      0.0000 
  -4   1   8     22.7249      0.7735     23.8185      0.0000 
  -3   1   8     13.3338      0.7293    -13.4043      0.0000 
  -2   1   8     60.6740      1.1265    -59.2881      0.0000 
  -1   1   8     26.2449      0.7596    -25.0655      0.0000 
   0   1   8     13.2668      0.6057    -13.8478      0.0000 
   1   1   8     54.7476      1.1394     54.7211      0.0000 
   2   1   8     16.4083      1.0479     15.0699      0.0000 
   3   1   8      4.7986      1.2024      4.7795      0.0000 
   4   1   8      0.0000      3.0495     -0.9559      0.0000 
   5   1   8      2.4768      2.7791     -2.1183      0.0000 
   6   1   8      0.0000      2.7109      1.1928      0.0000 
   7   1   8      4.5533      1.6314      7.2824      0.0000 
   8   1   8      5.9492      2.2048      6.5096      0.0000 
   9   1   8      3.6811      2.8058     -2.3300      0.0000 
  10   1   8      6.3387      2.4455      6.3648      0.0000 
 -11   2   8      2.4616      3.3516      3.4883      0.0000 
 -10   2   8      8.1422      1.6401      9.3611      0.0000 
  -9   2   8      2.6807      3.3391      0.3123      0.0000 
  -8   2   8      8.8946      1.4315     -8.1929      0.0000 
  -7   2   8      1.7500      2.4031     -2.1786      0.0000 
  -6   2   8     10.1769      1.2232    -10.9592      0.0000 
  -5   2   8     11.4656      0.8864     12.2725      0.0000 
  -4   2   8     32.2606      1.1623     32.3962      0.0000 
  -3   2   8     28.3623      0.8085    -27.6004      0.0000 
  -2   2   8     53.2134      1.0210    -53.4207      0.0000 
  -1   2   8     32.1484      0.8152     30.3216      0.0000 
   0   2   8     59.1307      1.4853     55.4945      0.0000 
   1   2   8    111.5842      1.8913   -111.9186      0.0000 
   2   2   8    124.6855      2.1464   -126.1782      0.0000 
   3   2   8     10.7132      1.2513     10.8377      0.0000 
   4   2   8     16.4831      1.4637     16.0446      0.0000 
   5   2   8      7.5322      2.2720      7.2758      0.0000 
   6   2   8      1.4442      2.4504     -1.6047      0.0000 
   7   2   8     16.4935      1.1549     17.0520      0.0000 
   8   2   8     10.8912      1.5702      9.8570      0.0000 
   9   2   8      7.4048      4.4763     -7.5480      0.0000 
  10   2   8     10.0207      4.4913      9.1098      0.0000 
 -11   3   8      6.2359      1.9255      2.6689      0.0000 
 -10   3   8     14.5888      1.4116    -15.2082      0.0000 
  -9   3   8      0.0000      3.2693     -3.0384      0.0000 
  -8   3   8      3.6457      2.0702     -4.1406      0.0000 
  -7   3   8     23.0780      2.1039     24.3577      0.0000 
  -6   3   8      3.3404      0.9466      2.5030      0.0000 
  -5   3   8      8.9066      0.6888      9.2756      0.0000 
  -4   3   8     21.8478      0.7094    -22.5996      0.0000 
  -3   3   8     40.8986      0.9708     40.6563      0.0000 
  -2   3   8     62.2369      1.2289     62.9598      0.0000 
  -1   3   8     27.6991      1.2451    -25.6887      0.0000 
   0   3   8     38.4081      0.9159    -37.5140      0.0000 
   1   3   8     26.1410      0.9922     25.8159      0.0000 
   2   3   8      6.6909      1.9342      1.9988      0.0000 
   3   3   8     16.5172      1.0495     17.3339      0.0000 
   4   3   8      0.0000      2.8547      2.3516      0.0000 
   5   3   8     10.5808      1.2196     10.3539      0.0000 
   6   3   8     16.4800      1.2871     15.5913      0.0000 
   7   3   8     19.1241      1.3281    -19.5713      0.0000 
   8   3   8     24.3222      1.5727     24.4043      0.0000 
   9   3   8      5.3290      3.9610      2.9626      0.0000 
  10   3   8      4.6701      5.1929     -1.6704      0.0000 
 -11   4   8     11.4897      4.8662     -8.7709      0.0000 
 -10   4   8      0.0000      3.8484      2.6992      0.0000 
  -9   4   8      7.3629      1.2012      8.8948      0.0000 
  -8   4   8     16.3553      1.1086     17.1877      0.0000 
  -7   4   8      6.9885      1.3325     -8.0810      0.0000 
  -6   4   8      2.1091      1.5477     -3.4238      0.0000 
  -5   4   8      8.7508      0.9320      9.6247      0.0000 
  -4   4   8      0.5296      1.4107      2.7607      0.0000 
  -3   4   8     23.8103      0.8303     22.9435      0.0000 
  -2   4   8     37.9661      0.8958     38.0665      0.0000 
  -1   4   8     68.7681      1.5726    -66.6828      0.0000 
   0   4   8     29.4261      0.9230    -27.4868      0.0000 
   1   4   8    117.3486      2.7398    117.3805      0.0000 
   2   4   8      7.2548      0.9841      8.1495      0.0000 
   3   4   8     12.2426      1.3272    -11.8666      0.0000 
   4   4   8     17.2663      1.2064     17.6375      0.0000 
   5   4   8      8.2794      1.3465     -6.7964      0.0000 
   6   4   8     12.6868      1.3205    -13.3462      0.0000 
   7   4   8     14.6047      1.2667     14.8539      0.0000 
   8   4   8     15.2316      1.3154     15.4644      0.0000 
   9   4   8     13.0258      2.7473      9.4844      0.0000 
  10   4   8      6.6571      2.5697      0.6948      0.0000 
 -11   5   8      4.5168      2.5440     -3.5999      0.0000 
 -10   5   8     17.8631      1.6145    -16.9583      0.0000 
  -9   5   8      8.3576      1.2422     -7.5048      0.0000 
  -8   5   8      2.7745      1.8320      4.5283      0.0000 
  -7   5   8     14.9780      0.9938    -15.7111      0.0000 
  -6   5   8      3.5111      1.0415     -3.6719      0.0000 
  -5   5   8     10.9748      0.5929     11.9867      0.0000 
  -4   5   8      8.2550      0.6610     -8.2614      0.0000 
  -3   5   8      6.6633      0.9271     -6.4157      0.0000 
  -2   5   8      8.9897      0.7412      9.4378      0.0000 
  -1   5   8     23.2183      0.7155     23.0749      0.0000 
   0   5   8     63.5583      1.3404    -62.0690      0.0000 
   1   5   8     83.4094      1.8499     81.7706      0.0000 
   2   5   8     84.7922      1.8447     86.3219      0.0000 
   3   5   8     22.5065      1.5028    -22.2478      0.0000 
   4   5   8     27.4126      1.0236     27.7256      0.0000 
   5   5   8     13.3073      1.0022    -13.8641      0.0000 
   6   5   8     13.8435      1.5983    -10.6753      0.0000 
   7   5   8      0.6475      2.2405     -0.8134      0.0000 
   8   5   8      5.2983      1.7729      4.9542      0.0000 
   9   5   8     11.1390      2.2186     -8.8033      0.0000 
  10   5   8      8.6721      2.5836     -4.7014      0.0000 
 -11   6   8      0.0000      4.7929     -3.0193      0.0000 
 -10   6   8      1.6144      3.2996      0.1626      0.0000 
  -9   6   8      5.0438      1.6278      6.0612      0.0000 
  -8   6   8      0.0000      3.0039      1.4396      0.0000 
  -7   6   8     32.8349      1.1740    -35.5527      0.0000 
  -6   6   8      3.6873      1.0289      4.0077      0.0000 
  -5   6   8     16.8824      0.7840    -18.3745      0.0000 
  -4   6   8     52.7041      1.7482     53.2676      0.0000 
  -3   6   8     10.2277      0.8847      8.9867      0.0000 
  -2   6   8     11.9103      1.0243     12.0644      0.0000 
  -1   6   8     63.7677      1.2375    -61.2114      0.0000 
   0   6   8     20.2822      1.0457     20.6377      0.0000 
   1   6   8      9.3682      0.6982      8.8327      0.0000 
   2   6   8     15.8125      1.1243     16.0945      0.0000 
   3   6   8     19.9192      1.5079    -19.5711      0.0000 
   4   6   8      0.0000      2.6891     -0.1920      0.0000 
   5   6   8     15.6241      1.1014     15.4584      0.0000 
   6   6   8      2.8795      2.4414     -4.7680      0.0000 
   7   6   8      0.9780      2.1802      2.5014      0.0000 
   8   6   8      6.6642      1.3075     10.3191      0.0000 
   9   6   8      7.1713      4.2811      6.2871      0.0000 
  10   6   8      5.4190      3.2692      0.4926      0.0000 
 -11   7   8      1.2232      3.0665     -0.0388      0.0000 
 -10   7   8      3.7153      2.9645     -3.1749      0.0000 
  -9   7   8      3.2864      3.5490      2.7886      0.0000 
  -8   7   8      4.0955      2.0480     -0.5297      0.0000 
  -7   7   8      1.6325      2.0506      2.0171      0.0000 
  -6   7   8      2.7772      1.2776     -3.6202      0.0000 
  -5   7   8      1.7703      1.2730      2.3341      0.0000 
  -4   7   8      1.6066      1.3573     -1.7404      0.0000 
  -3   7   8      7.7816      1.1655      8.2688      0.0000 
  -2   7   8      6.7860      0.9038      8.1381      0.0000 
  -1   7   8     58.3199      1.1791    -55.2179      0.0000 
   0   7   8     59.6080      1.1100     59.5277      0.0000 
   1   7   8     26.4252      0.9166    -25.7619      0.0000 
   2   7   8     65.3681      1.4560    -64.7744      0.0000 
   3   7   8      2.0615      2.6112      2.0399      0.0000 
   4   7   8      5.1011      1.1544     -3.6477      0.0000 
   5   7   8     25.6495      2.0928    -25.1732      0.0000 
   6   7   8     10.0145      1.1736     12.5141      0.0000 
   7   7   8      2.6332      2.0238     -0.3263      0.0000 
   8   7   8      0.0000      3.2460      0.8912      0.0000 
   9   7   8      8.0200      5.5131     -7.6816      0.0000 
  10   7   8     21.2339      2.3312     18.1041      0.0000 
 -11   8   8      3.8626      5.0087     -4.0048      0.0000 
 -10   8   8      0.7267      3.5000      1.0509      0.0000 
  -9   8   8     16.3516      2.4128     16.1661      0.0000 
  -8   8   8     11.5672      1.2536    -13.8612      0.0000 
  -7   8   8     15.8815      1.9434     19.2326      0.0000 
  -6   8   8     19.6282      0.8482    -20.2151      0.0000 
  -5   8   8     16.0738      0.7074     16.3304      0.0000 
  -4   8   8      4.0140      0.9272     -3.8127      0.0000 
  -3   8   8     16.7296      0.8450    -16.1124      0.0000 
  -2   8   8     23.0543      0.8782     22.0071      0.0000 
  -1   8   8     37.8410      1.0402     37.4604      0.0000 
   0   8   8     45.1196      1.3220    -43.9827      0.0000 
   1   8   8      0.0000      3.2315      0.8025      0.0000 
   2   8   8     46.3235      1.2881    -45.6050      0.0000 
   3   8   8      3.5802      2.6415     -4.2816      0.0000 
   4   8   8     23.4980      1.4993     22.6808      0.0000 
   5   8   8     13.4075      1.6090    -13.7909      0.0000 
   6   8   8      4.7540      2.7112     -6.8482      0.0000 
   7   8   8      4.9025      1.9077      5.2118      0.0000 
   8   8   8      2.8279      2.5968      2.1964      0.0000 
   9   8   8     12.9659      2.1559    -11.5615      0.0000 
  10   8   8     21.9997      2.3061    -19.7034      0.0000 
 -11   9   8     10.5334      2.3123     -8.6929      0.0000 
 -10   9   8      0.0000      3.3543      1.4154      0.0000 
  -9   9   8     26.2507      1.3617     27.4142      0.0000 
  -8   9   8     11.4599      1.2880    -13.8101      0.0000 
  -7   9   8     54.9732      1.4726     58.6886      0.0000 
  -6   9   8     23.4749      0.9200     25.5802      0.0000 
  -5   9   8     38.4527      1.1526     39.9912      0.0000 
  -4   9   8     51.0280      1.2772     51.4640      0.0000 
  -3   9   8      2.4899      2.0339      2.6001      0.0000 
  -2   9   8     30.0198      0.9669    -29.6232      0.0000 
  -1   9   8     43.6178      1.2836    -41.3977      0.0000 
   0   9   8     48.0931      1.3118     47.1575      0.0000 
   1   9   8     28.0948      0.8458    -27.5034      0.0000 
   2   9   8     40.0645      1.4211    -40.1831      0.0000 
   3   9   8     16.0902      2.1980     17.0087      0.0000 
   4   9   8     12.8238      0.9422    -13.6069      0.0000 
   5   9   8      5.5228      1.8315      4.5145      0.0000 
   6   9   8      7.0313      1.6969     -6.8929      0.0000 
   7   9   8     36.3951      1.3947     36.9624      0.0000 
   8   9   8     20.9829      1.3533    -20.5541      0.0000 
   9   9   8     11.7650      2.5914     11.0738      0.0000 
 -11  10   8      9.1678      2.3758      6.7687      0.0000 
 -10  10   8     10.0692      2.1804     -8.8291      0.0000 
  -9  10   8      9.3841      1.4555     -9.9851      0.0000 
  -8  10   8     18.0331      2.6323     19.5163      0.0000 
  -7  10   8      7.6061      1.6749      5.0091      0.0000 
  -6  10   8     30.4874      1.1000    -30.3818      0.0000 
  -5  10   8     10.4975      1.1186    -10.4434      0.0000 
  -4  10   8      4.7853      0.9151     -4.5912      0.0000 
  -3  10   8      6.0251      0.8577      5.7288      0.0000 
  -2  10   8      2.7569      1.1971     -2.1772      0.0000 
  -1  10   8     15.9364      1.0418    -16.7615      0.0000 
   0  10   8     82.8370      1.5439     81.7285      0.0000 
   1  10   8     19.2742      0.7893    -20.3782      0.0000 
   2  10   8     26.8170      1.2738     28.3141      0.0000 
   3  10   8      2.9737      1.6602     -3.1086      0.0000 
   4  10   8     15.4282      1.1908     15.3838      0.0000 
   5  10   8     23.0358      1.6707    -22.4579      0.0000 
   6  10   8     12.8288      1.6723    -15.2306      0.0000 
   7  10   8      2.0284      2.7597     -0.0796      0.0000 
   8  10   8      5.7313      1.6833      8.0914      0.0000 
   9  10   8      3.8531      2.8454     -3.4399      0.0000 
 -11  11   8     14.0379      2.1751    -13.2189      0.0000 
 -10  11   8      4.9773      3.7416      6.7907      0.0000 
  -9  11   8      1.4155      2.1497     -3.0602      0.0000 
  -8  11   8     11.6662      1.8799    -11.9750      0.0000 
  -7  11   8     48.7360      1.4300     49.6108      0.0000 
  -6  11   8      5.0001      1.1972     -5.8226      0.0000 
  -5  11   8     41.7552      1.0650    -41.3749      0.0000 
  -4  11   8      5.5268      0.9018     -6.9361      0.0000 
  -3  11   8     21.7301      0.9871     23.2043      0.0000 
  -2  11   8     68.5437      1.4836    -64.1708      0.0000 
  -1  11   8     26.8807      1.3291    -25.1479      0.0000 
   0  11   8     19.5603      0.9421     17.7263      0.0000 
   1  11   8     35.4739      1.0401    -33.7817      0.0000 
   2  11   8     31.2576      1.8924    -31.8835      0.0000 
   3  11   8     14.7550      1.0331    -14.4679      0.0000 
   4  11   8     23.9790      1.1155    -24.2728      0.0000 
   5  11   8      9.7368      1.6101     10.4903      0.0000 
   6  11   8     13.1807      1.9886     13.0603      0.0000 
   7  11   8      7.3161      1.4333     -6.4453      0.0000 
   8  11   8      0.0000      4.1719     -0.1391      0.0000 
   9  11   8      6.7038      5.3408      7.0408      0.0000 
 -10  12   8     13.9707      1.6400    -11.7783      0.0000 
  -9  12   8      7.3629      1.4152     -8.5363      0.0000 
  -8  12   8     33.6633      1.3760    -33.3759      0.0000 
  -7  12   8     17.6238      1.2644     17.5057      0.0000 
  -6  12   8     42.0511      1.2724    -43.2237      0.0000 
  -5  12   8     44.2033      1.1038     44.1440      0.0000 
  -4  12   8     21.5142      1.5384    -19.4182      0.0000 
  -3  12   8     41.6686      1.6009    -39.9668      0.0000 
  -2  12   8     36.1718      1.1939     34.0095      0.0000 
  -1  12   8     19.9974      1.1679    -19.6026      0.0000 
   0  12   8      9.1744      1.1578     -8.5573      0.0000 
   1  12   8      1.5067      2.0846     -3.0981      0.0000 
   2  12   8      7.0455      1.1134      5.9480      0.0000 
   3  12   8     10.2135      2.2119      9.4143      0.0000 
   4  12   8     38.0035      4.3224    -36.4265      0.0000 
   5  12   8      8.9032      1.6845      8.2193      0.0000 
   6  12   8     17.6492      1.4270    -16.4918      0.0000 
   7  12   8     21.1995      2.0935    -21.6541      0.0000 
   8  12   8      1.7658      2.3133     -3.7597      0.0000 
   9  12   8     22.1618      1.7242    -22.1019      0.0000 
 -10  13   8      0.0000      2.9864      1.2864      0.0000 
  -9  13   8      2.3642      3.8129     -3.4413      0.0000 
  -8  13   8      6.8281      1.3498      7.0249      0.0000 
  -7  13   8     14.4212      1.7342     14.6634      0.0000 
  -6  13   8      4.8676      1.4440     -3.5967      0.0000 
  -5  13   8      0.0000      3.0404     -2.2299      0.0000 
  -4  13   8      0.0000      4.3331      2.7555      0.0000 
  -3  13   8     29.6891      1.1968    -28.3119      0.0000 
  -2  13   8     33.2394      1.0374     31.8311      0.0000 
  -1  13   8      3.8248      1.3393     -5.4678      0.0000 
   0  13   8     44.0374      1.6101     42.3310      0.0000 
   1  13   8     10.1495      1.1446     11.0174      0.0000 
   2  13   8     46.1149      1.4365     46.7643      0.0000 
   3  13   8     17.9788      1.1388     17.5987      0.0000 
   4  13   8     14.1336      1.2146     14.0265      0.0000 
   5  13   8     14.0950      2.6752    -12.1944      0.0000 
   6  13   8     35.2991      1.7237     34.9265      0.0000 
   7  13   8      2.6889      2.8901     -3.4508      0.0000 
   8  13   8     18.2339      1.5028    -19.1633      0.0000 
   9  13   8      3.5968      3.3179     -3.7588      0.0000 
 -10  14   8     25.4198      3.5274    -22.6805      0.0000 
  -9  14   8      8.1882      2.2395      7.0627      0.0000 
  -8  14   8      5.4862      1.8677     -4.6065      0.0000 
  -7  14   8      9.4465      2.4554     -8.8256      0.0000 
  -6  14   8     31.0560      1.4142    -31.0818      0.0000 
  -5  14   8     22.8507      0.9563     22.0426      0.0000 
  -4  14   8     10.0165      1.2830    -10.6803      0.0000 
  -3  14   8     30.4705      1.4534     29.7583      0.0000 
  -2  14   8      8.5808      1.2257      7.6618      0.0000 
  -1  14   8     45.9893      1.2094     45.4533      0.0000 
   0  14   8     31.5573      1.2275    -30.1906      0.0000 
   1  14   8     23.9384      1.2112     23.7175      0.0000 
   2  14   8      6.0602      1.5590      7.5107      0.0000 
   3  14   8     25.4821      1.3674     24.6067      0.0000 
   4  14   8     33.8778      2.9367     34.1652      0.0000 
   5  14   8     48.3952      1.8518    -47.0818      0.0000 
   6  14   8      7.4392      2.6492     -5.1463      0.0000 
   7  14   8      5.4606      1.5435      5.5839      0.0000 
   8  14   8     12.8022      1.3884     11.8160      0.0000 
   9  14   8     10.7953      1.7200    -10.6528      0.0000 
 -10  15   8     20.5521      1.7008    -19.3223      0.0000 
  -9  15   8      2.9865      3.2021      3.1797      0.0000 
  -8  15   8     28.6448      1.3779    -28.3223      0.0000 
  -7  15   8     20.4194      1.2920     20.3647      0.0000 
  -6  15   8     86.3119      1.6396    -87.1799      0.0000 
  -5  15   8     94.8166      2.3971    -95.0047      0.0000 
  -4  15   8      3.3066      1.4276     -3.8451      0.0000 
  -3  15   8     38.3359      1.6129    -38.1394      0.0000 
  -2  15   8      9.9659      1.5292    -10.3148      0.0000 
  -1  15   8      9.2882      1.1332     -8.7378      0.0000 
   0  15   8     65.3552      1.4107     63.3478      0.0000 
   1  15   8      9.3995      1.2960      9.4885      0.0000 
   2  15   8     16.3236      1.5655     18.6405      0.0000 
   3  15   8      3.6083      1.6599     -3.6369      0.0000 
   4  15   8     31.4167      1.8103    -29.8052      0.0000 
   5  15   8      7.3432      3.5709      5.6896      0.0000 
   6  15   8     13.2461      2.9579    -16.7112      0.0000 
   7  15   8     19.1937      1.7048    -19.5822      0.0000 
   8  15   8      4.0372      1.8564      3.7502      0.0000 
   9  15   8     17.8069      1.7670    -14.9970      0.0000 
 -10  16   8     16.6751      4.4839     16.3111      0.0000 
  -9  16   8     13.8876      1.6324    -13.2403      0.0000 
  -8  16   8     16.4329      1.3642     15.9673      0.0000 
  -7  16   8      0.0000      3.3620      1.9943      0.0000 
  -6  16   8      5.8651      2.0464     -3.2518      0.0000 
  -5  16   8      8.2171      1.5260      3.8787      0.0000 
  -4  16   8      0.0000      3.0390     -0.0021      0.0000 
  -3  16   8     16.9723      1.2994     15.7302      0.0000 
  -2  16   8      4.0046      1.7358      3.1432      0.0000 
  -1  16   8     27.9259      1.1005    -27.4531      0.0000
[truncated: 344,155 more chars]
