# Supplementary material for: Crystal landscape in the orcinol:4,4′-bipyridine system: synthon modularity, polymorphism and transferability of multipole charge density parameters
Source: IUCrJ. 2013 Oct 1;1(Pt 1):8–18. doi: 10.1107/S2052252513024421 (PMC4104971; doi:10.1107/S2052252513024421)
Supplement: Supplementary file 9 [file m-01-00008-Vsup9.fcf]

#
# h,k,l, Fc-squared, Fo-squared, sigma(Fo-squared), status flag
#
data_V
_shelx_title ' ag1 in P2(1)/c'
_shelx_refln_list_code          4
_shelx_F_calc_maximum      695.95
_exptl_crystal_F_000      2368.00
_reflns_d_resolution_high  0.7813

loop_
 _space_group_symop_operation_xyz
 'x, y, z'
 '-x, y+1/2, -z+1/2'
 '-x, -y, -z'
 'x, -y-1/2, z-1/2'

_cell_length_a    17.8201
_cell_length_b     8.3288
_cell_length_c    39.3222
_cell_angle_alpha  90.000
_cell_angle_beta   91.901
_cell_angle_gamma  90.000

_shelx_F_squared_multiplier     1.000

loop_
 _refln_index_h
 _refln_index_k
 _refln_index_l
 _refln_F_squared_calc
 _refln_F_squared_meas
 _refln_F_squared_sigma
 _refln_observed_status
   3   0   0         82.95         81.76         9.52 o
   4   0   0      26387.47      25097.15       671.57 o
   5   0   0          0.03          1.27         7.91 o
   6   0   0       1441.78       1520.83        63.87 o
   7   0   0         29.22         75.69        18.22 o
   8   0   0       2600.71       2894.73       137.68 o
   9   0   0         49.39         66.82        27.24 o
  10   0   0        392.20        435.55        52.19 o
  11   0   0        165.51        226.40        40.01 o
  12   0   0         14.14        124.31        34.03 o
  13   0   0        116.44         90.83        58.94 o
  14   0   0       2992.58       3068.42       170.34 o
  15   0   0          4.31        122.77        37.84 o
  16   0   0       1954.11       2134.72       147.21 o
  17   0   0        833.34        849.96        95.63 o
  18   0   0        577.50        595.79        84.82 o
  19   0   0         53.85         30.43        29.32 o
  20   0   0        175.68        173.54        58.85 o
  21   0   0        184.70        191.28        63.76 o
  22   0   0       1787.58       2207.42       512.30 o
   1   1   0       7878.38       7311.66       175.64 o
   2   1   0          4.41         11.23         4.11 o
   3   1   0       2970.22       2934.26        81.88 o
   4   1   0        352.99        343.64        19.94 o
   5   1   0        764.93        770.31        31.93 o
   6   1   0        538.39        538.59        27.94 o
   7   1   0       4469.52       4734.81       133.84 o
   8   1   0         67.79         76.54        18.93 o
   9   1   0       2189.82       2179.80        91.60 o
  10   1   0        136.86        143.08        21.76 o
  11   1   0        479.51        476.35        41.29 o
  12   1   0         26.16         11.37        18.52 o
  13   1   0       4827.44       4517.40       166.56 o
  14   1   0        685.00        629.21        50.22 o
  15   1   0       6963.63       6708.92       222.34 o
  16   1   0        241.98        268.92        40.05 o
  17   1   0       1197.07       1153.06        89.30 o
  18   1   0         78.80        105.83        28.01 o
  19   1   0        245.87        225.30        42.77 o
  20   1   0         79.30        179.15        71.02 o
  21   1   0        252.87        372.66        68.03 o
  22   1   0        277.64        321.08        80.61 o
   0   2   0     325336.09     305997.16      6380.86 o
   1   2   0       4985.59       4498.94       120.05 o
   2   2   0      18981.82      17898.47       412.63 o
   3   2   0       7297.24       7004.63       175.65 o
   4   2   0        329.61        441.65        27.72 o
   5   2   0       1098.38       1097.22        53.34 o
   6   2   0       3083.79       3200.39       119.74 o
   7   2   0       1036.18       1085.38        72.35 o
   8   2   0        188.96        119.21        25.44 o
   9   2   0         77.53        120.46        23.28 o
  10   2   0       1029.29       1167.82        61.94 o
  11   2   0        106.32        110.43        19.35 o
  12   2   0         63.41         95.32        30.12 o
  13   2   0        100.33        118.83        22.16 o
  14   2   0       3933.04       3862.51       166.97 o
  15   2   0         33.71         39.28        21.48 o
  16   2   0         62.83         81.60        30.46 o
  17   2   0        290.36        309.74        52.66 o
  18   2   0         63.12         53.32        48.56 o
  19   2   0         35.82         47.31        27.87 o
  20   2   0        314.57        343.36        75.63 o
  21   2   0        181.13        231.15        53.05 o
  22   2   0        176.77        288.40        92.38 o
   1   3   0       8016.33       7299.82       199.95 o
   2   3   0       3862.74       3769.19       120.79 o
   3   3   0      20175.47      19947.83       465.89 o
   4   3   0        858.19        808.66        38.17 o
   5   3   0         89.54        132.08        15.99 o
   6   3   0       4242.82       4277.46       130.54 o
   7   3   0         55.47         39.60        12.73 o
   8   3   0         91.08         82.13        16.78 o
   9   3   0        262.49        244.58        23.72 o
  10   3   0       2835.58       3030.25       168.92 o
  11   3   0        551.31        515.89        41.44 o
  12   3   0         84.74        108.32        20.57 o
  13   3   0       2397.46       2450.78       124.46 o
  14   3   0        625.20        611.43        61.48 o
  15   3   0       2003.53       1983.44       127.07 o
  16   3   0         94.03        106.80        26.51 o
  17   3   0        758.70        865.09       103.36 o
  18   3   0         47.58         54.30        49.81 o
  19   3   0         13.20         30.56        45.45 o
  20   3   0         33.40         67.95        34.25 o
  21   3   0         96.60        126.42        42.14 o
   0   4   0       1595.37       1435.41        73.82 o
   1   4   0       4051.73       3936.58       115.56 o
   2   4   0       1399.90       1535.56        79.43 o
   3   4   0        516.42        486.06        27.88 o
   4   4   0      14379.73      14856.48       373.75 o
   5   4   0       6620.46       6660.09       202.59 o
   6   4   0       1011.65       1204.45        62.87 o
   7   4   0         27.60         20.48        13.08 o
   8   4   0        160.94        146.83        28.04 o
   9   4   0       1228.73       1276.61        80.07 o
  10   4   0         21.30         -1.33        28.85 o
  11   4   0          3.90         20.84        18.75 o
  12   4   0       5410.01       5552.55       201.93 o
  13   4   0         71.61         42.55        32.89 o
  14   4   0        372.20        404.92        67.69 o
  15   4   0        125.65        130.26        48.08 o
  16   4   0        261.87        306.14        45.01 o
  17   4   0        450.46        426.16        71.02 o
  18   4   0        295.45        284.38        46.54 o
  19   4   0        174.18        179.75        44.88 o
  20   4   0        102.45         89.90        43.67 o
  21   4   0         28.93         98.80        46.51 o
   1   5   0       2997.77       3119.98       113.98 o
   2   5   0       9981.43       9973.87       270.99 o
   3   5   0       1005.48       1068.45        52.75 o
   4   5   0        740.26        780.48        67.28 o
   5   5   0        210.17        279.06        28.69 o
   6   5   0        279.87        292.45        30.86 o
   7   5   0         18.07         18.72         9.86 o
   8   5   0         49.18         66.45        19.32 o
   9   5   0        406.27        437.29        53.25 o
  10   5   0       1427.86       1369.78       124.60 o
  11   5   0        422.08        486.10        50.49 o
  12   5   0         33.94         54.03        26.79 o
  13   5   0         93.10        111.96        29.50 o
  14   5   0        164.67        231.74        60.04 o
  15   5   0        142.46        270.17        57.84 o
  16   5   0        376.06        341.92        55.18 o
  17   5   0         10.32        -32.84        32.84 o
  18   5   0        176.26        135.04        83.40 o
  19   5   0         30.80         70.55        58.43 o
  20   5   0          5.30         73.55        40.51 o
   0   6   0       4590.94       4864.72       202.51 o
   1   6   0       4200.93       4181.18       145.76 o
   2   6   0         16.81         24.42        22.91 o
   3   6   0       5700.61       5262.30       175.81 o
   4   6   0        210.15        299.91        31.42 o
   5   6   0          0.26         11.84        15.52 o
   6   6   0        295.41        246.05        36.55 o
   7   6   0       4456.91       4073.75       154.35 o
   8   6   0         19.45         39.45        12.85 o
   9   6   0          7.58         45.77        17.73 o
  10   6   0        881.66        881.63        80.45 o
  11   6   0         42.37         51.01        31.25 o
  12   6   0        129.01        125.74        34.43 o
  13   6   0          0.05          8.58        21.17 o
  14   6   0        546.96        494.84        80.08 o
  15   6   0         48.13         24.89        29.49 o
  16   6   0        104.86         79.17        44.15 o
  17   6   0        219.94        330.89        98.31 o
  18   6   0          7.84         81.49        35.69 o
   1   7   0          0.42        -18.47        37.29 o
   2   7   0        153.80        103.05        16.69 o
   3   7   0         94.63         96.27        19.88 o
   4   7   0          8.15        -14.41        53.90 o
   5   7   0        276.00        297.35        37.54 o
   6   7   0         91.85        125.88        44.83 o
   7   7   0         54.60        112.15        34.59 o
   8   7   0        120.04        136.90        32.07 o
   9   7   0         17.78          8.16        10.25 o
  10   7   0         26.80         24.82        22.22 o
  11   7   0        151.80        169.63        41.68 o
  12   7   0        277.75        304.63        57.39 o
  13   7   0          8.95         27.00        37.68 o
  14   7   0          5.24         -5.17        40.96 o
  15   7   0          0.48        -16.57        56.03 o
  16   7   0        241.99        221.04        89.27 o
  17   7   0        110.74        100.49        53.15 o
   0   8   0       2960.60       2955.66       196.05 o
   1   8   0        401.04        445.06        44.59 o
   2   8   0        225.97        243.45        32.39 o
   3   8   0          0.02         23.32        22.08 o
   4   8   0          3.65         48.69        23.74 o
   5   8   0       1353.26       1529.07       113.18 o
   6   8   0         51.65         78.18        26.55 o
   7   8   0        474.94        485.26        81.23 o
   8   8   0         14.27         37.09        25.31 o
   9   8   0        396.38        304.20        52.55 o
  10   8   0          3.02         35.83        28.63 o
  11   8   0         29.77         69.04        32.11 o
  12   8   0        172.17        235.73        53.90 o
  13   8   0         63.20          8.65        26.68 o
  14   8   0        179.28        269.13        58.25 o
  15   8   0          0.17         18.08        22.99 o
   1   9   0         81.30         81.99        30.45 o
   2   9   0        787.16        793.56        91.75 o
   3   9   0        142.22         94.93        38.65 o
   4   9   0         93.12        205.17        44.63 o
   5   9   0          8.21         14.08        30.96 o
   6   9   0        112.03        154.90        61.06 o
   7   9   0         99.43        101.10        32.55 o
   8   9   0          0.16          7.92        29.91 o
   9   9   0         17.28         60.85        83.19 o
  10   9   0         16.69        -19.46        51.65 o
  11   9   0        444.90        618.39        95.00 o
  12   9   0        120.28        167.76        51.13 o
   0  10   0        391.06        521.32       187.51 o
   1  10   0        124.80        236.16       112.13 o
   2  10   0         48.68        156.67        97.97 o
   3  10   0         48.66         18.22        34.18 o
   4  10   0        204.25         90.87       115.49 o
   5  10   0          9.34        167.42        70.24 o
   6  10   0        104.31        111.42       106.62 o
   7  10   0         35.86         71.97        70.07 o
 -22   1   1          7.76         34.54        31.08 o
 -21   1   1        299.76        403.24        74.66 o
 -20   1   1        240.34        297.21        60.09 o
 -19   1   1        171.95        158.87        36.74 o
 -18   1   1        103.96         97.99        30.10 o
 -17   1   1         14.73         40.05        26.52 o
 -16   1   1        296.79        325.54        39.30 o
 -15   1   1       2126.63       2097.61       101.25 o
 -14   1   1       1078.48        949.91        65.29 o
 -13   1   1       2930.74       2844.47       120.55 o
 -12   1   1         53.21         28.46        25.73 o
 -11   1   1         58.55         64.75        13.89 o
 -10   1   1       1090.29       1202.47        65.69 o
  -9   1   1       3901.94       4087.58       139.93 o
  -8   1   1       1714.27       1850.79        73.89 o
  -7   1   1      12722.32      13192.65       330.87 o
  -6   1   1       4734.34       4798.19       132.31 o
  -5   1   1       2638.59       2654.32        78.24 o
  -4   1   1        228.17        191.00        14.39 o
  -3   1   1       3255.90       3088.07        85.27 o
  -2   1   1        476.62        488.25        21.48 o
  -1   1   1       1823.34       1531.22        48.72 o
   0   1   1        496.74        456.95        28.71 o
   1   1   1        143.78        148.96         9.87 o
   2   1   1       2147.00       2179.71        60.92 o
   3   1   1          8.90         10.83         4.42 o
   4   1   1        392.20        378.92        21.87 o
   5   1   1        785.86        736.70        32.42 o
   6   1   1        350.68        344.98        21.87 o
   7   1   1       1485.48       1434.78        55.39 o
   8   1   1       1894.49       2076.25        78.56 o
   9   1   1        510.10        520.00        35.62 o
  10   1   1       1046.69       1185.71        62.34 o
  11   1   1         68.09         93.99        28.01 o
  12   1   1        389.11        370.86        36.93 o
  13   1   1        475.22        471.00        44.79 o
  14   1   1       4645.69       4568.46       177.73 o
  15   1   1       3967.27       4069.36       180.35 o
  16   1   1       1645.69       1674.12        96.87 o
  17   1   1       3428.94       3319.40       178.12 o
  18   1   1         77.92         91.60        34.49 o
  19   1   1        527.63        543.73        62.92 o
  20   1   1          0.40         -5.50       105.96 o
  21   1   1         91.37        146.48        45.61 o
  22   1   1         26.63        101.96        34.82 o
 -22   2   1          0.33         35.92        36.55 o
 -21   2   1         33.64        114.87        56.14 o
 -20   2   1          3.60         18.04        27.73 o
 -19   2   1          1.01         12.26        22.36 o
 -18   2   1        245.90        237.00        43.48 o
 -17   2   1         10.53         38.87        33.11 o
 -16   2   1        289.05        382.62        50.74 o
 -15   2   1         16.50         -1.02        54.09 o
 -14   2   1        115.74         96.14        25.42 o
 -13   2   1       1469.11       1596.42        94.00 o
 -12   2   1        263.00        259.96        35.65 o
 -11   2   1          0.14         20.97        18.25 o
 -10   2   1         54.19         51.90        20.10 o
  -9   2   1       2184.57       2175.76        87.85 o
  -8   2   1       1259.62       1237.12        60.33 o
  -7   2   1        895.49        924.26        45.83 o
  -6   2   1        121.98        150.68        18.90 o
  -5   2   1       3630.66       3680.62       112.92 o
  -4   2   1        870.84        790.38        34.54 o
  -3   2   1       1186.73       1111.20        53.59 o
  -2   2   1      50722.73      49145.16      1088.80 o
  -1   2   1       1629.12       1826.67        55.76 o
   0   2   1       3815.45       3776.10        97.21 o
   1   2   1       3607.21       3368.27        88.00 o
   2   2   1      44578.72      42572.96       956.24 o
   3   2   1       9560.24       9484.39       253.88 o
   4   2   1        186.30        125.18        13.05 o
   5   2   1       1817.90       1884.48        74.09 o
   6   2   1       5525.17       5513.05       162.17 o
   7   2   1        190.77        181.19        21.18 o
   8   2   1          2.42         23.58         9.58 o
   9   2   1        714.51        756.58        46.32 o
  10   2   1          4.70         10.85        12.23 o
  11   2   1         18.23         25.02        12.55 o
  12   2   1       1607.95       1493.68        78.27 o
  13   2   1        191.18        217.47        30.30 o
  14   2   1      12335.01      11950.28       395.03 o
  15   2   1       1033.88       1031.62        80.45 o
  16   2   1        197.31        245.05        76.42 o
  17   2   1        608.95        561.10        61.14 o
  18   2   1        224.74        220.28        45.84 o
  19   2   1         60.70         87.87        35.01 o
  20   2   1         20.08          8.47        20.96 o
  21   2   1         30.56         40.58        36.24 o
  22   2   1          2.26         19.34        24.48 o
 -21   3   1          4.63         -5.88        51.31 o
 -20   3   1        137.50         71.20        27.87 o
 -19   3   1         59.93         49.77        36.65 o
 -18   3   1          2.78         15.90        27.55 o
 -17   3   1         64.37        105.18        34.02 o
 -16   3   1         27.64         17.14        24.79 o
 -15   3   1        151.69         98.26        37.08 o
 -14   3   1       1819.26       1884.82       110.49 o
 -13   3   1          0.37        -39.04        39.04 o
 -12   3   1         92.87         88.92        24.42 o
 -11   3   1         92.41         79.35        25.13 o
 -10   3   1       1724.14       1904.16        99.54 o
  -9   3   1       1866.40       1944.07        94.39 o
  -8   3   1      11849.73      11938.97       416.23 o
  -7   3   1       1667.45       1635.79       104.85 o
  -6   3   1       5202.56       5654.84       163.17 o
  -5   3   1       1487.09       1550.18        59.36 o
  -4   3   1        258.30        331.65        24.34 o
  -3   3   1        367.47        332.67        22.43 o
  -2   3   1       3277.59       3083.81        87.47 o
  -1   3   1       2623.94       2626.10        76.68 o
   0   3   1         69.04         72.70         9.19 o
   1   3   1        143.52        138.48        12.49 o
   2   3   1       9144.44       9059.75       222.16 o
   3   3   1       1314.23       1359.79        52.62 o
   4   3   1        345.20        340.97        23.18 o
   5   3   1       2391.60       2417.96        78.47 o
   6   3   1        651.81        572.82        52.03 o
   7   3   1        765.06        853.70        44.18 o
   8   3   1        175.34        176.97        35.96 o
   9   3   1        285.77        299.21        52.09 o
  10   3   1       1416.37       1336.00        92.78 o
  11   3   1         27.81         17.97        11.35 o
  12   3   1        469.78        455.80        46.75 o
  13   3   1       2345.27       2343.26       109.17 o
  14   3   1       1747.98       1604.61       123.43 o
  15   3   1        478.18        526.89        59.53 o
  16   3   1          6.14         13.63        25.55 o
  17   3   1       1342.97       1505.09       124.73 o
  18   3   1         15.32         19.50        23.63 o
  19   3   1        975.11       1007.62        91.41 o
  20   3   1         16.76         49.94        34.94 o
  21   3   1          6.77          3.92        23.77 o
 -21   4   1          0.00         13.33        63.46 o
 -20   4   1         10.09         32.70        18.69 o
 -19   4   1          7.05         28.32        26.89 o
 -18   4   1        117.42        267.51        61.60 o
 -17   4   1         16.13        -11.58        67.48 o
 -16   4   1          2.53          5.47        15.92 o
 -15   4   1          2.45         41.28        17.57 o
 -14   4   1         61.81        106.76        26.66 o
 -13   4   1        306.85        298.59        41.72 o
 -12   4   1         12.70         68.36        40.27 o
 -11   4   1       2824.86       2778.83       126.61 o
 -10   4   1        132.01        143.30        24.24 o
  -9   4   1          4.34         11.51        13.52 o
  -8   4   1         12.89         14.63        12.87 o
  -7   4   1          0.04          7.81         8.48 o
  -6   4   1         45.07         68.90        15.74 o
  -5   4   1      12105.05      11958.36       326.10 o
  -4   4   1         54.16         73.94        21.40 o
  -3   4   1       2013.96       2208.32        81.51 o
  -2   4   1       4307.28       4231.07       123.80 o
  -1   4   1        301.39        333.19        26.91 o
   0   4   1       1060.83       1047.53        46.43 o
   1   4   1       2948.67       3009.47        97.58 o
   2   4   1       4363.03       4672.83       130.88 o
   3   4   1        350.65        307.62        23.90 o
   4   4   1        538.75        484.53        29.94 o
   5   4   1         55.50         74.69        15.80 o
   6   4   1         10.01         10.32        10.62 o
   7   4   1         71.04         97.75        23.62 o
   8   4   1        418.19        417.10        39.49 o
   9   4   1          0.86         19.31         9.24 o
  10   4   1          4.13         -4.88        28.93 o
  11   4   1       1071.47        919.09       100.89 o
  12   4   1       4315.45       4227.79       168.35 o
  13   4   1         20.17         57.20        22.26 o
  14   4   1        727.90        799.40        71.83 o
  15   4   1        107.41        123.11        30.68 o
  16   4   1        169.98        151.59        30.48 o
  17   4   1        314.21        243.32        47.98 o
  18   4   1         42.42        110.77        33.29 o
  19   4   1        648.52        749.54       117.89 o
  20   4   1         31.98         21.66        29.49 o
  21   4   1         29.41         84.75        41.05 o
 -20   5   1         10.70        -20.13        57.99 o
 -19   5   1        147.27        198.61        86.23 o
 -18   5   1        577.77        633.13       147.00 o
 -17   5   1         52.23        103.63        31.95 o
 -16   5   1        738.38        677.27        80.74 o
 -15   5   1         96.78        144.03        46.60 o
 -14   5   1         97.57         83.98        22.92 o
 -13   5   1       1360.35       1246.87        87.21 o
 -12   5   1       1655.04       1622.06        96.88 o
 -11   5   1        376.68        426.84        57.22 o
 -10   5   1         18.12         48.74        22.35 o
  -9   5   1         74.09         80.07        24.77 o
  -8   5   1        134.48        115.17        28.83 o
  -7   5   1         76.31         96.33        18.87 o
  -6   5   1        179.96        204.35        27.04 o
  -5   5   1       1631.15       1726.58        82.05 o
  -4   5   1        357.87        394.76        37.49 o
  -3   5   1          0.02         28.77        12.17 o
  -2   5   1        295.34        422.38        41.13 o
  -1   5   1        104.86        148.62        20.71 o
   0   5   1        262.01        293.72        28.39 o
   1   5   1        944.29        908.79        52.54 o
   2   5   1        552.50        571.05        40.46 o
   3   5   1       2246.49       2254.18        83.70 o
   4   5   1         20.05         25.67        14.05 o
   5   5   1       2606.32       2673.48       101.73 o
   6   5   1         37.59         81.58        15.08 o
   7   5   1        703.55        634.51        44.01 o
   8   5   1        263.49        298.14        46.86 o
   9   5   1       1372.92       1374.25       115.01 o
  10   5   1       2668.93       2627.95       123.36 o
  11   5   1         97.51        100.76        24.83 o
  12   5   1       1093.62        906.44        70.00 o
  13   5   1          8.16        132.37        55.37 o
  14   5   1       2074.54       2134.34       138.76 o
  15   5   1         29.76         88.15        32.07 o
  16   5   1         15.60         65.72        29.93 o
  17   5   1          1.49         20.35        29.14 o
  18   5   1          0.18         81.19        34.95 o
  19   5   1        178.37        173.28        69.05 o
  20   5   1        296.18        362.98       131.37 o
 -18   6   1        103.33        100.05        61.53 o
 -17   6   1         31.79         20.69        46.03 o
 -16   6   1         59.50        118.11        58.49 o
 -15   6   1         96.62         89.39        49.83 o
 -14   6   1        239.80        218.30        79.49 o
 -13   6   1        571.11        623.59        71.83 o
 -12   6   1        992.00        769.93       131.80 o
 -11   6   1        134.75        189.22        34.02 o
 -10   6   1        708.84        626.28       180.84 o
  -9   6   1        273.65        277.55        40.39 o
  -8   6   1          0.00         60.17        27.38 o
  -7   6   1       1094.30       1043.26        71.81 o
  -6   6   1        442.10        288.40        32.65 o
  -5   6   1         12.77         15.30        23.18 o
  -4   6   1        972.76        972.05        75.22 o
  -3   6   1       2081.52       2029.36        83.09 o
  -2   6   1       1030.86       1025.70        60.73 o
  -1   6   1        477.76        527.54        46.34 o
   0   6   1        123.63        160.56        23.95 o
   1   6   1        330.82        408.06        37.36 o
   2   6   1         23.22          3.52        15.84 o
   3   6   1        494.45        492.04        36.68 o
   4   6   1         94.21        115.02        24.47 o
   5   6   1        462.19        473.88        43.34 o
   6   6   1         42.73         82.49        32.03 o
   7   6   1       2729.81       2486.02       126.91 o
   8   6   1          0.84          2.40        13.39 o
   9   6   1        656.20        783.90        74.64 o
  10   6   1         86.32         96.57        35.29 o
  11   6   1        201.50        213.39        42.88 o
  12   6   1          0.35         22.59        33.37 o
  13   6   1       1120.33       1173.96       121.31 o
  14   6   1         16.39         78.14        51.98 o
  15   6   1         29.00         45.62        25.45 o
  16   6   1        355.44        324.36        55.75 o
  17   6   1          2.15          0.45        28.05 o
  18   6   1        125.25        168.39        42.86 o
 -17   7   1        102.50         91.57        41.94 o
 -16   7   1        105.45         71.11        62.02 o
 -15   7   1         38.59        208.31        64.66 o
 -14   7   1         23.57         19.64        24.15 o
 -13   7   1         63.05         69.52        38.57 o
 -12   7   1        366.98        394.96        63.10 o
 -11   7   1         50.63          2.07        23.36 o
 -10   7   1        355.72        341.76        57.08 o
  -9   7   1        210.28        190.49        52.29 o
  -8   7   1          2.26         -9.52        42.98 o
  -7   7   1          1.11          2.67        16.17 o
  -6   7   1        932.35        986.75        67.97 o
  -5   7   1         59.48         70.29        23.41 o
  -4   7   1        117.37        137.31        21.01 o
  -3   7   1          0.65        -11.09        50.43 o
  -2   7   1         50.46         29.61        25.77 o
  -1   7   1         73.63         42.65        21.32 o
   0   7   1       1397.32       1416.55        82.96 o
   1   7   1       1310.67       1272.74        88.29 o
   2   7   1        596.76        585.59        47.82 o
   3   7   1        373.67        341.77        33.97 o
   4   7   1       1019.35       1032.31        67.74 o
   5   7   1        215.32        206.45        30.25 o
   6   7   1         21.59         60.63        16.67 o
   7   7   1        775.56        916.54        77.17 o
   8   7   1        548.53        646.64        66.04 o
   9   7   1        676.23        647.76        84.48 o
  10   7   1        793.19        957.34        96.14 o
  11   7   1        172.40        160.34        38.28 o
  12   7   1        282.56        299.74        81.15 o
  13   7   1        428.04        487.39        83.49 o
  14   7   1         95.39         92.03        30.86 o
  15   7   1        173.81         71.36        92.11 o
  16   7   1        366.44        447.75        89.49 o
  17   7   1        148.44        134.52        54.70 o
 -15   8   1        209.59        133.04        77.56 o
 -14   8   1          2.46         70.38        37.58 o
 -13   8   1        227.61        272.05        61.00 o
 -12   8   1          3.43         57.84        30.94 o
 -11   8   1         38.04         36.94        37.92 o
 -10   8   1        184.04        300.72        56.44 o
  -9   8   1        290.62        142.57        39.81 o
  -8   8   1         46.06        110.47        45.77 o
  -7   8   1         16.32         38.08        42.95 o
  -6   8   1          6.09         22.26        29.81 o
  -5   8   1         20.18         13.46        40.56 o
  -4   8   1        453.05        475.71        62.95 o
  -3   8   1       1445.87       1480.86        85.65 o
  -2   8   1        458.89        420.07        43.70 o
  -1   8   1        359.11        329.22        39.99 o
   0   8   1        685.73        668.86        66.57 o
   1   8   1         63.04         99.54        43.99 o
   2   8   1        184.01        178.94        38.42 o
   3   8   1        391.75        382.13        77.12 o
   4   8   1          2.59          3.91        17.69 o
   5   8   1        130.55        191.25        42.88 o
   6   8   1         12.77          8.07        17.81 o
   7   8   1         76.68         91.54        30.06 o
   8   8   1         89.32        174.82        50.36 o
   9   8   1        185.64        177.05        37.31 o
  10   8   1         32.87          8.11        28.95 o
  11   8   1        420.97        336.14        63.19 o
  12   8   1          0.32         44.35        39.84 o
  13   8   1         60.12          2.95        23.32 o
  14   8   1          0.00         62.38        36.89 o
  15   8   1         85.95         77.92        45.10 o
 -12   9   1         14.69         76.92        34.23 o
 -11   9   1        524.96        569.98        87.55 o
 -10   9   1        212.33        202.15        49.67 o
  -9   9   1         37.39        -18.61        48.81 o
  -8   9   1        513.26        482.96        64.67 o
  -7   9   1          1.85         24.96        19.78 o
  -6   9   1        130.48         98.89        53.27 o
  -5   9   1         67.48        115.93        64.65 o
  -4   9   1         69.70        138.70        40.08 o
  -3   9   1         30.80         78.90        31.05 o
  -2   9   1          0.49         10.00        28.22 o
  -1   9   1         13.64         40.94        40.65 o
   0   9   1         69.66         76.79        49.35 o
   1   9   1         69.70        101.73        27.77 o
   2   9   1         44.34         84.22        32.07 o
   3   9   1          0.06         -8.29        22.77 o
   4   9   1         99.64        111.24        34.72 o
   5   9   1          2.09         73.62        29.50 o
   6   9   1         14.93         54.75        38.04 o
   7   9   1         15.16        103.44        37.02 o
   8   9   1         93.67         53.78        30.51 o
   9   9   1        106.37        119.92        37.39 o
  10   9   1        295.12        379.17        92.87 o
  11   9   1        269.73        302.18       121.31 o
  12   9   1        136.79         70.83        48.19 o
  -7  10   1         10.75        132.43        96.56 o
  -6  10   1         33.79         60.67        38.83 o
  -5  10   1        120.74         90.30        62.59 o
  -4  10   1          0.59        -32.95        74.29 o
  -3  10   1         26.82        141.58       104.14 o
  -2  10   1        540.42        520.33       177.72 o
  -1  10   1          0.07        -51.42        51.42 o
   0  10   1       1164.22       1025.81       184.75 o
   1  10   1        394.94        228.86       104.10 o
   2  10   1        285.44        220.92       113.80 o
   3  10   1         79.75        120.88        86.07 o
   4  10   1         22.55         18.44        66.24 o
   5  10   1        184.98        191.31       147.23 o
   6  10   1          2.52        -25.61        47.61 o
   7  10   1          6.65         -7.86        86.91 o
 -22   0   2        201.45        290.85       178.00 o
 -21   0   2          4.70         10.87        30.84 o
 -20   0   2        821.22        671.61       121.29 o
 -19   0   2          4.75        104.18        69.05 o
 -18   0   2        416.07        546.74       109.25 o
 -17   0   2        989.57       1064.60       106.77 o
 -16   0   2       4228.70       4070.40       211.54 o
 -15   0   2       1197.99       1151.22       105.46 o
 -14   0   2      29549.29      28473.39       892.85 o
 -13   0   2       2291.95       2121.85       133.33 o
 -12   0   2       2364.90       2472.26       146.01 o
 -11   0   2         81.94         61.90        24.51 o
 -10   0   2         41.20         76.29        21.53 o
  -9   0   2        676.92        651.71        51.49 o
  -8   0   2        289.88        287.25        34.20 o
  -7   0   2        591.63        584.51        41.53 o
  -6   0   2       8810.13       8495.00       260.36 o
  -5   0   2        227.54        246.72        21.27 o
  -4   0   2       6744.38       6396.33       175.67 o
  -3   0   2         63.04         64.87        10.21 o
  -2   0   2      63171.85      60890.13      2459.33 o
   2   0   2      26529.51      26651.00       558.47 o
   3   0   2          0.41         12.67         8.19 o
   4   0   2        222.22        226.28        23.91 o
   5   0   2        106.16        113.57        18.69 o
   6   0   2       2132.95       2178.60       101.77 o
   7   0   2        469.63        479.44        37.41 o
   8   0   2       8703.08       8783.23       305.46 o
   9   0   2          0.02         -7.69        32.86 o
  10   0   2         74.40         37.89        19.39 o
  11   0   2       2090.29       1996.18       120.71 o
  12   0   2       1145.79       1096.17        89.87 o
  13   0   2        410.39        442.51        59.96 o
  14   0   2          1.52         25.36        22.05 o
  15   0   2        691.53        695.36        79.41 o
  16   0   2         25.87         55.89        64.31 o
  17   0   2         83.16        109.12        37.16 o
  18   0   2       1485.98       1654.30       132.12 o
  19   0   2        268.09        252.69        77.56 o
  20   0   2        220.37        209.29        95.43 o
  21   0   2         36.14        139.34        53.76 o
  22   0   2       1607.71       1868.33       207.38 o
 -22   1   2          3.75         48.97        34.04 o
 -21   1   2        861.31        958.48       107.45 o
 -20   1   2         12.95        -12.51        30.88 o
 -19   1   2         28.00         46.05        23.46 o
 -18   1   2         41.86         48.36        26.33 o
 -17   1   2        409.53        445.44        52.96 o
 -16   1   2        445.16        366.99        42.31 o
 -15   1   2        197.68        157.16        29.45 o
 -14   1   2       1111.20       1146.38        79.16 o
 -13   1   2       3589.94       3298.66       148.75 o
 -12   1   2        350.31        332.80        35.77 o
 -11   1   2          6.12        -11.62        34.31 o
 -10   1   2        374.79        397.39        35.81 o
  -9   1   2       1842.64       2134.60        89.60 o
  -8   1   2        564.37        502.85        34.18 o
  -7   1   2        131.58         95.95        13.63 o
  -6   1   2         30.56         34.97         9.28 o
  -5   1   2       2216.40       2230.38        71.19 o
  -4   1   2        277.73        314.78        19.83 o
  -3   1   2         46.86         33.01         5.67 o
  -2   1   2        122.50        119.19         8.84 o
  -1   1   2       1002.41       1115.00        40.55 o
   0   1   2        611.85        563.34        23.37 o
   1   1   2       6241.72       5988.07       147.10 o
   2   1   2         42.29         28.59         5.55 o
   3   1   2        181.06        172.25        14.14 o
   4   1   2         56.51         50.67         8.64 o
   5   1   2          0.17         -4.21        15.68 o
   6   1   2        356.33        381.91        25.62 o
   7   1   2      11200.54      10818.76       273.25 o
   8   1   2         27.41         42.28        10.78 o
   9   1   2       1038.20       1207.92        59.08 o
  10   1   2         17.12         17.36         8.79 o
  11   1   2       2255.24       2347.79       100.46 o
  12   1   2          4.88        -22.37        34.93 o
  13   1   2       6411.26       5770.53       194.04 o
  14   1   2        162.18        215.38        33.27 o
  15   1   2       1045.98       1153.33        74.36 o
  16   1   2       1226.01       1242.66        79.11 o
  17   1   2       1133.05       1054.26        87.11 o
  18   1   2       1159.05       1155.08        91.95 o
  19   1   2        192.24        204.83        39.87 o
  20   1   2         57.09         67.17        30.40 o
  21   1   2         24.64        -19.45        77.05 o
  22   1   2         50.84        113.08        43.48 o
 -22   2   2          7.59        121.74        55.13 o
 -21   2   2          2.63         13.88        28.64 o
 -20   2   2         19.78          2.22        24.82 o
 -19   2   2        431.56        448.28        58.41 o
 -18   2   2         10.90         33.66        29.95 o
 -17   2   2        466.84        582.89        65.56 o
 -16   2   2       1403.91       1517.07       102.08 o
 -15   2   2        260.26        194.80        47.39 o
 -14   2   2       5045.39       4900.79       214.24 o
 -13   2   2        119.17        130.38        33.11 o
 -12   2   2        746.72        835.32        56.85 o
 -11   2   2        961.73        941.19        56.18 o
 -10   2   2       1778.32       1834.78        81.06 o
  -9   2   2        184.00        177.20        21.80 o
  -8   2   2       6715.40       7169.68       261.98 o
  -7   2   2       1416.59       1338.77        69.89 o
  -6   2   2       3047.72       3098.48       106.61 o
  -5   2   2        453.88        420.10        30.44 o
  -4   2   2       5642.08       5608.29       149.74 o
  -3   2   2       7203.90       6980.61       170.77 o
  -2   2   2      54406.64      53055.16      1198.66 o
  -1   2   2       2416.53       2499.89        68.85 o
   0   2   2      23161.39      22708.76       574.14 o
   1   2   2      24258.02      23940.11       540.47 o
   2   2   2      24003.15      22875.40       551.91 o
   3   2   2       9179.20       9040.75       225.83 o
   4   2   2       4928.09       4789.51       131.93 o
   5   2   2        856.42        916.74        43.17 o
   6   2   2       4348.22       4318.99       131.20 o
   7   2   2       5239.60       5560.33       166.02 o
   8   2   2        491.83        499.58        36.27 o
   9   2   2       1417.43       1520.29        77.28 o
  10   2   2        103.98        131.96        25.67 o
  11   2   2        150.91        180.66        25.80 o
  12   2   2        791.50        750.83        54.91 o
  13   2   2        716.17        724.15        54.80 o
  14   2   2       1867.61       1889.83       132.99 o
  15   2   2         73.92        104.47        26.95 o
  16   2   2         34.08         53.03        25.43 o
  17   2   2         93.44        133.05        34.25 o
  18   2   2        261.21        229.96        41.41 o
  19   2   2        298.26        274.94        46.42 o
  20   2   2         78.27         45.58        24.15 o
  21   2   2        181.00        190.41        64.83 o
  22   2   2       1090.07       1127.40       122.27 o
 -21   3   2         48.46         90.31        35.34 o
 -20   3   2          6.95         46.14        29.40 o
 -19   3   2        284.70        243.70        46.37 o
 -18   3   2         31.86         10.44        25.99 o
 -17   3   2        118.89        124.49        39.64 o
 -16   3   2          1.46         63.04        31.69 o
 -15   3   2         12.85         58.27        34.31 o
 -14   3   2       1444.29       1434.67        95.11 o
 -13   3   2        207.07        184.32        34.64 o
 -12   3   2       1573.34       1437.26       135.49 o
 -11   3   2        107.98        123.41        25.36 o
 -10   3   2         20.45         26.54        12.58 o
  -9   3   2        956.85       1097.78        88.81 o
  -8   3   2        461.19        454.95        63.80 o
  -7   3   2       2054.16       1776.32       105.65 o
  -6   3   2       2374.81       2442.43       118.27 o
  -5   3   2          8.27         21.01        10.56 o
  -4   3   2          0.02         25.33         9.41 o
  -3   3   2       1253.58       1335.07        49.95 o
  -2   3   2       7929.86       7743.85       190.48 o
  -1   3   2      46685.78      46556.77      1039.23 o
   0   3   2       6030.21       5913.19       151.41 o
   1   3   2       7822.71       7292.52       184.76 o
   2   3   2        733.44        783.02        36.67 o
   3   3   2         62.41         52.99         8.80 o
   4   3   2          1.91         14.52         8.21 o
   5   3   2       3512.33       3446.55       102.35 o
   6   3   2          0.50          1.60        14.09 o
   7   3   2        828.84        735.62        45.62 o
   8   3   2       1323.83       1318.45        72.53 o
   9   3   2       3267.76       3331.61       140.32 o
  10   3   2        282.57        275.55        34.66 o
  11   3   2        595.85        555.00        48.18 o
  12   3   2        210.73        221.73        40.15 o
  13   3   2       9825.50       9428.32       285.69 o
  14   3   2        400.84        448.85        54.38 o
  15   3   2       1430.10       1410.39        96.05 o
  16   3   2        267.77        328.31        46.36 o
  17   3   2        780.28        819.05        78.33 o
  18   3   2        325.29        386.51        71.01 o
  19   3   2        162.36        203.12        49.13 o
  20   3   2        141.84        111.12        37.23 o
  21   3   2        295.54        160.81        38.47 o
 -21   4   2        326.38        354.86        71.97 o
 -20   4   2        113.47        134.39        39.51 o
 -19   4   2        313.75        371.11        61.66 o
 -18   4   2        216.05        361.43        68.17 o
 -17   4   2         31.97         16.85        28.48 o
 -16   4   2        564.14        528.24        82.64 o
 -15   4   2        670.71        695.47        76.97 o
 -14   4   2        647.34        529.03        55.68 o
 -13   4   2       2542.04       2443.07       156.98 o
 -12   4   2         45.38         39.36        34.77 o
 -11   4   2         99.21        119.07        27.01 o
 -10   4   2         19.18          7.87        13.59 o
  -9   4   2        344.87        310.13        32.73 o
  -8   4   2        246.48        230.12        48.03 o
  -7   4   2        108.32        119.51        18.02 o
  -6   4   2         28.80          7.30        16.71 o
  -5   4   2       4614.86       4550.55       156.45 o
  -4   4   2       3196.46       3076.82       105.14 o
  -3   4   2       3675.15       3142.82       134.43 o
  -2   4   2       5266.80       5046.35       145.83 o
  -1   4   2       5295.31       5376.53       156.56 o
   0   4   2       1946.15       1684.04        66.46 o
   1   4   2       4300.82       4096.35       123.03 o
   2   4   2         11.65         47.73        12.55 o
   3   4   2       1169.05       1101.23        68.33 o
   4   4   2       1401.11       1271.60        51.85 o
   5   4   2        301.30        355.70        27.85 o
   6   4   2        117.03         99.81        19.80 o
   7   4   2       2870.15       3051.06       104.30 o
   8   4   2        122.32        174.88        22.54 o
   9   4   2        676.55        636.37        45.21 o
  10   4   2        106.72        116.83        29.85 o
  11   4   2        428.67        508.14        47.54 o
  12   4   2       3180.05       3193.64       142.77 o
  13   4   2        993.29        789.99       100.70 o
  14   4   2          7.11         20.57        20.15 o
  15   4   2          0.49         21.55        17.38 o
  16   4   2         22.59         45.71        27.26 o
  17   4   2          8.09          0.96        31.21 o
  18   4   2         31.65         48.58        26.55 o
  19   4   2        342.89        556.93        99.76 o
  20   4   2         70.85        138.19        60.93 o
  21   4   2        712.96        609.10        94.18 o
 -20   5   2         20.02         32.67        26.57 o
 -19   5   2         14.30        -10.94        37.82 o
 -18   5   2         33.22        118.58        44.71 o
 -17   5   2        142.78        155.86        38.90 o
 -16   5   2         23.49         50.22        35.23 o
 -15   5   2          2.93         56.15        49.87 o
 -14   5   2        143.10        153.20        53.29 o
 -13   5   2        842.35        970.10        76.35 o
 -12   5   2       3583.16       3610.21       157.83 o
 -11   5   2        379.27        373.81        44.31 o
 -10   5   2        426.47        353.60        40.29 o
  -9   5   2        123.38         91.69        20.39 o
  -8   5   2         22.93          6.31        18.69 o
  -7   5   2        329.33        285.78        34.55 o
  -6   5   2       1324.92       1362.04        71.55 o
  -5   5   2        214.26        272.80        31.99 o
  -4   5   2       1266.36       1107.19        72.15 o
  -3   5   2         59.37         45.61        14.36 o
  -2   5   2       4430.31       4380.56       141.04 o
  -1   5   2       3007.00       3152.53       122.23 o
   0   5   2       3382.11       3319.84       145.54 o
   1   5   2         26.27         -9.32        28.65 o
   2   5   2        458.05        447.88        45.73 o
   3   5   2        769.37        714.70        43.85 o
   4   5   2       4919.81       5374.55       174.75 o
   5   5   2        113.25        147.92        35.25 o
   6   5   2       7700.96       8061.70       222.67 o
   7   5   2        100.88        139.30        21.69 o
   8   5   2        169.94        193.34        36.35 o
   9   5   2        427.14        501.86        69.26 o
  10   5   2        842.01        856.91        64.90 o
  11   5   2        554.06        657.29        83.70 o
  12   5   2         55.19         53.18        18.63 o
  13   5   2       3792.75       3945.63       309.06 o
  14   5   2         34.25         66.07        30.34 o
  15   5   2       1368.64       1538.47       107.62 o
  16   5   2         75.45         77.86        33.93 o
  17   5   2        113.34         93.49        34.21 o
  18   5   2          4.94         29.85        42.07 o
  19   5   2          1.45          1.33        41.76 o
  20   5   2         13.12         38.99        87.45 o
 -18   6   2        124.44        242.32        61.92 o
 -17   6   2         20.48          4.51        32.56 o
 -16   6   2        248.84        248.74        64.98 o
 -15   6   2         55.83         39.91        24.13 o
 -14   6   2          6.58         20.99        26.95 o
 -13   6   2        843.44        946.88        97.22 o
 -12   6   2        140.82        168.97        33.18 o
 -11   6   2       1720.73       1559.54       105.28 o
 -10   6   2        959.31        965.75        97.99 o
  -9   6   2          0.02         38.30        47.57 o
  -8   6   2          5.61         25.76        23.60 o
  -7   6   2       3488.37       3277.49       125.02 o
  -6   6   2         18.72         34.74        24.08 o
  -5   6   2        981.85        891.64        78.75 o
  -4   6   2       1822.85       1737.28       109.18 o
  -3   6   2        298.54        306.12        29.61 o
  -2   6   2        183.47        190.32        23.23 o
  -1   6   2        612.14        514.44        44.66 o
   0   6   2       1656.90       1493.28        74.69 o
   1   6   2       1460.43       1672.70        80.50 o
   2   6   2          9.21         36.89        19.62 o
   3   6   2       1226.15       1165.79        83.60 o
   4   6   2          3.01          5.51        16.46 o
   5   6   2        423.69        512.09        58.76 o
   6   6   2         74.68        118.74        23.74 o
   7   6   2         61.13         21.52        16.40 o
   8   6   2         22.66         12.12        13.22 o
   9   6   2         39.79         93.24        31.30 o
  10   6   2          0.88        -15.53        72.85 o
  11   6   2       2815.31       2821.30       153.13 o
  12   6   2        298.77        388.29        71.39 o
  13   6   2        468.52        406.25        97.25 o
  14   6   2        413.13        404.05       102.98 o
  15   6   2        729.28        797.48        92.37 o
  16   6   2         36.94         22.33        32.01 o
  17   6   2        210.05        201.62        41.85 o
  18   6   2        246.02        394.93        76.96 o
 -17   7   2         62.76        107.30        76.13 o
 -16   7   2         22.70         69.63        47.28 o
 -15   7   2         17.10         56.77        71.12 o
 -14   7   2         96.92        131.93        60.14 o
 -13   7   2          0.10         -0.11        67.42 o
 -12   7   2         71.95        149.63        89.80 o
 -11   7   2        622.09        691.99        86.28 o
 -10   7   2        321.39        342.90        44.32 o
  -9   7   2         95.27         77.73        27.14 o
  -8   7   2         14.22         10.92        23.34 o
  -7   7   2        670.20        626.67        56.00 o
  -6   7   2        117.52        149.19        26.41 o
  -5   7   2        483.04        449.35        43.86 o
  -4   7   2          3.69         56.60        19.91 o
  -3   7   2        588.91        636.99        46.60 o
  -2   7   2        216.65        241.04        37.60 o
  -1   7   2       1954.10       2116.97       104.98 o
   0   7   2        553.64        566.78        53.19 o
   1   7   2         13.23         13.06        15.11 o
   2   7   2        454.19        389.60        39.47 o
   3   7   2        418.11        423.84        38.59 o
   4   7   2       1181.22       1120.85        71.75 o
   5   7   2         26.31         52.96        14.15 o
   6   7   2         45.04         91.48        28.97 o
   7   7   2        367.84        418.94        52.67 o
   8   7   2        812.65        801.78        73.06 o
   9   7   2        163.00        125.90        45.80 o
  10   7   2        263.53        285.22        61.26 o
  11   7   2         12.43         32.61        29.67 o
  12   7   2         84.28         55.02        30.80 o
  13   7   2        203.08        262.58        77.63 o
  14   7   2         76.85         78.45        57.54 o
  15   7   2         22.26          2.90        90.86 o
  16   7   2         14.01         70.19        42.91 o
  17   7   2         31.95         63.76        39.69 o
 -15   8   2         33.60        132.62        58.16 o
 -14   8   2          0.42         -4.78       142.50 o
 -13   8   2         29.12          5.61        23.62 o
 -12   8   2        157.11        100.51        33.22 o
 -11   8   2          1.51         59.46        36.16 o
 -10   8   2        101.55         11.48        16.12 o
  -9   8   2         60.98         -2.67        37.07 o
  -8   8   2         47.62         52.38        33.22 o
  -7   8   2        121.60        108.08        27.00 o
  -6   8   2         60.18         58.39        22.01 o
  -5   8   2          0.00         19.61        29.23 o
  -4   8   2        600.71        488.41        52.75 o
  -3   8   2        915.97       1007.28        69.79 o
  -2   8   2         22.39         37.17        22.18 o
  -1   8   2         33.42         26.18        18.79 o
   0   8   2        330.11        228.31        34.80 o
   1   8   2       2326.29       2622.85       124.44 o
   2   8   2        208.33        181.98        35.87 o
   3   8   2         99.23        103.38        26.43 o
   4   8   2         33.01         59.92        31.22 o
   5   8   2         87.21         40.53        31.05 o
   6   8   2         58.85         36.01        32.43 o
   7   8   2        348.75        411.61        55.28 o
   8   8   2        190.89         96.54        55.51 o
   9   8   2        389.89        327.54        63.35 o
  10   8   2        135.54        153.06        44.16 o
  11   8   2          4.44          9.60        59.75 o
  12   8   2        100.70        101.73        38.71 o
  13   8   2        140.82        103.94        40.91 o
  14   8   2        507.17        587.75        91.37 o
  15   8   2         85.04         66.97        30.72 o
 -12   9   2        343.43        380.64        75.16 o
 -11   9   2        175.75        171.60        64.18 o
 -10   9   2          0.07        -13.61        60.18 o
  -9   9   2          2.73         13.80        25.44 o
  -8   9   2         80.87        108.93        35.82 o
  -7   9   2        277.69        214.17        70.67 o
  -6   9   2         13.25         -7.27        51.00 o
  -5   9   2         41.24        -13.72        52.53 o
  -4   9   2        931.97        958.61       114.63 o
  -3   9   2        638.12        793.12        82.84 o
  -2   9   2         99.15        109.96        32.56 o
  -1   9   2        181.94        243.63        88.97 o
   0   9   2         20.57         83.48        48.21 o
   1   9   2         23.51         40.10        25.58 o
   2   9   2          1.68          7.55        57.97 o
   3   9   2         59.24         60.78        36.40 o
   4   9   2         41.68          1.64        24.50 o
   5   9   2          4.43        -27.91        67.25 o
   6   9   2          6.90         31.99        48.73 o
   7   9   2        165.60        155.50        78.09 o
   8   9   2        151.90        107.72        36.88 o
   9   9   2         27.11         18.56        19.84 o
  10   9   2         50.42        138.51        51.38 o
  11   9   2        168.01        141.38        46.57 o
  12   9   2        101.71        136.31        49.88 o
  -7  10   2          2.12          4.81        69.45 o
  -6  10   2        141.67        235.15       131.64 o
  -5  10   2          4.30         20.70        52.34 o
  -4  10   2        466.97        463.74       200.66 o
  -3  10   2        161.39        113.37       115.16 o
  -2  10   2          3.50        102.35        83.09 o
  -1  10   2        155.50        151.83        58.55 o
   0  10   2        151.51        220.28       149.32 o
   1  10   2        155.77        227.72       116.93 o
   2  10   2        248.38        237.69       127.37 o
   3  10   2        352.39        275.60       142.74 o
   4  10   2         50.73        151.40       104.80 o
   5  10   2        209.33        191.35        56.36 o
   6  10   2         45.58        171.94        93.18 o
   7  10   2         66.25        -13.96        48.51 o
 -22   1   3        172.60        100.29        62.15 o
 -21   1   3         14.47         28.00        33.90 o
 -20   1   3          6.15         18.42        33.26 o
 -19   1   3         50.29         77.79        24.19 o
 -18   1   3        847.72        832.88        75.52 o
 -17   1   3         42.35         70.43        24.87 o
 -16   1   3        518.75        493.57        57.34 o
 -15   1   3        401.49        400.23        43.66 o
 -14   1   3        259.31        269.98        38.09 o
 -13   1   3        109.16        103.54        20.80 o
 -12   1   3        762.10        842.62        62.06 o
 -11   1   3        128.06         94.86        22.22 o
 -10   1   3       1383.34       1443.72        78.24 o
  -9   1   3        508.06        490.55        44.59 o
  -8   1   3       2098.12       2100.79       109.91 o
  -7   1   3      12747.01      13347.25       335.10 o
  -6   1   3          0.47          7.76         7.83 o
  -5   1   3      16927.35      16937.99       400.89 o
  -4   1   3         13.32         18.09         5.85 o
  -3   1   3       3990.10       3856.57       110.34 o
  -2   1   3        460.72        388.91        17.41 o
  -1   1   3       2969.43       2650.32        82.90 o
   0   1   3       4424.78       3880.34       156.69 o
   1   1   3         14.72         12.47         5.09 o
   2   1   3        552.13        534.27        26.27 o
   3   1   3       1098.78       1004.90        39.06 o
   4   1   3       3429.48       3300.58        91.72 o
   5   1   3       5169.67       4878.31       131.37 o
   6   1   3        247.33        241.57        21.05 o
   7   1   3        668.04        561.42        34.68 o
   8   1   3        625.72        572.27        36.54 o
   9   1   3       2934.91       3081.84       107.81 o
  10   1   3       2234.63       2305.22        97.10 o
  11   1   3        348.20        315.99        35.33 o
  12   1   3         68.95         72.78        15.46 o
  13   1   3         19.34         21.30        18.11 o
  14   1   3       2371.39       2409.55       111.36 o
  15   1   3        517.32        484.34        60.99 o
  16   1   3        832.17        858.62        65.59 o
  17   1   3       1498.16       1592.75       106.80 o
  18   1   3        656.32        678.34        71.32 o
  19   1   3          9.80         18.29        27.37 o
  20   1   3          1.14         47.32        39.82 o
  21   1   3          6.02         58.88        37.96 o
  22   1   3         80.55        154.39        46.70 o
 -22   2   3         44.82        172.40        57.69 o
 -21   2   3        343.22        417.96        71.48 o
 -20   2   3        216.87        319.06        60.08 o
 -19   2   3        215.16        297.18        53.33 o
 -18   2   3         67.99         86.87        27.03 o
 -17   2   3       1463.07       1457.23       101.25 o
 -16   2   3       4406.63       4398.26       187.80 o
 -15   2   3        690.60        640.31        61.45 o
 -14   2   3        101.38         46.73        29.14 o
 -13   2   3        835.12        897.18        64.53 o
 -12   2   3       2956.70       2636.21       145.52 o
 -11   2   3       2064.51       1999.55       114.60 o
 -10   2   3        630.98        628.27        68.59 o
  -9   2   3        867.12        912.33        60.74 o
  -8   2   3        140.43        140.56        22.87 o
  -7   2   3        801.26        774.10        51.43 o
  -6   2   3       1914.73       2007.11        76.72 o
  -5   2   3        501.48        473.27        29.71 o
  -4   2   3         47.59         39.18         8.82 o
  -3   2   3        488.20        471.92        23.54 o
  -2   2   3      48856.72      47822.06      1108.96 o
  -1   2   3        629.18        559.02        23.40 o
   0   2   3      99670.91      91740.31      2059.61 o
   1   2   3      36192.24      34814.66       793.96 o
   2   2   3       7499.85       7567.35       181.22 o
   3   2   3       2917.25       2633.85        80.15 o
   4   2   3        971.82       1118.81        45.30 o
   5   2   3        741.94        594.23        32.79 o
   6   2   3       1643.30       1665.04        64.55 o
   7   2   3       2551.82       2702.07        97.46 o
   8   2   3        318.18        301.15        32.81 o
   9   2   3         89.93         81.55        31.23 o
  10   2   3         80.09         80.41        20.33 o
  11   2   3        126.41        113.93        20.52 o
  12   2   3        244.84        260.06        28.80 o
  13   2   3        306.54        338.90        37.12 o
  14   2   3          2.53         49.10        24.08 o
  15   2   3       1861.21       1749.41       107.22 o
  16   2   3        133.61        180.57        41.64 o
  17   2   3        140.41        111.56        57.84 o
  18   2   3        130.07        109.77        28.82 o
  19   2   3         51.53         30.48        16.02 o
  20   2   3         59.60         23.10        26.44 o
  21   2   3         11.43         19.79        22.62 o
  22   2   3         28.86         51.86        41.18 o
 -21   3   3        595.00        648.18        79.82 o
 -20   3   3          4.46         67.69        37.50 o
 -19   3   3        163.39        184.06        42.03 o
 -18   3   3          3.39         23.88        24.13 o
 -17   3   3        881.16        988.13        85.23 o
 -16   3   3        308.76        264.63        67.17 o
 -15   3   3       2329.93       2200.01       137.69 o
 -14   3   3         85.06        126.32        56.05 o
 -13   3   3        165.05        187.83        39.47 o
 -12   3   3        146.83        137.09        32.58 o
 -11   3   3         81.75        139.48        27.28 o
 -10   3   3         15.38         12.11        12.74 o
  -9   3   3       2071.26       2157.55       112.58 o
  -8   3   3         96.08        128.91        21.36 o
  -7   3   3        442.58        433.16        44.33 o
  -6   3   3        281.98        301.10        44.03 o
  -5   3   3        714.85        802.24        39.94 o
  -4   3   3         47.75         65.65        10.42 o
  -3   3   3        319.49        313.38        19.24 o
  -2   3   3       1697.60       1803.92        61.91 o
  -1   3   3         64.97        102.35        12.79 o
   0   3   3      10505.19      10105.22       257.34 o
   1   3   3      16560.39      16191.38       378.99 o
   2   3   3       2724.91       2573.97        77.61 o
   3   3   3       5926.23       5508.65       147.68 o
   4   3   3        341.44        354.01        21.39 o
   5   3   3        181.18        217.81        18.17 o
   6   3   3        565.27        587.13        37.93 o
   7   3   3       4920.23       5061.38       156.25 o
   8   3   3         39.23         63.30        13.02 o
   9   3   3        416.72        437.84        39.44 o
  10   3   3        479.98        498.76        45.05 o
  11   3   3        616.70        552.04        44.91 o
  12   3   3        199.12        243.84        30.17 o
  13   3   3        187.17        230.57        49.18 o
  14   3   3       2953.16       2660.44       147.68 o
  15   3   3         75.33         78.23        26.10 o
  16   3   3        169.04        242.22        42.09 o
  17   3   3        117.27         57.19        25.54 o
  18   3   3        193.39        156.37        46.43 o
  19   3   3        495.04        412.34        66.52 o
  20   3   3        344.79        332.28        55.21 o
  21   3   3         11.24         43.91        34.27 o
 -21   4   3        656.83        643.97        93.46 o
 -20   4   3         28.05         66.48        27.17 o
 -19   4   3        319.50        300.73        58.42 o
 -18   4   3          5.99         28.91        25.80 o
 -17   4   3         96.79        134.87        43.10 o
 -16   4   3        864.70        810.48        78.95 o
 -15   4   3        436.02        404.90        50.70 o
 -14   4   3       2016.95       1805.08       106.56 o
 -13   4   3       1448.96       1647.27       100.15 o
 -12   4   3       2253.65       2066.66       130.18 o
 -11   4   3        206.52        223.84        35.35 o
 -10   4   3       1685.61       1598.15       114.70 o
  -9   4   3         49.55         44.08        16.71 o
  -8   4   3        244.04        257.48        31.53 o
  -7   4   3         90.02         70.27        13.43 o
  -6   4   3        849.04        992.06        81.18 o
  -5   4   3       1295.98       1150.00        76.78 o
  -4   4   3       3201.04       3404.32       112.63 o
  -3   4   3       1174.31        987.38        65.33 o
  -2   4   3       6350.53       6442.35       180.66 o
  -1   4   3         24.73         22.03        13.97 o
   0   4   3        177.19        184.73        17.89 o
   1   4   3         69.62         95.25        16.03 o
   2   4   3        653.30        647.35        33.28 o
   3   4   3        836.05        815.04        48.97 o
   4   4   3        581.55        494.88        31.46 o
   5   4   3       4992.65       5346.12       161.86 o
   6   4   3         41.37         32.24        10.28 o
   7   4   3          4.47         24.72        13.99 o
   8   4   3         82.79         80.53        17.55 o
   9   4   3        194.58        189.46        20.39 o
  10   4   3        129.16        176.87        22.84 o
  11   4   3         11.63         19.04        16.29 o
  12   4   3       3352.59       3534.40       195.38 o
  13   4   3         23.78         15.68        24.29 o
  14   4   3        308.58        319.66        46.08 o
  15   4   3        247.77        231.84        39.16 o
  16   4   3          5.62         30.03        39.13 o
  17   4   3          6.12         81.69        48.10 o
  18   4   3         19.69         36.59        24.58 o
  19   4   3          3.61        -16.37        59.11 o
  20   4   3          5.55         85.84        48.58 o
  21   4   3        170.38        138.04        64.88 o
 -20   5   3         34.33         59.36        64.10 o
 -19   5   3        159.45        191.24        65.70 o
 -18   5   3         78.53         91.19        35.28 o
 -17   5   3         14.83         44.48        30.38 o
 -16   5   3         84.87         66.54        26.94 o
 -15   5   3        155.11        166.57        59.07 o
 -14   5   3       1659.77       1561.84       122.61 o
 -13   5   3        191.69        182.83        33.26 o
 -12   5   3       1524.31       1479.19        95.09 o
 -11   5   3        210.11        243.70        37.83 o
 -10   5   3        556.32        547.29        61.36 o
  -9   5   3          9.79         77.35        21.87 o
  -8   5   3        130.43        121.52        26.00 o
  -7   5   3        867.59        769.23        54.29 o
  -6   5   3       2923.75       2868.54       113.22 o
  -5   5   3       1789.03       1750.78        89.32 o
  -4   5   3        310.44        270.22        35.02 o
  -3   5   3        670.81        615.64        38.55 o
  -2   5   3        168.49        157.98        20.66 o
  -1   5   3        227.51        225.38        62.79 o
   0   5   3        716.81        563.62        40.98 o
   1   5   3        405.71        507.30        38.63 o
   2   5   3       6055.82       6065.66       173.52 o
   3   5   3         52.74         44.41        11.24 o
   4   5   3         19.15         40.59        15.50 o
   5   5   3       2937.14       3170.66       112.43 o
   6   5   3        922.18        896.76        52.97 o
   7   5   3         32.44         47.22        22.10 o
   8   5   3        125.78        118.58        20.29 o
   9   5   3       1058.83       1124.56        71.49 o
  10   5   3       1610.24       1520.21        90.91 o
  11   5   3        298.63        288.34        42.88 o
  12   5   3         91.14        186.18        63.73 o
  13   5   3        664.86        809.69       111.58 o
  14   5   3       1198.35       1219.59        95.13 o
  15   5   3        388.10        440.72        72.83 o
  16   5   3          4.63        -11.69        46.29 o
  17   5   3         32.46         97.32        37.21 o
  18   5   3          0.05         34.14        29.44 o
  19   5   3         93.60         75.06        30.72 o
  20   5   3         79.63         56.76        32.99 o
 -18   6   3          0.18        -56.21        68.70 o
 -17   6   3        149.69        144.32        62.92 o
 -16   6   3         32.30         16.30        37.34 o
 -15   6   3         76.56         31.28        30.59 o
 -14   6   3       1059.68       1065.66       100.69 o
 -13   6   3        122.56        118.66        44.64 o
 -12   6   3        270.66        341.97        54.79 o
 -11   6   3       1860.24       1909.88       116.37 o
 -10   6   3        678.27        609.22        94.51 o
  -9   6   3       1481.39       1778.86       112.39 o
  -8   6   3        563.29        671.93        60.41 o
  -7   6   3        438.14        389.25        41.41 o
  -6   6   3        273.11        299.90        36.41 o
  -5   6   3         20.00         18.08        12.36 o
  -4   6   3         24.38         47.98        14.04 o
  -3   6   3        416.49        408.76        40.71 o
  -2   6   3        314.81        268.53        27.19 o
  -1   6   3        903.10        887.73        59.77 o
   0   6   3        160.62        124.56        22.52 o
   1   6   3         85.44         67.93        22.90 o
   2   6   3        250.08        235.04        24.18 o
   3   6   3       1243.87       1108.82        85.36 o
   4   6   3        142.44        207.40        34.97 o
   5   6   3       2104.32       2370.79       109.23 o
   6   6   3         23.35        106.81        27.05 o
   7   6   3        363.54        248.78        32.26 o
   8   6   3         55.69         51.86        27.91 o
   9   6   3        165.22        253.20        34.67 o
  10   6   3        412.91        439.15        51.93 o
  11   6   3          2.65         42.95        23.52 o
  12   6   3       1477.86       1550.75       185.16 o
  13   6   3         50.15         39.74        37.92 o
  14   6   3         34.04        107.60        53.59 o
  15   6   3         72.76        109.50        35.59 o
  16   6   3         48.68         44.41        28.22 o
  17   6   3          1.09        -22.28       102.40 o
  18   6   3        143.09        192.34        50.50 o
 -17   7   3         11.28        137.50        95.47 o
 -16   7   3         72.23         61.14        62.75 o
 -15   7   3        100.24        134.42       106.13 o
 -14   7   3          0.23         23.78        21.29 o
 -13   7   3         59.07         88.51        77.40 o
 -12   7   3        322.10        452.44        69.27 o
 -11   7   3         55.74         90.35        31.44 o
 -10   7   3         11.73         45.63        24.67 o
  -9   7   3        100.62        112.54        29.30 o
  -8   7   3        237.25        210.94        37.93 o
  -7   7   3        141.66        209.69        35.39 o
  -6   7   3          9.52         81.79        28.69 o
  -5   7   3        445.31        581.43        76.89 o
  -4   7   3       4337.84       4471.76       156.90 o
  -3   7   3         84.92         88.14        19.21 o
  -2   7   3       1639.23       1747.22        81.24 o
  -1   7   3         79.17         97.01        22.72 o
   0   7   3         69.36         73.60        23.43 o
   1   7   3         21.36         29.12        17.09 o
   2   7   3        113.97         95.95        21.86 o
   3   7   3          2.92         37.68        23.35 o
   4   7   3        474.27        410.95        55.65 o
   5   7   3         18.32          3.61        14.88 o
   6   7   3       2141.66       2024.06       120.96 o
   7   7   3        160.34        213.48        38.30 o
   8   7   3        644.24        690.74        68.89 o
   9   7   3         17.16         32.73        44.83 o
  10   7   3        141.50        115.23        34.52 o
  11   7   3         22.54         69.90        35.14 o
  12   7   3         73.92         54.91        37.55 o
  13   7   3        754.57        823.77       137.54 o
  14   7   3         90.50        212.96        67.40 o
  15   7   3        149.70        147.27        40.49 o
  16   7   3        220.69        151.28        42.45 o
  17   7   3         29.43         -5.83        90.38 o
 -15   8   3          0.17          9.01        25.84 o
 -14   8   3         41.81         82.14        69.16 o
 -13   8   3         63.24        110.33        54.41 o
 -12   8   3          3.66         47.96        32.01 o
 -11   8   3        291.93        279.92        66.73 o
 -10   8   3        245.18        167.38        36.63 o
  -9   8   3         41.90         17.71        19.79 o
  -8   8   3        256.45        370.30        61.63 o
  -7   8   3          8.80         28.65        23.14 o
  -6   8   3         29.22         57.95        26.10 o
  -5   8   3       1106.77        980.27        71.88 o
  -4   8   3         23.38         87.97        32.75 o
  -3   8   3        103.47        178.28        30.73 o
  -2   8   3        899.92        676.83        89.16 o
  -1   8   3        547.04        560.09        49.52 o
   0   8   3        158.96        220.66        33.46 o
   1   8   3        312.36        303.48        39.78 o
   2   8   3        334.00        319.99        55.38 o
   3   8   3        260.12        224.98        40.44 o
   4   8   3          0.00         27.14        27.10 o
   5   8   3          9.27          8.86        17.09 o
   6   8   3         13.71         87.02        63.31 o
   7   8   3        423.83        398.50        55.25 o
   8   8   3          0.27         15.95        20.38 o
   9   8   3         14.50         50.15        44.78 o
  10   8   3          8.53         23.97        37.56 o
  11   8   3        102.28         51.86        33.06 o
  12   8   3         11.80        178.86        83.52 o
  13   8   3        303.52        230.48        60.22 o
  14   8   3          0.12        -51.10       109.42 o
 -12   9   3        402.51        415.31        82.79 o
 -11   9   3          7.13         44.50        37.44 o
 -10   9   3        218.58        180.61        42.63 o
  -9   9   3         32.12          2.51        31.63 o
  -8   9   3         20.79         61.29        37.63 o
  -7   9   3        164.66        173.99        47.06 o
  -6   9   3          3.96         27.39        35.07 o
  -5   9   3         48.97         -2.81        78.99 o
  -4   9   3          1.27         81.37        37.39 o
  -3   9   3        205.64        232.34        59.56 o
  -2   9   3          0.36         25.59        48.24 o
  -1   9   3        220.59        244.61        49.26 o
   0   9   3          1.65        -18.78        27.40 o
   1   9   3          5.69         21.69        19.60 o
   2   9   3        430.56        503.79        72.59 o
   3   9   3         37.86        107.44        49.65 o
   4   9   3        154.32        116.72        52.89 o
   5   9   3        168.71        285.23        62.40 o
   6   9   3        152.48        228.00        94.30 o
   7   9   3         35.07          2.11        39.15 o
   8   9   3        353.28        248.14        56.57 o
   9   9   3         16.12         44.45        65.01 o
  10   9   3        119.45        308.76        82.60 o
  11   9   3         54.78          3.38        37.51 o
  12   9   3         58.44         25.44        31.04 o
  -7  10   3         12.44         72.76        46.98 o
  -6  10   3         61.20         23.22        43.72 o
  -5  10   3        139.39        233.06       341.55 o
  -4  10   3         40.55         28.61        42.48 o
  -3  10   3        146.34        153.47        60.62 o
  -2  10   3        369.55        310.94        82.05 o
  -1  10   3         84.63        118.06        39.52 o
   0  10   3        134.66        117.17        64.47 o
   1  10   3        231.63        140.24        93.80 o
   2  10   3         43.88        228.32       150.38 o
   3  10   3          0.15        367.44       152.09 o
   4  10   3         17.36        -38.63        38.63 o
   5  10   3        229.50        284.29       138.55 o
   6  10   3         10.82         59.48        27.49 o
   7  10   3          3.98          8.93        43.10 o
 -22   0   4        457.34        738.78       202.09 o
 -21   0   4         62.34        135.67        69.65 o
 -20   0   4          7.27         91.19        66.33 o
 -19   0   4         75.42         98.76        86.84 o
 -18   0   4        755.05        701.08       114.74 o
 -17   0   4        284.30        261.65        52.16 o
 -16   0   4       4034.83       4015.05       208.54 o
 -15   0   4        322.85        354.11        56.81 o
 -14   0   4       5205.12       5090.53       265.29 o
 -13   0   4         36.27         56.69        29.37 o
 -12   0   4         80.60         56.90        24.74 o
 -11   0   4         46.24         83.88        30.69 o
 -10   0   4       1344.34       1366.06        80.22 o
  -9   0   4        232.29        207.24        29.13 o
  -8   0   4         57.79         52.96        14.16 o
  -7   0   4        574.93        569.16        41.02 o
  -6   0   4       3332.76       3217.55       106.52 o
  -5   0   4        217.24        221.76        21.98 o
  -4   0   4      98485.94      94610.94      2031.22 o
  -3   0   4        104.01        111.63        13.17 o
  -2   0   4         30.10         44.76         9.12 o
   1   0   4         83.12         53.92        13.99 o
   2   0   4      35024.51      33776.29       821.04 o
   3   0   4         46.59         61.92        10.97 o
   4   0   4       5932.41       5943.74       185.04 o
   5   0   4          0.04          4.12         8.08 o
   6   0   4        812.40        899.01        52.11 o
   7   0   4        398.86        407.86        54.29 o
   8   0   4         69.15         69.28        19.37 o
   9   0   4         46.96         84.83        23.83 o
  10   0   4       1553.85       1753.44       111.32 o
  11   0   4         25.58          8.40        18.28 o
  12   0   4      13650.71      13723.94       642.90 o
  13   0   4          9.01         14.87        31.17 o
  14   0   4       1204.98       1024.66        93.46 o
  15   0   4        185.03        204.46        66.48 o
  16   0   4      11451.62      11103.99       391.01 o
  17   0   4        139.24        163.47        87.91 o
  18   0   4         65.92         72.09        33.01 o
  19   0   4        148.77         73.01        44.61 o
  20   0   4        354.52        391.11       167.66 o
  21   0   4         57.73        128.63        42.54 o
  22   0   4        196.37        243.27        82.03 o
 -22   1   4          4.04         41.55        25.30 o
 -21   1   4        174.40        152.63        54.66 o
 -20   1   4         46.98         51.36        28.86 o
 -19   1   4         14.34         57.70        29.18 o
 -18   1   4         85.33         61.41        30.13 o
 -17   1   4        439.50        359.34        60.87 o
 -16   1   4        318.15        329.29        61.11 o
 -15   1   4         33.41         44.98        27.58 o
 -14   1   4        477.57        459.12        44.85 o
 -13   1   4        268.56        294.00        33.04 o
 -12   1   4         36.81         23.49        16.56 o
 -11   1   4         80.34        118.89        29.97 o
 -10   1   4         49.37         34.01        10.14 o
  -9   1   4         45.63         62.39        18.92 o
  -8   1   4         17.40         44.84        20.29 o
  -7   1   4      66861.05      74281.67      1635.98 o
  -6   1   4       1316.68       1326.13        49.91 o
  -5   1   4       6457.98       6468.56       170.07 o
  -4   1   4         12.91         17.25         6.25 o
  -3   1   4      33221.61      31291.75       763.18 o
  -2   1   4         31.04         23.27         5.19 o
  -1   1   4      28576.31      27039.63       624.82 o
   0   1   4        462.60        450.03        32.45 o
   1   1   4        426.49        435.76        23.75 o
   2   1   4         86.31         93.05        10.32 o
   3   1   4      46075.15      44035.34       998.36 o
   4   1   4        108.19         94.86        14.40 o
   5   1   4        344.06        409.12        23.53 o
   6   1   4         53.06         79.61        12.38 o
   7   1   4        266.30        344.18        26.50 o
   8   1   4          2.79         14.54        10.12 o
   9   1   4       4780.07       5083.28       155.96 o
  10   1   4         36.42          9.14        16.53 o
  11   1   4          0.01         17.43        13.18 o
  12   1   4        207.73        208.20        27.78 o
  13   1   4       2738.57       2629.29       114.75 o
  14   1   4          9.08         45.42        29.09 o
  15   1   4         26.72         43.35        26.12 o
  16   1   4        197.84        260.97        40.47 o
  17   1   4       6106.23       6092.40       269.89 o
  18   1   4        776.77        686.52        71.31 o
  19   1   4        744.30        795.69        83.79 o
  20   1   4        180.97        129.79        37.30 o
  21   1   4        654.38        810.35        94.93 o
  22   1   4        226.88        411.09        70.19 o
 -22   2   4       1136.47       1422.67       137.78 o
 -21   2   4          7.97         86.72        41.47 o
 -20   2   4        144.91        185.02        44.98 o
 -19   2   4         23.46         60.43        26.28 o
 -18   2   4        152.74         92.72        32.61 o
 -17   2   4        252.36        385.62        52.34 o
 -16   2   4       1226.29       1309.98       135.34 o
 -15   2   4        739.83        696.48        65.87 o
 -14   2   4       1252.14       1239.41        73.11 o
 -13   2   4        164.38        161.69        30.36 o
 -12   2   4        363.88        262.10        34.43 o
 -11   2   4        177.59        167.02        26.85 o
 -10   2   4        445.84        443.89        37.56 o
  -9   2   4        131.06        101.11        28.41 o
  -8   2   4        584.51        669.26        49.80 o
  -7   2   4         46.16         48.82        15.15 o
  -6   2   4          0.80         -5.61        21.46 o
  -5   2   4       3761.69       3748.00       118.91 o
  -4   2   4       1001.86        820.30        41.13 o
  -3   2   4         59.89         49.54         7.00 o
  -2   2   4        523.70        493.67        27.92 o
  -1   2   4       1304.44       1231.97        47.64 o
   0   2   4        349.59        284.04        16.99 o
   1   2   4       1419.73       1488.98        47.18 o
   2   2   4      78550.78      75284.30      1751.26 o
   3   2   4        426.32        470.91        26.28 o
   4   2   4       1049.00       1229.10        45.18 o
   5   2   4        388.13        324.65        21.23 o
   6   2   4         27.80         44.95        10.07 o
   7   2   4         64.93         64.50        20.79 o
   8   2   4      10063.74      10363.90       286.62 o
   9   2   4       1263.88       1339.26        94.54 o
  10   2   4       4507.61       4709.80       172.04 o
  11   2   4       1002.84       1032.33        62.57 o
  12   2   4       1690.91       1590.27        81.90 o
  13   2   4        970.77        929.92        65.23 o
  14   2   4       3694.61       3600.17       153.25 o
  15   2   4        125.28        124.35        25.43 o
  16   2   4       4151.09       4258.22       186.37 o
  17   2   4          0.63         20.07        21.92 o
  18   2   4          0.58         20.67        21.42 o
  19   2   4         85.38        106.64        36.91 o
  20   2   4        124.67        162.82        38.72 o
  21   2   4          1.13         32.61        36.71 o
  22   2   4        285.03        439.11       109.77 o
 -21   3   4       1518.37       1612.96       130.77 o
 -20   3   4        109.00         66.86        33.96 o
 -19   3   4        200.87        146.40        35.96 o
 -18   3   4        208.84        217.53        47.25 o
 -17   3   4         23.12         32.91        26.02 o
 -16   3   4        119.37         57.70        22.41 o
 -15   3   4        781.78        822.31        97.83 o
 -14   3   4       1308.14       1249.28        85.89 o
 -13   3   4       2752.72       2801.36       132.60 o
 -12   3   4       2359.42       2473.97       121.62 o
 -11   3   4       2592.96       2614.43       136.10 o
 -10   3   4        999.57       1043.34        68.50 o
  -9   3   4         76.80         87.09        19.71 o
  -8   3   4       2030.13       2066.72       138.31 o
  -7   3   4       7910.14       8254.88       272.67 o
  -6   3   4       1407.96       1356.23        73.83 o
  -5   3   4       6055.76       6001.03       179.71 o
  -4   3   4       3133.27       3171.17        98.58 o
  -3   3   4       1263.93       1163.30        43.31 o
  -2   3   4        544.09        494.63        24.43 o
  -1   3   4       1144.74       1055.97        40.19 o
   0   3   4         32.66          8.61         6.96 o
   1   3   4       1856.20       1661.70        54.51 o
   2   3   4        337.46        293.34        19.50 o
   3   3   4       1000.60       1150.34        47.80 o
   4   3   4       3431.26       3274.88        98.69 o
   5   3   4       1915.40       2046.42        75.81 o
   6   3   4       2369.36       2239.21        92.51 o
   7   3   4        397.14        469.64        39.51 o
   8   3   4       2069.60       2279.28        89.68 o
   9   3   4       1568.39       1555.69        72.90 o
  10   3   4         52.15         60.57        22.60 o
  11   3   4        408.57        330.08        65.73 o
  12   3   4         88.00         60.62        20.04 o
  13   3   4        777.80        843.22        59.70 o
  14   3   4       1503.53       1377.41        92.93 o
  15   3   4        151.03        177.36        37.70 o
  16   3   4        631.21        625.07        87.56 o
  17   3   4          8.54         68.01        23.38 o
  18   3   4        169.70        163.27        36.07 o
  19   3   4        122.15        141.34        37.16 o
  20   3   4         78.85         -1.89        83.04 o
  21   3   4        453.34        414.97        72.17 o
 -21   4   4        329.77        349.89        58.31 o
 -20   4   4          0.07         26.51        29.50 o
 -19   4   4         37.26         40.53        33.79 o
 -18   4   4          4.35         33.15        25.69 o
 -17   4   4         23.30         63.67        36.91 o
 -16   4   4         73.87        102.93        48.57 o
 -15   4   4         15.34         21.12        30.93 o
 -14   4   4          3.27          9.43        27.24 o
 -13   4   4       1709.14       1694.77       102.32 o
 -12   4   4        303.26        239.15        34.54 o
 -11   4   4        155.30        143.66        38.86 o
 -10   4   4        615.38        525.34        66.46 o
  -9   4   4        621.95        534.17       106.75 o
  -8   4   4       1245.40       1168.77        89.01 o
  -7   4   4         68.62         86.41        15.57 o
  -6   4   4         20.54         45.16        12.37 o
  -5   4   4       4790.42       4951.31       149.31 o
  -4   4   4        152.94        152.12        19.91 o
  -3   4   4        462.99        479.80        29.74 o
  -2   4   4       6657.96       6522.46       177.43 o
  -1   4   4       8681.99       9185.15       261.92 o
   0   4   4       2263.02       2356.26        80.23 o
   1   4   4       2307.35       2190.40        72.13 o
   2   4   4       7225.50       7349.85       207.40 o
   3   4   4       7468.54       7592.24       224.21 o
   4   4   4        669.83        621.52        35.65 o
   5   4   4        519.93        535.08        33.28 o
   6   4   4        498.55        476.17        31.70 o
   7   4   4       3978.84       4246.91       129.75 o
   8   4   4        303.33        268.75        21.62 o
   9   4   4        720.34        863.43        44.31 o
  10   4   4         59.68         56.56        10.20 o
  11   4   4         86.25         70.67        20.60 o
  12   4   4       1128.05       1111.87        89.57 o
  13   4   4         10.11         15.41        13.25 o
  14   4   4       1115.54        904.12        76.13 o
  15   4   4        767.96        778.96        73.18 o
  16   4   4        803.73        831.26        75.81 o
  17   4   4          2.24          7.42        25.19 o
  18   4   4          0.25         29.61        29.87 o
  19   4   4          0.86         52.75        37.11 o
  20   4   4         45.71         48.04        28.84 o
 -20   5   4         67.33        123.11        52.83 o
 -19   5   4         61.49         76.94        37.71 o
 -18   5   4         87.26         42.72        49.10 o
 -17   5   4        396.49        313.50        63.27 o
 -16   5   4         12.71         29.35        35.20 o
 -15   5   4        129.95        145.25        35.03 o
 -14   5   4       1800.79       1726.52       109.52 o
 -13   5   4         77.28         62.05        38.94 o
 -12   5   4       1290.09       1357.63       108.64 o
 -11   5   4       1822.38       1860.90       104.02 o
 -10   5   4          8.16         -2.41        70.13 o
  -9   5   4       1293.57       1145.63       104.67 o
  -8   5   4       1348.63       1349.66        84.66 o
  -7   5   4       1927.10       1829.75        91.31 o
  -6   5   4       4531.21       4691.94       202.94 o
  -5   5   4        268.17        260.77        25.74 o
  -4   5   4       1295.20       1208.98        56.75 o
  -3   5   4         11.46         55.69        16.49 o
  -2   5   4        321.51        354.65        29.24 o
  -1   5   4        882.13        887.89        55.86 o
   0   5   4       1979.03       1882.20        78.88 o
   1   5   4       1172.43       1049.43        57.07 o
   2   5   4       1597.73       1652.25        67.54 o
   3   5   4         96.28         74.56        14.73 o
   4   5   4        454.61        503.45        36.19 o
   5   5   4         40.90         38.62        13.74 o
   6   5   4        115.74        120.59        19.53 o
   7   5   4       2242.25       2358.57        94.12 o
   8   5   4       1399.28       1507.88        98.12 o
   9   5   4        242.24        223.43        32.36 o
  10   5   4          8.12         46.08        18.56 o
  11   5   4        699.20        702.97        56.04 o
  12   5   4         15.96         63.11        23.53 o
  13   5   4        620.78        689.67        66.57 o
  14   5   4       1200.37       1437.78       119.95 o
  15   5   4        274.02        361.65        60.99 o
  16   5   4         61.50         54.87        31.74 o
  17   5   4          1.59         34.04        34.32 o
  18   5   4        159.20        165.71        46.30 o
  19   5   4        139.98        240.01        51.92 o
 -18   6   4         25.50         55.19       124.80 o
 -17   6   4         52.60         69.24        36.35 o
 -16   6   4        101.82        104.81        51.94 o
 -15   6   4         35.78         82.05        26.88 o
 -14   6   4        291.68        292.05        51.80 o
 -13   6   4        272.37        349.54        50.25 o
 -12   6   4         18.69         16.80        31.14 o
 -11   6   4        280.00        351.96        60.47 o
 -10   6   4        929.85       1008.39        87.58 o
  -9   6   4       1122.49       1078.27        87.35 o
  -8   6   4        646.92        655.90        59.25 o
  -7   6   4       1701.61       1560.85        97.75 o
  -6   6   4          0.00         12.84        19.43 o
  -5   6   4        199.04        145.51        21.53 o
  -4   6   4        696.14        618.62        46.86 o
  -3   6   4        670.55        536.83        38.35 o
  -2   6   4        328.08        418.87        34.15 o
  -1   6   4        775.50        720.17        54.14 o
   0   6   4        275.61        214.69        31.21 o
   1   6   4         59.32         69.51        16.13 o
   2   6   4         71.77         37.32        15.37 o
   3   6   4       1518.76       1378.94        71.89 o
   4   6   4         15.11         10.40        15.11 o
   5   6   4       3278.80       3484.91       134.29 o
   6   6   4        210.55        212.07        31.24 o
   7   6   4         79.25         34.11        28.47 o
   8   6   4         94.85          7.73        16.79 o
   9   6   4       1824.18       1830.52       107.23 o
  10   6   4        138.18        121.12        33.92 o
  11   6   4          0.36         27.12        20.41 o
  12   6   4        310.01        499.46       102.15 o
  13   6   4        276.22        363.03       113.12 o
  14   6   4        327.59        357.62        86.95 o
  15   6   4        875.35        924.65        97.48 o
  16   6   4        169.88        121.84        36.87 o
  17   6   4        327.27        370.15        78.02 o
  18   6   4         32.63         19.32        37.82 o
 -17   7   4         32.16        144.24        74.58 o
 -16   7   4         18.19         47.92        42.58 o
 -15   7   4          0.30        -47.31        47.31 o
 -14   7   4        124.78        -46.84        89.71 o
 -13   7   4          0.18          3.68        94.30 o
 -12   7   4        477.01        399.59        59.43 o
 -11   7   4        154.71        138.95        51.02 o
 -10   7   4        319.72        286.39        43.41 o
  -9   7   4          9.70         15.37        23.69 o
  -8   7   4         78.32        167.58        38.84 o
  -7   7   4        787.91        784.48        64.73 o
  -6   7   4        746.18        741.40        84.75 o
  -5   7   4         64.37        149.53        28.68 o
  -4   7   4       1542.30       1531.92        83.15 o
  -3   7   4        135.25        101.44        19.41 o
  -2   7   4        789.26        782.40        53.05 o
  -1   7   4          1.36          6.70        12.29 o
   0   7   4         46.88         70.17        23.01 o
   1   7   4        140.03        130.70        21.76 o
   2   7   4        673.41        686.13        55.47 o
   3   7   4         74.51        103.94        23.92 o
   4   7   4       2637.30       2444.56       110.59 o
   5   7   4        202.46        270.19        51.88 o
   6   7   4        396.13        529.63        59.03 o
   7   7   4         33.34         43.77        65.39 o
   8   7   4        111.95        110.85        57.98 o
   9   7   4          0.59          4.31        60.56 o
  10   7   4        438.21        500.81        68.88 o
  11   7   4          6.23         -1.25        44.10 o
  12   7   4        143.28        154.97        43.87 o
  13   7   4         24.28         53.86        29.38 o
  14   7   4        667.52        826.95       124.86 o
  15   7   4        108.24        127.65        40.32 o
  16   7   4        103.68        142.83        47.55 o
  17   7   4          4.45         12.34        24.99 o
 -15   8   4        114.41        114.83        39.51 o
 -14   8   4         51.28         52.04        39.65 o
 -13   8   4         30.97         85.24        42.55 o
 -12   8   4          0.32         34.00        37.56 o
 -11   8   4          1.10         -3.14        75.72 o
 -10   8   4          9.91          9.78        27.68 o
  -9   8   4          1.69         43.67        37.81 o
  -8   8   4        380.55        354.63        51.59 o
  -7   8   4        342.47        353.17        49.83 o
  -6   8   4        110.07        110.98        51.18 o
  -5   8   4        175.46        159.25        31.41 o
  -4   8   4        218.60        272.35        37.72 o
  -3   8   4        146.03        207.88        29.98 o
  -2   8   4          6.81         60.62        25.97 o
  -1   8   4        376.64        403.03        46.21 o
   0   8   4        164.59        172.25        41.60 o
   1   8   4        793.11       1066.17       100.58 o
   2   8   4        630.71        587.60        72.40 o
   3   8   4         12.96         -8.48        42.66 o
   4   8   4         88.72         58.69        47.72 o
   5   8   4        765.18        809.24        87.29 o
   6   8   4        193.13        199.06        57.89 o
   7   8   4       2035.93       2257.20       133.40 o
   8   8   4        554.79        645.76        75.33 o
   9   8   4         11.85         20.15        32.73 o
  10   8   4        170.31        151.08        48.84 o
  11   8   4        638.25        715.21       112.17 o
  12   8   4         82.36        119.19        44.72 o
  13   8   4        420.32        452.45       115.58 o
  14   8   4        148.70        170.11        53.16 o
 -12   9   4        238.71        314.25        71.18 o
 -11   9   4         93.00         84.15        46.04 o
 -10   9   4         22.69         71.33        29.87 o
  -9   9   4         16.69         82.88        30.87 o
  -8   9   4          0.15         59.75        29.90 o
  -7   9   4        211.38        280.66        47.59 o
  -6   9   4        205.26        215.04        57.47 o
  -5   9   4        186.32        172.67        41.26 o
  -4   9   4         22.16         12.07        30.57 o
  -3   9   4        180.78        151.01        59.53 o
  -2   9   4        101.52        235.73        49.98 o
  -1   9   4         83.88        119.62        35.32 o
   0   9   4         15.25         25.90        19.48 o
   1   9   4         35.54         41.72        40.44 o
   2   9   4         19.08         22.87        29.18 o
   3   9   4         88.46        132.20        52.95 o
   4   9   4          4.44         -6.08        70.96 o
   5   9   4        329.65        386.69        73.29 o
   6   9   4        251.96        163.83        57.61 o
   7   9   4         28.29        -29.54        59.39 o
   8   9   4         46.62         75.78        49.71 o
   9   9   4          1.68         39.48        25.50 o
  10   9   4         16.42         51.91        33.86 o
  11   9   4          0.33        -30.00        61.46 o
  12   9   4         75.56         54.52        43.42 o
  -7  10   4         25.43          2.12        42.81 o
  -6  10   4         96.14         96.11        44.31 o
  -5  10   4         37.28         72.24        39.16 o
  -4  10   4          7.56         22.30        28.52 o
  -3  10   4        334.96        215.96        91.53 o
  -2  10   4        191.37        155.16       104.54 o
  -1  10   4         40.94         13.49        46.03 o
   0  10   4        191.69        185.79        67.72 o
   1  10   4        285.69        259.25       125.07 o
   2  10   4        972.80       1263.86       262.74 o
   3  10   4         29.19        -51.34        51.34 o
   4  10   4          1.98         -8.33        45.84 o
   5  10   4         17.78        -12.87       103.18 o
   6  10   4         19.74         87.08        57.14 o
   7  10   4          6.65         65.40        49.98 o
 -22   1   5         13.87         32.88        36.74 o
 -21   1   5         30.70         15.98        72.97 o
 -20   1   5         12.78         10.53        44.45 o
 -19   1   5         31.89         91.09        43.40 o
 -18   1   5         24.24          8.88        16.26 o
 -17   1   5        216.87        221.44        40.13 o
 -16   1   5        568.57        511.94        62.64 o
 -15   1   5       1082.36       1035.29        70.01 o
 -14   1   5        590.21        588.34        49.29 o
 -13   1   5        358.96        302.31        34.03 o
 -12   1   5        391.07        426.78        40.05 o
 -11   1   5       1162.82       1180.79        65.62 o
 -10   1   5        105.71         95.10        18.56 o
  -9   1   5          1.79         28.95        14.13 o
  -8   1   5        509.73        589.18        37.01 o
  -7   1   5      22555.48      23402.34       551.30 o
  -6   1   5        480.04        473.03        28.92 o
  -5   1   5       6989.69       6770.07       180.15 o
  -4   1   5          1.44          8.08         6.74 o
  -3   1   5       3502.60       3422.67       108.96 o
  -2   1   5         88.77        108.51         9.73 o
  -1   1   5         82.00         95.46        15.56 o
   0   1   5      14103.13      12988.69       322.19 o
   1   1   5          4.73         10.19         6.24 o
   2   1   5       5116.96       4831.54       127.20 o
   3   1   5       8960.82       8638.05       220.89 o
   4   1   5       2245.70       2276.27        70.55 o
   5   1   5       1318.54       1303.57        48.59 o
   6   1   5       1056.70       1045.48        47.83 o
   7   1   5       2018.75       1936.20        70.52 o
   8   1   5         24.94         17.12         8.81 o
   9   1   5       5583.64       5764.82       182.47 o
  10   1   5          7.79         15.58        11.21 o
  11   1   5         69.15         57.61        18.84 o
  12   1   5         58.85         88.37        19.08 o
  13   1   5       1320.80       1330.00        76.37 o
  14   1   5         48.48         38.07        17.48 o
  15   1   5        567.94        847.08        70.21 o
  16   1   5         60.57         63.46        20.02 o
  17   1   5        137.80        184.08        32.64 o
  18   1   5        364.45        321.07        66.71 o
  19   1   5          9.10          3.33        22.65 o
  20   1   5          4.32        107.26        36.42 o
  21   1   5          0.00         30.20        23.31 o
  22   1   5          0.08         -0.74        70.84 o
 -22   2   5         44.49        170.06        54.23 o
 -21   2   5        347.16        449.19        82.50 o
 -20   2   5         15.32        -13.87        20.16 o
 -19   2   5        138.40         57.64        33.04 o
 -18   2   5        275.97        253.29        61.72 o
 -17   2   5        312.78        227.52        57.91 o
 -16   2   5       3804.32       3878.47       175.12 o
 -15   2   5       1755.16       1645.65       104.81 o
 -14   2   5         33.16         27.83        22.24 o
 -13   2   5        615.07        561.21        44.89 o
 -12   2   5         14.84         39.97        17.98 o
 -11   2   5        630.84        612.15        55.27 o
 -10   2   5       2835.00       2619.01       111.72 o
  -9   2   5         31.44         12.44        17.07 o
  -8   2   5        666.10        687.31        47.12 o
  -7   2   5        745.38        669.94        48.34 o
  -6   2   5          1.77         19.84        12.16 o
  -5   2   5       2693.90       2764.44        95.35 o
  -4   2   5       5008.02       5120.85       142.17 o
  -3   2   5        477.16        399.56        20.72 o
  -2   2   5      20501.73      19816.78       474.42 o
  -1   2   5        167.01        131.96        12.92 o
   0   2   5        847.13        924.69        37.82 o
   1   2   5      63640.27      62355.41      1409.90 o
   2   2   5      40352.63      38806.93       891.21 o
   3   2   5       3844.10       3988.26       120.10 o
   4   2   5         69.59        107.73        12.07 o
   5   2   5       7610.05       8100.23       210.67 o
   6   2   5       4355.88       4563.84       189.95 o
   7   2   5       1613.22       1660.97        72.65 o
   8   2   5        634.96        682.43        45.42 o
   9   2   5         86.40         75.80        19.13 o
  10   2   5       2141.24       2019.32        99.91 o
  11   2   5       1599.90       1512.84        78.24 o
  12   2   5       1561.53       1468.05        79.63 o
  13   2   5       1003.20        970.12        63.94 o
  14   2   5       6842.10       7073.42       230.07 o
  15   2   5         69.08        137.58        31.24 o
  16   2   5        625.37        639.31        69.07 o
  17   2   5        123.47        139.39        42.44 o
  18   2   5        322.41        310.75        49.07 o
  19   2   5        733.47        814.39        82.01 o
  20   2   5        198.03        152.31        34.87 o
  21   2   5        292.25        362.82        63.66 o
  22   2   5        200.18        235.39        55.33 o
 -21   3   5        105.16        123.57        44.79 o
 -20   3   5         97.96        128.70        38.00 o
 -19   3   5         45.10         52.33        45.60 o
 -18   3   5        102.47        112.26        30.43 o
 -17   3   5        688.07        639.26        67.48 o
 -16   3   5          0.31        -12.12        41.04 o
 -15   3   5         97.82        103.42        72.69 o
 -14   3   5       1924.30       1834.19       160.66 o
 -13   3   5        109.06        124.67        29.02 o
 -12   3   5       3717.44       3572.61       151.58 o
 -11   3   5          2.35         21.14        18.44 o
 -10   3   5        184.80        178.77        38.97 o
  -9   3   5        437.13        413.98        40.36 o
  -8   3   5         77.88         90.48        20.24 o
  -7   3   5         14.76         34.10        22.45 o
  -6   3   5       1005.65       1004.95        83.46 o
  -5   3   5       7073.19       6959.77       230.77 o
  -4   3   5        717.13        729.68        35.01 o
  -3   3   5       2294.41       2229.00        79.38 o
  -2   3   5        258.44        280.51        19.78 o
  -1   3   5        509.61        535.39        26.92 o
   0   3   5       1355.27       1367.59        56.38 o
   1   3   5       2914.71       2883.08        88.71 o
   2   3   5        388.89        296.61        22.68 o
   3   3   5       4330.01       4310.55       193.59 o
   4   3   5        189.58        155.02        14.92 o
   5   3   5        206.79        180.46        20.11 o
   6   3   5        414.57        390.03        22.55 o
   7   3   5        296.96        225.06        19.76 o
   8   3   5        841.11        896.07        50.28 o
   9   3   5          3.74        -10.55        27.61 o
  10   3   5         91.13        108.11        23.05 o
  11   3   5        182.45        222.63        32.28 o
  12   3   5        383.06        360.99        53.34 o
  13   3   5       1339.58       1310.50        77.80 o
  14   3   5         27.60         79.87        33.44 o
  15   3   5        573.54        706.85        67.15 o
  16   3   5         14.11         25.96        25.76 o
  17   3   5        296.66        257.26        53.64 o
  18   3   5         42.41         53.42        33.39 o
  19   3   5          4.46         -8.77        48.43 o
  20   3   5        336.24        218.61        64.37 o
  21   3   5          0.11         -5.45        50.40 o
 -21   4   5          1.06         65.68        26.76 o
 -20   4   5        130.01        142.49        56.24 o
 -19   4   5         76.12         82.45        32.64 o
 -18   4   5        100.34        129.49        37.38 o
 -17   4   5        141.88        101.93        33.59 o
 -16   4   5        464.49        433.52        67.41 o
 -15   4   5        306.54        314.34        49.37 o
 -14   4   5        210.84        217.19        53.10 o
 -13   4   5        174.44        205.59        35.05 o
 -12   4   5          0.00         33.22        18.28 o
 -11   4   5         67.70         58.49        22.72 o
 -10   4   5        282.75        195.68        27.79 o
  -9   4   5        337.03        299.98        32.98 o
  -8   4   5       1134.48       1161.25        83.71 o
  -7   4   5        117.47        151.02        31.82 o
  -6   4   5       1017.21        977.77        57.84 o
  -5   4   5       1548.17       1741.58        71.52 o
  -4   4   5       2811.05       2825.92       102.98 o
  -3   4   5       2497.45       2658.24        93.79 o
  -2   4   5       7664.13       7667.13       200.40 o
  -1   4   5       6613.75       6514.87       180.95 o
   0   4   5        570.49        585.04        37.34 o
   1   4   5       2213.42       2114.73        71.70 o
   2   4   5        596.29        652.47        34.19 o
   3   4   5       1942.37       2086.54        73.95 o
   4   4   5       2051.58       2237.04        79.04 o
   5   4   5       1824.80       1787.00        64.87 o
   6   4   5        475.33        504.12        36.62 o
   7   4   5       1605.50       1637.02        67.33 o
   8   4   5        124.72        169.59        16.12 o
   9   4   5        251.58        276.62        23.27 o
  10   4   5          5.64         18.73        10.72 o
  11   4   5          3.72         -2.39        44.72 o
  12   4   5        288.79        304.43        40.64 o
  13   4   5        382.68        442.05        60.92 o
  14   4   5       1144.45       1094.35        84.08 o
  15   4   5        246.22        185.46        36.02 o
  16   4   5          9.47         13.01        28.15 o
  17   4   5          5.12          8.26        21.70 o
  18   4   5        235.24        359.69        72.12 o
  19   4   5         11.50         19.49        38.66 o
  20   4   5          4.36         27.36        41.76 o
 -20   5   5        165.77        134.68        49.50 o
 -19   5   5        392.05        341.52        56.24 o
 -18   5   5         65.96         88.87        80.12 o
 -17   5   5         87.79        167.32        97.50 o
 -16   5   5        116.30        268.69        81.01 o
 -15   5   5        322.78        276.11        57.74 o
 -14   5   5        237.47        286.34        47.85 o
 -13   5   5         55.41         -2.45        75.74 o
 -12   5   5          3.23         46.28        21.64 o
 -11   5   5          1.49         49.84        28.08 o
 -10   5   5        424.71        435.49        64.94 o
  -9   5   5          6.60         12.65        20.61 o
  -8   5   5        674.34        722.50        85.89 o
  -7   5   5         46.50         47.06        17.53 o
  -6   5   5          4.87         56.71        24.02 o
  -5   5   5         23.60         13.27         8.45 o
  -4   5   5       1047.33        985.12        51.56 o
  -3   5   5       2019.06       2045.70        91.59 o
  -2   5   5          5.59         -2.02        29.14 o
  -1   5   5         46.80         44.77        13.00 o
   0   5   5       2527.36       2649.59        98.29 o
   1   5   5         24.23         23.66         8.77 o
   2   5   5         50.61         91.04        15.40 o
   3   5   5        876.97        908.77        46.34 o
   4   5   5        214.34        241.70        24.11 o
   5   5   5          0.11         31.52        13.35 o
   6   5   5         20.74         21.33        15.28 o
   7   5   5        294.65        357.52        32.43 o
   8   5   5         43.79         40.00        18.74 o
   9   5   5         35.77         27.30        17.32 o
  10   5   5         14.83         41.34        15.79 o
  11   5   5        282.62        337.32        37.79 o
  12   5   5         72.06        112.49        29.54 o
  13   5   5        184.78        251.97        52.97 o
  14   5   5        555.97        653.95        92.07 o
  15   5   5        117.26        138.44        36.05 o
  16   5   5        307.94        306.67        68.33 o
  17   5   5        114.80        154.62        36.91 o
  18   5   5        115.75         97.02        50.11 o
  19   5   5         66.40        107.20        53.13 o
 -18   6   5         95.08        165.38        74.02 o
 -17   6   5          2.79         76.82       157.07 o
 -16   6   5         33.34         -4.46        40.06 o
 -15   6   5        371.52        294.16        55.27 o
 -14   6   5         81.69        105.95        36.12 o
 -13   6   5         63.68         76.09        25.13 o
 -12   6   5        673.85        570.47        59.05 o
 -11   6   5        105.38        139.70        34.01 o
 -10   6   5        297.12        421.26        92.75 o
  -9   6   5        503.62        547.85        61.78 o
  -8   6   5        272.76        135.82        41.53 o
  -7   6   5         15.03         65.76        23.93 o
  -6   6   5         31.88         22.03        10.99 o
  -5   6   5        171.21        143.10        25.42 o
  -4   6   5        967.59        963.54        60.41 o
  -3   6   5         71.87         97.57        34.35 o
  -2   6   5        645.30        674.80        46.34 o
  -1   6   5        341.22        339.37        36.50 o
   0   6   5        502.05        493.26        44.83 o
   1   6   5         93.69         88.43        25.71 o
   2   6   5        434.85        467.06        38.50 o
   3   6   5          8.28         20.05        12.72 o
   4   6   5          6.94         25.69        12.83 o
   5   6   5       1213.20       1304.98        83.68 o
   6   6   5        190.31        131.42        22.35 o
   7   6   5          0.01         42.11        22.26 o
   8   6   5          0.06        -50.45        51.46 o
   9   6   5        219.17        243.50        52.02 o
  10   6   5        322.99        370.49        56.45 o
  11   6   5        362.17        437.09        64.48 o
  12   6   5        893.28        833.89       119.03 o
  13   6   5       1593.63       1343.41       146.74 o
  14   6   5        795.33       1023.41        99.88 o
  15   6   5         67.56         74.73        42.35 o
  16   6   5         31.26        126.25        52.59 o
  17   6   5        162.49        224.41        69.78 o
  18   6   5         94.31        102.45        34.09 o
 -17   7   5         48.84        135.42       100.43 o
 -16   7   5         18.24         46.02       107.83 o
 -15   7   5          1.00        -18.45       115.09 o
 -14   7   5        455.45        262.89        71.00 o
 -13   7   5        113.90         71.53        35.48 o
 -12   7   5         54.68         14.36        16.37 o
 -11   7   5        647.36        647.83        93.63 o
 -10   7   5         44.04         86.63        31.53 o
  -9   7   5        106.22        113.67        24.18 o
  -8   7   5         84.87        117.30        32.26 o
  -7   7   5         15.81         44.44        19.34 o
  -6   7   5        290.39        283.79        35.88 o
  -5   7   5         59.11         80.28        21.77 o
  -4   7   5       2591.75       2453.11       118.21 o
  -3   7   5       1009.15       1139.10        69.34 o
  -2   7   5       2047.66       1980.02        89.66 o
  -1   7   5         32.35         33.35        13.95 o
   0   7   5        530.50        637.98        54.24 o
   1   7   5        235.74        270.92        32.52 o
   2   7   5         17.84          0.26        14.98 o
   3   7   5          0.08        -40.84        77.22 o
   4   7   5        807.93        847.21        71.88 o
   5   7   5          2.53         32.62        18.51 o
   6   7   5       3152.16       3344.80       177.36 o
   7   7   5         37.58         89.79        25.65 o
   8   7   5         41.05         69.93        28.98 o
   9   7   5         49.37         84.80        30.05 o
  10   7   5         27.34         32.31        26.77 o
  11   7   5          0.29         70.64        29.00 o
  12   7   5        421.91        387.84        67.45 o
  13   7   5        382.91        398.01        81.13 o
  14   7   5        431.29        447.40        77.35 o
  15   7   5         82.60        163.27        47.19 o
  16   7   5         36.04        178.65        62.89 o
 -14   8   5         49.65         80.31        43.57 o
 -13   8   5        118.31        127.00        45.77 o
 -12   8   5         22.15         -4.11        70.94 o
 -11   8   5         56.51         99.10        48.20 o
 -10   8   5         47.05         81.21        46.68 o
  -9   8   5        118.26        111.62        30.90 o
  -8   8   5         85.64         96.37        30.70 o
  -7   8   5        254.21        246.04        44.21 o
  -6   8   5        122.32        166.36        31.92 o
  -5   8   5        147.60        140.63        28.76 o
  -4   8   5         54.61         38.61        17.26 o
  -3   8   5        509.72        468.67        47.23 o
  -2   8   5        165.40        117.49        21.15 o
  -1   8   5        998.36        997.68        72.42 o
   0   8   5         32.53        -12.64        28.97 o
   1   8   5        650.20        542.67        61.29 o
   2   8   5        631.28        677.50        79.22 o
   3   8   5          0.96        -16.17        68.52 o
   4   8   5        737.96        771.09       132.19 o
   5   8   5          0.83         37.04        24.98 o
   6   8   5          0.03         -2.17        56.89 o
   7   8   5        690.90        535.54        66.48 o
   8   8   5         17.84         84.03        34.11 o
   9   8   5        153.87        263.37        64.50 o
  10   8   5         10.91         43.17        30.17 o
  11   8   5         67.27        171.64        49.40 o
  12   8   5          2.59         38.55        33.85 o
  13   8   5        372.26        344.50        67.34 o
  14   8   5         17.20         95.53        56.18 o
 -12   9   5         39.33         60.14        38.81 o
 -11   9   5        255.54        221.42        61.21 o
 -10   9   5         28.24        133.94        35.99 o
  -9   9   5         57.65         23.08        34.80 o
  -8   9   5        739.04        867.05        88.33 o
  -7   9   5          0.61         10.49        28.25 o
  -6   9   5        242.59        201.40        46.66 o
  -5   9   5         98.94        150.92        53.77 o
  -4   9   5        202.85        171.37        58.42 o
  -3   9   5         97.99        142.52        38.73 o
  -2   9   5        240.57        266.20        44.43 o
  -1   9   5        360.28        476.46        64.38 o
   0   9   5         44.62         32.57        24.54 o
   1   9   5        119.69        244.11        59.63 o
   2   9   5          0.16        -35.46        91.58 o
   3   9   5          2.17          9.58        20.44 o
   4   9   5         25.71        -28.63        77.52 o
   5   9   5          6.12         27.86        33.63 o
   6   9   5        443.03        541.86        89.46 o
   7   9   5          0.92         56.19        42.99 o
   8   9   5        232.37        306.97        98.74 o
   9   9   5        147.03        197.58        80.54 o
  10   9   5         48.50         78.83        44.85 o
  11   9   5          0.09         43.69        62.23 o
  -7  10   5          7.18         46.98        44.16 o
  -6  10   5          2.63          2.49        45.49 o
  -5  10   5         33.02        160.83        98.14 o
  -4  10   5        186.54        270.65        67.27 o
  -3  10   5          0.65         15.20        29.88 o
  -2  10   5          0.67          4.15        67.30 o
  -1  10   5        242.77        131.37        87.98 o
   0  10   5        137.31        248.48        81.40 o
   1  10   5         12.84        -29.90        29.90 o
   2  10   5         22.98        -28.58        56.90 o
   3  10   5        590.99        385.94        93.05 o
   4  10   5        129.43         80.96        83.65 o
   5  10   5         18.73         68.47        46.92 o
   6  10   5          2.55         10.34        30.99 o
   7  10   5        135.69        176.70        55.27 o
 -22   0   6        557.10        795.19       145.91 o
 -21   0   6         25.77         10.88        43.87 o
 -20   0   6        451.26        489.71       106.48 o
 -19   0   6         97.83        136.27        71.33 o
 -18   0   6          0.15         32.89        48.79 o
 -17   0   6        111.72        109.02        67.49 o
 -16   0   6        245.83        159.78        39.23 o
 -15   0   6        120.52         53.17        30.58 o
 -14   0   6        574.67        476.75        62.36 o
 -13   0   6       1995.40       1864.14       123.56 o
 -12   0   6        607.08        506.40        58.99 o
 -11   0   6        598.00        522.50        79.93 o
 -10   0   6       3151.56       3205.26       151.45 o
  -9   0   6        554.11        616.05        50.41 o
  -8   0   6       1416.90       1341.88        72.89 o
  -7   0   6        669.68        680.12        53.37 o
  -6   0   6        164.68        415.25        43.88 o
  -5   0   6        108.36        125.62        15.28 o
  -4   0   6       2060.51       2009.80        73.94 o
  -3   0   6        129.28        121.35        15.13 o
  -2   0   6       1976.18       1872.16        68.80 o
  -1   0   6          3.34          9.39         4.97 o
   0   0   6       6681.46       6315.07       179.90 o
   1   0   6         10.18         25.64         5.86 o
   2   0   6       3654.59       3808.53       142.90 o
   3   0   6        109.91        143.05        12.80 o
   4   0   6      20395.17      20143.67       561.19 o
   5   0   6        245.08        275.27        28.00 o
   6   0   6       6475.53       6433.55       201.97 o
   7   0   6         48.73         71.19        19.01 o
   8   0   6       2847.34       2830.55       135.59 o
   9   0   6        265.66        299.43        41.95 o
  10   0   6       4848.46       5131.63       208.45 o
  11   0   6       1061.29       1029.42        84.97 o
  12   0   6         14.54         17.76        19.80 o
  13   0   6         94.16         95.19        34.17 o
  14   0   6        335.23        331.90        53.89 o
  15   0   6       7468.63       7478.15       333.93 o
  16   0   6       5619.85       5673.17       253.42 o
  17   0   6         15.34         55.90        48.10 o
  18   0   6        253.05        236.05        54.31 o
  19   0   6       1353.23       1374.38       155.00 o
  20   0   6        938.13        996.71       142.30 o
  21   0   6         92.67        151.42        70.05 o
  22   0   6         28.87         60.50        47.15 o
 -22   1   6         28.38         45.06        42.61 o
 -21   1   6        174.56        359.60        65.77 o
 -20   1   6          0.41         42.24        42.28 o
 -19   1   6        544.56        557.23       101.69 o
 -18   1   6          9.33         25.82        18.45 o
 -17   1   6        239.80        305.05        62.39 o
 -16   1   6        600.78        441.85        52.26 o
 -15   1   6         88.44         42.87        31.43 o
 -14   1   6         83.53         71.90        15.56 o
 -13   1   6        784.80        759.79        54.90 o
 -12   1   6        243.85        263.26        30.91 o
 -11   1   6         98.20        115.83        19.38 o
 -10   1   6        562.98        621.91        40.66 o
  -9   1   6      54696.85      59370.22      1434.37 o
  -8   1   6         30.73         17.97        12.05 o
  -7   1   6      13985.84      14642.71       371.01 o
  -6   1   6        185.02        174.94        19.49 o
  -5   1   6      18490.75      17816.96       429.37 o
  -4   1   6         78.89         91.07        10.68 o
  -3   1   6          6.30         12.04         5.93 o
  -2   1   6         82.35         79.32         9.99 o
  -1   1   6       7766.75       7410.04       192.24 o
   0   1   6        313.78        297.85        19.43 o
   1   1   6      20108.14      19449.12       451.20 o
   2   1   6       2199.88       2087.48        68.01 o
   3   1   6        707.85        808.78        31.04 o
   4   1   6       4134.44       3881.59       114.80 o
   5   1   6       6930.80       6759.48       176.19 o
   6   1   6        372.84        442.87        29.17 o
   7   1   6      19133.37      19253.87       510.76 o
   8   1   6        130.23        146.80        18.68 o
   9   1   6        233.81        235.14        23.62 o
  10   1   6         53.14         50.02        12.14 o
  11   1   6        522.47        536.12        43.25 o
  12   1   6        315.95        286.38        31.95 o
  13   1   6        163.08        171.29        26.15 o
  14   1   6         75.58         84.21        27.18 o
  15   1   6      35893.18      35842.29       966.56 o
  16   1   6          2.63         93.25        42.95 o
  17   1   6        407.74        317.14        62.72 o
  18   1   6        683.04        685.26        68.45 o
  19   1   6        318.39        344.72        48.41 o
  20   1   6          0.37         25.47        28.02 o
  21   1   6        288.30        287.65        61.30 o
  22   1   6          0.07         20.46        30.40 o
 -22   2   6        203.02        203.06        92.86 o
 -21   2   6        115.51        140.31        52.84 o
 -20   2   6        142.85        221.99        40.17 o
 -19   2   6         21.04        -21.16        72.99 o
 -18   2   6        362.71        352.76        53.65 o
 -17   2   6        124.81        222.12        40.25 o
 -16   2   6         84.76        159.97        50.47 o
 -15   2   6       2663.06       2305.99       136.54 o
 -14   2   6        535.16        392.20        45.00 o
 -13   2   6         51.37         78.81        20.87 o
 -12   2   6       6802.14       7106.20       230.46 o
 -11   2   6          1.89         10.81        15.29 o
 -10   2   6         59.31         83.06        26.99 o
  -9   2   6        256.88        266.08        32.55 o
  -8   2   6        395.44        352.57        35.25 o
  -7   2   6         72.51        128.56        17.59 o
  -6   2   6        123.40         91.58        16.36 o
  -5   2   6        246.36        276.41        30.14 o
  -4   2   6       1824.89       1777.27        67.25 o
  -3   2   6        306.30        339.27        23.74 o
  -2   2   6         26.96         59.30        13.14 o
  -1   2   6       1956.91       1773.62        64.08 o
   0   2   6     149794.41     145130.48      3225.10 o
   1   2   6      13383.12      13670.72       398.25 o
   2   2   6      30793.96      29184.81       744.67 o
   3   2   6       6460.76       6293.60       168.86 o
   4   2   6       6414.41       6592.94       176.03 o
   5   2   6       1395.96       1647.52        60.36 o
   6   2   6       7336.41       8124.84       218.07 o
   7   2   6         70.83         77.17        16.96 o
   8   2   6        301.28        316.88        29.67 o
   9   2   6       1047.99       1079.85        59.77 o
  10   2   6       4843.90       4759.10       208.33 o
  11   2   6        289.94        395.79        50.51 o
  12   2   6       3312.68       3475.13       136.34 o
  13   2   6        801.94        786.49        57.32 o
  14   2   6       1016.20       1069.36        73.05 o
  15   2   6       2558.24       2378.14       142.08 o
  16   2   6         30.70         38.05        27.60 o
  17   2   6          6.60        -29.18        44.71 o
  18   2   6         51.29        130.16        35.15 o
  19   2   6        112.93         83.90        39.24 o
  20   2   6         19.76         53.09        22.26 o
  21   2   6        173.29        230.74        63.71 o
  22   2   6        468.97        652.40       104.72 o
 -21   3   6        377.96        560.61        88.23 o
 -20   3   6          6.18         61.00        30.09 o
 -19   3   6         70.37         43.60        31.05 o
 -18   3   6         84.53         95.72        34.68 o
 -17   3   6         33.14         43.43        21.95 o
 -16   3   6        184.06        236.27        51.03 o
 -15   3   6         58.90         38.08        24.65 o
 -14   3   6         41.34         25.13        26.85 o
 -13   3   6        771.45        602.02        64.68 o
 -12   3   6         70.96         75.35        39.26 o
 -11   3   6        524.38        576.75        52.76 o
 -10   3   6        244.82        281.15        46.63 o
  -9   3   6       1960.96       2022.74       123.82 o
  -8   3   6        448.41        445.38        44.06 o
  -7   3   6       1005.74        886.09        84.05 o
  -6   3   6      10350.95      10880.50       343.40 o
  -5   3   6        170.93        182.00        23.50 o
  -4   3   6        129.22        105.20        14.99 o
  -3   3   6       3437.43       3535.97       102.74 o
  -2   3   6         24.87          7.42         7.78 o
  -1   3   6        156.89        135.36        13.52 o
   0   3   6        104.20        133.92        17.34 o
   1   3   6       8736.11       8358.14       235.98 o
   2   3   6          1.66         11.54        12.29 o
   3   3   6        101.44        158.56        17.84 o
   4   3   6        364.81        348.44        25.95 o
   5   3   6       5327.51       5773.86       159.73 o
   6   3   6        634.13        642.32        35.11 o
   7   3   6        267.02        276.93        22.68 o
   8   3   6        529.79        543.93        43.55 o
   9   3   6        465.71        467.25        49.13 o
  10   3   6         16.23          3.11        10.19 o
  11   3   6        480.04        520.68        50.49 o
  12   3   6        271.96        208.45        32.19 o
  13   3   6        437.47        428.85        43.78 o
  14   3   6       5702.26       5801.66       209.66 o
  15   3   6       4711.49       4473.76       191.01 o
  16   3   6        150.22        141.53        32.91 o
  17   3   6       1075.90       1026.57       154.83 o
  18   3   6         58.55        127.33        39.72 o
  19   3   6        655.52        706.28        79.30 o
  20   3   6        394.18        357.59        83.14 o
  21   3   6         57.33         30.33        36.92 o
 -21   4   6        197.88        212.63        46.97 o
 -20   4   6        176.53        343.00        58.14 o
 -19   4   6        343.32        325.04        54.29 o
 -18   4   6        395.77        508.19        66.01 o
 -17   4   6        388.05        332.91        78.05 o
 -16   4   6        237.98        235.54        46.68 o
 -15   4   6        265.46        257.14        70.88 o
 -14   4   6        143.34        134.19        40.95 o
 -13   4   6        391.64        421.66        48.00 o
 -12   4   6       1662.13       1586.26       180.98 o
 -11   4   6        562.58        545.02        53.58 o
 -10   4   6        900.71        845.98        76.04 o
  -9   4   6        251.16        186.90        25.56 o
  -8   4   6       4554.97       4368.25       231.39 o
  -7   4   6       1891.18       1847.89        85.79 o
  -6   4   6         50.03         26.59        10.48 o
  -5   4   6        610.75        537.90        39.73 o
  -4   4   6        862.49        910.02        48.17 o
  -3   4   6       2788.25       3046.60       111.92 o
  -2   4   6      13838.07      14128.77       349.97 o
  -1   4   6       1436.23       1314.95        54.49 o
   0   4   6       9905.09       9880.95       267.75 o
   1   4   6          0.89         -2.83        19.42 o
   2   4   6       1777.27       1911.48        66.39 o
   3   4   6        197.37        250.01        20.83 o
   4   4   6        540.47        570.11        35.53 o
   5   4   6       1750.66       1875.07       111.58 o
   6   4   6        669.71        801.26        46.16 o
   7   4   6        719.72        744.34        38.07 o
   8   4   6        686.18        734.42        38.52 o
   9   4   6        473.25        527.94        45.93 o
  10   4   6        115.44        114.36        20.97 o
  11   4   6        657.43        686.70        54.64 o
  12   4   6       1120.42       1118.09        71.82 o
  13   4   6         25.30         36.42        17.06 o
  14   4   6       1389.26       1240.93        91.65 o
  15   4   6        109.05         61.19        29.64 o
  16   4   6        666.66        788.35        76.36 o
  17   4   6        941.24        915.31        87.57 o
  18   4   6          2.99         -0.03        49.77 o
  19   4   6          3.78         18.30        26.33 o
  20   4   6         45.88         41.24        57.30 o
 -20   5   6          5.15         46.86        72.96 o
 -19   5   6          0.18         52.75        54.95 o
 -18   5   6        214.80        286.96        56.61 o
 -17   5   6          3.82         12.54        22.87 o
 -16   5   6        300.62        295.58        62.31 o
 -15   5   6         25.46        133.66        43.04 o
 -14   5   6        210.16        227.26        54.03 o
 -13   5   6        322.96        244.80        42.00 o
 -12   5   6       1292.71       1192.78        85.23 o
 -11   5   6       1750.76       1866.54       119.64 o
 -10   5   6        295.17        272.16        40.84 o
  -9   5   6         56.16         61.18        23.97 o
  -8   5   6        684.28        718.46        99.19 o
  -7   5   6         12.00         18.58        21.56 o
  -6   5   6       2024.50       1849.90        84.11 o
  -5   5   6        200.28        187.62        24.70 o
  -4   5   6       1822.71       1844.61        74.29 o
  -3   5   6        263.31        275.34        36.71 o
  -2   5   6        122.58        112.40        17.97 o
  -1   5   6         21.41         20.42         8.19 o
   0   5   6         29.34         39.53        16.36 o
   1   5   6        151.21        190.85        22.54 o
   2   5   6        110.48        107.47        14.78 o
   3   5   6        160.66        149.55        18.98 o
   4   5   6        737.70        727.43        44.61 o
   5   5   6         97.68        122.98        22.38 o
   6   5   6          0.84         22.13         8.49 o
   7   5   6        158.90        203.14        27.98 o
   8   5   6        736.20        718.89        52.33 o
   9   5   6        388.54        384.67        39.41 o
  10   5   6          3.00         22.29        15.81 o
  11   5   6        982.02       1081.09        84.66 o
  12   5   6         10.95         52.81        29.14 o
  13   5   6         11.39         -1.72        67.67 o
  14   5   6       1969.82       2026.99       128.88 o
  15   5   6        690.96        658.93        93.55 o
  16   5   6        319.81        400.76        79.13 o
  17   5   6        275.59        277.90        50.97 o
  18   5   6          1.99          7.04        25.60 o
  19   5   6         31.67         39.70        41.80 o
 -18   6   6          7.00       -107.95       415.61 o
 -17   6   6          5.39         19.39        75.96 o
 -16   6   6        440.78        463.58       127.66 o
 -15   6   6        115.94        151.15        38.99 o
 -14   6   6        530.34        578.68        75.48 o
 -13   6   6          0.07         39.55        31.24 o
 -12   6   6          7.08         83.81        29.78 o
 -11   6   6          3.47         24.11        23.98 o
 -10   6   6         11.36         -5.00        42.39 o
  -9   6   6       1435.62       1436.34       102.77 o
  -8   6   6        467.44        399.43        47.02 o
  -7   6   6        443.00        541.19        63.49 o
  -6   6   6          8.86         98.03        30.23 o
  -5   6   6        136.08        182.22        33.02 o
  -4   6   6       1504.12       1331.18        70.96 o
  -3   6   6        116.57        118.37        20.58 o
  -2   6   6        144.31        155.65        28.21 o
  -1   6   6        107.72         82.45        21.82 o
   0   6   6        508.89        573.76        62.86 o
   1   6   6        324.15        307.81        32.14 o
   2   6   6         24.09         38.28        20.36 o
   3   6   6        488.78        545.86        45.81 o
   4   6   6       1030.56       1195.93        61.92 o
   5   6   6         16.62         51.30        17.97 o
   6   6   6         13.31         42.41        17.35 o
   7   6   6       2440.16       2312.02       137.88 o
   8   6   6         97.97        154.66        36.46 o
   9   6   6        553.88        379.24        75.60 o
  10   6   6        710.49        618.71        72.61 o
  11   6   6         74.95         14.22        23.18 o
  12   6   6       2198.77       2297.19       172.63 o
  13   6   6        459.95        455.03        78.21 o
  14   6   6        210.55        235.70        55.22 o
  15   6   6        267.56        230.89        52.33 o
  16   6   6          9.08         47.88        22.85 o
  17   6   6        473.34        497.49        77.25 o
  18   6   6         43.70         49.88        52.81 o
 -17   7   6        346.35        326.75       143.54 o
 -16   7   6         14.65         98.52        55.61 o
 -15   7   6         21.34        -11.81        81.90 o
 -14   7   6        251.95        331.81       148.25 o
 -13   7   6         18.95         17.87        50.21 o
 -12   7   6        270.42        219.60        51.83 o
 -11   7   6        389.80        486.88        59.26 o
 -10   7   6        671.06        601.47        74.93 o
  -9   7   6         32.13          8.34        20.05 o
  -8   7   6          1.45        -17.53        77.10 o
  -7   7   6        489.62        481.96        49.36 o
  -6   7   6        101.09        109.46        31.18 o
  -5   7   6       2421.15       2542.93       112.80 o
  -4   7   6        243.18        234.66        33.21 o
  -3   7   6         88.96        127.15        26.48 o
  -2   7   6       1723.03       2079.84        92.75 o
  -1   7   6         34.56         56.89        17.22 o
   0   7   6        490.67        440.01        44.25 o
   1   7   6        603.15        605.65        50.65 o
   2   7   6         95.68         38.60        17.71 o
   3   7   6        665.46        688.61        55.99 o
   4   7   6         22.50         52.26        43.54 o
   5   7   6          3.09          5.66        19.36 o
   6   7   6        592.11        606.10        62.39 o
   7   7   6        119.51         89.52        27.85 o
   8   7   6        263.74        183.30        58.73 o
   9   7   6        102.18        125.37        43.49 o
  10   7   6        153.18        133.00        36.03 o
  11   7   6        313.33        165.27        55.83 o
  12   7   6        906.40        956.99       100.48 o
  13   7   6          0.98         81.88        57.45 o
  14   7   6        859.92       1001.27       105.71 o
  15   7   6        814.09        738.38       109.12 o
  16   7   6        167.76        201.98        52.42 o
 -14   8   6        492.45        491.56        81.41 o
 -13   8   6        182.57        105.38        43.90 o
 -12   8   6          4.29         55.78        38.61 o
 -11   8   6        195.63        189.61        43.81 o
 -10   8   6          7.27         15.54        24.77 o
  -9   8   6         27.08         16.81        31.64 o
  -8   8   6          7.73         -8.32        64.57 o
  -7   8   6        282.98        295.64        48.44 o
  -6   8   6        344.92        344.11        43.75 o
  -5   8   6          3.31         27.74        26.35 o
  -4   8   6        403.30        369.49        42.79 o
  -3   8   6        115.06         67.84        22.87 o
  -2   8   6         16.46         25.44        15.73 o
  -1   8   6        245.64        313.16        46.39 o
   0   8   6         55.46         61.14        24.50 o
   1   8   6        561.34        560.18        62.14 o
   2   8   6         13.93         80.79        32.40 o
   3   8   6          0.23         16.35        19.59 o
   4   8   6        373.70        428.86        57.44 o
   5   8   6         14.04         12.47        32.83 o
   6   8   6          0.63          0.36        15.84 o
   7   8   6         50.31        182.12        47.57 o
   8   8   6         55.96         51.75        31.92 o
   9   8   6         24.67         30.89        31.15 o
  10   8   6        873.03        876.45        99.53 o
  11   8   6        175.00        314.65        66.86 o
  12   8   6        116.56        100.84        42.88 o
  13   8   6        616.97        596.98        88.07 o
  14   8   6          7.09         65.22        44.70 o
 -12   9   6        152.49         88.69        61.84 o
 -11   9   6          1.27         51.47        40.24 o
 -10   9   6        611.65        756.89        98.43 o
  -9   9   6          0.04         30.95        25.84 o
  -8   9   6         10.04         33.87        29.72 o
  -7   9   6        262.73        333.42        52.97 o
  -6   9   6         51.04         68.12        38.26 o
  -5   9   6        456.14        632.44        91.98 o
  -4   9   6          1.52         28.20        40.99 o
  -3   9   6         17.74         33.01        44.73 o
  -2   9   6        311.53        333.92        47.44 o
  -1   9   6        302.65        396.45        59.60 o
   0   9   6         98.89        171.18        48.51 o
   1   9   6         46.79         74.84        53.14 o
   2   9   6          5.43         92.01       147.25 o
   3   9   6          5.31        123.72        51.18 o
   4   9   6        224.18        193.53        70.12 o
   5   9   6          7.28         82.88        34.79 o
   6   9   6         98.56        106.94        45.34 o
   7   9   6         38.46        110.11        44.33 o
   8   9   6          2.53         49.57        66.99 o
   9   9   6          1.08         21.68        28.84 o
  10   9   6        248.68        382.56        72.58 o
  11   9   6         15.46         83.50        42.11 o
  -7  10   6         29.36         21.06        23.13 o
  -6  10   6         10.13         11.11        22.39 o
  -5  10   6         78.99          8.44        23.33 o
  -4  10   6        244.19        234.36        76.16 o
  -3  10   6         50.14         65.72       121.53 o
  -2  10   6        323.52        307.26        83.68 o
  -1  10   6         13.96         -5.87       194.07 o
   0  10   6          0.32         77.33        52.61 o
   1  10   6          0.00        -15.25        71.06 o
   2  10   6        153.56        250.39       116.70 o
   3  10   6        268.37        241.27        71.66 o
   4  10   6          6.84        -44.18        60.78 o
   5  10   6         46.51          5.10        44.73 o
   6  10   6         59.99          3.34        39.02 o
   7  10   6         46.62        139.91        69.02 o
 -22   1   7          8.08         38.65        33.94 o
 -21   1   7        201.77        355.65        70.81 o
 -20   1   7         52.23         91.50        40.20 o
 -19   1   7        258.07        229.62        57.37 o
 -18   1   7          0.97         -7.74        61.53 o
 -17   1   7         12.55         46.64        28.21 o
 -16   1   7        615.79        567.50        66.89 o
 -15   1   7        349.03        299.16        44.52 o
 -14   1   7        967.96        899.27        68.72 o
 -13   1   7        989.66        954.93        85.39 o
 -12   1   7        190.25        158.84        28.09 o
 -11   1   7         85.94        106.01        18.91 o
 -10   1   7         30.98         36.66        14.05 o
  -9   1   7        647.14        770.38        45.33 o
  -8   1   7        105.20         89.81        15.16 o
  -7   1   7        487.29        523.04        34.97 o
  -6   1   7        727.85        864.01        44.28 o
  -5   1   7       2327.30       2321.75        73.57 o
  -4   1   7         15.70         28.45         7.43 o
  -3   1   7         35.18         45.37         9.09 o
  -2   1   7        756.50        794.62        32.06 o
  -1   1   7         54.10         96.38        17.79 o
   0   1   7       1230.16       1277.66        41.03 o
   1   1   7      22017.24      21733.44       714.50 o
   2   1   7      11664.21      11392.06       270.97 o
   3   1   7       2439.91       2553.77        72.43 o
   4   1   7         55.79         58.67         8.71 o
   5   1   7       5102.18       4712.60       146.21 o
   6   1   7        198.13        184.04        26.80 o
   7   1   7         74.89         70.40        13.82 o
   8   1   7       1087.23       1132.87        53.95 o
   9   1   7       3225.15       3365.89       123.12 o
  10   1   7        100.11        136.86        34.71 o
  11   1   7        611.08        549.39        48.67 o
  12   1   7        322.26        351.32        38.85 o
  13   1   7          0.67         -0.55        40.39 o
  14   1   7         13.44         -8.18        34.54 o
  15   1   7         64.67        318.93        65.56 o
  16   1   7        284.81        323.96        43.53 o
  17   1   7       1430.86       1555.55        93.77 o
  18   1   7        356.36        439.84        58.07 o
  19   1   7         80.86        105.50        35.38 o
  20   1   7         55.22         35.08        24.66 o
  21   1   7          0.83        -13.67        57.57 o
  22   1   7         17.97         13.38        22.67 o
 -22   2   7          0.17         92.92        49.53 o
 -21   2   7          5.75        -12.42        47.81 o
 -20   2   7         18.33         60.34        33.44 o
 -19   2   7         13.55         63.57        29.02 o
 -18   2   7        286.21        232.82        59.59 o
 -17   2   7         19.36         12.58        22.84 o
 -16   2   7          3.99          2.76        14.00 o
 -15   2   7       1777.43       1651.25        98.99 o
 -14   2   7         99.44        149.14        29.28 o
 -13   2   7       2604.05       2348.95       112.35 o
 -12   2   7         67.65         36.02        20.90 o
 -11   2   7         11.84         16.83        14.73 o
 -10   2   7          2.05         15.37        18.50 o
  -9   2   7         76.89         42.89        28.53 o
  -8   2   7       4491.31       4513.83       175.46 o
  -7   2   7         10.28        -12.36        29.44 o
  -6   2   7        154.60        144.79        19.94 o
  -5   2   7        429.85        345.11        30.56 o
  -4   2   7      13363.83      12626.65       308.21 o
  -3   2   7       4000.62       3711.81       109.10 o
  -2   2   7       3688.90       3377.48        94.25 o
  -1   2   7       2051.04       1915.10        64.66 o
   0   2   7      11649.96      11763.34       323.03 o
   1   2   7      86622.68      81414.70      2612.64 o
   2   2   7       1233.05       1094.78        42.59 o
   3   2   7        710.96        730.63        39.07 o
   4   2   7        811.50        604.05        29.25 o
   5   2   7       4583.55       4461.88       141.64 o
   6   2   7          8.95         25.61        10.96 o
   7   2   7       6948.36       7474.72       206.61 o
   8   2   7       2672.94       2923.73       108.31 o
   9   2   7       2777.23       3055.86       114.26 o
  10   2   7       1121.78       1252.85        75.21 o
  11   2   7       1158.80       1257.14       102.69 o
  12   2   7          1.11         26.96        20.01 o
  13   2   7          0.53          2.96        12.75 o
  14   2   7        663.76        703.43        78.38 o
  15   2   7        338.91        330.46        41.51 o
  16   2   7        105.50        114.99        42.63 o
  17   2   7        967.14        984.72        83.47 o
  18   2   7         32.55         22.64        24.79 o
  19   2   7          1.11         -3.17        43.46 o
  20   2   7         24.79         44.90        25.68 o
  21   2   7        272.23        323.46        58.67 o
  22   2   7         61.87         94.20        47.96 o
 -21   3   7          3.13         96.56        38.36 o
 -20   3   7         54.66         44.95        35.21 o
 -19   3   7         61.50         89.89        47.06 o
 -18   3   7         12.94         55.36        19.35 o
 -17   3   7          8.32          3.65        38.45 o
 -16   3   7        159.96        122.75        44.73 o
 -15   3   7         12.42          8.02        21.14 o
 -14   3   7        952.07        902.94        71.96 o
 -13   3   7        132.00        172.46        36.85 o
 -12   3   7         74.06         64.18        26.14 o
 -11   3   7        132.12        189.52        35.30 o
 -10   3   7         97.63        136.53        27.56 o
  -9   3   7       2474.01       2422.36       117.24 o
  -8   3   7         17.58          9.26        15.66 o
  -7   3   7       1274.48       1181.35        82.11 o
  -6   3   7         99.37        112.82        23.50 o
  -5   3   7       2543.78       2593.92       105.18 o
  -4   3   7       1028.01       1233.42        59.48 o
  -3   3   7        774.18        701.62        34.26 o
  -2   3   7         12.97         -3.70        28.32 o
  -1   3   7        186.64        187.18        16.87 o
   0   3   7         75.35         72.53        12.39 o
   1   3   7        400.15        374.74        31.36 o
   2   3   7       8234.05       8181.93       218.38 o
   3   3   7       9470.89       9083.53       234.03 o
   4   3   7         89.06         66.92        11.26 o
   5   3   7       1686.17       1622.44        66.16 o
   6   3   7       1956.81       2167.79        83.31 o
   7   3   7       2128.73       2389.94       100.67 o
   8   3   7       1971.46       2182.72        92.20 o
   9   3   7       1232.51       1427.47        62.06 o
  10   3   7       1562.01       1758.67        78.28 o
  11   3   7         54.13         40.31        15.69 o
  12   3   7        373.16        381.56        44.61 o
  13   3   7         24.75         25.60        24.02 o
  14   3   7        215.01        274.67        41.39 o
  15   3   7       1516.98       1475.21       100.96 o
  16   3   7         25.33         53.69        21.73 o
  17   3   7         71.64         73.71        26.36 o
  18   3   7         67.38         16.63        26.97 o
  19   3   7        287.27        297.24        58.21 o
  20   3   7          9.38         20.90        32.25 o
  21   3   7         37.33         21.70        42.92 o
 -20   4   7         12.28         63.87        34.01 o
 -19   4   7        282.58        272.87        50.74 o
 -18   4   7        142.80        222.34        45.28 o
 -17   4   7          9.13         61.34        28.78 o
 -16   4   7        246.27        318.46        45.78 o
 -15   4   7         20.24         54.92        22.77 o
 -14   4   7        111.06        110.90        43.94 o
 -13   4   7        103.58        170.79        38.68 o
 -12   4   7          2.88         17.67        23.30 o
 -11   4   7       1926.73       1639.85       134.06 o
 -10   4   7         55.76         49.65        28.81 o
  -9   4   7        440.82        398.16        44.04 o
  -8   4   7        291.19        323.56        37.62 o
  -7   4   7          0.01         37.09        16.20 o
  -6   4   7         92.36         69.02        14.24 o
  -5   4   7          2.56          2.89        12.69 o
  -4   4   7       2862.53       3006.30       141.61 o
  -3   4   7         16.21         31.67        13.93 o
  -2   4   7       1795.80       1724.71        64.75 o
  -1   4   7       1797.90       1684.11        63.39 o
   0   4   7        296.43        266.60        29.35 o
   1   4   7       1701.15       1704.18        67.29 o
   2   4   7       3573.14       3360.04       100.47 o
   3   4   7        191.61        158.51        18.73 o
   4   4   7       1027.20       1045.73        63.00 o
   5   4   7        215.11        258.11        28.19 o
   6   4   7        320.76        295.42        25.90 o
   7   4   7        420.62        461.77        29.77 o
   8   4   7         38.99         71.23        12.95 o
   9   4   7        290.56        247.97        29.57 o
  10   4   7          3.93          8.25        11.72 o
  11   4   7         87.23        135.12        33.86 o
  12   4   7        445.11        450.36        49.93 o
  13   4   7         28.61        114.58        27.59 o
  14   4   7        553.46        665.55        60.17 o
  15   4   7        718.98        750.99        65.09 o
  16   4   7        111.13        124.12        34.21 o
  17   4   7        147.48        156.60        42.68 o
  18   4   7         87.01        172.22        43.65 o
  19   4   7          4.27        -14.74        82.82 o
  20   4   7        137.98        140.96        43.36 o
 -19   5   7         19.24        -19.20        59.38 o
 -18   5   7          8.24         36.02        26.90 o
 -17   5   7         19.27         17.44        36.82 o
 -16   5   7        250.96        201.63        42.93 o
 -15   5   7         30.02         61.10        23.57 o
 -14   5   7       1041.69       1246.35        92.91 o
 -13   5   7        508.81        544.77        75.32 o
 -12   5   7       4455.68       4127.29       180.32 o
 -11   5   7        449.21        401.87        48.25 o
 -10   5   7        835.04        796.96        80.62 o
  -9   5   7        470.55        504.68        51.00 o
  -8   5   7       1719.96       1594.22        92.22 o
  -7   5   7        222.69        205.54        32.61 o
  -6   5   7         61.25        105.13        22.51 o
  -5   5   7        539.96        480.27        39.94 o
  -4   5   7       1054.72       1021.11        55.76 o
  -3   5   7        114.91        123.72        22.14 o
  -2   5   7          2.84         18.09        11.59 o
  -1   5   7         31.46         22.65        14.31 o
   0   5   7          5.93          2.53         8.91 o
   1   5   7          3.27         62.25        15.18 o
   2   5   7        254.55        340.50        29.58 o
   3   5   7       2003.55       2235.42        81.72 o
   4   5   7         22.69         13.85        15.28 o
   5   5   7        608.36        746.00        45.59 o
   6   5   7         90.85         84.57        18.57 o
   7   5   7        570.72        632.46        42.55 o
   8   5   7        796.16        684.53        45.65 o
   9   5   7         14.20         35.48        16.17 o
  10   5   7       2037.86       1818.21       109.75 o
  11   5   7         96.66         86.31        46.76 o
  12   5   7        500.50        532.88        55.25 o
  13   5   7          9.57         82.56        39.97 o
  14   5   7       1112.59       1191.06        97.53 o
  15   5   7        310.42        253.74        54.85 o
  16   5   7        335.02        344.64        55.10 o
  17   5   7         33.64         78.93        38.86 o
  18   5   7        466.00        408.50        80.98 o
  19   5   7          8.40         50.68        24.17 o
 -18   6   7        202.27        180.83        68.61 o
 -17   6   7          0.00        -15.14       103.90 o
 -16   6   7        156.75        180.57        51.12 o
 -15   6   7         19.66          5.48        36.73 o
 -14   6   7         27.79         58.00        28.34 o
 -13   6   7        250.95        300.20        46.47 o
 -12   6   7        173.45        187.39        35.55 o
 -11   6   7       4200.03       3773.56       226.57 o
 -10   6   7          0.55        -10.91        40.35 o
  -9   6   7          2.56         15.94        30.87 o
  -8   6   7          0.59         65.35        26.08 o
  -7   6   7         42.75         47.54        18.43 o
  -6   6   7        141.88        145.57        25.44 o
  -5   6   7       4609.79       4399.93       157.40 o
  -4   6   7         87.64        102.97        18.70 o
  -3   6   7       3880.53       4071.06       141.45 o
  -2   6   7        101.47        123.60        26.39 o
  -1   6   7        168.89        247.62        29.51 o
   0   6   7        156.53        137.29        27.11 o
   1   6   7         10.30          1.57        10.18 o
   2   6   7       1062.03       1150.17        65.67 o
   3   6   7         11.18         21.13        10.60 o
   4   6   7        200.87        160.47        23.68 o
   5   6   7         90.11         81.52        17.10 o
   6   6   7        836.82        882.08        66.59 o
   7   6   7        390.41        397.78        68.66 o
   8   6   7        901.21        909.78        85.44 o
   9   6   7         11.86         11.22        18.54 o
  10   6   7          0.07        -12.27        72.27 o
  11   6   7        149.96        188.88        45.05 o
  12   6   7       1155.66       1295.94       186.94 o
  13   6   7        965.28        956.92       110.86 o
  14   6   7         13.12         67.03        30.47 o
  15   6   7        567.76        523.59        72.86 o
  16   6   7          1.84         86.19        50.03 o
  17   6   7        227.43        271.60        57.14 o
  18   6   7        302.43        281.58        63.34 o
 -17   7   7        214.47        418.99       116.29 o
 -16   7   7         38.53         -4.11        51.16 o
 -15   7   7          0.05         39.94        42.17 o
 -14   7   7         92.18        234.75       189.38 o
 -13   7   7        153.64        205.16        79.72 o
 -12   7   7        301.64        267.39        58.77 o
 -11   7   7        580.55        605.95        67.76 o
 -10   7   7        702.44        628.41        65.16 o
  -9   7   7        342.49        415.47        54.08 o
  -8   7   7        205.88        199.08        48.49 o
  -7   7   7         92.77        229.43        38.85 o
  -6   7   7       1000.59        850.65        80.47 o
  -5   7   7        571.78        694.79        56.93 o
  -4   7   7          2.58         46.44        17.14 o
  -3   7   7         55.48         39.52        19.76 o
  -2   7   7       1791.86       1956.22        90.14 o
  -1   7   7         11.50          9.18        12.42 o
   0   7   7        739.35        915.82        72.10 o
   1   7   7        118.62        112.15        23.46 o
   2   7   7        647.20        713.05        54.72 o
   3   7   7        131.85        140.37        33.56 o
   4   7   7          0.99         -8.28        43.47 o
   5   7   7         27.72          5.91        29.95 o
   6   7   7        295.86        287.76        44.20 o
   7   7   7         25.61        151.83        45.40 o
   8   7   7        260.17        237.43        46.40 o
   9   7   7         10.42         38.80        21.60 o
  10   7   7         32.02         33.19        24.34 o
  11   7   7        117.52        204.77        60.39 o
  12   7   7         26.13        155.50        50.88 o
  13   7   7         37.96         63.96        59.55 o
  14   7   7        311.05        447.08        76.40 o
  15   7   7        119.42        195.83        53.69 o
  16   7   7         43.58        151.54        60.41 o
 -14   8   7        134.48        228.71        57.90 o
 -13   8   7         27.02         64.43        51.99 o
 -12   8   7         57.16        126.97        60.18 o
 -11   8   7        130.52        205.01        46.48 o
 -10   8   7        104.19        148.86        44.96 o
  -9   8   7        101.83        113.99        32.88 o
  -8   8   7         35.48         80.26        25.87 o
  -7   8   7          1.01         15.47        18.26 o
  -6   8   7         57.77         98.08        28.84 o
  -5   8   7        229.17        153.50        28.31 o
  -4   8   7         34.88          0.87        19.97 o
  -3   8   7        432.14        417.24        52.73 o
  -2   8   7          0.04          7.46        13.93 o
  -1   8   7        187.96         94.53        28.80 o
   0   8   7        364.77        334.40        56.94 o
   1   8   7         29.30         56.43        22.68 o
   2   8   7        741.41        821.54        96.95 o
   3   8   7         56.70         66.92        30.19 o
   4   8   7        210.22        264.31        72.27 o
   5   8   7        248.37        233.46        56.39 o
   6   8   7         74.56         56.91        32.37 o
   7   8   7         11.81         56.45        50.48 o
   8   8   7        196.09        264.20        57.25 o
   9   8   7          0.05         27.62        29.43 o
  10   8   7          4.17         77.40        69.31 o
  11   8   7        235.43        160.67        44.45 o
  12   8   7         99.01        209.18        58.89 o
  13   8   7         85.58        113.42        47.02 o
  14   8   7         49.68         59.72        35.90 o
 -11   9   7          6.77         93.82        37.75 o
 -10   9   7        114.44        110.48        66.02 o
  -9   9   7        110.29        171.90        43.53 o
  -8   9   7         54.44         68.60        31.33 o
  -7   9   7        187.64        206.85        42.35 o
  -6   9   7         29.81         60.31        30.63 o
  -5   9   7         13.69         78.92        47.71 o
  -4   9   7          4.89         15.29        43.52 o
  -3   9   7         39.57         93.12        27.66 o
  -2   9   7        108.54         84.25        31.17 o
  -1   9   7         16.43         46.93        29.51 o
   0   9   7       1057.29        992.55       110.18 o
   1   9   7         35.98         34.68        54.35 o
   2   9   7          0.86        -30.76        33.28 o
   3   9   7          1.24         32.95        65.10 o
   4   9   7        323.79        393.68        88.79 o
   5   9   7        119.83        186.16        64.39 o
   6   9   7          6.82         17.63        28.45 o
   7   9   7        256.04        158.52        52.36 o
   8   9   7        320.41        278.94        57.62 o
   9   9   7         30.79         40.53        29.34 o
  10   9   7        151.76        158.93        49.35 o
  11   9   7         10.90         87.20        41.50 o
  -7  10   7         21.56          9.34        39.04 o
  -6  10   7         22.85         48.39        36.56 o
  -5  10   7          7.50         89.95        44.44 o
  -4  10   7          7.60        121.63        90.89 o
  -3  10   7         29.26         21.30       144.41 o
  -2  10   7         19.51        -26.81       140.28 o
  -1  10   7         14.36        -33.73       138.10 o
   0  10   7        104.52         98.68       193.85 o
   1  10   7         65.85        104.71        70.61 o
   2  10   7        272.02        275.38       265.09 o
   3  10   7         30.35         64.93        52.60 o
   4  10   7        597.46        543.41       109.12 o
   5  10   7         79.48         22.39        49.56 o
   6  10   7          4.31         85.81        90.43 o
   7  10   7         21.41         16.04        36.63 o
 -22   0   8        425.15        587.75       148.31 o
 -21   0   8        182.90        245.04        76.96 o
 -20   0   8        699.16        626.59       120.62 o
 -19   0   8         74.60        226.31        78.07 o
 -18   0   8        689.19        633.27       107.91 o
 -17   0   8        215.95        191.34        46.59 o
 -16   0   8        603.78        415.66       101.57 o
 -15   0   8        364.02        292.66        51.13 o
 -14   0   8       1665.22       1637.79       119.51 o
 -13   0   8         28.87         40.57        16.55 o
 -12   0   8         30.23         35.33        31.95 o
 -11   0   8         33.60         60.53        19.97 o
 -10   0   8        449.53        564.77        47.60 o
  -9   0   8         40.44         42.68        14.16 o
  -8   0   8        213.48        456.02        59.02 o
  -7   0   8          2.66          5.14        18.52 o
  -6   0   8       8604.94       9018.37       284.19 o
  -5   0   8        337.97        316.25        27.32 o
  -4   0   8       4593.09       4413.76       138.42 o
  -3   0   8         74.70         52.24        17.48 o
  -2   0   8       8707.18       8872.95       277.35 o
  -1   0   8         96.97         96.20        14.68 o
   0   0   8      20845.98      21072.25       543.14 o
   1   0   8         49.83         87.45        11.31 o
   2   0   8     484349.53     473152.31     15723.61 o
   3   0   8       1570.83       1349.14        53.02 o
   4   0   8      10881.56      10603.59       281.00 o
   5   0   8         10.78         27.63         9.51 o
   6   0   8       3227.17       3428.68       158.06 o
   7   0   8        272.70        320.93        46.14 o
   8   0   8        559.48        731.14        75.41 o
   9   0   8        654.24        615.92        60.48 o
  10   0   8       1283.02       1330.15        93.87 o
  11   0   8        158.16        176.12        45.26 o
  12   0   8         96.51         97.27        36.07 o
  13   0   8        329.85        328.21        55.41 o
  14   0   8        225.38        206.61        44.37 o
  15   0   8       2568.41       2411.96       219.66 o
  16   0   8        136.48        196.11        47.58 o
  17   0   8        196.19        146.50        62.52 o
  18   0   8        611.75        693.84       120.38 o
  19   0   8         49.12         54.94        65.97 o
  20   0   8        154.40        248.12       131.02 o
  21   0   8         30.42         10.54        25.23 o
  22   0   8          0.36         62.30        77.43 o
 -22   1   8        185.67        310.54        66.62 o
 -21   1   8        237.45        320.50        58.68 o
 -20   1   8          3.18        -15.18        52.90 o
 -19   1   8         91.60         91.02        45.12 o
 -18   1   8        163.64        169.63        37.50 o
 -17   1   8        923.76        714.85        70.71 o
 -16   1   8        268.51        184.68        39.99 o
 -15   1   8        174.93        119.57        36.57 o
 -14   1   8        188.22        144.45        30.93 o
 -13   1   8       1341.50       1334.72        77.47 o
 -12   1   8        209.60        208.51        24.42 o
 -11   1   8       1264.13       1352.42        81.62 o
 -10   1   8        100.53         96.97        18.23 o
  -9   1   8        607.93        601.52        43.12 o
  -8   1   8        453.81        493.54        36.67 o
  -7   1   8      21113.63      21473.88       528.60 o
  -6   1   8          1.81          0.21         7.22 o
  -5   1   8        161.77        177.47        18.17 o
  -4   1   8          8.13          1.28         6.39 o
  -3   1   8        183.69        134.72        12.77 o
  -2   1   8        184.75        197.04        20.35 o
  -1   1   8      21365.73      21209.88       564.61 o
   0   1   8        386.66        368.50        19.02 o
   1   1   8     138283.69     136188.94      3331.19 o
   2   1   8       1239.94       1228.38        44.50 o
   3   1   8       2521.33       2595.38        73.91 o
   4   1   8        341.07        288.95        20.00 o
   5   1   8       1114.27       1257.41        50.21 o
   6   1   8         11.88         -0.63        25.59 o
   7   1   8       2896.69       2891.05        99.31 o
   8   1   8        169.34        174.41        20.30 o
   9   1   8       8216.78       8368.05       242.45 o
  10   1   8        563.78        549.43        42.67 o
  11   1   8       2598.19       2566.49       101.64 o
  12   1   8         27.48         35.19        21.98 o
  13   1   8       1397.17       1396.63        79.59 o
  14   1   8        330.46        386.62        45.09 o
  15   1   8      19264.90      18316.45       553.15 o
  16   1   8        154.14        188.12        34.81 o
  17   1   8        198.03        182.43        31.19 o
  18   1   8          9.92         31.12        21.89 o
  19   1   8         70.46         23.69        38.95 o
  20   1   8          1.04         10.52        19.75 o
  21   1   8        159.08         84.61        43.45 o
  22   1   8         21.83        130.70        47.79 o
 -22   2   8         56.96        166.03        67.24 o
 -21   2   8         11.20         55.66        35.39 o
 -20   2   8         77.36        118.32        71.30 o
 -19   2   8        123.43        212.62        42.02 o
 -18   2   8        345.43        287.69        49.76 o
 -17   2   8        109.05         86.96        29.00 o
 -16   2   8        513.69        527.62        56.02 o
 -15   2   8        725.85        637.23        58.26 o
 -14   2   8        220.97        251.47        34.66 o
 -13   2   8        117.85        100.53        25.91 o
 -12   2   8         81.10         82.63        20.80 o
 -11   2   8        323.88        350.50        40.56 o
 -10   2   8       2027.30       2142.30       104.51 o
  -9   2   8       1273.34       1298.59        75.65 o
  -8   2   8       2190.24       2374.17       106.51 o
  -7   2   8        185.39        189.20        42.59 o
  -6   2   8       1184.60       1140.36        76.50 o
  -5   2   8        179.07        180.11        23.52 o
  -4   2   8        711.92        835.63        49.10 o
  -3   2   8       2894.85       2839.13        87.62 o
  -2   2   8        844.63        836.27        38.63 o
  -1   2   8       4182.76       4246.99       121.55 o
   0   2   8          2.25         20.45        10.41 o
   1   2   8       4673.95       4594.69       130.79 o
   2   2   8      20257.97      19454.64       554.50 o
   3   2   8         46.46         68.83        12.33 o
   4   2   8        203.97        161.73        15.94 o
   5   2   8        134.52        132.18        14.29 o
   6   2   8       8554.07       8979.30       241.40 o
   7   2   8       2082.34       2237.50        83.17 o
   8   2   8        894.22       1027.39        54.85 o
   9   2   8        358.24        373.21        30.50 o
  10   2   8        677.63        633.00        51.64 o
  11   2   8        451.91        412.82        42.97 o
  12   2   8        984.37        765.36       173.41 o
  13   2   8        470.76        511.20        55.05 o
  14   2   8        152.85        141.53        25.82 o
  15   2   8        225.42        258.52        38.63 o
  16   2   8         93.85        120.42        48.24 o
  17   2   8          9.25         55.87        34.24 o
  18   2   8        133.59        194.70        71.30 o
  19   2   8          0.81         27.14        19.97 o
  20   2   8        183.60        223.39        48.53 o
  21   2   8          0.12         45.21        29.55 o
 -21   3   8          1.37         33.58        55.50 o
 -20   3   8        167.99        167.22        46.48 o
 -19   3   8        369.20        369.34        87.15 o
 -18   3   8        185.32        102.05        31.72 o
 -17   3   8       1811.64       1635.58       112.44 o
 -16   3   8         23.70         57.63        21.72 o
 -15   3   8       1486.21       1381.03        93.50 o
 -14   3   8         18.34         29.37        35.83 o
 -13   3   8       1480.95       1562.59        94.69 o
 -12   3   8       2415.00       2226.44       169.32 o
 -11   3   8       2513.59       2465.28       130.36 o
 -10   3   8          0.00          3.52        13.98 o
  -9   3   8       1003.03       1021.80        76.80 o
  -8   3   8       3886.43       3953.65       153.31 o
  -7   3   8          1.30          8.59        16.63 o
  -6   3   8       3672.26       3387.85       140.15 o
  -5   3   8       5901.45       5739.78       259.52 o
  -4   3   8       5573.89       5759.31       161.65 o
  -3   3   8       1322.20       1293.81        49.96 o
  -2   3   8          0.61         14.85         7.20 o
  -1   3   8       1133.09       1010.72        44.33 o
   0   3   8         14.06         10.12         7.36 o
   1   3   8         68.04        109.13        14.75 o
   2   3   8      12204.89      12346.26       334.73 o
   3   3   8        606.95        536.70        37.46 o
   4   3   8        118.54        140.62        22.08 o
   5   3   8       2439.75       2677.17       106.11 o
   6   3   8       1811.18       1910.73        74.75 o
   7   3   8        136.93        216.49        25.89 o
   8   3   8        189.61        219.03        23.22 o
   9   3   8       3725.12       3837.73       135.72 o
  10   3   8        248.02        270.90        26.03 o
  11   3   8        429.37        484.61        38.30 o
  12   3   8        119.84        102.34        26.14 o
  13   3   8       2527.94       2665.99       185.57 o
  14   3   8        749.30        706.15        56.55 o
  15   3   8        473.80        428.57        57.36 o
  16   3   8        164.51        107.25        36.33 o
  17   3   8          3.57        -15.44        55.12 o
  18   3   8         31.56        108.71        29.10 o
  19   3   8          0.47         15.89        21.94 o
  20   3   8         84.56        128.63        40.30 o
  21   3   8         26.34         50.75        29.86 o
 -20   4   8         48.69        104.14        32.65 o
 -19   4   8         47.37         29.47        30.75 o
 -18   4   8         16.23         23.30        27.60 o
 -17   4   8        222.39        194.56        46.75 o
 -16   4   8        658.49        598.31        64.43 o
 -15   4   8        354.91        355.58        66.62 o
 -14   4   8        117.30        133.29        43.15 o
 -13   4   8       1712.33       1709.03       113.60 o
 -12   4   8        331.44        292.09        46.80 o
 -11   4   8        266.42        282.58        53.88 o
 -10   4   8         41.94         62.22        22.73 o
  -9   4   8         55.65         63.79        23.65 o
  -8   4   8         25.24         39.32        22.24 o
  -7   4   8        893.47        837.28        55.33 o
  -6   4   8        367.35        364.90        33.66 o
  -5   4   8         29.21         24.86        11.49 o
  -4   4   8        839.55        866.89        48.86 o
  -3   4   8       1964.98       2155.58        76.56 o
  -2   4   8       5438.84       5862.43       170.51 o
  -1   4   8       1414.36       1529.31        59.70 o
   0   4   8         99.07         82.51        15.08 o
   1   4   8        924.62        871.66        42.27 o
   2   4   8        256.05        241.97        19.22 o
   3   4   8        632.41        609.71        42.85 o
   4   4   8       5978.89       6027.08       183.41 o
   5   4   8        860.23        802.46        78.98 o
   6   4   8       4329.89       4471.59       149.35 o
   7   4   8        628.72        710.57        48.47 o
   8   4   8        358.87        401.80        36.56 o
   9   4   8          8.75         17.43        12.60 o
  10   4   8        235.76        215.77        30.62 o
  11   4   8        115.53         70.70        22.56 o
  12   4   8        336.17        446.11        43.84 o
  13   4   8       2154.92       2157.92       109.55 o
  14   4   8         51.93         70.99        18.83 o
  15   4   8        459.40        512.33        52.75 o
  16   4   8       1334.50       1268.38       100.62 o
  17   4   8         28.43         93.11        30.26 o
  18   4   8        102.10        131.96        36.69 o
  19   4   8         63.61         61.13        52.14 o
  20   4   8          7.52         40.13        22.20 o
 -19   5   8        295.02        371.90        60.83 o
 -18   5   8          9.38         21.09        39.62 o
 -17   5   8         73.01        109.26        40.72 o
 -16   5   8        132.74        226.11        41.44 o
 -15   5   8        420.30        470.30        61.58 o
 -14   5   8        457.68        556.83        66.87 o
 -13   5   8        567.66        530.86        58.38 o
 -12   5   8       1988.97       1883.68       111.06 o
 -11   5   8       1132.46       1163.74        82.45 o
 -10   5   8        373.45        501.03        59.64 o
  -9   5   8          0.39          5.63        27.15 o
  -8   5   8         32.81         63.57        21.44 o
  -7   5   8        141.07        134.76        25.93 o
  -6   5   8         98.55        114.77        20.13 o
  -5   5   8       1871.36       1972.11       110.77 o
  -4   5   8        549.88        630.30        40.57 o
  -3   5   8       2062.55       1996.58        99.74 o
  -2   5   8        155.98        158.12        23.69 o
  -1   5   8        694.62        592.77        40.59 o
   0   5   8        223.49        203.11        28.36 o
   1   5   8       2920.06       3056.71        97.84 o
   2   5   8       9290.91       9727.22       267.77 o
   3   5   8          0.58          6.82         8.69 o
   4   5   8          0.21         15.48         9.81 o
   5   5   8        275.00        298.75        42.04 o
   6   5   8        527.39        506.51        36.40 o
   7   5   8         34.59         12.29        11.31 o
   8   5   8       3162.57       3022.00       197.35 o
   9   5   8       1337.92       1447.51        89.60 o
  10   5   8        280.62        229.56        37.69 o
  11   5   8        133.40        128.82        34.11 o
  12   5   8       3083.44       2970.60       160.77 o
  13   5   8       1051.38       1243.50       104.88 o
  14   5   8        564.95        634.36        73.20 o
  15   5   8        171.91        182.82        39.86 o
  16   5   8        113.05        141.78        48.90 o
  17   5   8         95.38         85.02        27.29 o
  18   5   8        221.31        247.84        52.27 o
  19   5   8         52.04        163.09        45.90 o
 -18   6   8          1.01        -35.87        55.58 o
 -17   6   8        177.41        225.11        61.28 o
 -16   6   8          2.03         22.63        23.04 o
 -15   6   8         36.65         82.96        40.47 o
 -14   6   8        731.02        757.80        74.33 o
 -13   6   8        332.85        275.08        67.50 o
 -12   6   8        306.43        362.97        58.73 o
 -11   6   8       1442.90       1618.53       107.12 o
 -10   6   8         56.92         83.40        25.94 o
  -9   6   8        126.92        103.17        30.74 o
  -8   6   8        346.26        339.18        47.99 o
  -7   6   8        116.78        120.04        38.40 o
  -6   6   8        184.43        220.11        24.95 o
  -5   6   8        105.68        136.42        40.24 o
  -4   6   8        540.22        509.13        39.42 o
  -3   6   8        215.87        239.71        30.77 o
  -2   6   8        237.47        311.35        33.25 o
  -1   6   8       1507.89       1535.70        85.19 o
   0   6   8        951.46       1021.12       114.37 o
   1   6   8        101.71        101.19        30.44 o
   2   6   8        235.70        230.05        24.37 o
   3   6   8        692.15        667.97        48.06 o
   4   6   8         62.19         12.96        18.11 o
   5   6   8       1226.38       1150.37        61.29 o
   6   6   8        571.32        592.04        68.24 o
   7   6   8        336.57        338.60        51.05 o
   8   6   8        835.73        727.29        86.49 o
   9   6   8       1239.25       1054.83       148.40 o
  10   6   8          0.12          3.65        20.42 o
  11   6   8        607.59        608.32        76.74 o
  12   6   8          1.77         45.75        24.93 o
  13   6   8        910.31        987.34        91.25 o
  14   6   8        313.22        278.79        52.63 o
  15   6   8         47.30        131.05        58.91 o
  16   6   8        639.58        638.28        84.68 o
  17   6   8        108.34        121.25        43.12 o
  18   6   8         23.42         27.07        37.63 o
 -16   7   8        106.25        119.49        64.71 o
 -15   7   8          3.68        -23.27        23.27 o
 -14   7   8         72.78         98.16        43.32 o
 -13   7   8        225.91        208.19        89.60 o
 -12   7   8         53.66         72.14        49.90 o
 -11   7   8        650.24        619.02        68.87 o
 -10   7   8         11.25         54.95        27.17 o
  -9   7   8        215.72        216.37        38.21 o
  -8   7   8        205.57        257.46        41.10 o
  -7   7   8         55.81        139.29        38.50 o
  -6   7   8        359.34        364.02        52.84 o
  -5   7   8        749.61        766.70        54.28 o
  -4   7   8       1061.66       1121.36        81.93 o
  -3   7   8        334.77        266.17        30.53 o
  -2   7   8        760.13        619.65        48.41 o
  -1   7   8        188.84        121.19        23.25 o
   0   7   8       1563.18       1718.71        92.37 o
   1   7   8        305.96        248.89        32.75 o
   2   7   8        181.73        282.48        32.23 o
   3   7   8        376.14        355.01        57.34 o
   4   7   8       1340.57       1276.42        91.14 o
   5   7   8        360.74        366.68        46.21 o
   6   7   8          6.31         30.53        19.52 o
   7   7   8         24.81         22.32        30.45 o
   8   7   8        663.46        765.21        83.78 o
   9   7   8        364.98        304.34        55.44 o
  10   7   8        180.84        209.78        49.45 o
  11   7   8        881.16        930.75       116.54 o
  12   7   8        175.29        165.75        51.86 o
  13   7   8         28.44         28.03        41.42 o
  14   7   8         98.76        168.77        49.37 o
  15   7   8        137.90        180.73        53.50 o
  16   7   8        293.48        306.85        72.17 o
 -14   8   8        136.43        135.31        63.00 o
 -13   8   8        281.69        227.92        60.22 o
 -12   8   8         23.47         26.71        49.18 o
 -11   8   8        564.20        596.22        74.01 o
 -10   8   8         83.82        123.91        41.29 o
  -9   8   8        154.22        200.95        41.52 o
  -8   8   8         86.70        225.23        44.22 o
  -7   8   8        624.78        550.88        58.40 o
  -6   8   8        188.36        250.86        37.43 o
  -5   8   8        108.77        140.36        39.27 o
  -4   8   8        137.60        169.43        29.86 o
  -3   8   8        546.23        588.87        60.16 o
  -2   8   8         29.35         47.16        17.57 o
  -1   8   8         20.50         45.06        28.01 o
   0   8   8         70.40        134.87        37.10 o
   1   8   8        216.81        191.88        52.61 o
   2   8   8        221.13        268.78        59.74 o
   3   8   8        493.48        486.78        65.10 o
   4   8   8        147.45        159.98        49.52 o
   5   8   8         38.92         87.33        32.67 o
   6   8   8         43.87        143.78        49.54 o
   7   8   8         66.09         77.67        39.42 o
   8   8   8        521.66        530.73        76.88 o
   9   8   8          3.51         24.12        34.65 o
  10   8   8          0.01         39.28        54.72 o
  11   8   8         23.78         43.16        54.32 o
  12   8   8         55.14         55.15        33.01 o
  13   8   8         36.89          1.56        25.47 o
  14   8   8         65.67         81.50        69.92 o
 -11   9   8        118.69         59.36        48.33 o
 -10   9   8        158.05        214.95        48.82 o
  -9   9   8        298.34        341.06        63.33 o
  -8   9   8        231.61        257.45        49.40 o
  -7   9   8         67.36         98.76        43.70 o
  -6   9   8          9.66        108.48        51.19 o
  -5   9   8        597.30        553.62       153.79 o
  -4   9   8         37.39         43.83        30.71 o
  -3   9   8        101.58        167.43        66.78 o
  -2   9   8        103.23        118.16        29.90 o
  -1   9   8        386.73        400.73        58.49 o
   0   9   8         86.60        161.22        47.70 o
   1   9   8        129.42        167.79        44.32 o
   2   9   8          6.83         61.13        98.73 o
   3   9   8          6.47        -24.53        34.03 o
   4   9   8        274.39        372.83        89.29 o
   5   9   8         24.71        -12.73        33.32 o
   6   9   8        156.62        258.18        76.26 o
   7   9   8        209.12        372.39       112.66 o
   8   9   8         16.43         55.61        34.97 o
   9   9   8         26.34         46.82        33.39 o
  10   9   8          0.17         -1.25        81.38 o
  11   9   8        208.41        180.55        71.16 o
  -7  10   8          3.63        -66.27       102.59 o
  -6  10   8          2.68        -16.69        60.32 o
  -5  10   8          6.16         46.75       155.57 o
  -4  10   8         70.00        129.84       111.44 o
  -3  10   8          4.76         37.36        42.92 o
  -2  10   8          0.32        -15.73        59.65 o
  -1  10   8         37.06         12.49        30.83 o
   0  10   8         36.65         99.55        81.35 o
   1  10   8          0.03         40.40        33.32 o
   2  10   8          1.06         13.86        38.89 o
   3  10   8          9.78         62.46        52.06 o
   4  10   8         19.55         -2.68        50.51 o
   5  10   8        180.05        110.60        45.64 o
   6  10   8        137.49         79.40        82.68 o
 -22   1   9        166.37        202.57        61.46 o
 -21   1   9        173.40        223.47        53.62 o
 -20   1   9         22.17         14.86        29.28 o
 -19   1   9        580.12        662.22        82.82 o
 -18   1   9        486.31        441.93        59.58 o
 -17   1   9          6.15         79.46        29.14 o
 -16   1   9        620.62        641.97        70.42 o
 -15   1   9          6.12         -2.76        48.64 o
 -14   1   9         18.20         43.93        20.82 o
 -13   1   9        639.61        612.57        50.91 o
 -12   1   9         35.67         74.34        28.17 o
 -11   1   9          0.48         12.53        11.29 o
 -10   1   9          6.48          2.13         8.21 o
  -9   1   9        584.04        591.65        43.11 o
  -8   1   9        110.18        154.18        20.35 o
  -7   1   9        488.95        544.34        38.70 o
  -6   1   9       1204.70       1258.98        56.90 o
  -5   1   9      11857.63      12340.12       316.70 o
  -4   1   9       1442.36       1430.90        55.65 o
  -3   1   9       1095.56       1017.70        39.15 o
  -2   1   9       2908.78       2767.25        81.28 o
  -1   1   9       5058.31       4991.82       157.58 o
   0   1   9          9.69         12.00         6.56 o
   1   1   9      22521.80      23555.15       787.10 o
   2   1   9      29585.05      29501.60       741.58 o
   3   1   9      30290.93      29028.66       651.61 o
   4   1   9         93.20         80.38         9.46 o
   5   1   9       9924.34      10012.79       256.35 o
   6   1   9       1160.01       1253.04        60.52 o
   7   1   9       1144.28       1311.85        58.88 o
   8   1   9       1504.78       1531.61        62.73 o
   9   1   9        213.22        273.64        28.62 o
  10   1   9        258.43        279.38        33.95 o
  11   1   9        121.05        102.33        23.95 o
  12   1   9         50.47         23.26        15.03 o
  13   1   9         11.56         44.92        22.90 o
  14   1   9          6.94         41.21        19.49 o
  15   1   9       1183.32       1193.81       104.17 o
  16   1   9        689.00        670.91        59.18 o
  17   1   9       1424.96       1459.51        96.51 o
  18   1   9        390.44        364.12        49.25 o
  19   1   9        849.79        843.43        80.83 o
  20   1   9        147.12        127.86        47.98 o
  21   1   9         37.16         33.20        22.33 o
  22   1   9         25.17          9.97        28.84 o
 -22   2   9        339.27        399.29        80.39 o
 -21   2   9         11.47         53.19        34.87 o
 -20   2   9          2.26        -13.94        77.23 o
 -19   2   9         20.48         92.82        30.77 o
 -18   2   9         84.28         50.70        42.71 o
 -17   2   9         69.23         51.74        43.49 o
 -16   2   9        483.96        404.93        49.85 o
 -15   2   9         49.77         40.14        16.55 o
 -14   2   9        165.32        155.79        33.08 o
 -13   2   9         10.47         -2.47        34.07 o
 -12   2   9        937.86       1038.29        74.67 o
 -11   2   9        152.26        174.50        29.29 o
 -10   2   9        125.95        139.93        25.42 o
  -9   2   9        311.20        299.01        34.16 o
  -8   2   9         18.24         47.46        17.73 o
  -7   2   9       1331.45       1356.84        69.12 o
  -6   2   9       3497.81       3091.00       165.78 o
  -5   2   9       1729.63       1656.12        73.88 o
  -4   2   9          0.02          4.50         9.20 o
  -3   2   9         58.27         81.85        14.82 o
  -2   2   9        972.90        914.93        51.67 o
  -1   2   9         31.92         24.36         9.72 o
   0   2   9      24531.26      24547.69       563.01 o
   1   2   9       8746.17       8486.30       218.12 o
   2   2   9       2866.89       2801.94       123.48 o
   3   2   9       3953.60       4043.48       132.23 o
   4   2   9         72.64         52.66        11.51 o
   5   2   9       7041.15       7551.78       218.68 o
   6   2   9        644.88        674.91        38.73 o
   7   2   9        212.37        276.09        29.86 o
   8   2   9        167.79        188.79        20.90 o
   9   2   9       1028.27       1111.95        56.37 o
  10   2   9        449.24        503.51        37.85 o
  11   2   9         27.18         37.49        17.91 o
  12   2   9        129.86        117.72        27.05 o
  13   2   9        332.40        314.74        41.72 o
  14   2   9        277.80        219.50        29.32 o
  15   2   9        410.45        340.31        61.91 o
  16   2   9        296.05        254.75        41.25 o
  17   2   9        405.84        322.62        70.92 o
  18   2   9        104.10        126.24        34.45 o
  19   2   9         34.89         10.34        15.59 o
  20   2   9         28.32         74.62        31.83 o
  21   2   9         26.27         30.90        37.24 o
 -21   3   9        124.86        168.11        49.41 o
 -20   3   9          0.71         18.74        25.84 o
 -19   3   9          0.35         14.44        23.07 o
 -18   3   9          2.10         19.37        26.85 o
 -17   3   9         15.24        167.29        38.86 o
 -16   3   9         66.79         47.57        38.62 o
 -15   3   9         40.23         99.65        28.81 o
 -14   3   9         23.75         15.91        20.30 o
 -13   3   9        740.59        657.89        60.46 o
 -12   3   9        477.76        477.87        54.55 o
 -11   3   9         39.13         37.95        21.80 o
 -10   3   9          2.99          7.50        35.10 o
  -9   3   9       4247.39       3998.97       157.14 o
  -8   3   9       1159.11       1280.50        98.52 o
  -7   3   9       6918.07       6785.40       282.15 o
  -6   3   9       8623.25       8534.45       286.73 o
  -5   3   9       3320.47       3379.34       105.92 o
  -4   3   9        963.88       1034.21        52.65 o
  -3   3   9       1055.18       1054.08        48.33 o
  -2   3   9        149.91        148.32        20.00 o
  -1   3   9       7276.37       7048.38       189.86 o
   0   3   9         57.09         65.69        13.52 o
   1   3   9         16.89          2.97         6.77 o
   2   3   9       2376.16       2398.47       123.34 o
   3   3   9         38.85         55.92        12.68 o
   4   3   9       3282.19       3338.99       118.13 o
   5   3   9        307.94        312.71        33.96 o
   6   3   9        449.07        416.32        43.19 o
   7   3   9       4678.13       4805.20       146.19 o
   8   3   9         47.77         82.36        14.49 o
   9   3   9        705.81        719.89        50.19 o
  10   3   9       2112.47       2153.38        97.49 o
  11   3   9         12.83          9.51        14.70 o
  12   3   9         96.89         88.27        26.38 o
  13   3   9        543.40        579.45        51.35 o
  14   3   9         18.31         39.37        22.70 o
  15   3   9       2435.70       2357.10       118.36 o
  16   3   9        372.43        286.85        43.69 o
  17   3   9        331.02        318.21        42.45 o
  18   3   9          1.85         26.34        29.08 o
  19   3   9          4.30         42.29        28.24 o
  20   3   9         63.25         31.22        39.40 o
  21   3   9        176.29        130.15        46.48 o
 -20   4   9         48.34         96.23        33.34 o
 -19   4   9          5.50         21.40        32.59 o
 -18   4   9        138.74        282.59        54.37 o
 -17   4   9          1.62         13.56        16.18 o
 -16   4   9          0.01          9.28        29.94 o
 -15   4   9        314.43        371.86        50.50 o
 -14   4   9          1.97         48.45        20.82 o
 -13   4   9        127.52        227.91        45.62 o
 -12   4   9        119.31        230.10        43.90 o
 -11   4   9         71.08         70.04        27.28 o
 -10   4   9        630.83        625.57        52.99 o
  -9   4   9        184.40        224.80        31.50 o
  -8   4   9         10.41         32.58        16.13 o
  -7   4   9        180.67        187.52        43.83 o
  -6   4   9          0.85        -17.51        20.90 o
  -5   4   9        436.43        425.00        33.55 o
  -4   4   9        176.25        208.31        23.88 o
  -3   4   9       6160.63       6497.27       191.19 o
  -2   4   9       1387.14       1303.02        55.44 o
  -1   4   9       8867.76       9351.74       254.88 o
   0   4   9       9363.49       9935.87       259.54 o
   1   4   9        707.68        695.62        40.95 o
   2   4   9        120.44        123.83        15.96 o
   3   4   9       1507.64       1342.68       124.77 o
   4   4   9       4493.49       4092.93       248.19 o
   5   4   9         60.34         10.92        13.87 o
   6   4   9         56.52         69.77        21.88 o
   7   4   9       1559.69       1584.25        76.44 o
   8   4   9         49.34         68.20        14.22 o
   9   4   9          4.23         20.34        12.99 o
  10   4   9         95.45         67.77        19.55 o
  11   4   9        567.67        564.18        48.77 o
  12   4   9        218.77        210.30        40.01 o
  13   4   9        186.60        242.18        39.39 o
  14   4   9        162.79        129.85        35.51 o
  15   4   9        303.27        358.27        52.88 o
  16   4   9        188.17        231.13        46.85 o
  17   4   9        134.84         99.53        29.09 o
  18   4   9         12.40         13.37        36.07 o
  19   4   9         12.35         70.52        43.59 o
  20   4   9         89.06         90.60        45.17 o
 -19   5   9         57.58        147.72        45.56 o
 -18   5   9          1.49        -14.14        43.38 o
 -17   5   9        148.02        201.40        49.50 o
 -16   5   9        235.03        164.45        57.86 o
 -15   5   9         44.89         89.05        30.48 o
 -14   5   9         24.86         34.01        27.82 o
 -13   5   9        231.42        223.37        43.39 o
 -12   5   9         58.77         44.98        28.25 o
 -11   5   9       3207.54       3033.00       155.59 o
 -10   5   9         32.54        166.96        43.35 o
  -9   5   9        647.26        613.55        91.74 o
  -8   5   9        394.31        395.01        47.62 o
  -7   5   9        228.41        220.16        26.99 o
  -6   5   9         13.89         25.02        12.19 o
  -5   5   9        258.13        282.89        38.72 o
  -4   5   9       1651.16       1876.69        94.56 o
  -3   5   9        118.93        128.90        25.67 o
  -2   5   9       3091.61       2979.49       121.96 o
  -1   5   9        540.90        455.91        36.81 o
   0   5   9         71.97         79.87        17.99 o
   1   5   9        734.62        715.36        37.07 o
   2   5   9       4918.89       5091.98       145.62 o
   3   5   9         60.83         65.21        11.93 o
   4   5   9       1282.92       1472.92        73.74 o
   5   5   9        310.36        267.25        33.57 o
   6   5   9        792.83        808.56        62.19 o
   7   5   9       1591.15       1602.50       147.75 o
   8   5   9         58.35         42.58        15.78 o
   9   5   9         43.72         73.30        25.07 o
  10   5   9        113.74         51.15        21.17 o
  11   5   9        193.57        300.23        79.98 o
  12   5   9        420.09        506.53        63.79 o
  13   5   9       1045.11       1009.04        93.58 o
  14   5   9        117.57        144.36        35.26 o
  15   5   9         90.27        144.56        45.84 o
  16   5   9        413.81        428.24        59.46 o
  17   5   9         27.69         62.57        43.38 o
  18   5   9         21.49        -19.94        59.91 o
  19   5   9        100.78        131.92        47.77 o
 -18   6   9          7.79        -22.57        69.94 o
 -17   6   9        111.05        230.15        50.49 o
 -16   6   9         16.70         61.26        30.73 o
 -15   6   9        178.76        280.69        61.33 o
 -14   6   9        156.32        237.41        49.00 o
 -13   6   9         32.24         46.96        31.80 o
 -12   6   9       1252.01       1290.83       103.65 o
 -11   6   9         30.91        136.36        48.93 o
 -10   6   9        988.97        923.31        92.62 o
  -9   6   9          0.33        -31.50        51.28 o
  -8   6   9        102.96         75.59        25.79 o
  -7   6   9        151.26        130.48        21.55 o
  -6   6   9        205.70        265.97        28.14 o
  -5   6   9       1542.36       1596.28        76.91 o
  -4   6   9        124.68        125.29        26.08 o
  -3   6   9        422.58        335.39        39.24 o
  -2   6   9       1192.98       1269.01        69.06 o
  -1   6   9        698.07        655.49        56.37 o
   0   6   9         49.66        230.69        31.41 o
   1   6   9        324.84        352.35        57.75 o
   2   6   9        472.48        417.45        40.64 o
   3   6   9          0.42         53.75        14.67 o
   4   6   9        522.57        620.66        50.65 o
   5   6   9       2638.19       2440.45       107.87 o
   6   6   9        506.40        531.69        82.72 o
   7   6   9          6.58         -8.61        36.52 o
   8   6   9          8.55         32.20        26.04 o
   9   6   9        222.27        217.69        46.20 o
  10   6   9        309.56        283.28        67.57 o
  11   6   9         95.46        115.12        28.32 o
  12   6   9         72.02        130.96        32.25 o
  13   6   9         14.26         31.91        42.94 o
  14   6   9          9.64         20.39        42.74 o
  15   6   9         67.06         35.79        28.58 o
  16   6   9        206.57        237.80        55.89 o
  17   6   9        140.10        128.78        47.70 o
  18   6   9        181.19        304.14        74.52 o
 -16   7   9         25.06         77.55        38.39 o
 -15   7   9         24.10         -4.86        57.19 o
 -14   7   9          6.62         82.39        50.69 o
 -13   7   9          0.02         64.97        35.59 o
 -12   7   9         57.72        106.93        41.08 o
 -11   7   9        634.55        736.11        88.93 o
 -10   7   9        214.89        286.13        50.04 o
  -9   7   9        113.07         93.01        24.79 o
  -8   7   9          4.91         25.04        19.02 o
  -7   7   9          1.74         11.38        15.72 o
  -6   7   9        389.00        415.49        55.17 o
  -5   7   9        195.78        233.13        28.37 o
  -4   7   9       1424.71       1377.21        80.96 o
  -3   7   9         37.40         76.22        21.23 o
  -2   7   9         91.25        232.91        38.86 o
  -1   7   9        441.29        484.12        46.48 o
   0   7   9       1701.76       1589.73        92.69 o
   1   7   9        247.67        225.74        28.17 o
   2   7   9        689.31        648.63        61.30 o
   3   7   9        117.05         89.81        30.07 o
   4   7   9       1353.68       1285.14       102.46 o
   5   7   9        150.28        163.87        32.85 o
   6   7   9         15.01         -1.05        76.27 o
   7   7   9        164.28        150.26        45.28 o
   8   7   9         14.09         39.17        28.40 o
   9   7   9        116.52        145.07        63.56 o
  10   7   9        198.48        278.31        51.86 o
  11   7   9        319.68        432.41        89.30 o
  12   7   9        295.02        187.07        47.47 o
  13   7   9         64.34         15.59        19.52 o
  14   7   9         61.00         42.37        34.87 o
  15   7   9        139.78        182.96        63.41 o
  16   7   9          0.98         31.92        28.80 o
 -14   8   9        159.98        191.19       117.97 o
 -13   8   9         27.12        112.76        75.43 o
 -12   8   9        106.32        107.86        52.69 o
 -11   8   9         86.31        155.97        49.22 o
 -10   8   9        411.25        526.21        76.37 o
  -9   8   9        168.03        239.77        45.17 o
  -8   8   9        168.13        177.55        34.66 o
  -7   8   9        331.39        382.76        48.21 o
  -6   8   9         84.45        139.39        28.76 o
  -5   8   9        256.12        230.01        38.74 o
  -4   8   9         20.01         68.87        21.12 o
  -3   8   9        362.61        243.20        36.19 o
  -2   8   9        303.68        338.77        46.24 o
  -1   8   9        790.65        686.41        67.24 o
   0   8   9        125.63         71.35        32.24 o
   1   8   9        170.64        122.46        39.99 o
   2   8   9        127.59         95.22        39.13 o
   3   8   9        141.34        189.78        62.60 o
   4   8   9        349.43        356.54        77.57 o
   5   8   9         49.47         13.49        39.27 o
   6   8   9        327.61        296.72        52.71 o
   7   8   9          4.55         28.66        29.21 o
   8   8   9         43.42         49.11        44.28 o
   9   8   9          8.77         69.84        43.83 o
  10   8   9         80.38        117.56        37.21 o
  11   8   9          4.52         15.68        35.60 o
  12   8   9          0.39         20.66        36.93 o
  13   8   9        139.25         81.24        30.08 o
  14   8   9          0.69          4.34        36.58 o
 -11   9   9          7.80         65.37        31.94 o
 -10   9   9        176.65        232.19        48.65 o
  -9   9   9        776.09        814.84        88.83 o
  -8   9   9         20.27        108.32        47.03 o
  -7   9   9         31.99         45.72        32.74 o
  -6   9   9        227.25        227.09        72.96 o
  -5   9   9         69.97        100.46        64.08 o
  -4   9   9          0.02         12.47        22.70 o
  -3   9   9          0.39         49.51        24.71 o
  -2   9   9          0.92         -3.12        38.98 o
  -1   9   9         83.84        151.05        38.55 o
   0   9   9        165.26        187.18        43.49 o
   1   9   9         98.84        121.03        36.94 o
   2   9   9         30.61         26.76        32.20 o
   3   9   9        193.47        145.24       169.07 o
   4   9   9         27.99         58.75        67.17 o
   5   9   9          6.99         56.95        57.43 o
   6   9   9         30.74         95.01       101.60 o
   7   9   9         12.39        105.99        57.62 o
   8   9   9        664.92        761.45        97.36 o
   9   9   9         13.06          6.94        24.53 o
  10   9   9         24.30         70.82        45.89 o
  11   9   9        268.27        163.94        79.59 o
  -6  10   9         30.80         66.22       103.61 o
  -5  10   9        103.17         56.51        37.04 o
  -4  10   9         85.57        104.72       114.83 o
  -3  10   9          0.00          0.62        22.90 o
  -2  10   9         14.13         42.19        48.55 o
  -1  10   9          0.32         56.90       135.39 o
   0  10   9        176.55        225.74        72.09 o
   1  10   9         21.49         32.06        64.44 o
   2  10   9        506.98        373.02        86.70 o
   3  10   9         27.25          2.95        30.60 o
   4  10   9          3.56          3.81        73.74 o
   5  10   9         36.31        148.16       177.41 o
   6  10   9         45.20         14.67        51.79 o
 -22   0  10        859.28        851.80       161.63 o
 -21   0  10         90.03        151.40       154.57 o
 -20   0  10         32.34        -28.05        59.41 o
 -19   0  10         47.98        102.70        85.98 o
 -18   0  10         26.76         18.71        22.98 o
 -17   0  10         48.26        136.56       118.18 o
 -16   0  10       1375.47        967.93        95.53 o
 -15   0  10          4.29        -16.97        40.56 o
 -14   0  10        273.05        269.56        46.64 o
 -13   0  10        416.87        504.12        98.19 o
 -12   0  10         55.74         20.71        15.70 o
 -11   0  10        148.11        124.77        26.47 o
 -10   0  10      10158.89      10396.15       313.16 o
  -9   0  10        181.08        202.68        37.18 o
  -8   0  10       7652.16       8180.10       278.84 o
  -7   0  10        212.14        298.71        39.25 o
  -6   0  10      18833.64      20531.77       550.81 o
  -5   0  10        364.04        366.08        37.23 o
  -4   0  10      21761.51      21424.43       725.59 o
  -3   0  10         18.29         36.87         9.93 o
  -2   0  10        179.70        175.72        21.98 o
  -1   0  10       2123.36       1968.96       101.99 o
   0   0  10        153.55        211.98        21.53 o
   1   0  10         31.17         28.14         7.36 o
   2   0  10          1.68         16.59         6.25 o
   3   0  10         21.09         11.40         6.18 o
   4   0  10      30863.33      31013.20       714.89 o
   5   0  10        623.64        627.94        65.08 o
   6   0  10       1739.94       1740.75        76.03 o
   7   0  10         72.45         67.54        16.15 o
   8   0  10      22000.76      24694.55       693.22 o
   9   0  10         44.70         32.21        19.60 o
  10   0  10       5863.65       5634.25       268.92 o
  11   0  10         70.65         40.47        29.24 o
  12   0  10        225.65        119.62        31.50 o
  13   0  10        260.86        248.00        46.03 o
  14   0  10         46.80         48.87        39.94 o
  15   0  10       1894.61       1808.55       132.89 o
  16   0  10       2713.42       2649.75       248.03 o
  17   0  10        550.80        599.05        78.01 o
  18   0  10       2807.15       2776.86       180.21 o
  19   0  10        320.23        312.65        62.52 o
  20   0  10        423.78        323.82        82.12 o
  21   0  10         18.68         30.04        97.51 o
  22   0  10        125.44        174.39        92.35 o
 -22   1  10        303.22        288.90        57.13 o
 -21   1  10         57.33        124.12        39.75 o
 -20   1  10          5.49         12.86        23.11 o
 -19   1  10        382.47        337.37        62.30 o
 -18   1  10          6.04         57.31        34.47 o
 -17   1  10        309.73        208.07        45.44 o
 -16   1  10         35.78         48.73        26.36 o
 -15   1  10        305.31        222.01        46.48 o
 -14   1  10        363.22        357.85        46.18 o
 -13   1  10        142.22        133.12        24.05 o
 -12   1  10        612.09        597.09        46.61 o
 -11   1  10          7.42         14.46        13.80 o
 -10   1  10        309.04        324.55        32.89 o
  -9   1  10       1805.65       1879.49        83.71 o
  -8   1  10          2.21          3.03        10.54 o
  -7   1  10      11888.66      12977.91       366.14 o
  -6   1  10        949.45        988.04        54.04 o
  -5   1  10        458.40        452.92        35.22 o
  -4   1  10        123.26        129.88        13.81 o
  -3   1  10         81.16         83.10        11.01 o
  -2   1  10        108.01        128.50        14.52 o
  -1   1  10       7226.29       7116.06       254.47 o
   0   1  10       5425.47       5098.46       131.76 o
   1   1  10      35909.24      36738.14       911.42 o
   2   1  10       2566.46       2433.90        83.32 o
   3   1  10      35378.20      34619.30       772.55 o
   4   1  10       3210.23       3278.51       101.65 o
   5   1  10       4640.08       4910.55       137.65 o
   6   1  10          0.00          5.40         5.42 o
   7   1  10       8893.59       9969.04       262.32 o
   8   1  10       1908.84       1999.27        74.59 o
   9   1  10        996.81        965.90        65.86 o
  10   1  10         66.09         93.32        16.10 o
  11   1  10       1698.35       1629.27        74.81 o
  12   1  10         55.59         56.98        17.25 o
  13   1  10       2357.78       2084.93        93.00 o
  14   1  10         54.71         58.40        20.06 o
  15   1  10        329.09        360.59        41.82 o
  16   1  10         85.84        120.18        30.56 o
  17   1  10        130.84        162.85        29.68 o
  18   1  10        581.20        630.63        66.03 o
  19   1  10       1182.08       1277.54       112.91 o
  20   1  10        212.08        272.60        51.27 o
  21   1  10        569.67        651.07        98.41 o
  22   1  10          7.91          3.32        38.41 o
 -22   2  10         81.60         50.52        40.83 o
 -21   2  10         89.40        210.74        64.94 o
 -20   2  10         41.36         41.73        29.07 o
 -19   2  10         95.54        142.53        35.22 o
 -18   2  10          1.73         57.11        25.88 o
 -17   2  10          2.28         40.01        26.54 o
 -16   2  10        143.90         91.73        27.76 o
 -15   2  10        272.51        275.40        42.06 o
 -14   2  10        114.49        136.36        30.49 o
 -13   2  10       1235.71       1142.98        79.64 o
 -12   2  10       2209.76       1878.24       109.39 o
 -11   2  10         98.51        148.81        28.29 o
 -10   2  10         20.39         61.79        19.29 o
  -9   2  10        137.02        133.92        21.09 o
  -8   2  10       1228.54       1287.52        62.97 o
  -7   2  10        240.31        197.07        22.99 o
  -6   2  10       2994.79       3163.49       123.71 o
  -5   2  10       1472.64       1459.82        65.35 o
  -4   2  10       1003.89       1012.41        53.02 o
  -3   2  10       1042.39       1016.47        49.83 o
  -2   2  10       9685.53       9504.60       261.72 o
  -1   2  10       1245.00       1178.09        49.82 o
   0   2  10        502.72        467.13        56.20 o
   1   2  10      17979.27      17871.01       508.31 o
   2   2  10         55.21        115.04        16.11 o
   3   2  10       1478.14       1548.01        82.19 o
   4   2  10        412.89        440.28        29.71 o
   5   2  10          2.04          5.85         5.75 o
   6   2  10       3304.43       3562.83       103.74 o
   7   2  10       1087.68       1274.97        57.93 o
   8   2  10      15112.26      16386.10       412.62 o
   9   2  10       1467.36       1418.69        61.73 o
  10   2  10         42.13         53.41        15.09 o
  11   2  10        158.09        160.34        19.54 o
  12   2  10        258.18        256.36        27.44 o
  13   2  10         37.34         18.62        12.69 o
  14   2  10        140.37         89.74        34.36 o
  15   2  10        132.59        128.14        23.79 o
  16   2  10        613.08        592.46        54.23 o
  17   2  10         30.73         85.85        40.57 o
  18   2  10          1.89         12.91        19.95 o
  19   2  10         37.12         53.38        21.56 o
  20   2  10          4.62         45.21        28.05 o
  21   2  10         78.38         32.63        37.33 o
 -21   3  10          7.09        149.74        44.42 o
 -20   3  10         77.19         90.44        34.09 o
 -19   3  10        108.46        139.17        43.23 o
 -18   3  10         75.48        102.46        29.30 o
 -17   3  10        396.62        289.61        45.10 o
 -16   3  10         10.84          9.51        29.06 o
 -15   3  10        340.74        346.84        46.66 o
 -14   3  10        267.35        234.55        36.82 o
 -13   3  10         14.62         25.25        15.28 o
 -12   3  10        458.24        409.67        44.83 o
 -11   3  10         17.60         51.39        18.51 o
 -10   3  10         24.41         -4.00        24.16 o
  -9   3  10        597.25        596.68        53.99 o
  -8   3  10        403.97        395.87        64.44 o
  -7   3  10       2472.29       2741.72       131.17 o
  -6   3  10        310.22        405.40        53.99 o
  -5   3  10       6038.44       6431.19       191.29 o
  -4   3  10         10.50         32.95        14.92 o
  -3   3  10        685.92        727.58        38.15 o
  -2   3  10         18.08         61.59        17.63 o
  -1   3  10        262.88        289.70        25.97 o
   0   3  10       2551.70       2413.12        86.11 o
   1   3  10        401.89        386.02        31.70 o
   2   3  10         39.68         38.09        13.28 o
   3   3  10       1049.64        921.32        47.40 o
   4   3  10         19.90         31.31         9.55 o
   5   3  10       1250.68       1295.89        65.29 o
   6   3  10        158.08        144.86        23.29 o
   7   3  10       2584.80       2754.58        98.31 o
   8   3  10       2377.53       2431.24       158.04 o
   9   3  10        189.81        183.18        22.47 o
  10   3  10        154.91        123.68        17.51 o
  11   3  10        452.76        394.76        38.67 o
  12   3  10        106.03         96.80        22.37 o
  13   3  10        205.45        204.13        29.43 o
  14   3  10          1.31         -5.07        36.14 o
  15   3  10        364.50        316.09        43.10 o
  16   3  10          1.76         16.80        18.79 o
  17   3  10         47.24         82.17        26.66 o
  18   3  10        271.26        236.86        44.62 o
  19   3  10        192.35        174.38        47.94 o
  20   3  10          1.03         -5.05        55.01 o
  21   3  10         44.88         41.60        32.64 o
 -20   4  10        123.43        123.28        45.92 o
 -19   4  10        524.27        627.58        85.93 o
 -18   4  10          7.89         22.89        31.10 o
 -17   4  10         34.22          4.37        26.35 o
 -16   4  10        358.54        402.11        58.74 o
 -15   4  10          6.25         12.12        29.32 o
 -14   4  10        839.48        675.97        64.25 o
 -13   4  10       2279.30       2346.53       148.23 o
 -12   4  10       1379.35       1299.21       116.27 o
 -11   4  10       2059.12       1974.46       118.65 o
 -10   4  10        720.43        791.42       101.03 o
  -9   4  10         14.49         31.63        32.93 o
  -8   4  10          8.97          5.96        11.02 o
  -7   4  10        190.45        213.12        26.91 o
  -6   4  10         99.78        124.21        19.06 o
  -5   4  10       1085.21       1109.49        68.39 o
  -4   4  10        497.27        435.66        39.69 o
  -3   4  10        190.05        239.86        25.43 o
  -2   4  10       1458.86       1647.79        62.09 o
  -1   4  10       2227.65       2152.98        76.85 o
   0   4  10         79.98        117.59        20.32 o
   1   4  10      18053.63      16847.64       517.44 o
   2   4  10      10707.28      10022.07       303.86 o
   3   4  10       4555.80       4713.22       162.93 o
   4   4  10        953.70        867.50        61.57 o
   5   4  10       1650.74       1597.95        93.78 o
   6   4  10        715.35        672.25        54.05 o
   7   4  10       5155.47       5120.55       208.16 o
   8   4  10          0.03         17.16        12.13 o
   9   4  10       2168.57       2080.34        87.62 o
  10   4  10        698.27        795.87        59.89 o
  11   4  10          1.66         10.10        12.86 o
  12   4  10        100.97         71.09        28.20 o
  13   4  10         32.56         50.08        20.66 o
  14   4  10       1470.25       1518.49       105.44 o
  15   4  10        189.70        231.51        52.69 o
  16   4  10        140.03        136.12        32.55 o
  17   4  10          0.22         16.43        24.54 o
  18   4  10        229.22        241.82        70.28 o
  19   4  10        402.61        383.78        63.14 o
  20   4  10         29.59         32.47        31.43 o
 -19   5  10        137.93        267.73        59.93 o
 -18   5  10          1.61         73.70        43.78 o
 -17   5  10         68.79        136.28        38.31 o
 -16   5  10         32.15         52.20        26.49 o
 -15   5  10         48.47         58.83        25.10 o
 -14   5  10       2002.84       1903.38       157.16 o
 -13   5  10        438.63        574.08        67.21 o
 -12   5  10         85.13         89.39        35.44 o
 -11   5  10         12.19         53.32        38.72 o
 -10   5  10       6630.61       6608.75       237.22 o
  -9   5  10        160.11        169.76        34.16 o
  -8   5  10       1717.91       1761.69       107.37 o
  -7   5  10          5.87         12.63        11.98 o
  -6   5  10          2.24         16.75        10.67 o
  -5   5  10          0.20         -2.90        41.54 o
  -4   5  10         91.25        152.80        22.21 o
  -3   5  10        849.81        834.92        52.29 o
  -2   5  10       1709.78       1769.32        83.86 o
  -1   5  10          0.69         20.56        11.44 o
   0   5  10        217.60        169.06        21.22 o
   1   5  10         12.53         49.27        11.21 o
   2   5  10        733.85        752.53        45.16 o
   3   5  10        513.61        523.91        37.12 o
   4   5  10        460.82        411.89        54.71 o
   5   5  10        351.10        360.94        41.98 o
   6   5  10         60.36         51.02        19.77 o
   7   5  10         52.39         62.43        23.51 o
   8   5  10         53.71         63.67        19.47 o
   9   5  10        168.55        190.14        29.49 o
  10   5  10         72.49         79.46        19.10 o
  11   5  10        249.46        236.90        41.26 o
  12   5  10        213.27        133.15        37.72 o
  13   5  10        924.64        769.67        81.33 o
  14   5  10        769.82        864.78        88.52 o
  15   5  10         53.80         32.93        23.70 o
  16   5  10         49.81         66.00        29.48 o
  17   5  10          0.02         22.52        29.54 o
  18   5  10         56.39        152.44        70.91 o
  19   5  10         41.26         84.94        26.46 o
 -18   6  10        274.64        190.91        68.94 o
 -17   6  10         14.77         19.58        58.16 o
 -16   6  10        320.44        341.54        80.98 o
 -15   6  10         36.27         -5.31        71.03 o
 -14   6  10       1036.02        997.75       108.18 o
 -13   6  10        371.15        393.83        58.78 o
 -12   6  10        836.59        839.19        83.29 o
 -11   6  10       1337.99       1172.73        92.34 o
 -10   6  10        265.86        305.79        67.61 o
  -9   6  10         29.22         23.64        27.13 o
  -8   6  10        354.94        390.87        54.47 o
  -7   6  10       1030.44        890.51        59.77 o
  -6   6  10          0.72         26.47        12.77 o
  -5   6  10        743.96        779.14        51.94 o
  -4   6  10         13.47          2.69        18.72 o
  -3   6  10        985.95        839.59        77.82 o
  -2   6  10        353.03        271.47        46.82 o
  -1   6  10        522.90        508.58        45.25 o
   0   6  10         71.25         93.74        18.58 o
   1   6  10        900.24        812.68        48.69 o
   2   6  10       1150.48       1195.16        66.07 o
   3   6  10        206.41        182.16        18.80 o
   4   6  10        218.38        204.76        27.64 o
   5   6  10         16.98         11.40        28.56 o
   6   6  10         39.09         -1.78        53.01 o
   7   6  10         16.63         78.98        48.25 o
   8   6  10        612.95        514.19        66.78 o
   9   6  10        247.67        301.34        54.41 o
  10   6  10         74.32         62.63        35.41 o
  11   6  10        456.19        530.88        61.64 o
  12   6  10         18.16        121.46        41.02 o
  13   6  10        452.69        503.80        63.25 o
  14   6  10        715.89        742.45        78.46 o
  15   6  10         36.10         50.95        29.08 o
  16   6  10        119.12        115.49        43.13 o
  17   6  10        341.88        407.71        89.74 o
  18   6  10         29.77         -3.48        33.33 o
 -16   7  10          4.06          7.70        97.41 o
 -15   7  10          1.95         72.62        56.36 o
 -14   7  10       1049.76       1211.26       156.05 o
 -13   7  10        470.73        445.54       121.75 o
 -12   7  10        218.19        237.41        49.08 o
 -11   7  10       2068.54       1981.75       145.60 o
 -10   7  10        522.71        422.85        57.12 o
  -9   7  10        150.18        163.98        31.35 o
  -8   7  10        138.74        143.45        43.25 o
  -7   7  10         28.42         70.71        35.84 o
  -6   7  10        223.87        224.36        32.88 o
  -5   7  10         75.09         64.10        22.38 o
  -4   7  10        286.73        271.85        38.77 o
  -3   7  10        256.84        206.84        27.47 o
  -2   7  10       1373.65       1432.86        79.85 o
  -1   7  10        214.30        226.41        33.27 o
   0   7  10         57.09         77.65        22.53 o
   1   7  10         31.60         47.83        23.85 o
   2   7  10         94.93         92.77        28.34 o
   3   7  10          3.61        -14.11        33.22 o
   4   7  10        136.18        187.95        42.89 o
   5   7  10        348.20        387.65        49.74 o
   6   7  10        653.71        552.05        73.85 o
   7   7  10        142.65        136.01        41.14 o
   8   7  10        369.08        349.67        58.81 o
   9   7  10        159.05        210.56        51.69 o
  10   7  10        442.18        455.12        67.56 o
  11   7  10        114.84        112.98        52.43 o
  12   7  10          8.99         25.24        62.95 o
  13   7  10          4.90         53.64        28.05 o
  14   7  10        117.46        127.41        52.94 o
  15   7  10         48.53         25.10        29.07 o
  16   7  10        139.51        206.35        76.29 o
 -14   8  10         94.65         33.70        57.70 o
 -13   8  10        413.72        443.49       111.59 o
 -12   8  10        392.92        396.00        59.66 o
 -11   8  10         96.09         81.93        33.16 o
 -10   8  10        276.93        205.37        55.14 o
  -9   8  10        249.12        279.00        69.32 o
  -8   8  10         89.34         40.69        18.03 o
  -7   8  10        786.88        826.18        70.01 o
  -6   8  10          3.42         10.66        20.32 o
  -5   8  10        292.82        179.57        34.35 o
  -4   8  10          1.96         25.37        20.02 o
  -3   8  10        109.58        126.96        24.45 o
  -2   8  10        249.72        150.31        49.82 o
  -1   8  10        265.28        352.21        51.89 o
   0   8  10         26.02         14.71        38.15 o
   1   8  10        808.71        666.74        68.36 o
   2   8  10          6.87         -7.48        58.66 o
   3   8  10          6.32         65.53        52.20 o
   4   8  10        375.59        293.90        73.24 o
   5   8  10        814.94        880.22       127.57 o
   6   8  10         29.94         28.96        54.20 o
   7   8  10        233.45        212.63        64.98 o
   8   8  10        503.86        469.41        76.92 o
   9   8  10          6.72        -17.84        37.10 o
  10   8  10         93.74        126.92        41.95 o
  11   8  10        138.02        182.46        49.07 o
  12   8  10        253.41        304.43        65.61 o
  13   8  10          4.93        -10.79        85.57 o
  14   8  10        156.28        211.34        59.33 o
 -11   9  10        161.38        150.01        53.41 o
 -10   9  10          2.58         80.17        34.86 o
  -9   9  10         28.39        107.00        41.34 o
  -8   9  10         15.32         63.57        32.50 o
  -7   9  10        175.62        251.98        65.14 o
  -6   9  10         54.27        -12.59        43.56 o
  -5   9  10          2.40        121.75        50.08 o
  -4   9  10         83.33         74.92        26.27 o
  -3   9  10         69.10         75.71        34.95 o
  -2   9  10        161.31        211.33        57.03 o
  -1   9  10         70.28        188.60        43.67 o
   0   9  10         56.31         41.59        27.16 o
   1   9  10          0.28        -18.28        24.99 o
   2   9  10        140.22        325.12        83.88 o
   3   9  10          0.15        -36.81        36.81 o
   4   9  10         45.11         28.21        84.39 o
   5   9  10        175.61        360.38        84.89 o
   6   9  10          2.97         68.82        59.10 o
   7   9  10        102.90        136.48        66.45 o
   8   9  10         61.46         -8.45        89.70 o
   9   9  10         30.37         -6.26        63.42 o
  10   9  10         15.60        157.52        54.13 o
  11   9  10         16.36         30.78        40.84 o
  -6  10  10         36.88         56.42        46.43 o
  -5  10  10        112.70         34.85        60.81 o
  -4  10  10         79.13        182.89        69.84 o
  -3  10  10         99.70        147.90        85.85 o
  -2  10  10         27.08         55.05       131.80 o
  -1  10  10          1.95        -20.36        50.50 o
   0  10  10         29.80         26.18        69.42 o
   1  10  10         24.45        105.07       146.67 o
   2  10  10         23.32         34.26        43.72 o
   3  10  10         60.65        114.91        68.92 o
   4  10  10         12.54        155.45       114.46 o
   5  10  10         91.68        126.64       107.92 o
   6  10  10          9.83         52.02        53.18 o
 -22   1  11        114.68         82.46        36.81 o
 -21   1  11        289.61        422.75        76.07 o
 -20   1  11        294.16        367.50        62.05 o
 -19   1  11         22.97         50.92        28.79 o
 -18   1  11          0.04         18.76        26.16 o
 -17   1  11         83.75         81.11        26.04 o
 -16   1  11        341.54        324.49        48.31 o
 -15   1  11       2306.95       2036.64       152.42 o
 -14   1  11       1260.31       1234.45        80.12 o
 -13   1  11          0.86         -3.85        37.21 o
 -12   1  11         56.15         49.17        17.23 o
 -11   1  11        353.95        294.11        31.81 o
 -10   1  11        761.44        696.60        48.18 o
  -9   1  11        590.50        686.74        47.58 o
  -8   1  11        681.35        656.60        42.26 o
  -7   1  11       1267.97       1167.81        73.51 o
  -6   1  11       9972.50      10351.72       283.81 o
  -5   1  11      10010.38      10143.02       278.50 o
  -4   1  11        183.14        189.64        18.26 o
  -3   1  11       3199.40       3165.48        91.80 o
  -2   1  11       7439.69       7836.91       225.14 o
  -1   1  11       1691.43       1684.58        56.66 o
   0   1  11       4922.61       5210.38       150.89 o
   1   1  11          0.88         30.71        28.09 o
   2   1  11       1789.14       1711.55        60.14 o
   3   1  11       2193.41       2494.50        75.54 o
   4   1  11        833.79        774.51        33.61 o
   5   1  11      24050.27      23751.81       766.21 o
   6   1  11        104.01        120.98        15.00 o
   7   1  11        381.40        284.39        24.87 o
   8   1  11        756.74        824.99        45.36 o
   9   1  11        796.49        919.71        49.14 o
  10   1  11         12.89         29.25        11.26 o
  11   1  11          0.50         -0.91        22.91 o
  12   1  11         36.82         26.99        15.35 o
  13   1  11        896.57        857.54        47.59 o
  14   1  11        221.48        240.56        26.62 o
  15   1  11       1028.82        993.89        63.73 o
  16   1  11       1492.20       1666.30        94.54 o
  17   1  11         54.62         52.86        20.16 o
  18   1  11        320.72        434.44        57.22 o
  19   1  11         11.78         26.38        24.63 o
  20   1  11        782.19        834.23        81.68 o
  21   1  11          1.92         83.28        43.03 o
 -21   2  11         36.16        104.79        53.40 o
 -20   2  11         10.70         20.49        27.31 o
 -19   2  11         64.46         11.73        30.59 o
 -18   2  11        266.91        324.98        53.87 o
 -17   2  11         61.93         40.71        28.14 o
 -16   2  11         39.72        -18.87        36.85 o
 -15   2  11        425.12        420.24        52.43 o
 -14   2  11       1511.81       1353.22        91.82 o
 -13   2  11        190.11        244.13        38.14 o
 -12   2  11        291.67        248.80        37.24 o
 -11   2  11        312.31        285.43        47.59 o
 -10   2  11        669.29        673.02        57.35 o
  -9   2  11         66.92         47.73        17.87 o
  -8   2  11       3488.04       3552.30       122.73 o
  -7   2  11         15.25         -3.39        24.36 o
  -6   2  11        173.16        146.84        26.79 o
  -5   2  11        167.37        186.07        27.94 o
  -4   2  11       3685.47       3994.37       159.98 o
  -3   2  11       1922.56       1873.37        85.56 o
  -2   2  11         25.48         35.80        12.63 o
  -1   2  11       2952.64       2817.66       111.94 o
   0   2  11       4789.24       4518.14       140.60 o
   1   2  11       2111.41       2088.96        99.94 o
   2   2  11        154.18        199.84        25.74 o
   3   2  11       1259.34       1267.71        68.07 o
   4   2  11          0.87         12.46        12.95 o
   5   2  11         46.09         34.45         7.89 o
   6   2  11        108.51        121.17        12.94 o
   7   2  11        177.30        178.11        18.52 o
   8   2  11          0.22         29.66         9.89 o
   9   2  11       1186.02       1171.58        54.20 o
  10   2  11       2889.83       3033.89       112.56 o
  11   2  11         31.27         20.12        11.00 o
  12   2  11          0.26         -7.34        33.67 o
  13   2  11        638.76        677.37        54.30 o
  14   2  11        574.90        546.76        56.53 o
  15   2  11        306.12        309.91        49.09 o
  16   2  11        187.58        200.32        32.28 o
  17   2  11          1.36         25.71        15.57 o
  18   2  11          0.91         23.46        27.14 o
  19   2  11         45.21         77.95        36.40 o
  20   2  11         68.38        116.36        38.77 o
  21   2  11          3.47         27.00        48.26 o
 -21   3  11         78.58        133.98        40.27 o
 -20   3  11        389.79        490.68        83.47 o
 -19   3  11        752.22        795.86        86.70 o
 -18   3  11         93.47        113.13        37.50 o
 -17   3  11        672.15        645.76        80.22 o
 -16   3  11        433.39        405.69        54.90 o
 -15   3  11        893.61        728.96        83.03 o
 -14   3  11         49.92         26.74        14.68 o
 -13   3  11        316.30        323.66        44.24 o
 -12   3  11        278.59        220.72        33.08 o
 -11   3  11        537.89        461.82        47.95 o
 -10   3  11         64.23         52.50        28.94 o
  -9   3  11        193.53        270.29        34.96 o
  -8   3  11         39.67         13.81        10.90 o
  -7   3  11       2086.55       2254.42       104.74 o
  -6   3  11        378.45        347.54        37.03 o
  -5   3  11        606.50        610.95        87.60 o
  -4   3  11       3760.41       3547.13       279.39 o
  -3   3  11        498.71        454.14        58.30 o
  -2   3  11       3449.52       3506.33       118.71 o
  -1   3  11       2162.76       1953.59        83.51 o
   0   3  11        455.43        437.57        26.61 o
   1   3  11        946.20        882.36        43.29 o
   2   3  11       2313.59       2067.92       122.42 o
   3   3  11       6614.48       6607.88       187.46 o
   4   3  11        121.63         87.02        15.85 o
   5   3  11       3236.19       3604.13       126.55 o
   6   3  11         56.81         71.33        10.93 o
   7   3  11        299.32        343.90        31.63 o
   8   3  11        840.69        907.68        55.46 o
   9   3  11        962.19       1104.20        53.53 o
  10   3  11        115.63        183.81        22.35 o
  11   3  11         47.09         53.07        20.73 o
  12   3  11        484.59        462.84        46.44 o
  13   3  11         10.79         23.69        19.53 o
  14   3  11        507.61        470.71        48.68 o
  15   3  11        491.41        570.14        56.09 o
  16   3  11       1169.31       1183.22        82.92 o
  17   3  11        446.34        523.53        71.93 o
  18   3  11          3.59         95.56        55.82 o
  19   3  11        313.78        396.67        67.27 o
  20   3  11         52.52         98.62        31.54 o
  21   3  11          0.68         65.49        53.95 o
 -20   4  11         27.32         30.68        33.67 o
 -19   4  11        262.23        232.42        49.64 o
 -18   4  11         25.23         37.24        32.08 o
 -17   4  11         10.33          9.38        17.62 o
 -16   4  11         77.66         78.45        26.40 o
 -15   4  11         32.87         74.31        24.74 o
 -14   4  11         10.29        -11.52        75.58 o
 -13   4  11        564.54        606.68        65.76 o
 -12   4  11        153.85        177.17        33.95 o
 -11   4  11       1062.40       1134.90        89.03 o
 -10   4  11        438.34        406.90        52.19 o
  -9   4  11       1352.06       1264.07        94.18 o
  -8   4  11        127.32         85.81        24.99 o
  -7   4  11         86.14        104.61        17.98 o
  -6   4  11          3.76          2.52        11.63 o
  -5   4  11        163.79        190.97        27.16 o
  -4   4  11        142.83        177.40        21.60 o
  -3   4  11       1244.88       1190.68        60.37 o
  -2   4  11       1634.26       1842.56        69.81 o
  -1   4  11        877.04        868.12        43.47 o
   0   4  11       3656.32       3519.25       122.93 o
   1   4  11       6836.78       6309.89       298.85 o
   2   4  11       1926.84       1760.83       129.20 o
   3   4  11       3308.63       3140.73       160.85 o
   4   4  11       1405.01       1201.08        65.36 o
   5   4  11        750.76        699.84        66.09 o
   6   4  11         28.73          9.32        11.72 o
   7   4  11        171.83        152.27        25.10 o
   8   4  11         94.32         98.68        18.58 o
   9   4  11          1.71         18.57        14.63 o
  10   4  11          0.32         26.13        17.27 o
  11   4  11        172.55        183.44        28.06 o
  12   4  11        279.97        294.54        46.43 o
  13   4  11          4.60         57.82        29.57 o
  14   4  11         72.56         74.57        33.14 o
  15   4  11         82.64         64.03        41.01 o
  16   4  11        100.21        171.22        61.12 o
  17   4  11        789.99        951.95        89.80 o
  18   4  11         12.86         33.96        41.64 o
  19   4  11         69.23         96.16        39.18 o
  20   4  11        345.17        382.66        76.25 o
 -19   5  11          0.04         16.39        32.33 o
 -18   5  11        225.20        203.00        54.54 o
 -17   5  11          0.34         21.49        24.67 o
 -16   5  11        178.35        277.01        46.21 o
 -15   5  11         83.36        129.55        33.47 o
 -14   5  11         96.33        133.14        33.89 o
 -13   5  11         90.58         94.58        29.19 o
 -12   5  11       3904.61       3547.09       311.97 o
 -11   5  11        301.94        288.97        48.69 o
 -10   5  11         29.41        201.24        77.93 o
  -9   5  11       2874.17       2985.75       165.31 o
  -8   5  11        490.90        430.80        54.92 o
  -7   5  11        186.29        209.71        27.43 o
  -6   5  11          7.07         44.68        13.71 o
  -5   5  11        325.25        320.84        44.87 o
  -4   5  11       1481.96       1476.42        82.55 o
  -3   5  11         72.81        113.13        24.57 o
  -2   5  11        633.52        526.08        39.50 o
  -1   5  11        345.04        284.41        26.09 o
   0   5  11        625.34        673.61        42.12 o
   1   5  11       1215.67       1360.60        69.90 o
   2   5  11        593.38        564.61        44.40 o
   3   5  11          8.04          7.77         9.17 o
   4   5  11       1217.58       1186.17        83.61 o
   5   5  11        244.53        190.22        37.77 o
   6   5  11        280.70        237.12        46.22 o
   7   5  11          3.88         12.85        15.24 o
   8   5  11        139.41        177.04        31.83 o
   9   5  11         45.00         12.70        20.27 o
  10   5  11        214.96        238.60        38.52 o
  11   5  11          0.44          2.75        49.70 o
  12   5  11         38.29         84.91        42.33 o
  13   5  11       1405.16       1407.30       110.95 o
  14   5  11        347.85        539.35        69.92 o
  15   5  11          3.65         -6.38        75.61 o
  16   5  11        198.78        299.67        51.91 o
  17   5  11        143.52        126.22        36.58 o
  18   5  11         56.33         57.67        29.83 o
  19   5  11         49.33         18.81        26.39 o
 -18   6  11         12.66        -34.16        50.39 o
 -17   6  11        299.64        367.84        90.34 o
 -16   6  11        123.46         92.56        34.52 o
 -15   6  11        175.18        213.58        43.63 o
 -14   6  11         42.35         84.98        45.31 o
 -13   6  11       1035.34        982.26        92.83 o
 -12   6  11        539.28        675.13        76.35 o
 -11   6  11        137.22        162.45        65.49 o
 -10   6  11        204.10        258.95        43.84 o
  -9   6  11       1010.42       1044.45       134.01 o
  -8   6  11          0.37         19.92        18.96 o
  -7   6  11         50.65         76.26        18.24 o
  -6   6  11        497.74        407.04        35.66 o
  -5   6  11         27.38         58.59        17.25 o
  -4   6  11         20.42         24.30        12.73 o
  -3   6  11       1413.61       1332.59        88.68 o
  -2   6  11        571.45        580.13        52.37 o
  -1   6  11         58.37         75.03        24.27 o
   0   6  11         10.37         30.76        13.82 o
   1   6  11       2741.50       2735.80        99.99 o
   2   6  11          0.34         12.05        11.04 o
   3   6  11        568.16        499.60        41.54 o
   4   6  11          6.24         -0.08        27.95 o
   5   6  11        474.84        330.09        57.12 o
   6   6  11         63.72         17.37        29.84 o
   7   6  11       3384.55       3513.87       208.71 o
   8   6  11          1.79          4.78        27.34 o
   9   6  11        272.15        305.15        62.01 o
  10   6  11         88.65         56.97        22.31 o
  11   6  11         52.11         40.55        31.61 o
  12   6  11          8.00         44.47        21.29 o
  13   6  11        137.81        114.04        36.79 o
  14   6  11        538.77        577.16        70.13 o
  15   6  11        165.93        134.77        36.87 o
  16   6  11        191.89        233.88        58.21 o
  17   6  11        414.77        500.49        93.13 o
  18   6  11         21.96         18.78        29.65 o
 -16   7  11         16.32         20.01        32.65 o
 -15   7  11          0.02         80.81        45.19 o
 -14   7  11         34.79         58.76        41.34 o
 -13   7  11        146.56        127.40        47.54 o
 -12   7  11         20.52         66.72        67.46 o
 -11   7  11        187.40        316.16        67.73 o
 -10   7  11         41.11         97.86        30.86 o
  -9   7  11          5.97          6.03        18.93 o
  -8   7  11        826.15        911.62        77.41 o
  -7   7  11         42.98         78.31        49.08 o
  -6   7  11          1.69         23.59        14.98 o
  -5   7  11         39.74         27.33        16.63 o
  -4   7  11        152.92        154.52        28.73 o
  -3   7  11          4.03          2.16        15.76 o
  -2   7  11       2781.71       2300.82       137.05 o
  -1   7  11        355.21        311.69        40.34 o
   0   7  11        503.34        589.28        46.91 o
   1   7  11       1001.40       1154.38        75.57 o
   2   7  11          0.29         12.37        23.51 o
   3   7  11        376.90        364.62        45.44 o
   4   7  11        450.72        455.41        61.28 o
   5   7  11        373.17        329.56        67.03 o
   6   7  11          1.40         68.52        36.02 o
   7   7  11         49.46         53.00        27.61 o
   8   7  11        485.37        619.65        78.17 o
   9   7  11        174.88        126.43        37.26 o
  10   7  11        321.98        339.74        80.93 o
  11   7  11         18.81         65.56        32.57 o
  12   7  11         34.29         -1.40        84.74 o
  13   7  11          0.39         43.85        35.46 o
  14   7  11        347.43        456.32        76.26 o
  15   7  11         31.62        118.68        37.70 o
  16   7  11         95.83        164.21        59.65 o
 -14   8  11          0.13        101.54        55.99 o
 -13   8  11          0.02        -49.40        69.55 o
 -12   8  11          0.23         52.77        33.42 o
 -11   8  11         96.08         96.19        52.61 o
 -10   8  11        194.60        215.88        52.13 o
  -9   8  11         54.95        107.80        31.63 o
  -8   8  11        296.27        359.85        61.31 o
  -7   8  11         12.19         64.28        25.01 o
  -6   8  11          8.40         60.55        28.75 o
  -5   8  11         30.13         56.06        48.08 o
  -4   8  11         60.66        127.01        41.28 o
  -3   8  11        627.82        657.19        62.87 o
  -2   8  11         81.88        144.68        35.99 o
  -1   8  11         33.37         46.66        26.62 o
   0   8  11        423.76        439.17        56.62 o
   1   8  11         19.93         23.35        25.08 o
   2   8  11         22.80         19.19        23.29 o
   3   8  11        680.69        545.11        95.79 o
   4   8  11          2.68         21.19        32.00 o
   5   8  11        246.72        307.39       145.53 o
   6   8  11          1.27         36.60        56.25 o
   7   8  11       1066.53       1008.36       130.20 o
   8   8  11          2.55         40.65        33.57 o
   9   8  11          1.59         14.54        29.32 o
  10   8  11         56.89        154.79        70.34 o
  11   8  11          6.46         -8.35        52.70 o
  12   8  11         73.56        110.19        41.50 o
  13   8  11        111.70        129.12        43.35 o
  14   8  11         79.51        119.09        87.71 o
 -11   9  11          6.57         38.40        61.44 o
 -10   9  11         29.26         70.93        31.14 o
  -9   9  11          0.76         30.15        22.13 o
  -8   9  11        339.91        364.96       111.14 o
  -7   9  11         23.66         87.16        68.68 o
  -6   9  11        126.95        119.87        54.42 o
  -5   9  11         49.30        140.90        45.11 o
  -4   9  11          6.57         19.93        31.52 o
  -3   9  11         58.62         30.11        24.60 o
  -2   9  11        118.80         62.03        29.20 o
  -1   9  11        449.29        440.30        64.88 o
   0   9  11        119.58        172.20        40.27 o
   1   9  11        224.30        304.21        51.20 o
   2   9  11        288.73        209.30        52.68 o
   3   9  11         28.52         67.04        50.66 o
   4   9  11        325.13        328.26       120.54 o
   5   9  11         75.09         82.42        55.99 o
   6   9  11        275.28        292.21       122.68 o
   7   9  11          1.50        140.45        58.40 o
   8   9  11        622.53        748.13       288.54 o
   9   9  11         25.03          0.14        64.41 o
  10   9  11        111.75        147.86        53.39 o
  -6  10  11          2.50        -28.31        57.13 o
  -5  10  11         14.32         -2.57       120.91 o
  -4  10  11         38.51        103.04        71.89 o
  -3  10  11        121.73        120.03        52.29 o
  -2  10  11        141.08        197.39       198.09 o
  -1  10  11        116.55        156.36       153.10 o
   0  10  11        343.48        404.68        65.32 o
   1  10  11        115.86        149.13        55.03 o
   2  10  11         22.86         20.84        24.92 o
   3  10  11         16.19         57.36       197.69 o
   4  10  11         57.14        202.22        75.51 o
   5  10  11        269.01        325.27        90.08 o
 -22   0  12         52.21         16.61        47.62 o
 -21   0  12        161.37        216.53        71.77 o
 -20   0  12         50.50         25.23        36.23 o
 -19   0  12          2.68         -0.94       219.55 o
 -18   0  12       1453.43       1201.18       251.57 o
 -17   0  12         12.52         66.26        39.05 o
 -16   0  12        487.37        324.30        71.76 o
 -15   0  12        114.72        132.87        82.14 o
 -14   0  12        903.44        934.09       118.76 o
 -13   0  12        220.76        184.30        46.02 o
 -12   0  12         12.03        200.76        49.18 o
 -11   0  12        211.47        210.31       103.30 o
 -10   0  12       1188.05        998.45       212.99 o
  -9   0  12          4.10         27.86        16.25 o
  -8   0  12      11708.51      12596.24       392.31 o
  -7   0  12        365.24        410.38        47.76 o
  -6   0  12      27626.07      28278.91       720.36 o
  -5   0  12         41.39         54.81        24.49 o
  -4   0  12         10.00         18.85        13.32 o
  -3   0  12        220.09        214.43        22.79 o
  -2   0  12      14393.23      14181.08       419.59 o
  -1   0  12        230.93        210.03        26.30 o
   0   0  12      25049.58      24504.95       574.85 o
   1   0  12          1.08         12.75        10.38 o
   2   0  12      41558.62      40732.20       907.28 o
   3   0  12        228.72        253.42        43.77 o
   4   0  12      17835.48      18785.47       450.92 o
   5   0  12          8.94         13.27         8.18 o
   6   0  12       9733.10      10472.62       385.46 o
   7   0  12        148.67        161.62        35.37 o
   8   0  12       8530.89       8475.81       263.86 o
   9   0  12         37.72         18.38        24.25 o
  10   0  12        263.22        255.55        36.39 o
  11   0  12        875.35        792.96       111.31 o
  12   0  12       5000.88       4982.29       186.73 o
  13   0  12        178.63        210.66        36.02 o
  14   0  12        495.72        442.69        49.70 o
  15   0  12          2.82         41.80        23.73 o
  16   0  12        536.21        665.57        81.49 o
  17   0  12        138.10        169.06        44.70 o
  18   0  12         73.27         98.23        40.64 o
  19   0  12        921.25       1090.96       115.28 o
  20   0  12         87.27        162.70        90.65 o
  21   0  12        976.13       1076.55       152.39 o
 -22   1  12         39.93        121.76        45.11 o
 -21   1  12        220.11        377.68        71.56 o
 -20   1  12          4.02         14.65        28.35 o
 -19   1  12        244.11        226.15        61.13 o
 -18   1  12        127.86        125.84        33.23 o
 -17   1  12        312.33        335.33        51.21 o
 -16   1  12         24.97         45.75        34.11 o
 -15   1  12       6171.68       5487.77       215.56 o
 -14   1  12        563.33        526.22        54.40 o
 -13   1  12         20.06         58.08        23.05 o
 -12   1  12        113.40        120.87        23.17 o
 -11   1  12       1569.42       1336.61        72.15 o
 -10   1  12        509.52        487.95        41.39 o
  -9   1  12       2491.20       2781.61       148.81 o
  -8   1  12        216.50        287.85        29.45 o
  -7   1  12        476.99        495.39        49.33 o
  -6   1  12         79.87         80.44        38.29 o
  -5   1  12      14712.59      16071.20       514.33 o
  -4   1  12          1.33         14.50        11.74 o
  -3   1  12        163.97        231.62        24.82 o
  -2   1  12         30.28         41.30        11.61 o
  -1   1  12        816.40        835.68        35.64 o
   0   1  12         56.31         46.63         8.68 o
   1   1  12      10059.32       9694.45       262.16 o
   2   1  12          5.15          0.70         8.70 o
   3   1  12        541.32        451.82        24.87 o
   4   1  12        213.29        215.62        18.45 o
   5   1  12       1344.37       1341.78        51.89 o
   6   1  12       3978.42       4065.41       122.07 o
   7   1  12        711.08        780.31        43.27 o
   8   1  12        609.06        564.88        36.90 o
   9   1  12       1964.96       2106.16        89.64 o
  10   1  12       1630.85       1705.08        72.02 o
  11   1  12        954.35        982.09        61.86 o
  12   1  12         21.09         32.99        13.38 o
  13   1  12         87.44         84.63        14.86 o
  14   1  12          0.00         -0.57        63.31 o
  15   1  12       1263.10       1314.01        74.93 o
  16   1  12        390.93        437.59        43.40 o
  17   1  12        307.30        328.35        42.51 o
  18   1  12        219.52        217.66        41.30 o
  19   1  12         28.77         73.80        31.44 o
  20   1  12        183.31        144.10        38.47 o
  21   1  12        104.52        -11.72        45.43 o
 -21   2  12          6.73        -10.10        70.09 o
 -20   2  12        102.08        180.65        43.83 o
 -19   2  12         37.33         -8.15        50.46 o
 -18   2  12        464.83        370.95        50.12 o
 -17   2  12          4.65        -11.27        38.77 o
 -16   2  12        148.75        124.78        25.63 o
 -15   2  12        123.23        162.88        50.77 o
 -14   2  12        275.14        274.40        43.14 o
 -13   2  12       3206.05       3016.92       174.98 o
 -12   2  12        807.89        637.08        57.25 o
 -11   2  12        384.91        352.08        36.51 o
 -10   2  12          0.51          8.93        13.75 o
  -9   2  12        658.90        682.89        49.53 o
  -8   2  12       1589.58       1664.66        74.14 o
  -7   2  12         98.79        110.30        18.60 o
  -6   2  12       1639.42       1741.84        91.71 o
  -5   2  12        920.46        789.23        52.46 o
  -4   2  12       3561.46       3354.39       170.28 o
  -3   2  12       3303.84       3563.91       121.29 o
  -2   2  12       2901.48       3034.20       110.30 o
  -1   2  12        447.68        468.23        28.18 o
   0   2  12          0.24         -4.24        14.24 o
   1   2  12        164.89        162.32        21.22 o
   2   2  12       6489.23       6511.05       352.51 o
   3   2  12        335.64        294.76        21.09 o
   4   2  12         44.49         42.74        15.73 o
   5   2  12       1298.24       1406.99        66.82 o
   6   2  12       4375.97       4969.63       147.62 o
   7   2  12        624.74        512.23        30.16 o
   8   2  12        285.09        289.99        28.33 o
   9   2  12        381.93        399.73        28.84 o
  10   2  12       8302.59       8631.43       271.29 o
  11   2  12        483.11        602.53        45.88 o
  12   2  12        803.23        798.12        80.45 o
  13   2  12        123.88        138.44        28.22 o
  14   2  12        266.00        252.35        33.42 o
  15   2  12         38.27         23.38        19.90 o
  16   2  12        463.99        542.75        49.26 o
  17   2  12         28.08         51.40        23.62 o
  18   2  12         10.80         61.00        26.70 o
  19   2  12          0.15         65.09        31.44 o
  20   2  12        270.48        406.92       109.76 o
  21   2  12         43.56         66.44        33.27 o
 -21   3  12         11.38         47.83        56.60 o
 -20   3  12          1.72         60.96        45.30 o
 -19   3  12        490.64        568.87        76.09 o
 -18   3  12         76.32         78.72        29.76 o
 -17   3  12         99.73        109.70        31.92 o
 -16   3  12        413.65        413.15        54.79 o
 -15   3  12         47.97         37.23        17.12 o
 -14   3  12        163.50        182.53        33.65 o
 -13   3  12         53.14         54.46        28.36 o
 -12   3  12        244.96        245.49        35.01 o
 -11   3  12        417.64        422.15        42.92 o
 -10   3  12        892.67        946.82        62.71 o
  -9   3  12       2615.56       2649.23       108.84 o
  -8   3  12        140.60        160.71        28.00 o
  -7   3  12       3005.81       3041.54       135.47 o
  -6   3  12       4045.31       3988.85       130.20 o
  -5   3  12       3831.67       4127.80       135.09 o
  -4   3  12         45.35        200.94        85.20 o
  -3   3  12       2734.63       2915.55       104.83 o
  -2   3  12        449.66        457.69        45.58 o
  -1   3  12        565.26        535.61        33.07 o
   0   3  12       2686.12       2751.75        91.44 o
   1   3  12         85.51         96.07        15.05 o
   2   3  12         43.38         41.72        13.53 o
   3   3  12       1073.12       1076.69        93.75 o
   4   3  12         25.49         26.92        10.74 o
   5   3  12        962.06       1089.19        54.60 o
   6   3  12        876.30        830.94        78.26 o
   7   3  12        225.19        218.90        21.50 o
   8   3  12        261.23        252.13        21.93 o
   9   3  12        186.73        271.07        26.33 o
  10   3  12         97.11         87.77        17.21 o
  11   3  12          2.91          4.16        12.38 o
  12   3  12         23.59         31.90        15.21 o
  13   3  12         57.83         69.96        21.98 o
  14   3  12        184.77        244.22        34.87 o
  15   3  12       3490.39       3379.46       154.73 o
  16   3  12         15.37         52.12        41.21 o
  17   3  12        839.88        878.00        92.43 o
  18   3  12        601.62        501.53        70.60 o
  19   3  12          3.04        -32.68        41.03 o
  20   3  12          6.77         65.65        36.97 o
  21   3  12         19.51         90.49        44.61 o
 -20   4  12        128.93        234.65        51.02 o
 -19   4  12        155.26        169.98        52.36 o
 -18   4  12        118.97         76.60        25.48 o
 -17   4  12        380.46        420.59        65.14 o
 -16   4  12        571.13        518.22        76.78 o
 -15   4  12        549.31        470.87        61.14 o
 -14   4  12         36.29         43.94        33.13 o
 -13   4  12        869.92        769.96        68.48 o
 -12   4  12         86.56         69.21        23.48 o
 -11   4  12       2378.94       2434.63       121.61 o
 -10   4  12         20.35         40.60        23.34 o
  -9   4  12        374.96        421.59        62.88 o
  -8   4  12        480.22        400.40        63.60 o
  -7   4  12        193.23        188.97        28.19 o
  -6   4  12          2.59         33.75        12.65 o
  -5   4  12       1697.37       1550.62        76.40 o
  -4   4  12        450.23        504.21        38.27 o
  -3   4  12        317.70        315.15        48.00 o
  -2   4  12       1350.72       1319.35        62.66 o
  -1   4  12       1485.58       1442.66        58.53 o
   0   4  12       8646.38       8421.71       243.86 o
   1   4  12        879.68        913.57        59.39 o
   2   4  12       3013.52       2512.55       117.17 o
   3   4  12       1424.17       1320.73       104.75 o
   4   4  12       1454.94       1514.62        74.45 o
   5   4  12       2650.96       2648.53       117.15 o
   6   4  12       1122.64       1211.41        67.68 o
   7   4  12        642.43        729.34        52.16 o
   8   4  12       1809.45       1720.32        99.55 o
   9   4  12       3034.33       3052.09       157.98 o
  10   4  12         11.05         19.88        16.31 o
  11   4  12        410.34        345.90        39.03 o
  12   4  12          6.57         34.97        26.94 o
  13   4  12         23.52          6.89        20.14 o
  14   4  12         28.31         50.75        37.43 o
  15   4  12        453.85        412.02        56.15 o
  16   4  12        291.39        320.49        62.88 o
  17   4  12        241.08        228.58        59.22 o
  18   4  12         51.79         85.03        35.14 o
  19   4  12         11.52          3.45        27.97 o
  20   4  12        120.45        231.24        68.15 o
 -19   5  12          1.34         62.78        40.26 o
 -18   5  12         88.64         93.93        39.98 o
 -17   5  12        245.28        353.35        53.94 o
 -16   5  12         32.13         30.19        30.99 o
 -15   5  12         51.75         43.06        23.03 o
 -14   5  12         57.78         87.44        28.23 o
 -13   5  12         92.76        146.42        44.72 o
 -12   5  12         83.34        182.22        52.02 o
 -11   5  12          1.36          7.28        38.02 o
 -10   5  12        998.97       1115.80       136.29 o
  -9   5  12       1726.46       1725.72       166.45 o
  -8   5  12       1402.99       1410.65       121.08 o
  -7   5  12       2126.15       1925.18        91.54 o
  -6   5  12         18.65          9.98        12.97 o
  -5   5  12        217.10        219.67        30.15 o
  -4   5  12        966.58       1152.94        81.15 o
  -3   5  12       2739.33       2792.61       141.98 o
  -2   5  12       1116.38       1105.49        57.94 o
  -1   5  12        372.34        402.01        32.67 o
   0   5  12        956.15        983.69        59.06 o
   1   5  12        201.28        166.01        19.76 o
   2   5  12        772.00        721.71        41.95 o
   3   5  12       1320.33       1214.95        90.18 o
   4   5  12        398.22        365.40        49.57 o
   5   5  12        331.46        311.61        40.04 o
   6   5  12        161.63        233.70        42.95 o
   7   5  12        762.93        834.41        66.19 o
   8   5  12        202.21        266.05        46.58 o
   9   5  12        486.59        493.86        54.31 o
  10   5  12        233.06        209.55        34.46 o
  11   5  12        499.89        455.95        53.99 o
  12   5  12        290.86        192.69        45.93 o
  13   5  12        151.86        137.09        41.44 o
  14   5  12        102.16        169.67        41.17 o
  15   5  12        212.05        253.34        52.23 o
  16   5  12         16.69        -27.16        37.37 o
  17   5  12          0.43         18.73        24.67 o
  18   5  12        180.20        269.70        63.46 o
  19   5  12        248.51        293.32        70.83 o
 -18   6  12        563.76        557.99        83.62 o
 -17   6  12        202.73        311.74        61.50 o
 -16   6  12          0.08         78.49        43.11 o
 -15   6  12        369.02        355.54        52.58 o
 -14   6  12        584.17        659.47        69.35 o
 -13   6  12        395.86        326.12        69.78 o
 -12   6  12         75.42        168.56        35.96 o
 -11   6  12        151.76        149.53        36.48 o
 -10   6  12        658.94        675.78       125.02 o
  -9   6  12         76.98        178.98        47.06 o
  -8   6  12          1.07         -0.39        41.18 o
  -7   6  12        116.03         79.36        19.38 o
  -6   6  12        314.58        369.01        36.26 o
  -5   6  12        250.04        231.94        36.77 o
  -4   6  12        151.94        169.53        24.24 o
  -3   6  12         84.83        114.31        22.92 o
  -2   6  12        246.34        254.34        30.63 o
  -1   6  12        157.37        178.66        30.95 o
   0   6  12        527.27        578.51        38.48 o
   1   6  12         74.20        101.12        30.45 o
   2   6  12         62.27         94.89        16.76 o
   3   6  12        375.44        330.50        41.45 o
   4   6  12         63.97         53.81        23.39 o
   5   6  12       1532.91       1559.02       129.20 o
   6   6  12        224.29        376.20        56.83 o
   7   6  12       4496.02       4460.34       683.76 o
   8   6  12        678.75        805.72        82.76 o
   9   6  12          0.15        -32.13        44.90 o
  10   6  12        844.68        935.15        79.37 o
  11   6  12          5.11         28.15        21.79 o
  12   6  12         62.00         66.84        30.34 o
  13   6  12        514.51        594.29        87.95 o
  14   6  12         89.29        188.27        76.86 o
  15   6  12        343.90        367.15        68.33 o
  16   6  12         15.61          3.09        33.20 o
  17   6  12        250.34        257.93        67.12 o
 -16   7  12        241.88        210.68        51.00 o
 -15   7  12        447.83        345.70        69.93 o
 -14   7  12          7.00         51.60        51.70 o
 -13   7  12        153.43        105.82        42.74 o
 -12   7  12        311.25        342.92        68.38 o
 -11   7  12        401.94        379.67        89.21 o
 -10   7  12        185.35        131.11        48.22 o
  -9   7  12        152.55        147.09        34.87 o
  -8   7  12         57.10        123.44        40.92 o
  -7   7  12        239.05        281.60        61.07 o
  -6   7  12         52.05         67.66        19.68 o
  -5   7  12        725.69        785.65        55.33 o
  -4   7  12          8.46         43.88        20.69 o
  -3   7  12          0.72        -11.91        68.82 o
  -2   7  12        316.28        361.59        43.50 o
  -1   7  12          1.11         51.88        20.98 o
   0   7  12          8.16        116.10        30.25 o
   1   7  12       1386.60       1214.22        76.91 o
   2   7  12         12.70         24.82        22.68 o
   3   7  12         84.88         67.01        21.51 o
   4   7  12         38.72         -1.80        36.40 o
   5   7  12        905.29        957.90       118.08 o
   6   7  12        145.93        199.14        58.87 o
   7   7  12         62.68         71.37        25.88 o
   8   7  12         87.34        127.51        41.84 o
   9   7  12        104.06        117.14        49.44 o
  10   7  12         28.90         48.59        29.00 o
  11   7  12        865.53        873.45        98.84 o
  12   7  12        197.20        154.03        43.16 o
  13   7  12         10.23         51.73        38.99 o
  14   7  12         35.51         97.53        44.77 o
  15   7  12         13.70          1.79        49.56 o
  16   7  12          0.06         15.89        40.60 o
 -14   8  12         23.92         32.45        70.43 o
 -13   8  12         78.29         68.22        36.41 o
 -12   8  12         16.28         62.06        35.29 o
 -11   8  12        970.30        977.82       127.09 o
 -10   8  12        309.04        496.65        88.91 o
  -9   8  12         10.97         33.61        28.71 o
  -8   8  12         30.68         51.60        27.76 o
  -7   8  12         15.64         31.91        26.73 o
  -6   8  12         10.06         45.13        26.18 o
  -5   8  12        216.90        237.01        42.79 o
  -4   8  12        505.30        418.28        55.98 o
  -3   8  12        333.95        317.08        69.89 o
  -2   8  12          0.42          1.04        15.85 o
  -1   8  12         84.12         82.33        27.33 o
   0   8  12          0.61         87.55        27.96 o
   1   8  12        117.24        205.80        42.76 o
   2   8  12         32.73         31.74        40.27 o
   3   8  12         46.84         68.67        43.47 o
   4   8  12        309.14        239.81        63.89 o
   5   8  12         15.88         12.80        92.91 o
   6   8  12          0.27        105.85        50.70 o
   7   8  12         14.52         60.72        42.50 o
   8   8  12        338.77        344.72        76.29 o
   9   8  12        432.68        368.72        92.09 o
  10   8  12       1032.53       1045.82       191.70 o
  11   8  12         27.43         74.33        34.50 o
  12   8  12        272.35        240.53        71.17 o
  13   8  12         16.13         57.69        27.39 o
 -11   9  12         33.85         29.85        55.08 o
 -10   9  12        131.21        224.46        65.35 o
  -9   9  12         22.05        -39.66        57.22 o
  -8   9  12         75.21         74.39        95.43 o
  -7   9  12         10.32         87.75        38.28 o
  -6   9  12         63.16        119.29        43.12 o
  -5   9  12        314.87        200.31        85.87 o
  -4   9  12        130.36        185.59        51.12 o
  -3   9  12        248.09        197.35        49.55 o
  -2   9  12          0.10         25.52        28.83 o
  -1   9  12         12.31         75.38        30.75 o
   0   9  12        118.75        161.85        36.50 o
   1   9  12        340.45        335.98        53.42 o
   2   9  12         98.91        183.62        49.38 o
   3   9  12         97.74        128.16        42.12 o
   4   9  12        189.96        294.18        92.13 o
   5   9  12         66.53        139.79       105.51 o
   6   9  12          0.07         82.82        38.93 o
   7   9  12         89.55        118.87        73.94 o
   8   9  12        139.71        256.29        94.25 o
   9   9  12         12.74         52.08       110.45 o
  10   9  12        126.70         82.08       152.84 o
  -5  10  12          0.01        -21.02        56.63 o
  -4  10  12         37.15        111.95        47.28 o
  -3  10  12        116.17        112.89       137.68 o
  -2  10  12         18.47        -12.07        31.92 o
  -1  10  12         95.30         37.39        22.15 o
   0  10  12          1.85         82.27        33.24 o
   1  10  12         33.57         31.97        36.62 o
   2  10  12        107.96        114.82       112.24 o
   3  10  12         29.51         89.60        47.53 o
   4  10  12         53.94          2.95        28.31 o
   5  10  12         78.55        204.22       111.27 o
 -22   1  13          0.77         28.14        44.30 o
 -21   1  13          0.35         72.83        32.96 o
 -20   1  13         46.22         43.43        30.94 o
 -19   1  13         53.37        120.31        51.87 o
 -18   1  13          0.48         37.38        43.44 o
 -17   1  13        169.14        135.58        44.26 o
 -16   1  13          1.19         25.19        47.87 o
 -15   1  13        644.44        681.53        70.65 o
 -14   1  13        630.29        586.27        57.75 o
 -13   1  13       1211.82       1139.61        70.28 o
 -12   1  13        161.37        157.21        24.29 o
 -11   1  13        444.88        430.01        42.81 o
 -10   1  13         93.54        141.67        26.71 o
  -9   1  13       8077.13       7783.15       235.58 o
  -8   1  13       1283.82       1445.47        77.52 o
  -7   1  13          0.59         37.59        21.68 o
  -6   1  13       1502.90       1557.13        81.82 o
  -5   1  13      11882.98      12021.25       333.10 o
  -4   1  13         23.17         22.34        10.35 o
  -3   1  13        935.08        997.08        49.09 o
  -2   1  13       2600.25       2649.88        94.75 o
  -1   1  13        358.29        370.05        23.59 o
   0   1  13          3.72         19.22         6.66 o
   1   1  13      11885.65      12713.62       314.19 o
   2   1  13       1501.80       1456.63        50.31 o
   3   1  13        295.12        296.59        22.50 o
   4   1  13        235.21        154.36        16.70 o
   5   1  13         81.65         95.60        11.41 o
   6   1  13         71.85         82.73        21.71 o
   7   1  13        695.37        622.71        38.43 o
   8   1  13          1.02          5.13        10.31 o
   9   1  13          2.14         33.71        15.97 o
  10   1  13          9.95          0.63         8.00 o
  11   1  13        143.88        112.29        22.82 o
  12   1  13        238.49        194.00        24.65 o
  13   1  13        571.90        555.35        52.37 o
  14   1  13         33.77         64.40        18.36 o
  15   1  13       1174.60       1172.82        76.76 o
  16   1  13        416.50        457.74        52.69 o
  17   1  13         17.98         49.51        25.55 o
  18   1  13         38.14         34.51        18.89 o
  19   1  13         26.48         31.11        34.04 o
  20   1  13          0.31         34.16        22.78 o
  21   1  13        325.73        405.42        68.24 o
 -21   2  13          2.15         36.42        22.13 o
 -20   2  13         95.34        104.86        42.59 o
 -19   2  13        354.00        270.05        43.73 o
 -18   2  13          0.18         12.35        21.26 o
 -17   2  13         53.55         22.05        19.63 o
 -16   2  13         33.29         42.39        18.91 o
 -15   2  13         84.20        105.32        31.96 o
 -14   2  13         37.47         38.91        29.39 o
 -13   2  13       1565.15       1598.84        98.84 o
 -12   2  13        100.88        102.79        22.76 o
 -11   2  13        464.70        434.51        39.49 o
 -10   2  13         21.05         30.43        18.18 o
  -9   2  13        158.88        149.92        22.68 o
  -8   2  13         71.22         97.17        25.07 o
  -7   2  13        546.54        573.96        51.54 o
  -6   2  13        956.23       1146.45       117.96 o
  -5   2  13       1062.79       1121.96        71.83 o
  -4   2  13       3562.48       3738.16       151.39 o
  -3   2  13        119.98        225.25        49.67 o
  -2   2  13       7822.87       7978.31       217.29 o
  -1   2  13       3053.75       3028.32        97.91 o
   0   2  13       6029.40       6035.93       190.01 o
   1   2  13        427.99        396.66        26.89 o
   2   2  13       1474.10       1493.78        74.45 o
   3   2  13       4213.22       4201.34       181.41 o
   4   2  13         17.64         14.22         6.91 o
   5   2  13         98.29         95.71        16.28 o
   6   2  13       1512.52       1594.71        62.44 o
   7   2  13          4.02        -14.24        39.77 o
   8   2  13       3533.06       3921.62       136.60 o
   9   2  13         68.55         81.38        14.48 o
  10   2  13        570.72        581.87        39.77 o
  11   2  13        100.34         84.31        23.36 o
  12   2  13        298.45        299.84        44.52 o
  13   2  13         71.84         92.00        29.16 o
  14   2  13        313.33        287.89        48.54 o
  15   2  13          6.77        -18.81        38.30 o
  16   2  13        436.86        394.32        42.71 o
  17   2  13         70.05        112.22        27.01 o
  18   2  13         74.99        152.75        37.54 o
  19   2  13         17.50         39.56        26.82 o
  20   2  13        440.94        637.47        89.25 o
  21   2  13         12.81        107.83        45.03 o
 -21   3  13          7.37         21.26        49.24 o
 -20   3  13         54.52         64.19        80.68 o
 -19   3  13        184.71        254.10        48.75 o
 -18   3  13         14.02         14.95        17.96 o
 -17   3  13        612.67        620.24        67.35 o
 -16   3  13         86.20         58.20        23.55 o
 -15   3  13        188.42        251.39        41.03 o
 -14   3  13         65.57        113.74        35.02 o
 -13   3  13        329.86        308.05        39.83 o
 -12   3  13       1129.99       1101.41        73.20 o
 -11   3  13        153.97        183.32        34.68 o
 -10   3  13        413.74        414.05        38.57 o
  -9   3  13       2791.82       2922.43       159.80 o
  -8   3  13       1634.26       1570.21        80.49 o
  -7   3  13        311.38        279.61        29.24 o
  -6   3  13        377.81        426.11        47.56 o
  -5   3  13         85.62        144.19        30.54 o
  -4   3  13       6277.51       6682.33       335.68 o
  -3   3  13         50.53         42.54        14.73 o
  -2   3  13       1158.24       1193.56        64.45 o
  -1   3  13         52.18         47.50        11.01 o
   0   3  13         52.59         61.85        22.27 o
   1   3  13        456.30        465.32        30.12 o
   2   3  13       2247.18       2149.40        92.99 o
   3   3  13        784.66        753.04        62.82 o
   4   3  13         11.96          6.91        11.13 o
   5   3  13         77.20         93.99        22.62 o
   6   3  13        623.56        494.12        36.91 o
   7   3  13         53.37         47.37        16.71 o
   8   3  13         97.73         98.43        14.86 o
   9   3  13        310.17        285.47        25.31 o
  10   3  13        651.67        665.37        41.71 o
  11   3  13        218.23        224.96        29.31 o
  12   3  13         63.80         55.22        27.50 o
  13   3  13        301.32        299.58        36.73 o
  14   3  13        720.10        723.90        64.41 o
  15   3  13        187.90        226.62        41.75 o
  16   3  13       1425.35       1420.08       169.59 o
  17   3  13        167.85        201.42        51.69 o
  18   3  13          2.08         30.28        25.93 o
  19   3  13          3.01         16.30        28.94 o
  20   3  13         14.37         83.93        38.84 o
 -20   4  13         82.65        185.54        49.19 o
 -19   4  13          0.29         -4.74        55.78 o
 -18   4  13         17.45         20.39        22.78 o
 -17   4  13          0.14         76.59        29.91 o
 -16   4  13          6.73         27.73        23.74 o
 -15   4  13         10.99         23.98        21.48 o
 -14   4  13        161.60        150.71        34.80 o
 -13   4  13       1283.22       1174.19        86.85 o
 -12   4  13         25.54         34.40        22.73 o
 -11   4  13       3586.75       3559.44       146.51 o
 -10   4  13         25.23          0.31        14.17 o
  -9   4  13        103.69        100.08        22.84 o
  -8   4  13        293.44        259.16        34.59 o
  -7   4  13          1.35         25.64        12.87 o
  -6   4  13          8.37         14.88        15.04 o
  -5   4  13       1901.20       2091.72        95.90 o
  -4   4  13        331.23        307.92        36.60 o
  -3   4  13       1838.57       1894.64       102.52 o
  -2   4  13         94.58        223.83        66.72 o
  -1   4  13        925.91       1119.82        71.99 o
   0   4  13        659.20        542.05        45.47 o
   1   4  13       7273.86       6289.83       225.37 o
   2   4  13          1.34         62.57        25.86 o
   3   4  13       1271.92        974.58        49.23 o
   4   4  13        272.05        219.24        21.88 o
   5   4  13       2716.08       2919.42       119.08 o
   6   4  13       2332.19       2549.18       106.31 o
   7   4  13         37.31         40.73        28.23 o
   8   4  13         10.60         -5.21        58.69 o
   9   4  13        191.61        144.22        29.39 o
  10   4  13         32.67         56.43        25.53 o
  11   4  13        221.24        210.38        32.39 o
  12   4  13         76.49         46.29        27.50 o
  13   4  13          6.44        -35.69        45.46 o
  14   4  13          9.40         49.64        24.15 o
  15   4  13         94.23        145.42        35.36 o
  16   4  13          1.46         -0.47        54.20 o
  17   4  13        182.14        222.84        51.83 o
  18   4  13         46.90         93.35        56.83 o
  19   4  13          0.10         29.42        25.87 o
  20   4  13        417.78        463.31       104.24 o
 -19   5  13         43.68         54.43        33.67 o
 -18   5  13         12.62         61.13        35.10 o
 -17   5  13         18.40         32.12        26.03 o
 -16   5  13         77.50         92.26        61.81 o
 -15   5  13          1.68          8.72        19.36 o
 -14   5  13        125.02        145.61        33.22 o
 -13   5  13         22.72         35.01        39.06 o
 -12   5  13          2.66         70.13        26.73 o
 -11   5  13        493.74        481.96        54.57 o
 -10   5  13        171.93        211.14        73.80 o
  -9   5  13        206.14        212.13        37.94 o
  -8   5  13        973.76        938.78        96.05 o
  -7   5  13        388.95        457.22        44.87 o
  -6   5  13        636.67        709.87        53.18 o
  -5   5  13         70.50        100.17        32.56 o
  -4   5  13       1180.70        977.49        81.81 o
  -3   5  13        708.86        731.60        64.46 o
  -2   5  13       2018.19       1943.21       107.28 o
  -1   5  13        192.65        181.11        21.60 o
   0   5  13          0.14         10.34         7.49 o
   1   5  13        302.61        245.86        22.43 o
   2   5  13        650.29        549.01        57.65 o
   3   5  13       2213.21       2057.44       137.83 o
   4   5  13       3636.39       3728.38       185.95 o
   5   5  13        180.10        176.34        36.10 o
   6   5  13         15.61         43.50        15.84 o
   7   5  13         91.17         92.08        26.99 o
   8   5  13       1082.52       1117.32        95.99 o
   9   5  13        138.12        168.28        32.03 o
  10   5  13         40.20         22.87        21.44 o
  11   5  13        308.36        317.79        46.77 o
  12   5  13        418.87        405.22        56.63 o
  13   5  13         25.94         27.05        40.23 o
  14   5  13        305.62        293.06        57.54 o
  15   5  13        322.37        339.70        59.48 o
  16   5  13         15.79         10.59        55.79 o
  17   5  13         11.84         35.30        38.40 o
  18   5  13        190.96        178.70        57.30 o
  19   5  13         67.05        131.29        65.50 o
 -18   6  13        166.77        184.22        72.47 o
 -17   6  13         86.08        159.82        51.09 o
 -16   6  13        653.36        553.99        68.77 o
 -15   6  13        166.66        138.50        32.18 o
 -14   6  13        161.51        114.67        32.15 o
 -13   6  13        609.84        555.89        63.79 o
 -12   6  13        664.27        702.38        99.80 o
 -11   6  13         26.71         62.23        38.02 o
 -10   6  13        203.28        239.65        48.56 o
  -9   6  13        168.18        181.94        47.19 o
  -8   6  13        404.37        289.14        52.79 o
  -7   6  13         52.47         37.19        21.18 o
  -6   6  13          9.95          3.74        22.70 o
  -5   6  13         46.09         85.21        24.26 o
  -4   6  13          0.19         -5.28        27.23 o
  -3   6  13         72.25         57.80        17.00 o
  -2   6  13        111.23         38.80        16.35 o
  -1   6  13        202.40        182.65        31.66 o
   0   6  13       1017.82        901.14        58.16 o
   1   6  13       2475.37       2171.33        91.65 o
   2   6  13         41.94         14.68        10.84 o
   3   6  13         88.26         96.34        46.54 o
   4   6  13        146.49        156.75        49.64 o
   5   6  13        994.68       1019.22       106.04 o
   6   6  13          7.87         55.21        35.17 o
   7   6  13       1207.90       1356.42       110.38 o
   8   6  13          5.62         56.91        27.03 o
   9   6  13        668.09        741.13        69.20 o
  10   6  13          8.52         33.33        29.30 o
  11   6  13        554.24        446.76        91.23 o
  12   6  13        178.29        153.44        37.81 o
  13   6  13        207.90        206.06        47.19 o
  14   6  13       1087.28       1136.03       143.56 o
  15   6  13        751.89        894.95       136.26 o
  16   6  13         18.81         52.84        32.79 o
  17   6  13         11.43         30.60        31.35 o
 -16   7  13        134.46         97.69        66.50 o
 -15   7  13         67.21         82.89        53.72 o
 -14   7  13        757.27        625.83        82.54 o
 -13   7  13        346.35        242.05        64.59 o
 -12   7  13        115.48        202.25        51.39 o
 -11   7  13          1.37         24.80        22.65 o
 -10   7  13         93.47        152.18        65.50 o
  -9   7  13         74.91         51.59        26.17 o
  -8   7  13        380.28        370.02        49.92 o
  -7   7  13         87.43         53.75        29.10 o
  -6   7  13         13.44         68.82        20.67 o
  -5   7  13          0.01         35.86        19.33 o
  -4   7  13          2.22          3.54        27.78 o
  -3   7  13         14.88         28.73        18.84 o
  -2   7  13       2070.85       1984.75       159.57 o
  -1   7  13       1168.87       1209.25       102.91 o
   0   7  13       3652.96       3911.60       154.03 o
   1   7  13         82.80        125.22        39.74 o
   2   7  13        268.13        182.07        35.08 o
   3   7  13       1387.97       1331.71       107.82 o
   4   7  13        137.90        144.37        91.87 o
   5   7  13         42.20        -13.63        37.05 o
   6   7  13          0.99        -18.81        41.69 o
   7   7  13        178.00        264.81        59.21 o
   8   7  13        419.64        624.60        77.80 o
   9   7  13         36.39        110.19        59.58 o
  10   7  13        657.90        572.02        78.77 o
  11   7  13         20.17         66.79        39.29 o
  12   7  13        662.48        919.53       107.47 o
  13   7  13         22.13         40.86        32.63 o
  14   7  13        265.39        400.93        78.04 o
  15   7  13         40.45         51.02        37.92 o
 -14   8  13         26.99        -70.45        83.48 o
 -13   8  13          1.70         22.42        47.26 o
 -12   8  13         69.00         99.69        37.74 o
 -11   8  13          1.35         92.65        53.13 o
 -10   8  13         19.42         26.96        36.98 o
  -9   8  13          8.29         32.14        43.55 o
  -8   8  13         49.34         86.19        34.60 o
  -7   8  13        521.55        538.63        77.66 o
  -6   8  13          8.19         65.26        44.05 o
  -5   8  13        114.84        191.39        60.07 o
  -4   8  13         34.69         79.21        35.07 o
  -3   8  13        130.64        196.86        40.95 o
  -2   8  13         62.16        102.59        35.77 o
  -1   8  13        524.56        547.67        63.48 o
   0   8  13         54.22         47.85        27.59 o
   1   8  13       1709.93       1386.95       151.93 o
   2   8  13         61.80         67.75        30.29 o
   3   8  13        305.16        356.02        58.37 o
   4   8  13        249.25        200.74        59.68 o
   5   8  13        277.06        162.06        52.06 o
   6   8  13         27.97         64.44        39.00 o
   7   8  13          1.48        -22.82        42.51 o
   8   8  13        127.20        342.66        72.86 o
   9   8  13          3.28        -23.30        64.73 o
  10   8  13          2.55         86.29        47.46 o
  11   8  13          1.26          4.70        27.96 o
  12   8  13         17.81         -1.86       106.28 o
  13   8  13         45.80         -7.30        69.16 o
 -10   9  13        174.92        238.05        66.50 o
  -9   9  13         62.86         25.81        53.28 o
  -8   9  13         15.74         77.35        54.21 o
  -7   9  13         26.24         -3.73       148.42 o
  -6   9  13        233.75        205.12        57.63 o
  -5   9  13         16.41         21.63        24.87 o
  -4   9  13        261.52        294.70        61.63 o
  -3   9  13         63.30        172.33        50.58 o
  -2   9  13         53.10         -6.71        45.43 o
  -1   9  13         49.60        117.58        49.81 o
   0   9  13        178.54        230.34        50.66 o
   1   9  13         20.64         34.80        30.57 o
   2   9  13          0.24         11.92        19.15 o
   3   9  13         73.62         66.54        44.35 o
   4   9  13        505.45        548.98       127.64 o
   5   9  13          0.92         -7.75        91.17 o
   6   9  13          5.88         -7.67        85.53 o
   7   9  13          3.92         21.65        68.35 o
   8   9  13         57.09        184.62        74.37 o
   9   9  13          8.85         66.43        52.34 o
  10   9  13          2.09         -0.34        73.11 o
  -5  10  13         42.28         78.82       128.47 o
  -4  10  13          2.86        -34.02        58.19 o
  -3  10  13         20.32         60.59       105.58 o
  -2  10  13          9.38         32.17       119.23 o
  -1  10  13        107.40        120.61        39.68 o
   0  10  13          1.35        110.98        67.83 o
   1  10  13          0.04         60.86        36.38 o
   2  10  13         95.48         35.08       154.41 o
   3  10  13        100.29        127.87        64.45 o
   4  10  13          2.86         41.48        55.08 o
   5  10  13         14.90         20.70        60.45 o
 -22   0  14        502.30        685.66       133.17 o
 -21   0  14        581.02        743.88       140.46 o
 -20   0  14         68.98         80.38        49.67 o
 -19   0  14         80.07        154.53        59.43 o
 -18   0  14          0.06         34.11        48.49 o
 -17   0  14         80.08         82.04        39.31 o
 -16   0  14        595.95        485.23       244.57 o
 -15   0  14        273.62        236.77        62.94 o
 -14   0  14        458.19        709.22       112.17 o
 -13   0  14        154.28         93.69        57.14 o
 -12   0  14        864.53        959.95       112.59 o
 -11   0  14         19.75         32.62        27.81 o
 -10   0  14       5812.52       5254.80       267.60 o
  -9   0  14          9.26          3.15        43.20 o
  -8   0  14       6403.16       6811.07       301.57 o
  -7   0  14         82.46         99.68        34.16 o
  -6   0  14       5634.08       6040.09       224.57 o
  -5   0  14       2811.30       2691.23       134.16 o
  -4   0  14      15454.37      14756.12       409.21 o
  -3   0  14          1.77         14.98        10.75 o
  -2   0  14         40.60         46.49        13.33 o
  -1   0  14        340.80        296.37        31.18 o
   0   0  14      37081.69      38721.70      1040.77 o
   1   0  14        441.61        439.61        33.50 o
   2   0  14      50255.32      50261.89      1307.18 o
   3   0  14         81.12         90.07        13.91 o
   4   0  14      11358.14      11156.49       312.39 o
   5   0  14        237.19        285.16        25.69 o
   6   0  14      44856.93      45327.21      1061.67 o
   7   0  14         34.22        281.75        49.25 o
   8   0  14      16608.72      16886.41       523.20 o
   9   0  14          0.01         26.87        37.80 o
  10   0  14       5032.85       5127.03       242.06 o
  11   0  14        122.79        104.45        22.60 o
  12   0  14       2850.84       2546.97       123.20 o
  13   0  14         11.54          0.45        20.92 o
  14   0  14        161.51        182.28        36.97 o
  15   0  14         64.55        103.28        34.57 o
  16   0  14       4457.21       4378.41       256.66 o
  17   0  14       1917.09       2115.67       286.51 o
  18   0  14        876.75        742.45       111.23 o
  19   0  14        538.99        676.40       105.11 o
  20   0  14        906.45       1041.56       202.89 o
  21   0  14         30.76         39.05        59.17 o
 -22   1  14        133.97        110.73        63.33 o
 -21   1  14        332.54        334.13        68.56 o
 -20   1  14         49.19         34.00        41.02 o
 -19   1  14        976.48        986.73       105.44 o
 -18   1  14          4.21         50.74        28.60 o
 -17   1  14        356.96        400.70        63.49 o
 -16   1  14          7.03         42.63        33.41 o
 -15   1  14       3041.77       2237.03       167.69 o
 -14   1  14        268.10        258.73        44.61 o
 -13   1  14         75.05        107.02        36.97 o
 -12   1  14        749.41        682.88        57.84 o
 -11   1  14        276.53        337.48        37.78 o
 -10   1  14        256.32        208.96        29.47 o
  -9   1  14         63.28        133.31        29.86 o
  -8   1  14         24.07         10.37        12.91 o
  -7   1  14      17827.38      18633.92       484.67 o
  -6   1  14        192.74        282.93        49.06 o
  -5   1  14       1315.32       1258.27        78.19 o
  -4   1  14         98.99         79.72        17.82 o
  -3   1  14       6969.78       7169.39       198.69 o
  -2   1  14       1726.69       1874.50        78.69 o
  -1   1  14          1.27          7.18         7.45 o
   0   1  14        559.88        628.25        28.85 o
   1   1  14        768.69       1188.91       129.63 o
   2   1  14        126.42        175.08        20.35 o
   3   1  14        392.68        395.71        28.20 o
   4   1  14        213.83        206.14        26.79 o
   5   1  14       3681.59       3753.45       107.07 o
   6   1  14       2162.95       2105.42        77.09 o
   7   1  14        515.15        379.88        32.14 o
   8   1  14       1193.98       1143.83        62.61 o
   9   1  14       6431.09       7341.39       276.88 o
  10   1  14         45.81         42.19        12.91 o
  11   1  14         46.18         75.51        17.99 o
  12   1  14          8.28         13.40        10.44 o
  13   1  14       2490.30       2374.80       107.68 o
  14   1  14         14.59         20.97        14.05 o
  15   1  14       1219.88       1343.05        72.08 o
  16   1  14        150.94        135.24        25.55 o
  17   1  14       2432.96       2470.55       125.96 o
  18   1  14        282.08        294.15        51.63 o
  19   1  14        349.76        463.43        60.50 o
  20   1  14        350.85        331.34        74.13 o
  21   1  14        138.17        263.83        73.72 o
 -21   2  14          9.22        123.61        42.67 o
 -20   2  14          1.15         37.17        23.85 o
 -19   2  14        228.85        319.14        58.24 o
 -18   2  14        125.68        134.50        35.36 o
 -17   2  14        209.43        191.07        40.09 o
 -16   2  14         16.45          9.87        18.93 o
 -15   2  14        111.65         66.35        27.55 o
 -14   2  14       3010.07       2597.82       181.98 o
 -13   2  14       1952.49       1774.43       105.97 o
 -12   2  14       1699.21       1677.52       104.34 o
 -11   2  14        335.91        355.30        41.59 o
 -10   2  14        229.23        237.34        40.23 o
  -9   2  14        158.48        155.39        23.30 o
  -8   2  14        910.62        971.07        59.17 o
  -7   2  14         26.12         47.13        28.19 o
  -6   2  14       6481.74       6927.91       228.65 o
  -5   2  14       1544.10       1489.50        70.30 o
  -4   2  14        791.84        858.67        76.88 o
  -3   2  14       1105.09       1110.23        56.62 o
  -2   2  14        467.44        673.62        62.01 o
  -1   2  14        481.82        582.65        37.58 o
   0   2  14       2713.14       2913.04       131.51 o
   1   2  14         28.37         10.22        10.51 o
   2   2  14      14049.57      14083.57       389.57 o
   3   2  14       1588.51       1533.81        65.56 o
   4   2  14       1889.31       1845.72        71.89 o
   5   2  14        413.31        390.25        27.80 o
   6   2  14       3345.28       3608.29       151.72 o
   7   2  14         33.22         41.64        21.62 o
   8   2  14       1933.97       2014.38        76.17 o
   9   2  14        157.21        143.36        17.37 o
  10   2  14        111.80         89.41        15.24 o
  11   2  14         19.22         29.09        11.14 o
  12   2  14       1128.74       1157.44        70.92 o
  13   2  14        312.66        324.42        37.90 o
  14   2  14         93.10        125.31        24.92 o
  15   2  14        172.52        206.01        29.21 o
  16   2  14        827.29        950.66        73.06 o
  17   2  14        719.41        773.90        68.46 o
  18   2  14        223.85        291.88        59.03 o
  19   2  14        380.02        418.39        84.29 o
  20   2  14         85.39        148.94        43.60 o
  21   2  14        157.18        181.18        51.89 o
 -21   3  14        167.71        149.89        53.84 o
 -20   3  14        286.51        332.63        57.29 o
 -19   3  14        986.79       1191.02       103.71 o
 -18   3  14        206.12        220.81        42.53 o
 -17   3  14         51.95         98.52        35.91 o
 -16   3  14         56.85        -10.24        33.92 o
 -15   3  14        176.89        170.59        34.34 o
 -14   3  14       1221.77       1038.25        90.94 o
 -13   3  14        724.91        646.41        74.10 o
 -12   3  14       1394.73       1347.01        82.22 o
 -11   3  14        512.75        429.25        46.41 o
 -10   3  14         65.68         77.84        27.91 o
  -9   3  14        552.02        472.35        45.81 o
  -8   3  14        702.94        702.91        42.85 o
  -7   3  14        175.36        214.02        30.20 o
  -6   3  14       4448.31       4546.76       153.55 o
  -5   3  14          3.34         32.62        26.90 o
  -4   3  14       2969.99       3192.65       171.55 o
  -3   3  14       1840.87       1940.72        86.40 o
  -2   3  14       2357.07       2355.92        98.37 o
  -1   3  14       6082.89       6255.94       185.80 o
   0   3  14         20.14         34.30        11.25 o
   1   3  14        283.43        352.78        32.50 o
   2   3  14        820.35        803.05        50.64 o
   3   3  14      13338.35      13201.84       399.01 o
   4   3  14        208.04        195.08        31.75 o
   5   3  14        134.62        169.44        22.77 o
   6   3  14        809.67        721.63        63.87 o
   7   3  14       1109.35       1016.55        70.22 o
   8   3  14        294.94        267.68        25.78 o
   9   3  14         18.98         10.73         9.41 o
  10   3  14          6.87         19.35        14.46 o
  11   3  14          9.91         32.24        16.02 o
  12   3  14        936.96        778.96        62.20 o
  13   3  14        215.68        273.55        39.16 o
  14   3  14          7.13         17.54        13.34 o
  15   3  14        547.71        547.52        67.51 o
  16   3  14        392.76        490.83        62.39 o
  17   3  14        445.76        388.36        55.46 o
  18   3  14         38.07         75.45        33.55 o
  19   3  14        604.88        613.47        84.52 o
  20   3  14          7.65         43.52        30.83 o
 -20   4  14          0.82         99.83        50.65 o
 -19   4  14         16.38        119.58        38.77 o
 -18   4  14         57.59         84.76        44.62 o
 -17   4  14        262.78        169.82        39.22 o
 -16   4  14         86.54         98.53        37.21 o
 -15   4  14        233.78        189.01        33.21 o
 -14   4  14        814.74        595.37        84.51 o
 -13   4  14         25.57         48.52        29.99 o
 -12   4  14       1052.60        885.99        71.61 o
 -11   4  14          0.25         73.79        35.55 o
 -10   4  14         31.53         52.19        16.99 o
  -9   4  14         74.21        101.82        24.36 o
  -8   4  14        692.58        660.36        52.14 o
  -7   4  14          0.55         32.35        16.12 o
  -6   4  14        336.76        392.39        43.54 o
  -5   4  14       1183.48       1259.88        65.51 o
  -4   4  14        554.09        532.39        45.20 o
  -3   4  14        713.58        790.68        69.58 o
  -2   4  14      10176.74      10658.94       305.11 o
  -1   4  14        363.03        467.10        38.56 o
   0   4  14       3427.69       3468.23       117.90 o
   1   4  14         62.36         40.87        10.61 o
   2   4  14       9069.03       8886.44       306.84 o
   3   4  14          2.94         23.45        20.79 o
   4   4  14        559.24        589.54        40.86 o
   5   4  14        170.35        130.42        22.13 o
   6   4  14        350.21        289.58        45.54 o
   7   4  14         23.93          7.60        13.65 o
   8   4  14        234.94        251.24        49.21 o
   9   4  14         85.39         84.56        17.85 o
  10   4  14         23.59         -9.55        30.51 o
  11   4  14         28.71         23.61        22.57 o
  12   4  14        101.03        158.40        35.05 o
  13   4  14         15.31          3.95        17.68 o
  14   4  14        999.30        889.79        78.35 o
  15   4  14          0.08        -19.39        80.05 o
  16   4  14         60.46        116.27        41.99 o
  17   4  14        384.30        433.22       107.22 o
  18   4  14        375.66        347.47        71.75 o
  19   4  14         37.54         36.23        22.99 o
 -19   5  14        145.40        277.07        59.69 o
 -18   5  14         11.75         47.39        46.02 o
 -17   5  14        235.33        228.23        43.92 o
 -16   5  14         10.33          3.10        23.15 o
 -15   5  14          0.03        -19.46        37.67 o
 -14   5  14          2.82         12.10        24.75 o
 -13   5  14          4.21         20.69        19.63 o
 -12   5  14       1248.70       1446.29        91.14 o
 -11   5  14        463.30        482.12        54.26 o
 -10   5  14        711.98        735.21        73.01 o
  -9   5  14          5.72         31.23        25.18 o
  -8   5  14        707.17        714.22        62.37 o
  -7   5  14        736.70        871.96        73.41 o
  -6   5  14       2519.60       2834.96       187.88 o
  -5   5  14        327.37        421.13        47.53 o
  -4   5  14       1988.91       1968.93        88.72 o
  -3   5  14        543.13        518.95        56.33 o
  -2   5  14       1680.86       1583.88       109.46 o
  -1   5  14          6.28         20.50        14.76 o
   0   5  14        683.58        545.28        36.45 o
   1   5  14         13.50          4.45         9.08 o
   2   5  14         33.24         21.90         8.06 o
   3   5  14         49.69         48.51        13.30 o
   4   5  14       1014.38       1118.83        68.47 o
   5   5  14         32.34         18.06        11.44 o
   6   5  14         67.80         55.32        16.26 o
   7   5  14        539.97        606.15        58.40 o
   8   5  14        169.11        130.76        29.51 o
   9   5  14        328.99        345.50        55.52 o
  10   5  14         19.77         53.62        26.37 o
  11   5  14         74.37        127.54        33.46 o
  12   5  14         54.99         61.10        39.51 o
  13   5  14        376.10        512.91        77.91 o
  14   5  14         17.95         23.25        31.35 o
  15   5  14        205.62        258.58        52.83 o
  16   5  14          1.28         23.47        25.45 o
  17   5  14         13.94        -42.71        67.65 o
  18   5  14         88.65         29.51        38.00 o
 -17   6  14         15.45         57.46        36.33 o
 -16   6  14        443.22        574.13        70.17 o
 -15   6  14        130.07        101.19        46.57 o
 -14   6  14          7.74          3.49        42.76 o
 -13   6  14         32.90         58.35        22.54 o
 -12   6  14        610.04        618.64        68.94 o
 -11   6  14        329.62        253.12        48.05 o
 -10   6  14       1369.27       1548.17       130.79 o
  -9   6  14         71.57        174.21        39.38 o
  -8   6  14         21.75         40.86        42.00 o
  -7   6  14        566.94        529.82        48.33 o
  -6   6  14         29.72         76.69        21.56 o
  -5   6  14          0.01          8.79        15.52 o
  -4   6  14         53.62         86.93        21.86 o
  -3   6  14         59.06         58.42        17.55 o
  -2   6  14        481.96        338.97        88.45 o
  -1   6  14         75.16         50.97        23.88 o
   0   6  14         22.46         80.29        19.86 o
   1   6  14         12.53         53.05        16.18 o
   2   6  14          6.12        -19.46        29.55 o
   3   6  14       4796.13       4273.34       199.81 o
   4   6  14        406.89        470.33        57.64 o
   5   6  14       2158.10       2329.02       162.82 o
   6   6  14        500.70        456.54        95.60 o
   7   6  14       1237.45       1206.68        97.67 o
   8   6  14          0.42         22.40        15.41 o
   9   6  14       2073.16       2040.08       140.05 o
  10   6  14        145.57        139.97        36.39 o
  11   6  14        147.85        289.41        56.17 o
  12   6  14         79.56         60.07        24.42 o
  13   6  14          0.24          8.49        24.88 o
  14   6  14        215.65        264.28        59.00 o
  15   6  14        923.48       1067.10       115.43 o
  16   6  14          0.24         -7.30        28.50 o
  17   6  14        438.76        466.55        81.13 o
 -16   7  14         36.80        138.10        56.10 o
 -15   7  14         33.27         36.51        20.62 o
 -14   7  14         19.06         -0.03        60.50 o
 -13   7  14         77.25         97.72        52.16 o
 -12   7  14        361.15        289.01        64.60 o
 -11   7  14         53.48         14.19        36.64 o
 -10   7  14        594.99        470.30        70.29 o
  -9   7  14         41.56         57.40        27.76 o
  -8   7  14          2.76         69.07        25.94 o
  -7   7  14         45.72         11.17        18.59 o
  -6   7  14        466.07        385.20        51.17 o
  -5   7  14        244.86        260.24        36.94 o
  -4   7  14          1.40         16.57        17.89 o
  -3   7  14         14.25         31.15        23.43 o
  -2   7  14       1780.05       1583.17       188.34 o
  -1   7  14         85.32        141.32        64.17 o
   0   7  14         20.18         82.89        31.29 o
   1   7  14       1872.61       2022.90       124.44 o
   2   7  14        346.95        325.91        49.34 o
   3   7  14        179.94        319.18       110.30 o
   4   7  14        119.56         51.28        31.68 o
   5   7  14        619.14        629.12       115.31 o
   6   7  14        270.19        331.21        70.36 o
   7   7  14        100.58        284.03        63.81 o
   8   7  14        402.35        329.05       116.08 o
   9   7  14        293.17        348.52        95.68 o
  10   7  14        289.42        315.49        62.57 o
  11   7  14        604.74        669.28        96.12 o
  12   7  14          0.00         56.63        33.58 o
  13   7  14        325.03        338.30        69.17 o
  14   7  14        228.06        134.52        52.02 o
  15   7  14        111.70        112.78        44.48 o
 -13   8  14         51.54         24.60        34.70 o
 -12   8  14        226.16        296.32        58.58 o
 -11   8  14        678.41        702.27        96.83 o
 -10   8  14        515.16        487.82        73.63 o
  -9   8  14        185.00        132.10        44.21 o
  -8   8  14         13.44         94.70        42.79 o
  -7   8  14         60.80         93.78        34.60 o
  -6   8  14         27.43          2.48        33.17 o
  -5   8  14         49.50         17.15        16.94 o
  -4   8  14        450.04        470.50        60.65 o
  -3   8  14        220.90        197.99        38.75 o
  -2   8  14        361.28        432.34        67.65 o
  -1   8  14         21.85         42.04        27.94 o
   0   8  14         54.62         78.20        39.46 o
   1   8  14        208.65        216.29        45.08 o
   2   8  14        266.88        248.63        45.26 o
   3   8  14         84.64         66.60        25.37 o
   4   8  14        251.47        283.94        69.75 o
   5   8  14         27.56          2.97        24.94 o
   6   8  14        426.27        373.79        89.35 o
   7   8  14        264.37        169.63        52.94 o
   8   8  14         16.34         19.03        37.92 o
   9   8  14        163.13        142.43        52.89 o
  10   8  14        351.64        460.00       102.72 o
  11   8  14          1.38         58.72        37.56 o
  12   8  14         34.99        119.45        45.64 o
  13   8  14        381.76        424.63        79.28 o
 -10   9  14          1.48        -18.46        35.64 o
  -9   9  14         29.28         53.25        32.32 o
  -8   9  14         31.96        129.68        54.50 o
  -7   9  14          0.79        -69.30        94.17 o
  -6   9  14         36.02          1.88        72.19 o
  -5   9  14         18.28         21.67        61.26 o
  -4   9  14        118.81        176.28        44.77 o
  -3   9  14         12.76         39.76        26.78 o
  -2   9  14          3.74          5.17        22.75 o
  -1   9  14         12.87         49.42        39.47 o
   0   9  14         12.89         69.92        33.54 o
   1   9  14        471.56        551.40        69.89 o
   2   9  14        394.22        358.89        59.94 o
   3   9  14         39.82        118.19        47.44 o
   4   9  14        741.43        834.56       107.39 o
   5   9  14         36.12         79.99        54.77 o
   6   9  14        309.96        285.68        77.72 o
   7   9  14         68.74        108.64        70.12 o
   8   9  14         20.02        118.77        67.04 o
   9   9  14          4.70          2.79        37.73 o
  10   9  14        323.86        363.78        85.98 o
  -4  10  14         10.53         79.43        49.57 o
  -3  10  14          0.31         68.99        43.63 o
  -2  10  14         40.23          1.76        50.92 o
  -1  10  14          0.13         91.20        35.86 o
   0  10  14        103.27         96.13        42.54 o
   1  10  14        193.37        371.87       148.49 o
   2  10  14         25.91        -56.45        56.45 o
   3  10  14         17.27         96.03        51.65 o
   4  10  14        112.68        123.35        86.48 o
 -21   1  15         31.92         81.07        48.33 o
 -20   1  15         61.15        106.20        38.79 o
 -19   1  15        485.24        609.52        88.78 o
 -18   1  15        155.79         94.70        35.01 o
 -17   1  15         99.18        162.58        46.19 o
 -16   1  15         16.49         43.47        29.81 o
 -15   1  15          0.92          7.78        37.92 o
 -14   1  15        172.08        158.79        47.59 o
 -13   1  15        182.54        255.10        53.22 o
 -12   1  15        211.49        298.23        58.70 o
 -11   1  15        574.67        529.80        48.26 o
 -10   1  15        979.99       1046.03        71.85 o
  -9   1  15       2286.74       2610.10       116.31 o
  -8   1  15         61.83         52.92        18.78 o
  -7   1  15       2879.70       3042.04       135.60 o
  -6   1  15       1023.31       1027.11        64.57 o
  -5   1  15        121.23        244.33        42.79 o
  -4   1  15          0.18         21.75        12.98 o
  -3   1  15        116.50        155.50        32.39 o
  -2   1  15         11.18         21.93        10.92 o
  -1   1  15        522.40        663.79        68.38 o
   0   1  15        398.93        409.16        29.93 o
   1   1  15      10875.72      10833.22       391.35 o
   2   1  15        698.24        913.25        41.99 o
   3   1  15      12260.47      11574.90       304.59 o
   4   1  15          0.26          8.01        10.04 o
   5   1  15        539.41        457.51        28.18 o
   6   1  15        280.83        331.84        24.70 o
   7   1  15       1708.31       1968.66       119.33 o
   8   1  15         54.53        127.30        32.72 o
   9   1  15        154.02        175.56        24.19 o
  10   1  15        277.15        275.04        40.11 o
  11   1  15         24.88         27.64        13.56 o
  12   1  15        113.93        112.54        24.16 o
  13   1  15         44.90         60.44        20.76 o
  14   1  15        325.17        319.57        35.68 o
  15   1  15         25.51         52.40        28.19 o
  16   1  15        360.88        319.58        54.45 o
  17   1  15        171.23        261.02        47.54 o
  18   1  15        694.15        748.53        67.55 o
  19   1  15         67.54         85.30        54.08 o
  20   1  15          0.30         52.57        40.32 o
  21   1  15         29.56         49.93        32.73 o
 -21   2  15          3.18        -12.92        61.13 o
 -20   2  15          8.95         -7.40        69.36 o
 -19   2  15         20.19         72.87        31.46 o
 -18   2  15          2.22         36.20        35.35 o
 -17   2  15          0.90         17.02        26.43 o
 -16   2  15          0.00         25.73        22.71 o
 -15   2  15         25.29         83.60        32.45 o
 -14   2  15       3238.55       2802.99       156.13 o
 -13   2  15        868.53        829.95        80.46 o
 -12   2  15       2605.38       2597.53       156.28 o
 -11   2  15       1050.66       1035.64        72.20 o
 -10   2  15        200.60        247.51        33.09 o
  -9   2  15        722.79        728.00        53.80 o
  -8   2  15       1482.39       1486.65        74.23 o
  -7   2  15       3411.29       3410.23       144.82 o
  -6   2  15        372.93        324.28        81.70 o
  -5   2  15         59.29         61.91        15.14 o
  -4   2  15        557.87        583.69        39.66 o
  -3   2  15       3226.68       3271.24       115.64 o
  -2   2  15          0.69         25.92        13.24 o
  -1   2  15       1538.98       1678.88        69.11 o
   0   2  15       2087.75       2294.78       101.76 o
   1   2  15         53.00         76.94        12.38 o
   2   2  15       4653.86       4467.06       155.66 o
   3   2  15       7226.46       7564.30       198.53 o
   4   2  15        310.30        283.57        20.80 o
   5   2  15         22.58         26.59         8.85 o
   6   2  15         30.79         19.30        14.75 o
   7   2  15       1069.75       1033.13        59.79 o
   8   2  15        131.20        112.24        15.79 o
   9   2  15       2124.48       2247.30       100.43 o
  10   2  15       2583.72       2584.39       104.27 o
  11   2  15        752.92        879.08        55.41 o
  12   2  15        754.98        822.63        59.47 o
  13   2  15        440.17        476.83        45.35 o
  14   2  15         25.71         52.59        18.90 o
  15   2  15         18.73         15.94        20.08 o
  16   2  15        821.71        781.16        60.88 o
  17   2  15        734.20        785.45        87.31 o
  18   2  15          3.40         55.71        31.63 o
  19   2  15        417.88        444.86        71.44 o
  20   2  15         44.34         75.37        36.90 o
  21   2  15         14.18        100.64        41.10 o
 -21   3  15          4.20         83.70        40.83 o
 -20   3  15          9.45         84.34        37.31 o
 -19   3  15          4.53         46.86        41.42 o
 -18   3  15        129.05        113.01        32.73 o
 -17   3  15        126.04        127.33        30.94 o
 -16   3  15         80.37         89.28        25.58 o
 -15   3  15         94.48         58.09        24.86 o
 -14   3  15         66.98         57.58        22.86 o
 -13   3  15          1.68         18.66        18.55 o
 -12   3  15       2068.92       2024.22       104.69 o
 -11   3  15       2459.54       2409.22       125.22 o
 -10   3  15        609.19        640.98        49.22 o
  -9   3  15        976.00        933.69        93.76 o
  -8   3  15        397.73        423.08        43.22 o
  -7   3  15        798.90        840.82        58.79 o
  -6   3  15        215.28        291.21        35.58 o
  -5   3  15       1713.75       1751.88       109.66 o
  -4   3  15        653.57        838.22       101.72 o
  -3   3  15        230.33        263.19        31.57 o
  -2   3  15          8.78         25.24        10.11 o
  -1   3  15       1958.67       2006.23       253.26 o
   0   3  15       1397.75       1469.47        67.42 o
   1   3  15        220.41        218.16        23.26 o
   2   3  15       3040.35       2919.77       110.39 o
   3   3  15        789.33        834.41        92.41 o
   4   3  15       4036.24       4110.79       207.21 o
   5   3  15       5548.49       5392.63       326.97 o
   6   3  15        614.73        562.44        49.44 o
   7   3  15        573.15        687.58        61.55 o
   8   3  15        136.11        135.51        19.23 o
   9   3  15         87.88        110.74        19.54 o
  10   3  15        118.72         82.37        19.53 o
  11   3  15        153.38        165.27        23.41 o
  12   3  15        128.64         97.61        21.06 o
  13   3  15       1340.41       1139.29        90.90 o
  14   3  15        348.42        287.51        57.99 o
  15   3  15          0.19         22.57        24.16 o
  16   3  15          7.28         34.14        23.86 o
  17   3  15        234.28        319.95        51.95 o
  18   3  15          0.59         36.04        43.25 o
  19   3  15         13.01         20.42        50.26 o
  20   3  15         34.84         32.71        44.30 o
 -20   4  15          8.00         34.88        40.50 o
 -19   4  15         14.18          2.70        32.70 o
 -18   4  15          4.28         74.98        31.03 o
 -17   4  15        258.54        218.88        41.94 o
 -16   4  15          0.35         15.57        37.06 o
 -15   4  15        264.47        297.49        45.95 o
 -14   4  15        253.59        214.69        39.52 o
 -13   4  15        345.22        444.32        52.15 o
 -12   4  15        109.66         58.56        27.27 o
 -11   4  15         23.12         12.06        32.27 o
 -10   4  15          2.32          7.56        10.39 o
  -9   4  15        812.69        825.22        83.20 o
  -8   4  15        141.87        155.68        27.37 o
  -7   4  15         27.80         52.49        18.74 o
  -6   4  15       1645.24       1599.24        76.89 o
  -5   4  15        231.06        249.95        42.54 o
  -4   4  15        151.61        144.22        22.71 o
  -3   4  15        171.92        214.67        37.35 o
  -2   4  15       1263.67       1396.96        77.76 o
  -1   4  15        602.28        524.60        41.15 o
   0   4  15        369.47        332.29        41.82 o
   1   4  15          4.22          1.95         9.50 o
   2   4  15       4605.07       4773.32       279.48 o
   3   4  15       6307.30       6720.91       213.56 o
   4   4  15        294.77        311.73        34.94 o
   5   4  15          0.08        -40.89        40.89 o
   6   4  15        397.84        533.55        61.17 o
   7   4  15        598.58        712.90        52.12 o
   8   4  15         21.25         52.00        19.08 o
   9   4  15         52.90         -6.44        30.27 o
  10   4  15         71.16         82.46        33.53 o
  11   4  15        303.67        259.19        62.89 o
  12   4  15          3.11        -11.36        62.40 o
  13   4  15        196.17        156.72        74.12 o
  14   4  15         16.16         16.64        34.90 o
  15   4  15         16.15         -3.57        53.79 o
  16   4  15         10.72          0.53        18.79 o
  17   4  15         12.15         40.91        25.87 o
  18   4  15          1.14         10.19        23.34 o
  19   4  15         42.27         79.88        39.04 o
 -19   5  15        134.89        183.74        49.56 o
 -18   5  15         74.20        134.87        35.65 o
 -17   5  15        140.32        142.57        33.80 o
 -16   5  15        330.49        278.40        52.03 o
 -15   5  15          7.76         13.40        21.79 o
 -14   5  15        168.47        181.88        44.93 o
 -13   5  15        287.82        269.09        46.92 o
 -12   5  15       2219.64       2329.11       121.83 o
 -11   5  15         44.99         71.67        37.21 o
 -10   5  15       7381.21       7085.37       253.88 o
  -9   5  15       1344.74       1073.27        89.29 o
  -8   5  15         26.53         43.21        16.76 o
  -7   5  15        174.22        206.27        32.38 o
  -6   5  15       4777.36       4815.55       163.88 o
  -5   5  15        387.19        306.73        63.18 o
  -4   5  15         22.61         72.45        27.11 o
  -3   5  15         96.46        138.07        27.00 o
  -2   5  15       2112.88       2051.49        91.72 o
  -1   5  15        101.73         77.07        20.82 o
   0   5  15        104.49        173.25        30.44 o
   1   5  15        155.82        124.11        18.11 o
   2   5  15         91.54         68.90        16.72 o
   3   5  15        345.69        379.35        36.48 o
   4   5  15       1816.64       1641.25       114.46 o
   5   5  15        106.71        105.17        19.93 o
   6   5  15        111.73        170.88        40.16 o
   7   5  15        173.22        240.33        41.98 o
   8   5  15        289.60        321.14        42.54 o
   9   5  15        529.41        516.33        60.69 o
  10   5  15        368.96        300.71        44.09 o
  11   5  15         55.96         70.33        39.75 o
  12   5  15       1040.14        972.46        84.02 o
  13   5  15        161.66        144.57        31.71 o
  14   5  15       1212.03       1149.53       101.57 o
  15   5  15        126.70        186.73        43.11 o
  16   5  15        237.98        214.71        72.24 o
  17   5  15         26.94         28.83        37.23 o
  18   5  15        297.40        219.17        66.09 o
 -17   6  15        208.73        233.08        57.46 o
 -16   6  15         36.25         97.78        35.17 o
 -15   6  15         59.75         66.95        31.50 o
 -14   6  15        102.07        147.05        59.73 o
 -13   6  15         41.18         46.83        27.65 o
 -12   6  15        345.27        421.91        55.38 o
 -11   6  15         44.18         95.38        30.07 o
 -10   6  15        115.59        187.95        37.83 o
  -9   6  15       3817.05       3382.36       174.95 o
  -8   6  15        147.60        130.51       101.35 o
  -7   6  15          4.52          8.85        14.83 o
  -6   6  15        160.92        142.46        27.12 o
  -5   6  15         32.43         11.14        15.94 o
  -4   6  15         35.06         70.32        18.58 o
  -3   6  15        600.21        570.24        57.74 o
  -2   6  15         11.82          4.61        18.20 o
  -1   6  15       1078.30       1152.73       100.39 o
   0   6  15        443.75        465.03        50.06 o
   1   6  15         30.21        102.47        54.04 o
   2   6  15         82.87        105.80        29.85 o
   3   6  15         28.29        115.01        36.96 o
   4   6  15       3001.54       2761.66       175.40 o
   5   6  15          0.45         91.49        76.69 o
   6   6  15        198.85        277.35        59.66 o
   7   6  15        159.47        313.39       104.90 o
   8   6  15          0.03        -47.70        82.61 o
   9   6  15        747.79        926.21        93.40 o
  10   6  15        515.54        532.07        74.10 o
  11   6  15        100.61        150.21        50.81 o
  12   6  15         23.39         27.46        34.71 o
  13   6  15         36.27         93.70        51.87 o
  14   6  15        160.13        147.66        63.90 o
  15   6  15        286.46        425.41        73.99 o
  16   6  15        125.49        160.90        61.04 o
  17   6  15          2.07         22.54        35.25 o
 -16   7  15        210.95        208.12        66.15 o
 -15   7  15         77.38         79.34        35.50 o
 -14   7  15         10.35         53.44        37.85 o
 -13   7  15          8.96         15.20        29.02 o
 -12   7  15         38.58         54.49        23.72 o
 -11   7  15          0.67         -0.77        64.64 o
 -10   7  15         47.73        108.61        36.28 o
  -9   7  15        389.17        518.72       139.00 o
  -8   7  15        253.57        254.16        51.68 o
  -7   7  15         39.27         81.40        28.76 o
  -6   7  15         46.21         55.87        23.28 o
  -5   7  15         23.82          3.20        16.25 o
  -4   7  15       1147.59       1130.78        89.05 o
  -3   7  15         16.48         86.64        30.17 o
  -2   7  15        798.57       1003.09       151.88 o
  -1   7  15         46.63         38.67        28.19 o
   0   7  15        617.79        644.39        67.92 o
   1   7  15        800.62        733.47        75.09 o
   2   7  15       1041.86       1221.07        93.86 o
   3   7  15       1012.11       1296.51       189.81 o
   4   7  15         95.70         38.00        29.85 o
   5   7  15        214.25        267.71        83.53 o
   6   7  15        206.94        186.16        56.74 o
   7   7  15         93.61         14.57        29.54 o
   8   7  15        331.85        469.29       136.30 o
   9   7  15         83.55        110.98        48.81 o
  10   7  15         70.32         -1.28        36.63 o
  11   7  15          7.14        -14.75        67.22 o
  12   7  15        408.22        502.64        80.19 o
  13   7  15         59.87        162.56        81.76 o
  14   7  15        145.76        139.80        42.38 o
  15   7  15         12.00         68.21        59.08 o
 -13   8  15          6.91         -0.83        44.64 o
 -12   8  15         34.93         93.79        62.04 o
 -11   8  15          2.11         58.75        24.40 o
 -10   8  15        137.73        148.77        63.09 o
  -9   8  15        159.51        120.22        64.45 o
  -8   8  15        276.42        260.42        68.15 o
  -7   8  15         79.66         58.62        29.84 o
  -6   8  15        308.09        389.88       118.87 o
  -5   8  15         10.76         42.28        34.94 o
  -4   8  15         14.67          7.08        17.89 o
  -3   8  15         19.43         54.28        31.78 o
  -2   8  15        112.52        102.41        27.98 o
  -1   8  15         38.99         58.57        39.86 o
   0   8  15        101.41         62.89        21.70 o
   1   8  15        258.88        196.12        41.62 o
   2   8  15        395.11        377.43        54.97 o
   3   8  15        178.13        140.40        36.53 o
   4   8  15        248.03        203.22        59.42 o
   5   8  15         20.50         13.36        34.39 o
   6   8  15        545.73        741.61       121.76 o
   7   8  15          0.42        -68.55        68.55 o
   8   8  15         19.75         27.49        44.44 o
   9   8  15         79.13         55.85        35.83 o
  10   8  15         81.44         99.67        47.74 o
  11   8  15         18.96         -9.37        94.72 o
  12   8  15          9.56        -45.65        50.25 o
  13   8  15          0.29         74.61        42.76 o
 -10   9  15         59.36        107.31        49.15 o
  -9   9  15         22.18        -59.20        97.85 o
  -8   9  15         79.14        141.14        53.53 o
  -7   9  15         15.68          4.62        39.49 o
  -6   9  15         10.23        -18.29        45.86 o
  -5   9  15         44.97         39.79        49.89 o
  -4   9  15         16.79         29.33        28.92 o
  -3   9  15          0.43         10.79        44.08 o
  -2   9  15         47.55        156.56        51.18 o
  -1   9  15        320.67        337.76        55.03 o
   0   9  15        331.71        251.23        47.62 o
   1   9  15         25.40         36.57        31.62 o
   2   9  15        189.67        217.23        67.95 o
   3   9  15          2.77         40.55        33.88 o
   4   9  15         86.17         57.67        43.98 o
   5   9  15         74.43         97.17        57.34 o
   6   9  15         27.46        -21.33        49.30 o
   7   9  15        318.21        298.34        83.30 o
   8   9  15         20.16         34.37        49.60 o
   9   9  15          4.11         70.60        50.35 o
  -4  10  15          0.34        -44.19       170.61 o
  -3  10  15        214.40        193.76        73.45 o
  -2  10  15         94.85         60.99        47.32 o
  -1  10  15         28.55         30.45        22.98 o
   0  10  15         61.35        105.95        85.46 o
   1  10  15          0.88        104.32        50.82 o
   2  10  15         15.57         83.12        49.29 o
   3  10  15        145.58        259.41        80.54 o
 -21   0  16        479.08        407.86       101.97 o
 -20   0  16         77.30        112.14        60.29 o
 -19   0  16         16.20         25.42        27.20 o
 -18   0  16         37.28         24.10        23.67 o
 -17   0  16         59.03        124.63        60.36 o
 -16   0  16       1573.54       1224.43       147.09 o
 -15   0  16        154.19        193.98        63.64 o
 -14   0  16         19.72         24.20        55.92 o
 -13   0  16        259.63        160.68       103.64 o
 -12   0  16          1.52         41.10        46.31 o
 -11   0  16        114.18         59.74        37.65 o
 -10   0  16        707.02        586.84        81.68 o
  -9   0  16       1037.27       1011.76       106.24 o
  -8   0  16       5133.12       5161.84       256.32 o
  -7   0  16        132.23        199.92        46.53 o
  -6   0  16         30.91         89.77        53.65 o
  -5   0  16        307.47        273.82        39.48 o
  -4   0  16        403.95        354.77        42.08 o
  -3   0  16        243.11        250.83        30.27 o
  -2   0  16      43184.30      44577.51      1018.36 o
  -1   0  16         59.90         46.28        14.22 o
   0   0  16       4450.84       4759.24       160.36 o
   1   0  16        230.34        216.84        27.24 o
   2   0  16        967.99       1090.04        66.31 o
   3   0  16        222.27        236.04        25.54 o
   4   0  16       7362.75       8073.89       229.84 o
   5   0  16         11.51         10.16        16.51 o
   6   0  16       1251.85       1439.85       126.13 o
   7   0  16          7.43         17.34        29.99 o
   8   0  16       1172.38       1384.47       108.03 o
   9   0  16         29.57         54.37        23.49 o
  10   0  16       4196.57       4402.35       221.36 o
  11   0  16        390.47        485.54        70.60 o
  12   0  16         12.42         -5.16        43.86 o
  13   0  16        157.47        150.12        29.58 o
  14   0  16        278.21        258.60        55.28 o
  15   0  16         15.81          6.34        25.79 o
  16   0  16       4486.83       4420.96       340.22 o
  17   0  16        690.16        806.32       175.60 o
  18   0  16       1368.77       1508.44       137.02 o
  19   0  16          9.57         25.20        41.01 o
  20   0  16       1384.17       1224.27       225.55 o
  21   0  16         34.03         34.00        81.54 o
 -21   1  16        104.56        145.78        49.23 o
 -20   1  16        260.54        413.52        69.86 o
 -19   1  16       1688.31       1449.84       132.94 o
 -18   1  16         15.53          2.22        24.35 o
 -17   1  16       1571.81       1326.75       114.57 o
 -16   1  16        158.39        124.86        38.62 o
 -15   1  16       1586.68       1004.10        89.54 o
 -14   1  16          0.34         19.34        22.24 o
 -13   1  16        150.01        140.85        35.46 o
 -12   1  16          2.65         38.22        22.11 o
 -11   1  16         58.71         48.85        17.51 o
 -10   1  16          6.15         11.76        15.63 o
  -9   1  16       3396.28       3294.82       136.05 o
  -8   1  16        389.19        437.21        42.38 o
  -7   1  16       2283.50       2415.67       113.06 o
  -6   1  16         45.32         59.47        32.41 o
  -5   1  16        734.99        556.72        54.99 o
  -4   1  16        173.77        180.38        30.41 o
  -3   1  16        464.33        594.13        42.27 o
  -2   1  16       1090.52       1200.71        61.42 o
  -1   1  16       9235.60       9400.66       250.08 o
   0   1  16         79.61        113.44        13.98 o
   1   1  16       5287.37       5733.40       281.79 o
   2   1  16       2214.93       2188.39        84.45 o
   3   1  16       4358.75       4818.54       150.07 o
   4   1  16        339.68        294.05        26.00 o
   5   1  16       1022.67        928.61        44.89 o
   6   1  16        457.32        567.99        43.55 o
   7   1  16       5127.62       5568.70       224.82 o
   8   1  16        452.70        372.17        53.05 o
   9   1  16        402.87        560.67        50.21 o
  10   1  16          1.80          1.44        15.51 o
  11   1  16        161.76        248.82        30.04 o
  12   1  16          5.02          1.94         8.90 o
  13   1  16       1040.09        887.11        61.23 o
  14   1  16        173.62        185.46        34.31 o
  15   1  16        482.14        364.56        37.97 o
  16   1  16         17.35         44.66        19.67 o
  17   1  16       2388.86       2383.40       151.30 o
  18   1  16        113.28        103.05        31.57 o
  19   1  16        971.86        966.14       100.90 o
  20   1  16        400.65        531.62        84.64 o
  21   1  16        208.92        240.69       114.60 o
 -21   2  16          5.28        -11.12       101.69 o
 -20   2  16          9.19         20.93        30.01 o
 -19   2  16          4.50         26.79        27.28 o
 -18   2  16         23.40         15.32        31.28 o
 -17   2  16         11.21         43.35        43.45 o
 -16   2  16       1217.81       1025.30       103.60 o
 -15   2  16        175.95         99.68        40.48 o
 -14   2  16        594.65        522.93        67.21 o
 -13   2  16         26.61         19.91        25.44 o
 -12   2  16        786.32        858.09        78.77 o
 -11   2  16        261.29        264.43        47.85 o
 -10   2  16         10.02         32.05        19.95 o
  -9   2  16          0.21         24.83        14.69 o
  -8   2  16        303.05        345.24        45.95 o
  -7   2  16        278.70        346.21        45.00 o
  -6   2  16        737.53        678.25        54.33 o
  -5   2  16          3.90          9.51        13.38 o
  -4   2  16       1029.96       1071.20       101.67 o
  -3   2  16          1.14         50.29        34.80 o
  -2   2  16      14591.62      14963.90       377.61 o
  -1   2  16        927.59        808.15        49.41 o
   0   2  16       1154.29       1162.35        61.56 o
   1   2  16         30.08         44.66        11.43 o
   2   2  16        214.73        205.49        23.95 o
   3   2  16        385.20        443.11        31.06 o
   4   2  16        744.72        811.86        37.12 o
   5   2  16         17.55         18.56         7.08 o
   6   2  16       1354.15       1402.27        80.00 o
   7   2  16        348.88        457.81        33.53 o
   8   2  16         17.11          7.53         9.17 o
   9   2  16        832.52        852.94        43.11 o
  10   2  16       1497.35       1284.96       109.25 o
  11   2  16         92.28        174.00        37.22 o
  12   2  16        513.52        562.22        52.91 o
  13   2  16        286.93        326.94        38.31 o
  14   2  16       1537.90       1565.26        87.60 o
  15   2  16          1.67         15.96        15.31 o
  16   2  16       1687.00       1750.94        92.82 o
  17   2  16        332.64        315.29        54.02 o
  18   2  16          7.23         23.66        33.12 o
  19   2  16        110.67        171.75        45.90 o
  20   2  16          2.19         -9.24        53.56 o
 -20   3  16        185.37        360.36        97.90 o
 -19   3  16        647.40        773.22        93.70 o
 -18   3  16        538.11        533.73        73.04 o
 -17   3  16          9.97         38.70        34.36 o
 -16   3  16        480.42        386.54        53.31 o
 -15   3  16        549.28        429.70        70.62 o
 -14   3  16        109.02         80.11        44.62 o
 -13   3  16         91.19        131.23        44.25 o
 -12   3  16        294.61        384.33        49.22 o
 -11   3  16         24.25         62.65        28.04 o
 -10   3  16       1064.46        858.24        74.19 o
  -9   3  16        436.63        455.26        52.17 o
  -8   3  16          2.24         15.04        14.36 o
  -7   3  16        507.83        560.44        49.66 o
  -6   3  16         82.07        126.43        31.75 o
  -5   3  16       1405.15       1500.19        90.32 o
  -4   3  16       3740.34       3696.21       132.86 o
  -3   3  16        122.91         85.15        14.64 o
  -2   3  16       4143.72       4149.99       127.06 o
  -1   3  16       2687.43       2820.16       115.15 o
   0   3  16         82.48         76.44        19.05 o
   1   3  16        814.80        827.63        46.30 o
   2   3  16        786.84        774.11        57.04 o
   3   3  16       5192.54       5018.26       251.48 o
   4   3  16       5994.62       5740.41       247.23 o
   5   3  16        686.13        713.14        45.86 o
   6   3  16        331.31        321.15        29.11 o
   7   3  16        718.57        754.74        57.00 o
   8   3  16         99.71        120.95        23.61 o
   9   3  16        195.40        202.33        25.97 o
  10   3  16          1.04         17.17        15.48 o
  11   3  16         49.19         56.76        16.35 o
  12   3  16         85.31         66.18        15.56 o
  13   3  16        495.76        367.01        42.40 o
  14   3  16        542.87        528.92        58.41 o
  15   3  16          1.89         54.02        26.77 o
  16   3  16        980.96        796.39       140.03 o
  17   3  16         95.03        144.06        33.76 o
  18   3  16         32.09         17.92        29.45 o
  19   3  16        482.08        610.19        84.14 o
  20   3  16          3.70         30.04        23.27 o
 -20   4  16         29.74         66.29        29.00 o
 -19   4  16        171.33        111.80        41.78 o
 -18   4  16         41.71        159.65        38.05 o
 -17   4  16          3.34         17.44        36.76 o
 -16   4  16         98.26         87.41        28.88 o
 -15   4  16          0.60         38.91        29.31 o
 -14   4  16         95.98         87.37        27.88 o
 -13   4  16        138.02        184.63        35.45 o
 -12   4  16       1047.23        866.02        70.87 o
 -11   4  16       1595.93       1673.53        94.31 o
 -10   4  16         22.63         23.17        21.79 o
  -9   4  16       1159.17       1120.23        83.42 o
  -8   4  16       1443.46       1416.36        79.45 o
  -7   4  16        265.11        229.02        40.50 o
  -6   4  16          1.43         36.07        22.38 o
  -5   4  16        438.54        468.07        38.49 o
  -4   4  16        496.62        537.82        41.37 o
  -3   4  16         37.20          8.93        11.63 o
  -2   4  16         95.24         99.95        20.99 o
  -1   4  16        331.90        322.81        36.57 o
   0   4  16        330.71        283.56        36.51 o
   1   4  16       1050.36        985.82        62.63 o
   2   4  16         10.98         20.29        15.79 o
   3   4  16        524.99        588.04        60.90 o
   4   4  16        257.13        218.14        50.87 o
   5   4  16        226.64        272.93        38.61 o
   6   4  16        449.53        465.01        53.27 o
   7   4  16        302.68        335.89        47.33 o
   8   4  16         40.74         33.48        28.01 o
   9   4  16         91.64         83.85        27.52 o
  10   4  16        267.35        324.06        63.63 o
  11   4  16          0.49        -35.26        49.28 o
  12   4  16          7.54         78.02        43.80 o
  13   4  16        187.27        296.61        77.51 o
  14   4  16          1.55         12.07        34.77 o
  15   4  16          6.37         31.02        30.03 o
  16   4  16          0.35        -23.77        42.03 o
  17   4  16          4.05        -26.93        60.81 o
  18   4  16          6.47         40.46        52.65 o
  19   4  16        116.68        208.07        87.64 o
 -19   5  16        185.50        189.32        45.46 o
 -18   5  16        927.70        993.02       141.51 o
 -17   5  16         53.90         41.20        28.02 o
 -16   5  16         47.22         57.34        28.13 o
 -15   5  16        328.24        378.15        70.33 o
 -14   5  16         51.08         60.07        26.62 o
 -13   5  16        333.07        405.73        51.03 o
 -12   5  16       4549.29       4272.66       193.89 o
 -11   5  16       2971.55       2957.57       145.32 o
 -10   5  16        132.29        227.01        64.87 o
  -9   5  16       2731.95       2522.03       135.23 o
  -8   5  16       1631.58       1565.39        89.42 o
  -7   5  16       1138.12       1000.59        62.02 o
  -6   5  16         12.95        130.39        64.03 o
  -5   5  16         40.90         19.97        12.23 o
  -4   5  16         27.39         43.85        15.88 o
  -3   5  16         37.46         85.74        22.88 o
  -2   5  16         63.48         98.63        21.51 o
  -1   5  16       1957.98       2034.89        93.95 o
   0   5  16        213.48        173.16        24.41 o
   1   5  16        579.15        529.03        53.41 o
   2   5  16       1717.69       1534.16       113.81 o
   3   5  16        675.23        644.21        41.89 o
   4   5  16        662.60        589.62        44.27 o
   5   5  16        764.86        694.23        65.48 o
   6   5  16          0.02        111.00        79.25 o
   7   5  16       1162.96        893.85        78.78 o
   8   5  16        892.25       1039.44        91.46 o
   9   5  16         33.80         35.08        21.50 o
  10   5  16       1452.86       1457.76        98.94 o
  11   5  16         79.91         83.91        48.73 o
  12   5  16        691.15        535.03        61.02 o
  13   5  16         35.10        -17.65        34.74 o
  14   5  16          2.10         68.93        39.07 o
  15   5  16         69.89         86.83        40.36 o
  16   5  16        571.96        733.04       159.61 o
  17   5  16        683.63        813.00       242.90 o
  18   5  16         36.19         24.47        29.34 o
 -17   6  16         54.13        128.46        41.09 o
 -16   6  16         86.50         69.25        27.17 o
 -15   6  16        122.61        180.61        54.90 o
 -14   6  16        105.84         93.87        32.16 o
 -13   6  16         21.42        100.11        38.22 o
 -12   6  16         29.95         32.40        26.37 o
 -11   6  16        909.36        795.60       148.20 o
 -10   6  16          4.29         72.29        32.14 o
  -9   6  16        341.95        395.29        56.42 o
  -8   6  16        110.07        152.99        43.93 o
  -7   6  16        498.72        525.30        49.07 o
  -6   6  16          0.37         13.86        12.55 o
  -5   6  16        751.16        597.53        53.34 o
  -4   6  16          0.03          0.29        13.26 o
  -3   6  16         69.11         56.60        22.75 o
  -2   6  16         66.01         68.54        30.07 o
  -1   6  16         41.62         58.73        20.22 o
   0   6  16          3.29         40.58        23.13 o
   1   6  16       5750.75       5896.66       304.46 o
   2   6  16       2420.01       2514.10       133.38 o
   3   6  16        440.73        467.59        60.27 o
   4   6  16       1488.30       1114.49       158.53 o
   5   6  16       4817.09       4415.43       317.85 o
   6   6  16        186.25        238.41        84.77 o
   7   6  16        116.25        204.93        50.60 o
   8   6  16        102.58         32.07        40.21 o
   9   6  16        631.39        503.88        83.18 o
  10   6  16         24.82         -7.82        63.75 o
  11   6  16        288.79        323.37        58.26 o
  12   6  16         80.91        126.76        38.85 o
  13   6  16        399.57        491.57        97.16 o
  14   6  16         31.10         78.35        32.82 o
  15   6  16        171.57        154.93        78.31 o
  16   6  16         80.52         99.07        51.22 o
  17   6  16        131.17        218.65        58.44 o
 -15   7  16          0.59        -14.19        49.12 o
 -14   7  16        638.41        681.08        77.02 o
 -13   7  16        148.08        197.87        42.76 o
 -12   7  16        406.57        330.60        56.97 o
 -11   7  16        346.44        335.42        59.99 o
 -10   7  16       1328.49       1393.31       108.30 o
  -9   7  16          4.88          1.65        19.24 o
  -8   7  16         59.97         73.96        42.27 o
  -7   7  16        189.85        151.93        33.73 o
  -6   7  16        229.47        223.39        40.77 o
  -5   7  16         75.54        130.70        33.40 o
  -4   7  16        162.77        146.36        33.18 o
  -3   7  16        464.01        377.25        78.18 o
  -2   7  16        517.84        537.76       123.74 o
  -1   7  16       1458.89       1706.62       112.42 o
   0   7  16       1515.21       1304.74        97.40 o
   1   7  16       1024.16       1125.35        89.84 o
   2   7  16          0.18        -11.28        47.66 o
   3   7  16        665.68        663.28        69.49 o
   4   7  16         38.65         32.59        20.50 o
   5   7  16        730.29        678.75       105.79 o
   6   7  16         96.13         86.05        54.43 o
   7   7  16          5.93        -31.52        90.36 o
   8   7  16        247.17        205.80        59.65 o
   9   7  16        153.43        138.78        48.69 o
  10   7  16         67.52         28.89        48.80 o
  11   7  16         20.65         58.12        48.14 o
  12   7  16        290.65        113.62        59.75 o
  13   7  16         87.85        127.54        46.88 o
  14   7  16         29.69        119.51        40.87 o
  15   7  16         24.30         53.17        35.53 o
 -13   8  16        112.72        216.97       110.14 o
 -12   8  16         16.86         10.48        32.08 o
 -11   8  16          8.85         50.43        23.82 o
 -10   8  16         10.85         35.96        29.24 o
  -9   8  16          6.71         95.11       149.17 o
  -8   8  16         34.18        -12.64        96.00 o
  -7   8  16         17.71         24.16        53.16 o
  -6   8  16         12.93         16.27        17.91 o
  -5   8  16         71.48        146.39       120.32 o
  -4   8  16         50.56         73.08        31.27 o
  -3   8  16          4.85         67.11        21.78 o
  -2   8  16         25.35         63.90        25.01 o
  -1   8  16        247.46        190.42        41.90 o
   0   8  16          0.13        -28.07        31.75 o
   1   8  16       1531.60       1492.17       111.62 o
   2   8  16        735.55        750.60        77.19 o
   3   8  16        180.93        162.16        39.97 o
   4   8  16        434.45        413.88        73.93 o
   5   8  16         19.24         74.06       160.19 o
   6   8  16         65.25         96.38        88.53 o
   7   8  16         58.77        111.29        83.65 o
   8   8  16        159.00        290.13        75.88 o
   9   8  16         48.58         16.03        33.83 o
  10   8  16         17.56         28.74        68.44 o
  11   8  16         56.54         66.34        38.10 o
  12   8  16         30.03        -24.20        44.85 o
 -10   9  16        159.39        286.02       143.83 o
  -9   9  16         67.47        170.65        86.46 o
  -8   9  16        210.86        418.34       102.89 o
  -7   9  16          0.34         76.54        36.53 o
  -6   9  16          3.39         18.59        36.32 o
  -5   9  16         10.69         13.37        29.67 o
  -4   9  16        315.57        504.91        82.76 o
  -3   9  16        319.31        376.48       104.76 o
  -2   9  16        553.06        727.28        95.43 o
  -1   9  16         87.65        166.92        45.45 o
   0   9  16         75.99        117.69        50.63 o
   1   9  16        258.74        273.30        50.34 o
   2   9  16         57.98         31.30        23.45 o
   3   9  16        347.73        434.64        75.62 o
   4   9  16          8.73         77.59       111.51 o
   5   9  16          0.56         -8.39        47.82 o
   6   9  16        302.69        448.14       101.60 o
   7   9  16         34.04        107.51        65.52 o
   8   9  16         17.47         21.16        46.23 o
   9   9  16        125.91        168.09        64.49 o
  -3  10  16          2.95         48.68        40.99 o
  -2  10  16        192.90        209.35        57.54 o
  -1  10  16          9.70         34.58        35.30 o
   0  10  16          0.71         28.14        52.67 o
   1  10  16          8.46        -34.30        44.29 o
   2  10  16         23.35         16.76        69.82 o
 -21   1  17         96.28        170.20        53.60 o
 -20   1  17        332.98        325.69        67.63 o
 -19   1  17        276.49        253.78        59.81 o
 -18   1  17         28.70        105.88        45.84 o
 -17   1  17        327.24        326.78        85.72 o
 -16   1  17        410.39        446.53        58.48 o
 -15   1  17         88.84        119.81        43.36 o
 -14   1  17       2447.99       2126.04       132.77 o
 -13   1  17         10.84        -39.82        57.41 o
 -12   1  17         36.15         -2.07        81.56 o
 -11   1  17        155.14        126.61        30.68 o
 -10   1  17       1095.39       1052.88        83.76 o
  -9   1  17         43.07         65.24        28.08 o
  -8   1  17        147.26        124.86        29.67 o
  -7   1  17         95.89        158.59        33.04 o
  -6   1  17        670.38        723.20        54.66 o
  -5   1  17       2827.68       2922.37       122.28 o
  -4   1  17          5.33         17.79        10.94 o
  -3   1  17       1306.44       1510.37        88.24 o
  -2   1  17        119.42        157.23        20.25 o
  -1   1  17        715.16        949.44        62.48 o
   0   1  17          9.17         14.66         7.27 o
   1   1  17        623.71        703.56        75.27 o
   2   1  17         47.79         95.45        27.83 o
   3   1  17       6180.49       6242.74       169.68 o
   4   1  17        381.15        401.26        28.25 o
   5   1  17      12084.91      11993.60       327.03 o
   6   1  17        456.89        516.42        32.87 o
   7   1  17       2764.34       2753.97       114.12 o
   8   1  17         69.21         79.87        16.39 o
   9   1  17        630.15        706.51        80.81 o
  10   1  17        114.65        104.37        21.78 o
  11   1  17         15.59         18.18        12.74 o
  12   1  17         14.84         16.00        14.40 o
  13   1  17        474.25        518.01        47.25 o
  14   1  17         13.59         14.59        14.76 o
  15   1  17        108.43        138.74        35.01 o
  16   1  17          7.23         -6.44        45.21 o
  17   1  17        582.17        623.91        62.83 o
  18   1  17         49.84         84.18        25.88 o
  19   1  17         75.23        205.11        96.24 o
  20   1  17        183.50        155.33        46.66 o
  21   1  17          3.50          0.75        25.55 o
 -21   2  17        114.68        109.30        33.60 o
 -20   2  17          3.52          9.64        19.84 o
 -19   2  17         70.25         73.20        50.55 o
 -18   2  17        234.40        176.44        55.42 o
 -17   2  17        119.37        135.97        50.29 o
 -16   2  17        125.65        136.92        39.92 o
 -15   2  17        691.72        619.90        72.27 o
 -14   2  17       1184.93        905.51        86.10 o
 -13   2  17        230.54        281.28        48.19 o
 -12   2  17        113.40         97.27        50.66 o
 -11   2  17       3769.40       3685.71       149.95 o
 -10   2  17         30.14         26.20        31.72 o
  -9   2  17        898.94        823.69        55.26 o
  -8   2  17        894.84        888.89        64.62 o
  -7   2  17        564.32        571.21        51.12 o
  -6   2  17        128.80        143.41        23.78 o
  -5   2  17        334.38        319.61        37.27 o
  -4   2  17       6537.95       6870.77       301.11 o
  -3   2  17       2313.79       2215.61       110.95 o
  -2   2  17       1804.18       2007.14       226.27 o
  -1   2  17        570.42        652.98        45.79 o
   0   2  17      12293.94      13100.17       352.31 o
   1   2  17         30.53         34.92        10.69 o
   2   2  17        186.35        132.03        20.66 o
   3   2  17       1569.83       1666.27        64.60 o
   4   2  17       4492.39       4352.47       126.22 o
   5   2  17        170.31        140.65        14.45 o
   6   2  17         36.07         34.96        11.23 o
   7   2  17        660.59        764.32        54.01 o
   8   2  17       2418.63       2574.26        98.13 o
   9   2  17        374.38        382.78        29.95 o
  10   2  17        386.82        375.49        34.05 o
  11   2  17       1242.86       1067.09        73.64 o
  12   2  17        532.83        417.96        37.87 o
  13   2  17        170.41        182.90        26.52 o
  14   2  17          2.52         62.54        33.06 o
  15   2  17        147.61        156.62        38.18 o
  16   2  17        137.48         87.31        29.17 o
  17   2  17        412.17        496.27        63.02 o
  18   2  17         22.99         44.30        25.21 o
  19   2  17        238.30        312.05        59.09 o
  20   2  17          7.72         31.30        24.87 o
 -20   3  17         23.60         53.75        38.19 o
 -19   3  17         11.39         -3.33        51.50 o
 -18   3  17        101.15        104.38        65.40 o
 -17   3  17         24.12        -14.49        79.08 o
 -16   3  17          1.11         17.36        21.49 o
 -15   3  17        188.65        214.71        41.86 o
 -14   3  17        478.84        436.19        56.50 o
 -13   3  17         60.24         44.54        24.66 o
 -12   3  17        150.27        149.38        32.46 o
 -11   3  17         20.23         40.98        18.65 o
 -10   3  17          0.26         18.09        20.16 o
  -9   3  17       2443.79       2449.46       118.14 o
  -8   3  17        469.59        540.36        48.40 o
  -7   3  17       2168.39       2136.46       101.61 o
  -6   3  17       1509.62       1562.61        78.13 o
  -5   3  17       1381.49       1503.99        69.31 o
  -4   3  17       2658.05       3022.97       178.67 o
  -3   3  17         31.84        161.96        51.00 o
  -2   3  17          2.82         23.43        12.51 o
  -1   3  17       3138.55       2971.81       165.72 o
   0   3  17        690.33        740.49        47.54 o
   1   3  17       2116.63       1921.39       143.43 o
   2   3  17       4399.05       4558.64       295.55 o
   3   3  17       3363.68       3543.88       154.03 o
   4   3  17        636.36        630.45        48.41 o
   5   3  17        287.15        247.97        25.41 o
   6   3  17         92.57         97.73        20.59 o
   7   3  17          0.24         -7.00        33.48 o
   8   3  17         20.27         15.26        11.92 o
   9   3  17         44.95         61.22        22.51 o
  10   3  17         62.52         66.00        17.85 o
  11   3  17        161.36        139.75        22.12 o
  12   3  17        972.42        884.44        82.04 o
  13   3  17        633.70        590.91        59.54 o
  14   3  17         36.64         14.34        33.41 o
  15   3  17       1202.32       1220.22        92.61 o
  16   3  17        212.95        217.87        40.05 o
  17   3  17        450.67        523.71        65.61 o
  18   3  17          3.25         68.50        41.86 o
  19   3  17        136.84        141.70        68.00 o
  20   3  17         19.56        -10.66        88.27 o
 -19   4  17          0.48         30.83        37.79 o
 -18   4  17          2.94        113.91        39.99 o
 -17   4  17         12.37        -22.70        48.62 o
 -16   4  17        223.54        219.22        47.06 o
 -15   4  17        259.34        277.08        49.38 o
 -14   4  17          1.72        -36.82        37.63 o
 -13   4  17        459.67        506.08        65.31 o
 -12   4  17        614.57        573.04        64.85 o
 -11   4  17         73.68        267.87        58.84 o
 -10   4  17        764.90        806.16        72.77 o
  -9   4  17        538.96        505.80        48.66 o
  -8   4  17       1695.88       1663.28        87.81 o
  -7   4  17        570.26        693.32        49.54 o
  -6   4  17         47.63         53.89        19.99 o
  -5   4  17        443.50        472.14        39.46 o
  -4   4  17         50.05         43.46        16.05 o
  -3   4  17         81.56         56.51        18.44 o
  -2   4  17         24.20         56.03        12.83 o
  -1   4  17       2241.43       2449.70       103.58 o
   0   4  17       1124.36       1177.54        64.68 o
   1   4  17          2.24         12.61         6.93 o
   2   4  17        419.11        337.65        37.00 o
   3   4  17        218.43        310.30        39.21 o
   4   4  17         17.32         17.85        11.69 o
   5   4  17          2.50         11.15        19.20 o
   6   4  17          2.08         -0.28        31.85 o
   7   4  17         17.52         55.07        24.26 o
   8   4  17        106.24         93.60        34.12 o
   9   4  17        820.65        684.68       153.03 o
  10   4  17         10.84          5.19        30.96 o
  11   4  17         20.81         55.00        31.58 o
  12   4  17         49.29         33.56        22.87 o
  13   4  17          1.17         10.35        40.78 o
  14   4  17        441.32        545.84        81.16 o
  15   4  17        272.88        320.93        56.07 o
  16   4  17          7.04          2.29        21.55 o
  17   4  17        156.10        159.64        48.83 o
  18   4  17          0.07          2.09        20.31 o
  19   4  17          0.04         70.95        52.89 o
 -18   5  17         33.47        129.18        43.71 o
 -17   5  17         28.17         30.57        27.37 o
 -16   5  17         81.96        156.20        58.14 o
 -15   5  17          4.14         -1.25        24.75 o
 -14   5  17        104.95        171.12        39.52 o
 -13   5  17         26.44         18.64        45.61 o
 -12   5  17        101.35        181.60        42.96 o
 -11   5  17         38.37        122.77        57.92 o
 -10   5  17       1521.80       1658.01       111.02 o
  -9   5  17        134.24        164.77        38.05 o
  -8   5  17        967.06        917.88        65.48 o
  -7   5  17        907.31        939.60        60.43 o
  -6   5  17         85.08         74.58        18.48 o
  -5   5  17          9.55         33.78        19.29 o
  -4   5  17        614.00        560.90        46.73 o
  -3   5  17          8.53         39.53        16.53 o
  -2   5  17         20.64         24.89        23.31 o
  -1   5  17       1187.42       1052.66        64.03 o
   0   5  17         12.04         28.18        16.07 o
   1   5  17        345.36        277.74        32.78 o
   2   5  17        260.87        227.38        38.14 o
   3   5  17          0.99          8.76        13.87 o
   4   5  17        294.77        264.32        39.95 o
   5   5  17        197.18        212.32        44.71 o
   6   5  17       3011.89       2977.77       186.24 o
   7   5  17         13.98         34.19        49.47 o
   8   5  17         54.41         24.36        37.82 o
   9   5  17        947.27        964.35       164.87 o
  10   5  17         58.64        121.03        40.84 o
  11   5  17        120.31         30.79        41.01 o
  12   5  17        149.55        200.86        44.98 o
  13   5  17         16.61         97.47        35.54 o
  14   5  17          1.36        -30.15        38.60 o
  15   5  17        142.67        256.91        99.36 o
  16   5  17       1268.76       1283.50       137.76 o
  17   5  17         29.10         94.25        58.34 o
  18   5  17        246.67        213.44        61.24 o
 -17   6  17         17.52         79.88        45.71 o
 -16   6  17        251.47        203.65        53.52 o
 -15   6  17         17.75          1.14        17.88 o
 -14   6  17          0.28        -22.07        65.46 o
 -13   6  17        313.09        397.00        55.25 o
 -12   6  17        635.86        663.71        85.98 o
 -11   6  17        103.36        125.94        33.74 o
 -10   6  17       1215.35       1138.24        93.31 o
  -9   6  17         23.88         55.52        24.73 o
  -8   6  17       2036.59       1803.09       115.02 o
  -7   6  17        625.41        522.99        77.72 o
  -6   6  17         96.86         97.69        21.42 o
  -5   6  17         14.15         46.76        17.59 o
  -4   6  17       1071.84       1038.04        78.77 o
  -3   6  17        418.77        364.82        45.50 o
  -2   6  17          7.80         10.21        17.90 o
  -1   6  17         57.32         36.10        14.02 o
   0   6  17          2.21         25.64        19.53 o
   1   6  17          6.82        105.22        57.21 o
   2   6  17         70.62        129.91        32.73 o
   3   6  17        586.08        482.80        61.19 o
   4   6  17          4.49         22.57        40.92 o
   5   6  17       1331.60       1138.79       114.47 o
   6   6  17          6.13          6.80        30.67 o
   7   6  17        713.56        711.70        94.45 o
   8   6  17        948.42       1047.92       115.61 o
   9   6  17        250.89        331.03        71.30 o
  10   6  17         68.19          1.63        16.87 o
  11   6  17         22.66        -27.69        98.25 o
  12   6  17         86.82         55.92        40.57 o
  13   6  17        162.94        203.76        52.60 o
  14   6  17        454.48        378.18        81.54 o
  15   6  17         30.51         63.33        32.53 o
  16   6  17        242.06        216.61        90.27 o
 -15   7  17          6.63          4.19        17.84 o
 -14   7  17         97.77        155.76        41.02 o
 -13   7  17          2.27         57.48        45.54 o
 -12   7  17         22.15         49.16        40.14 o
 -11   7  17        209.46        171.53        52.07 o
 -10   7  17        216.68        271.77        60.80 o
  -9   7  17         66.74         61.78        26.13 o
  -8   7  17         17.38         22.75        22.96 o
  -7   7  17         30.91         32.47        20.13 o
  -6   7  17          1.46          8.12        15.23 o
  -5   7  17        108.74         69.33        23.29 o
  -4   7  17        145.00        157.94        38.28 o
  -3   7  17        246.50        200.32        84.92 o
  -2   7  17       3079.65       2801.74       133.90 o
  -1   7  17        338.60        291.23        69.03 o
   0   7  17         31.96         77.59        68.05 o
   1   7  17        269.54        382.33        54.33 o
   2   7  17         56.94         11.09        23.17 o
   3   7  17        689.05        775.54        77.20 o
   4   7  17        256.86        280.75        52.83 o
   5   7  17        445.53        364.52        82.01 o
   6   7  17        823.65        808.03       139.53 o
   7   7  17        206.82        200.54        54.06 o
   8   7  17         18.27         60.70        37.03 o
   9   7  17          0.29         63.10        37.43 o
  10   7  17          2.26          0.31        27.35 o
  11   7  17         24.98         53.27        49.49 o
  12   7  17        181.24        277.97        81.16 o
  13   7  17          3.96         71.32        48.97 o
  14   7  17         56.05         28.44        28.21 o
  15   7  17          0.03         75.59        41.66 o
 -13   8  17        424.63        473.82        84.65 o
 -12   8  17         92.11        107.86        54.06 o
 -11   8  17        348.33        214.21        48.96 o
 -10   8  17        208.96        245.03        59.10 o
  -9   8  17         88.57         79.94        46.26 o
  -8   8  17        791.45        916.27       100.53 o
  -7   8  17         78.23        111.52        47.40 o
  -6   8  17         13.93         70.17        50.23 o
  -5   8  17          8.50         17.84        60.01 o
  -4   8  17          2.25         25.19        29.62 o
  -3   8  17        416.61        333.65        46.21 o
  -2   8  17         19.33         37.87        16.98 o
  -1   8  17       1090.75       1042.73       156.42 o
   0   8  17        131.85        156.85        55.56 o
   1   8  17        780.24        724.21        78.35 o
   2   8  17         49.05         73.62        36.89 o
   3   8  17         23.37         61.14        39.85 o
   4   8  17         67.67         77.93        46.64 o
   5   8  17        121.57        165.07        60.12 o
   6   8  17         52.23         33.35       146.66 o
   7   8  17        409.45        379.07       129.01 o
   8   8  17        236.70        229.15        66.33 o
   9   8  17        258.23        177.00        61.73 o
  10   8  17         11.36         78.26        40.29 o
  11   8  17          0.07          0.91        33.72 o
  12   8  17         47.13         18.29        55.85 o
  -9   9  17         34.88         53.52        52.49 o
  -8   9  17         89.07        193.13        90.53 o
  -7   9  17        238.33        244.50        74.33 o
  -6   9  17         72.72        100.45        92.79 o
  -5   9  17          0.35         46.15        31.57 o
  -4   9  17         24.59         87.80        42.79 o
  -3   9  17         25.31         46.41        64.73 o
  -2   9  17        149.00        207.10        81.76 o
  -1   9  17        219.76        134.40        46.75 o
   0   9  17         20.77         10.27        19.68 o
   1   9  17        139.41        144.50        49.47 o
   2   9  17          0.04         54.35        32.52 o
   3   9  17         39.19         40.96        31.94 o
   4   9  17         79.82        108.92        44.09 o
   5   9  17        147.02        139.65        56.28 o
   6   9  17         62.61        149.46        70.98 o
   7   9  17        142.65        246.64        86.42 o
   8   9  17        109.02         89.94        80.59 o
   9   9  17         29.01         83.52        97.86 o
  -2  10  17          7.84         36.18        26.13 o
  -1  10  17         73.00        104.50        52.91 o
   0  10  17         59.50        158.95       126.34 o
   1  10  17        220.82        349.73       138.90 o
 -21   0  18          8.08         93.19        63.75 o
 -20   0  18        975.80       1122.29       212.82 o
 -19   0  18          1.76         54.09       131.96 o
 -18   0  18        639.81        627.87       136.61 o
 -17   0  18          0.38          0.61        23.99 o
 -16   0  18        666.65        612.97       105.93 o
 -15   0  18          9.94         -9.45        62.46 o
 -14   0  18       2494.64       2218.70       278.33 o
 -13   0  18         49.56         31.53        37.14 o
 -12   0  18        966.86        957.12       111.99 o
 -11   0  18          0.86          8.66        19.23 o
 -10   0  18       1016.97        795.77       100.09 o
  -9   0  18         33.66         15.53        30.54 o
  -8   0  18         68.85         73.54        30.95 o
  -7   0  18        826.73        886.89       157.51 o
  -6   0  18       1202.14       1367.61       157.46 o
  -5   0  18        418.55        365.83        77.11 o
  -4   0  18      12998.20      12466.10       384.88 o
  -3   0  18         55.96         66.56        19.04 o
  -2   0  18      12678.95      12745.53       595.96 o
  -1   0  18        140.46        119.58        26.86 o
   0   0  18       1843.70       1587.40        93.66 o
   1   0  18       1437.90       1344.77        74.42 o
   2   0  18        328.17        379.98        48.22 o
   3   0  18          3.58          2.36        10.64 o
   4   0  18       5256.49       4996.26       243.24 o
   5   0  18         19.08         24.96        15.60 o
   6   0  18       8785.35       9427.30       292.91 o
   7   0  18        118.08        134.62        29.05 o
   8   0  18        622.95        674.80       117.07 o
   9   0  18         14.18         38.49        21.48 o
  10   0  18         26.17        103.06        31.89 o
  11   0  18        143.83        184.72        61.63 o
  12   0  18        105.01        138.51        41.81 o
  13   0  18          8.81         56.63        25.78 o
  14   0  18       2118.34       1714.42       165.13 o
  15   0  18        350.26        301.50        58.20 o
  16   0  18         21.47        -18.16        33.23 o
  17   0  18        378.10        429.23        90.57 o
  18   0  18         10.28        161.32        69.81 o
  19   0  18        729.36        769.31        88.35 o
  20   0  18        394.62        559.45       146.56 o
  21   0  18         21.69         19.76        35.47 o
 -21   1  18        206.48        326.11        70.06 o
 -20   1  18         65.69        113.76        51.11 o
 -19   1  18        149.21         77.56        85.46 o
 -18   1  18         29.88         89.91        55.23 o
 -17   1  18        158.51        177.28        43.47 o
 -16   1  18        167.50        117.39        38.42 o
 -15   1  18          3.86          5.66        41.09 o
 -14   1  18         24.81         71.63        34.24 o
 -13   1  18         89.96         72.75        45.35 o
 -12   1  18         46.08         37.11        24.53 o
 -11   1  18        104.98        101.62        24.14 o
 -10   1  18          0.08         14.05        23.49 o
  -9   1  18          2.41         20.27        19.14 o
  -8   1  18         10.61         15.11        13.16 o
  -7   1  18        240.99        238.91        33.88 o
  -6   1  18          5.78          7.76        18.14 o
  -5   1  18          0.02        218.89       105.39 o
  -4   1  18        236.48        215.47        27.57 o
  -3   1  18       8350.99       8794.73       242.07 o
  -2   1  18          3.02         -5.88        32.36 o
  -1   1  18       1183.84       1370.63        60.64 o
   0   1  18        472.37        474.05        29.40 o
   1   1  18       1016.89       1156.49        82.71 o
   2   1  18       1783.69       1831.80        80.31 o
   3   1  18       4422.84       4424.70       129.34 o
   4   1  18          3.46         18.08        12.19 o
   5   1  18       7962.67       8411.56       236.51 o
   6   1  18          4.61          9.05        13.33 o
   7   1  18       1200.31       1275.28        72.85 o
   8   1  18         19.06         -1.60        30.27 o
   9   1  18       1070.98        912.13        65.69 o
  10   1  18        328.80        363.70        98.15 o
  11   1  18         19.21         29.64        19.08 o
  12   1  18         18.11         21.12        20.96 o
  13   1  18        337.45        423.39        54.65 o
  14   1  18        450.76        484.78        52.51 o
  15   1  18        150.65        131.44        27.85 o
  16   1  18         34.34        118.61        37.47 o
  17   1  18         29.64         34.95        20.21 o
  18   1  18        129.10        134.13        29.55 o
  19   1  18        365.23        450.03        69.48 o
  20   1  18        104.23        147.34        45.43 o
 -21   2  18         29.42         60.66        33.20 o
 -20   2  18         82.61         55.33        42.67 o
 -19   2  18         75.24        183.19        65.59 o
 -18   2  18         40.52          8.89        32.47 o
 -17   2  18         92.85         62.73        40.71 o
 -16   2  18        266.95        327.83        55.97 o
 -15   2  18        133.59        135.86        46.13 o
 -14   2  18        435.92        286.01        58.03 o
 -13   2  18       1594.94       1552.32       137.16 o
 -12   2  18          0.41         -4.81        31.24 o
 -11   2  18        797.50        834.08        75.76 o
 -10   2  18       1646.47       1318.24        89.13 o
  -9   2  18         95.89         83.53        19.31 o
  -8   2  18        456.16        564.74        63.99 o
  -7   2  18        399.16        400.55        41.55 o
  -6   2  18        346.26        352.44        35.89 o
  -5   2  18        319.51        434.36        45.18 o
  -4   2  18       2098.36       2378.81       222.01 o
  -3   2  18        157.39        247.45        47.67 o
  -2   2  18       3013.45       3247.39       131.86 o
  -1   2  18        506.60        493.79        38.10 o
   0   2  18       3632.90       3934.84       133.50 o
   1   2  18        585.33        542.28        39.84 o
   2   2  18       1216.83       1590.16        75.24 o
   3   2  18         13.97         29.75        12.29 o
   4   2  18        171.87        174.71        17.92 o
   5   2  18        160.81        164.38        16.02 o
   6   2  18       7017.52       7329.64       197.96 o
   7   2  18         39.36         23.65        10.35 o
   8   2  18       1479.24       1397.96        92.15 o
   9   2  18          4.89         27.31        16.07 o
  10   2  18        557.83        677.46        55.38 o
  11   2  18        244.66        238.67        31.02 o
  12   2  18        515.31        560.08        53.54 o
  13   2  18         13.20         13.90        24.41 o
  14   2  18        482.79        342.70        52.80 o
  15   2  18        160.54        162.43        36.03 o
  16   2  18         89.99         71.16        26.10 o
  17   2  18        169.18        136.80        33.91 o
  18   2  18         49.55         66.87        27.70 o
  19   2  18         82.72        151.74        85.58 o
  20   2  18          7.51        145.75        50.03 o
 -20   3  18          7.90        -14.48        38.50 o
 -19   3  18         35.24         65.18        34.72 o
 -18   3  18        243.00        213.87        51.49 o
 -17   3  18        418.23        378.68        58.68 o
 -16   3  18         35.59         22.24        30.62 o
 -15   3  18         75.52         69.65        32.76 o
 -14   3  18          2.40         44.22        46.14 o
 -13   3  18          2.02        -15.76        29.53 o
 -12   3  18        694.05        582.71        57.76 o
 -11   3  18         19.33         32.33        51.12 o
 -10   3  18        109.38         91.60        24.47 o
  -9   3  18          1.36         36.55        26.29 o
  -8   3  18        192.63        236.02        39.40 o
  -7   3  18        136.74        196.75        31.68 o
  -6   3  18        862.58        790.85        58.17 o
  -5   3  18        906.66        828.54        68.33 o
  -4   3  18       1517.81       1532.81        74.40 o
  -3   3  18       7032.77       7338.78       229.99 o
  -2   3  18         31.14         49.23         9.28 o
  -1   3  18         53.78         29.64        12.60 o
   0   3  18       1881.98       2144.01       129.89 o
   1   3  18       1247.62       1226.25       138.61 o
   2   3  18       7347.10       7950.80       340.74 o
   3   3  18         76.54        135.80        27.01 o
   4   3  18        154.25        159.77        32.17 o
   5   3  18        359.04        359.17        32.47 o
   6   3  18       1921.38       1796.19       106.78 o
   7   3  18         15.27         -1.56        42.09 o
   8   3  18        651.26        670.03        68.27 o
   9   3  18         10.18         10.73        10.95 o
  10   3  18        585.36        526.40        72.55 o
  11   3  18        225.92        217.27        33.22 o
  12   3  18        253.80        262.35        39.10 o
  13   3  18         12.90         11.06        34.51 o
  14   3  18        142.66        158.64        32.59 o
  15   3  18        174.25        171.18        36.06 o
  16   3  18         31.59         14.13        18.84 o
  17   3  18        395.83        355.55        54.69 o
  18   3  18          2.94          1.53        27.39 o
  19   3  18         22.02         60.67        37.49 o
  20   3  18        152.47        225.98        68.14 o
 -19   4  18        131.38        117.82        37.52 o
 -18   4  18         19.39          4.06        23.55 o
 -17   4  18        180.00        294.82        55.61 o
 -16   4  18        377.00        296.34        51.14 o
 -15   4  18          1.02         47.31        27.52 o
 -14   4  18        382.70        302.53        49.83 o
 -13   4  18         41.78         72.81        31.24 o
 -12   4  18         70.46        111.71        59.20 o
 -11   4  18       5999.90       5240.16       279.98 o
 -10   4  18          0.18         13.63        23.38 o
  -9   4  18        940.92        993.19        83.65 o
  -8   4  18        613.09        555.43        51.71 o
  -7   4  18        210.06        234.05        30.86 o
  -6   4  18       2272.73       2260.05        97.62 o
  -5   4  18         61.63         70.81        17.70 o
  -4   4  18        582.71        576.44        39.37 o
  -3   4  18         29.34         74.05        19.39 o
  -2   4  18       1153.91       1067.96        70.32 o
  -1   4  18        339.95        368.59        44.12 o
   0   4  18        413.54        437.06        40.22 o
   1   4  18        293.00        253.49        36.47 o
   2   4  18        558.27        492.87        85.91 o
   3   4  18         10.53         45.65        27.12 o
   4   4  18          1.77         16.75        21.43 o
   5   4  18       1050.65        986.59        69.41 o
   6   4  18       1015.85        961.35        75.46 o
   7   4  18          1.91          1.77        18.90 o
   8   4  18        163.66        156.68        41.87 o
   9   4  18        324.36        322.93        85.78 o
  10   4  18       1339.22       1215.44       118.59 o
  11   4  18        254.03        186.96        54.45 o
  12   4  18        107.68        134.73        55.66 o
  13   4  18        100.08        124.25        38.87 o
  14   4  18        243.30        187.98        42.15 o
  15   4  18        248.54        223.20        51.20 o
  16   4  18        120.17        176.21        49.84 o
  17   4  18          5.02         64.29        30.44 o
  18   4  18         16.72         90.77        70.14 o
  19   4  18        563.42        531.62       119.45 o
 -18   5  18        246.50        246.95        53.57 o
 -17   5  18        797.92        779.61       132.51 o
 -16   5  18         31.81         58.76        25.16 o
 -15   5  18        339.78        326.73        54.46 o
 -14   5  18         15.22         -4.42        83.96 o
 -13   5  18          9.00        -10.06        37.99 o
 -12   5  18        752.20        780.29        86.31 o
 -11   5  18         43.96         19.31        34.92 o
 -10   5  18        524.06        532.01        62.15 o
  -9   5  18        368.50        458.61        56.89 o
  -8   5  18       1693.93       1544.98        85.81 o
  -7   5  18        605.23        599.61        48.11 o
  -6   5  18        407.13        396.25        43.44 o
  -5   5  18       1180.42       1200.60        90.73 o
  -4   5  18        319.71        351.81        49.80 o
  -3   5  18        554.28        580.92        52.45 o
  -2   5  18        333.96        219.48        39.68 o
  -1   5  18         13.48         23.44        18.30 o
   0   5  18        583.52        561.25        44.42 o
   1   5  18        121.71         97.52        27.06 o
   2   5  18       2045.73       2131.29       119.33 o
   3   5  18          1.52          4.59        18.06 o
   4   5  18        127.58        113.82        23.78 o
   5   5  18         39.39         51.66        22.48 o
   6   5  18        143.49        250.32        75.86 o
   7   5  18        352.17        369.79       110.63 o
   8   5  18         40.12         76.08        59.76 o
   9   5  18          0.77        -39.12        58.92 o
  10   5  18        445.13        375.33        71.57 o
  11   5  18        677.60        719.69        98.78 o
  12   5  18         57.42         74.76        45.61 o
  13   5  18          3.75          5.58        23.41 o
  14   5  18          5.23         19.09        19.60 o
  15   5  18        647.38        620.63        86.48 o
  16   5  18         84.75        116.85        60.90 o
  17   5  18        569.54        747.55       214.12 o
  18   5  18         85.81        123.67        88.30 o
 -17   6  18         39.05         53.64        29.83 o
 -16   6  18         50.74        103.83        36.70 o
 -15   6  18        149.38        197.25        61.22 o
 -14   6  18         10.51         38.89        28.34 o
 -13   6  18         93.36        144.23        36.11 o
 -12   6  18         89.05         70.27        29.37 o
 -11   6  18        138.26        117.73        30.27 o
 -10   6  18          0.00          2.11        21.03 o
  -9   6  18       1084.36        920.10        89.99 o
  -8   6  18        216.50        246.45        43.66 o
  -7   6  18        158.73        129.26        36.37 o
  -6   6  18        323.20        339.24        37.09 o
  -5   6  18        173.89        158.90        31.90 o
  -4   6  18        403.99        471.44        43.63 o
  -3   6  18         37.82         56.70        32.41 o
  -2   6  18         40.04         51.67        20.86 o
  -1   6  18         83.10         85.40        28.10 o
   0   6  18         29.79        236.36        50.75 o
   1   6  18        280.25        235.58        59.19 o
   2   6  18       1079.94       1074.14        84.38 o
   3   6  18          0.21         84.70        32.42 o
   4   6  18       1440.56       1230.69       100.38 o
   5   6  18          3.35         46.83        26.23 o
   6   6  18       1472.89       1577.25       185.53 o
   7   6  18        182.85        161.66        56.30 o
   8   6  18         41.78         46.32        66.64 o
   9   6  18        518.16        610.17        92.49 o
  10   6  18         12.72         80.55        41.84 o
  11   6  18         13.44          5.58        32.74 o
  12   6  18          1.91        -23.23        79.69 o
  13   6  18          2.13         -7.08        40.31 o
  14   6  18         74.67         74.93        34.59 o
  15   6  18        423.98        489.76        79.36 o
  16   6  18          3.44          5.33        16.38 o
 -15   7  18         92.95        118.62        36.77 o
 -14   7  18        118.90        196.89        62.15 o
 -13   7  18        274.10        301.95        80.03 o
 -12   7  18         93.25        140.00        44.69 o
 -11   7  18          9.10         79.71        31.24 o
 -10   7  18         23.85         10.33        38.11 o
  -9   7  18        684.97        650.23       124.19 o
  -8   7  18        132.90        102.85        24.64 o
  -7   7  18          0.33         66.03        23.92 o
  -6   7  18          0.58         32.98        20.00 o
  -5   7  18        785.90        812.24        80.45 o
  -4   7  18          2.65         16.11        14.98 o
  -3   7  18       1038.77        981.32        74.36 o
  -2   7  18         68.80         79.19        34.58 o
  -1   7  18         54.00         74.24        37.48 o
   0   7  18         57.46        117.45        51.50 o
   1   7  18         86.12         58.70        28.04 o
   2   7  18        263.22        315.19        51.93 o
   3   7  18        186.07        281.44        48.54 o
   4   7  18        444.68        481.73        63.12 o
   5   7  18        753.97        841.78       123.46 o
   6   7  18          0.47         25.29        78.18 o
   7   7  18          0.26         -3.26        63.95 o
   8   7  18          8.75        -10.28        66.52 o
   9   7  18        132.01        146.52        49.86 o
  10   7  18        341.65        274.28        69.24 o
  11   7  18        712.49        876.41       120.94 o
  12   7  18         32.76         71.85       104.03 o
  13   7  18         34.71          9.00        57.61 o
  14   7  18          9.51        112.49        62.62 o
 -12   8  18          2.87         25.79        32.90 o
 -11   8  18        136.55        173.22        54.88 o
 -10   8  18        167.74        272.57        59.94 o
  -9   8  18        485.86        435.55        83.56 o
  -8   8  18          8.04        -37.04        37.04 o
  -7   8  18        177.44        115.02        40.50 o
  -6   8  18         38.90         -1.37        67.83 o
  -5   8  18        199.77        206.43        66.53 o
  -4   8  18         64.67         64.81        34.15 o
  -3   8  18          0.11         24.53        24.46 o
  -2   8  18        150.33        186.33        36.77 o
  -1   8  18       1204.93       1419.96       110.02 o
   0   8  18          8.48          1.65        15.82 o
   1   8  18        689.18        633.03        72.48 o
   2   8  18        452.34        443.60        72.00 o
   3   8  18         35.49         32.39        27.29 o
   4   8  18         82.68        -11.47        31.13 o
   5   8  18        195.43         89.34        39.92 o
   6   8  18        102.80         75.84        45.16 o
   7   8  18       1020.59       1074.23       148.37 o
   8   8  18          2.01        -28.07        77.40 o
   9   8  18         34.78        143.00        51.19 o
  10   8  18        125.20        210.01        66.60 o
  11   8  18         14.98         39.81        46.24 o
  12   8  18          5.77        -22.28        37.92 o
  -9   9  18         10.07        108.35        96.86 o
  -8   9  18         19.05         15.00        34.62 o
  -7   9  18          0.30         87.15        39.61 o
  -6   9  18         26.95        116.68        62.37 o
  -5   9  18        604.54        578.23       109.78 o
  -4   9  18         49.03         39.98        32.43 o
  -3   9  18        345.73        322.63        64.84 o
  -2   9  18         35.87         61.78        42.58 o
  -1   9  18         52.95         42.64        22.17 o
   0   9  18         72.81         65.53        29.43 o
   1   9  18         25.58         19.90        32.13 o
   2   9  18         13.74         27.40        42.82 o
   3   9  18         48.36         85.50        58.45 o
   4   9  18        311.60        254.97        66.39 o
   5   9  18          0.26         77.67        72.39 o
   6   9  18         11.68          2.15        30.97 o
   7   9  18          4.23         54.21        49.60 o
   8   9  18        191.45        245.48       116.88 o
 -21   1  19         60.61         86.02        43.81 o
 -20   1  19        161.96        153.16        65.76 o
 -19   1  19        466.16        435.72        79.70 o
 -18   1  19        262.28        371.60        84.87 o
 -17   1  19         12.62        -15.40        36.13 o
 -16   1  19         32.06         56.29        35.53 o
 -15   1  19         76.36         91.35        42.05 o
 -14   1  19        115.30        122.96        35.79 o
 -13   1  19        655.06        507.71        61.75 o
 -12   1  19        371.58        373.18        55.67 o
 -11   1  19          9.82         10.10        20.58 o
 -10   1  19       1034.73       1096.97        85.10 o
  -9   1  19        718.40        728.41        91.77 o
  -8   1  19        200.14        208.12        41.51 o
  -7   1  19        377.01        404.50        43.95 o
  -6   1  19        287.49        336.19        42.91 o
  -5   1  19       5890.56       6452.51       276.32 o
  -4   1  19       1403.40       1495.48        80.62 o
  -3   1  19        304.58        387.48        65.04 o
  -2   1  19          5.75          7.57        11.06 o
  -1   1  19        226.69        335.26        33.24 o
   0   1  19        150.13        185.03        22.91 o
   1   1  19         92.81        177.32        55.31 o
   2   1  19       1990.81       2184.76        92.36 o
   3   1  19       2297.98       2253.93        85.58 o
   4   1  19         53.12         40.38        11.77 o
   5   1  19        980.04       1021.49        56.89 o
   6   1  19        372.08        395.10        27.52 o
   7   1  19       1867.50       1938.04        93.98 o
   8   1  19          0.57         -9.28        37.53 o
   9   1  19        695.84        768.88        55.13 o
  10   1  19        310.56        306.83        43.35 o
  11   1  19        340.14        359.30        42.29 o
  12   1  19          6.96         34.77        14.26 o
  13   1  19         46.08         68.39        20.21 o
  14   1  19        692.90        642.40        72.05 o
  15   1  19        258.65        269.27        39.42 o
  16   1  19          0.11         18.00        16.46 o
  17   1  19        381.45        289.32        37.02 o
  18   1  19         41.71         30.37        21.39 o
  19   1  19         48.77        127.90        42.21 o
  20   1  19         47.46         99.48        39.48 o
 -20   2  19          0.32        -14.83        43.16 o
 -19   2  19          2.99         41.86        45.36 o
 -18   2  19        678.84        481.01        72.90 o
 -17   2  19         60.97         92.30        43.87 o
 -16   2  19          3.38         53.20        33.86 o
 -15   2  19          4.99        -29.61        58.86 o
 -14   2  19       1818.20       1442.11       117.24 o
 -13   2  19       1249.47       1177.29       121.11 o
 -12   2  19        205.07        268.13        45.62 o
 -11   2  19       2698.96       2442.56       117.77 o
 -10   2  19          9.14         38.77        22.24 o
  -9   2  19          2.54         18.20        21.69 o
  -8   2  19          4.40         46.67        20.74 o
  -7   2  19         97.67        105.04        24.09 o
  -6   2  19        229.54        238.70        34.73 o
  -5   2  19       1862.92       1843.98       107.30 o
  -4   2  19          1.05          4.77        16.97 o
  -3   2  19        532.07        597.30        53.92 o
  -2   2  19       3697.90       3716.10       135.02 o
  -1   2  19        863.75        885.36        52.76 o
   0   2  19        284.24        391.52       122.63 o
   1   2  19         65.09         61.15        12.54 o
   2   2  19        309.51        411.88        39.96 o
   3   2  19       1049.90        996.69        46.13 o
   4   2  19         40.83         51.33        10.10 o
   5   2  19        151.59        136.16        13.89 o
   6   2  19       3634.88       3539.89       133.61 o
   7   2  19       2206.11       2222.87        86.60 o
   8   2  19          4.61         38.07        19.47 o
   9   2  19        578.04        531.96        45.62 o
  10   2  19         65.36         76.99        18.00 o
  11   2  19        405.64        387.78        37.54 o
  12   2  19        365.22        349.15        43.13 o
  13   2  19         65.20         83.39        36.18 o
  14   2  19        109.27         51.59        28.16 o
  15   2  19          1.09          5.66        18.43 o
  16   2  19          9.07         35.76        19.46 o
  17   2  19         32.79         11.35        23.94 o
  18   2  19         74.77         76.56        70.85 o
  19   2  19         40.24         90.03        83.45 o
  20   2  19         60.31        157.79        50.52 o
 -20   3  19         85.60         55.61        34.11 o
 -19   3  19         38.50         75.55        41.25 o
 -18   3  19        319.73        302.91        56.77 o
 -17   3  19        645.57        590.00        76.33 o
 -16   3  19         92.04         80.03        28.87 o
 -15   3  19         68.23         58.39        26.19 o
 -14   3  19        208.84        201.55        37.63 o
 -13   3  19        139.91         95.00        32.52 o
 -12   3  19          4.79         98.12        52.90 o
 -11   3  19        982.08       1210.91       141.40 o
 -10   3  19        554.20        558.07        54.51 o
  -9   3  19       1022.04       1298.91       105.04 o
  -8   3  19          1.26          4.95        18.88 o
  -7   3  19         16.48         46.21        23.56 o
  -6   3  19        163.80        140.26        24.14 o
  -5   3  19        542.23        573.73        60.54 o
  -4   3  19        113.90        128.24        22.53 o
  -3   3  19       2229.77       2444.98       108.33 o
  -2   3  19        554.13        485.86        35.66 o
  -1   3  19         10.21          1.92        15.41 o
   0   3  19        513.55        275.62       219.87 o
   1   3  19       3636.24       3656.22       295.64 o
   2   3  19        369.59        382.58       141.88 o
   3   3  19       1218.48       1403.92       109.05 o
   4   3  19       1721.95       1661.30       116.44 o
   5   3  19         13.35         35.88        16.61 o
   6   3  19         80.76         86.53        18.46 o
   7   3  19        117.50         84.78        16.49 o
   8   3  19         93.69         98.98        19.10 o
   9   3  19        406.45        481.65        46.67 o
  10   3  19         50.79         33.60        15.48 o
  11   3  19        132.55        109.50        39.02 o
  12   3  19          3.52         15.90        22.97 o
  13   3  19        129.32         89.37        23.01 o
  14   3  19        219.77        299.70        53.97 o
  15   3  19         11.31         23.68        22.38 o
  16   3  19         55.34        125.03        37.76 o
  17   3  19        171.80        165.61        57.66 o
  18   3  19         34.27         32.97        29.29 o
  19   3  19        244.95        114.91        54.31 o
 -19   4  19        192.44        215.52        52.00 o
 -18   4  19          2.97         55.52        21.00 o
 -17   4  19        106.21        266.41        53.06 o
 -16   4  19        288.84        282.83        65.79 o
 -15   4  19        296.23        372.59        73.84 o
 -14   4  19        542.85        586.01        70.50 o
 -13   4  19        397.77        390.87        55.25 o
 -12   4  19       1314.21       1309.77        91.47 o
 -11   4  19        963.63       1094.15        83.05 o
 -10   4  19         52.21         53.36        34.01 o
  -9   4  19        101.68        166.00        43.03 o
  -8   4  19       2463.37       2334.31       106.90 o
  -7   4  19        767.87        794.37        65.15 o
  -6   4  19        744.22        775.98        56.75 o
  -5   4  19        561.12        529.94        38.41 o
  -4   4  19        229.51        255.95        29.82 o
  -3   4  19        822.57        801.45        78.53 o
  -2   4  19         23.11         54.80        17.40 o
  -1   4  19        786.98        686.55        52.56 o
   0   4  19         37.85         75.26        25.17 o
   1   4  19        137.70        151.48        21.75 o
   2   4  19        781.20        671.42        92.97 o
   3   4  19       1321.31       1137.53        97.88 o
   4   4  19         23.12         29.42        16.41 o
   5   4  19        875.33        755.76       116.08 o
   6   4  19        517.36        458.70        50.56 o
   7   4  19         70.31         27.59        14.62 o
   8   4  19        153.18        159.37        32.70 o
   9   4  19         27.30         21.48        27.28 o
  10   4  19         44.12         50.42        25.92 o
  11   4  19         97.95         68.98        31.26 o
  12   4  19        492.74        587.78        71.57 o
  13   4  19         67.02         54.73        21.36 o
  14   4  19        354.16        301.67        59.91 o
  15   4  19         20.06         60.39        33.32 o
  16   4  19        141.27        199.70        53.73 o
  17   4  19          2.87         20.47        45.44 o
  18   4  19         33.41        146.22        67.98 o
  19   4  19         27.16         74.03       133.38 o
 -18   5  19         68.90         33.67        44.25 o
 -17   5  19         85.94        196.79        51.39 o
 -16   5  19        177.78        244.72        50.18 o
 -15   5  19        222.58        258.46        60.83 o
 -14   5  19         18.48         11.35        18.69 o
 -13   5  19         51.28         30.89        24.49 o
 -12   5  19          3.89          4.47        20.17 o
 -11   5  19         85.09        154.96        34.78 o
 -10   5  19        110.48         56.43        31.67 o
  -9   5  19        598.04        684.41        68.30 o
  -8   5  19        203.52        213.74        33.22 o
  -7   5  19       2299.55       2382.17       104.56 o
  -6   5  19        331.63        379.75        62.49 o
  -5   5  19        803.47        820.96        88.90 o
  -4   5  19        324.35        345.96        35.77 o
  -3   5  19          6.51         28.63        17.70 o
  -2   5  19        131.51        156.76        43.90 o
  -1   5  19         18.76         42.17        17.70 o
   0   5  19        308.80        285.66        42.61 o
   1   5  19         18.62         17.24        12.84 o
   2   5  19       3142.20       3068.84       170.99 o
   3   5  19        580.72        659.18        65.76 o
   4   5  19         61.60         81.00        32.56 o
   5   5  19         52.50        153.48        54.24 o
   6   5  19       2163.12       2009.47       262.99 o
   7   5  19          5.82        -13.02        77.58 o
   8   5  19        756.02        682.15        86.14 o
   9   5  19          5.25         44.51        36.14 o
  10   5  19        911.46        744.27        93.04 o
  11   5  19         35.13         41.84        41.05 o
  12   5  19         29.99        100.94        49.13 o
  13   5  19         24.73        100.61        58.04 o
  14   5  19        206.11        244.34        52.51 o
  15   5  19        370.35        525.54        79.58 o
  16   5  19        600.03        708.23        92.61 o
  17   5  19         19.59        104.76        62.40 o
 -17   6  19        281.48        396.52        65.95 o
 -16   6  19        172.96        212.94        48.42 o
 -15   6  19        175.03        258.36        51.64 o
 -14   6  19         94.84         71.39        33.17 o
 -13   6  19        714.86        717.33        73.45 o
 -12   6  19         52.85         88.99        33.77 o
 -11   6  19        829.80        766.34       100.15 o
 -10   6  19        526.32        547.55        79.01 o
  -9   6  19          2.67         29.06        26.44 o
  -8   6  19         52.85        115.33        32.22 o
  -7   6  19          3.23          3.21        12.73 o
  -6   6  19          1.20         11.19        18.28 o
  -5   6  19        104.40         83.13        21.55 o
  -4   6  19        153.28        160.47        26.11 o
  -3   6  19        326.70        335.77        41.18 o
  -2   6  19        437.75        427.01        48.55 o
  -1   6  19        683.56        567.69        66.46 o
   0   6  19         99.84         74.15        20.51 o
   1   6  19        859.77        767.94       102.97 o
   2   6  19        240.28        188.57        55.58 o
   3   6  19       3184.31       2922.33       183.81 o
   4   6  19          7.77         37.47        26.00 o
   5   6  19        308.03        436.99        65.99 o
   6   6  19         12.03        137.72        48.39 o
   7   6  19         27.21        146.44        42.86 o
   8   6  19         35.61          5.90        44.12 o
   9   6  19       1840.15       1874.86       174.03 o
  10   6  19         37.00         34.51        33.96 o
  11   6  19        211.20        259.09        67.85 o
  12   6  19         77.15        -16.44       102.49 o
  13   6  19         12.75         62.54        53.43 o
  14   6  19          7.49         10.01        32.58 o
  15   6  19        125.52        205.97        76.78 o
  16   6  19        209.54        -15.89        75.12 o
 -15   7  19        235.55        318.31        59.40 o
 -14   7  19         43.61         47.76        30.51 o
 -13   7  19         50.71         42.81        25.71 o
 -12   7  19          7.97         76.53        45.25 o
 -11   7  19         63.25        -14.63        63.78 o
 -10   7  19          0.49         29.57        39.54 o
  -9   7  19        383.01        313.51        53.13 o
  -8   7  19        538.12        532.77        58.57 o
  -7   7  19         22.25         -1.18        32.99 o
  -6   7  19        720.64        706.25        76.64 o
  -5   7  19         60.82         73.64        25.15 o
  -4   7  19          1.08         26.88        17.86 o
  -3   7  19         17.27         45.62        29.16 o
  -2   7  19       1125.72       1055.51        94.04 o
  -1   7  19        161.01        191.12        59.03 o
   0   7  19        566.09        538.90        76.36 o
   1   7  19         95.06        150.58        38.20 o
   2   7  19       1160.01       1087.24       105.32 o
   3   7  19        345.95        467.51        81.94 o
   4   7  19          1.95         41.38        27.74 o
   5   7  19        105.04        191.72        69.68 o
   6   7  19        371.87        358.31       164.50 o
   7   7  19         27.46         65.04        34.07 o
   8   7  19        141.00         42.24        34.35 o
   9   7  19         39.60        114.03        63.57 o
  10   7  19        114.58         66.13        44.06 o
  11   7  19          0.03         32.91        37.49 o
  12   7  19         29.75         31.67        32.61 o
  13   7  19         50.73        211.68        69.72 o
  14   7  19         41.40         81.79        45.11 o
 -12   8  19         73.34         58.75        76.76 o
 -11   8  19        145.41        211.56        72.00 o
 -10   8  19         15.55         12.22        31.29 o
  -9   8  19         14.33         26.71        45.90 o
  -8   8  19          2.91         71.11        29.47 o
  -7   8  19        883.15        775.46       130.06 o
  -6   8  19          4.02        -55.86       177.67 o
  -5   8  19         69.55         45.91        70.98 o
  -4   8  19        205.07        226.11        82.12 o
  -3   8  19          1.50         44.49        45.71 o
  -2   8  19        114.74        186.69        37.98 o
  -1   8  19       1744.47       1975.01       158.01 o
   0   8  19         23.04         30.81        24.56 o
   1   8  19         54.93         87.65        33.36 o
   2   8  19        411.54        352.33        80.74 o
   3   8  19         59.72        136.82        53.98 o
   4   8  19          8.80        -12.05        69.26 o
   5   8  19        121.12        132.64        48.22 o
   6   8  19        116.33         91.23       130.65 o
   7   8  19         30.62         76.44        52.57 o
   8   8  19         16.36         18.16        31.92 o
   9   8  19        307.30        286.27        80.20 o
  10   8  19         12.48        124.50        56.87 o
  11   8  19         46.62        129.13        53.55 o
  12   8  19          0.33          0.90        51.42 o
  -8   9  19          9.59        -14.29        71.76 o
  -7   9  19         11.56         29.50        50.88 o
  -6   9  19          3.16         31.19        27.39 o
  -5   9  19         53.59         16.97        54.71 o
  -4   9  19          5.61         44.08        32.95 o
  -3   9  19        223.39        305.69        68.29 o
  -2   9  19         46.40        -14.33        30.15 o
  -1   9  19         50.77         20.60        39.53 o
   0   9  19        396.98        357.32       111.04 o
   1   9  19        165.84        130.26        75.54 o
   2   9  19         15.56         64.27        33.17 o
   3   9  19         23.43         56.01        40.26 o
   4   9  19          4.27         47.10        41.51 o
   5   9  19          0.50         37.89        30.78 o
   6   9  19        307.26        335.36        79.28 o
   7   9  19          3.77        -16.20        40.14 o
   8   9  19        251.65        219.87        74.92 o
 -21   0  20        131.01        278.26        82.85 o
 -20   0  20        163.16        206.99        85.30 o
 -19   0  20         22.54         95.01        62.67 o
 -18   0  20        513.98        652.83       299.57 o
 -17   0  20         73.45         62.36        57.71 o
 -16   0  20       2921.28       2807.88       227.61 o
 -15   0  20         36.16         14.98        18.34 o
 -14   0  20        227.17        181.83        57.28 o
 -13   0  20       1184.01        962.33       188.35 o
 -12   0  20        947.73        831.82       108.91 o
 -11   0  20       1009.49        841.16       107.00 o
 -10   0  20          0.08         32.58        69.09 o
  -9   0  20        411.28        316.80       111.61 o
  -8   0  20       3327.94       3011.27       194.48 o
  -7   0  20        262.53        223.93        51.21 o
  -6   0  20       3935.95       4176.29       188.12 o
  -5   0  20        187.76        197.77        32.31 o
  -4   0  20      30462.48      29896.66       930.01 o
  -3   0  20       1832.67       1746.85       106.93 o
  -2   0  20       4205.72       4673.15       192.59 o
  -1   0  20        244.24        247.05        36.97 o
   0   0  20      39804.50      46557.84      1783.22 o
   1   0  20       1239.76       1245.73        82.64 o
   2   0  20       8413.55       8448.64       329.87 o
   3   0  20         64.43         73.51        22.15 o
   4   0  20       9091.32       9490.49       341.36 o
   5   0  20         96.20        224.95        33.94 o
   6   0  20        295.51        263.45        32.75 o
   7   0  20         85.58         39.92        17.17 o
   8   0  20        299.18        265.14        46.82 o
   9   0  20        409.23        415.54        89.38 o
  10   0  20       2581.12       2695.97       394.85 o
  11   0  20        252.00        248.25        52.29 o
  12   0  20        584.81        514.55        76.93 o
  13   0  20          5.76          5.49        38.86 o
  14   0  20        216.65        140.05        44.26 o
  15   0  20         60.18         33.13        29.74 o
  16   0  20        460.18        528.46        76.99 o
  17   0  20        283.09        275.46        62.92 o
  18   0  20        241.16        291.03        59.15 o
  19   0  20         10.23         80.19        44.59 o
  20   0  20         26.30        101.49        88.44 o
 -21   1  20         64.76        204.86        73.15 o
 -20   1  20          0.22        -27.73        60.08 o
 -19   1  20         84.33         46.25        24.74 o
 -18   1  20          7.00         56.70        32.20 o
 -17   1  20        175.60        187.07        39.94 o
 -16   1  20          0.30         82.57        44.20 o
 -15   1  20       1080.45        864.62        86.18 o
 -14   1  20          7.41          9.37        16.73 o
 -13   1  20       1852.23       1736.61       118.23 o
 -12   1  20         11.29         36.89        44.19 o
 -11   1  20        762.58        692.19        94.68 o
 -10   1  20         20.34         -9.61        44.21 o
  -9   1  20       4907.28       4866.61       201.30 o
  -8   1  20         79.88         93.46        21.45 o
  -7   1  20       1350.34       1284.16        79.51 o
  -6   1  20        316.82        315.42        39.13 o
  -5   1  20        169.71        443.46       151.53 o
  -4   1  20        651.62        721.96        50.96 o
  -3   1  20       2208.36       2329.42        96.50 o
  -2   1  20        332.22        344.15        30.64 o
  -1   1  20       1632.37       1978.82        85.32 o
   0   1  20       1632.76       1700.63        81.09 o
   1   1  20       4351.35       4551.13       243.80 o
   2   1  20         43.48         40.34        19.10 o
   3   1  20       7458.08       7584.36       215.70 o
   4   1  20          0.92          6.98         7.49 o
   5   1  20        610.69        608.98        39.31 o
   6   1  20         52.24         50.10        11.78 o
[truncated: 318,074 more chars]
